# Supplementary material for: Four distinct types of dehydration stress memory genes in Arabidopsis thaliana
Source: BMC Plant Biol. 2013 Dec 30;13:229. doi: 10.1186/1471-2229-13-229 (PMC3879431; doi:10.1186/1471-2229-13-229)
Supplement: Additional file 3: Table S3 — Transcript abundance established in W, S1 and S3 for all 33, 555 genes of A. thaliana. [file 1471-2229-13-229-S3.xls]

## Sheet: Nov 14 2012 replicated W S1 R1 
gene_id	gene	water	S1	S3	S1_water log2(fold_change)	S1_water q_value	S3_S1 log2(fold_change)	S3_S1 q_value		Description	Curator Summary	GO Biological Process	GO Functional Category	GO Cellular Component	AraCyc
AT1G01150	AT1G01150	0.0592706	0	0	-1.79769e+308	1	0	1		Homeodomain-like protein with RING/FYVE/PHD-type zinc finger domain	---	---	---	---	---
AT1G01471	AT1G01471	0.600229	0.831818	0	0.535986	0.968798	-1.79769e+308	0.362063		---	---	biological_process (GO:0008150)	molecular_function (GO:0003674)	cellular_component (GO:0005575)	---
AT1G02040	AT1G02040	0.028452	0	0.0166303	-1.79769e+308	1	1.79769e+308	1		C2H2-type zinc finger family protein	---	---	nucleic acid binding (GO:0003676) /// sequence-specific DNA binding transcription factor activity (GO:0003700) /// zinc ion binding (GO:0008270)	---	---
AT1G02136	AT1G02136	0.656366	0	0.651094	-1.79769e+308	0.65745	1.79769e+308	0.429764		---	pseudogene of phagocytosis and cell motility protein	---	---	---	---
AT1G02490	AT1G02490	6.10312	0	0	-1.79769e+308	0.639834	0	1		---	---	biological_process (GO:0008150)	molecular_function (GO:0003674)	cellular_component (GO:0005575)	---
AT1G02630	AT1G02630	0.134084	0	0.0112324	-1.79769e+308	1	1.79769e+308	1		Nucleoside transporter family protein	---	---	nucleoside transmembrane transporter activity (GO:0005337)	---	---
AT1G02790	PGA4	0.0150871	0.00949736	0.0475243	-0.602487	1	2.32307	1		polygalacturonase 4	encodes a exopolygalacturonase.	carbohydrate metabolic process (GO:0005975)	polygalacturonase activity (GO:0004650)	---	3.2.1.15, homogalacturonan degradation (polygalacturonase)
AT1G02813	AT1G02813	1.0753	0	0	-1.79769e+308	0.455399	0	1		Protein of unknown function, DUF538	---	biological_process (GO:0008150) /// pollen exine formation (GO:0010584)	---	---	---
AT1G02830	AT1G02830	0.365214	0	0	-1.79769e+308	0.585447	0	1		Ribosomal L22e protein family	---	---	---	cytosolic large ribosomal subunit (GO:0022625) /// ribosome (GO:0005840)	---
AT1G03050	AT1G03050	0.0370344	0.0170809	0	-1.05125	1	-1.79769e+308	1		ENTH/ANTH/VHS superfamily protein	---	---	---	---	---
AT1G03390	AT1G03390	0.0371178	0.0374	0.044182	0.0761561	1	0.240423	1		HXXXD-type acyl-transferase family protein	---	---	transferase activity (GO:0016740)	---	---
AT1G03445	BSU1	0.0260841	0	0.00547102	-1.79769e+308	1	1.79769e+308	1		Serine/threonine protein phosphatase family protein	encodes a serine–threonine protein phosphatase with an N-terminal Kelch-repeat domain, which is nuclear localized and expressed preferentially in elongating cells. Genetic evidence suggest that this gene plays a redundant role (along with other members of the same gene family) in modulating growth in response to brassinosteroid.	regulation of protein localization (GO:0032880) /// brassinosteroid mediated signaling pathway (GO:0009742) /// lipid transport (GO:0006869)	protein serine/threonine phosphatase activity (GO:0004722) /// protein binding (GO:0005515)	nucleus (GO:0005634)	---
AT1G03982	AT1G03982	0.0127534	0	0.0235764	-1.79769e+308	1	1.79769e+308	1		PAK-box/P21-Rho-binding family protein	---	biological_process (GO:0008150)	molecular_function (GO:0003674)	cellular_component (GO:0005575)	---
AT1G04150	AT1G04150	0.0280869	0	0	-1.79769e+308	1	0	1		C2 calcium/lipid-binding plant phosphoribosyltransferase family protein	---	biological_process (GO:0008150)	molecular_function (GO:0003674)	---	---
AT1G04470	AT1G04470	0.0115214	0	0	-1.79769e+308	1	0	1		Protein of unknown function (DUF810)	---	biological_process (GO:0008150)	molecular_function (GO:0003674)	---	---
AT1G04660	AT1G04660	0.913827	0.0522758	0	-4.06247	0.0790596	-1.79769e+308	1		glycine-rich protein	---	biological_process (GO:0008150)	molecular_function (GO:0003674)	---	---
AT1G05510	AT1G05510	0.0282687	0.037456	0.346427	0.471223	1	3.20928	0.123298		Protein of unknown function (DUF1264)	Protein is tyrosine-phosphorylated and its phosphorylation state is modulated in response to ABA in Arabidopsis thaliana seeds.	response to abscisic acid stimulus (GO:0009737)	molecular_function (GO:0003674)	cellular_component (GO:0005575)	---
AT1G05580	ATCHX23	0.00523744	0	0	-1.79769e+308	1	0	1		cation/H+ exchanger 23	member of Putative Na+/H+ antiporter family	pollen tube guidance (GO:0010183) /// potassium ion transmembrane transport (GO:0071805) /// sodium ion transmembrane transport (GO:0035725) /// cation transport (GO:0006812)	sodium:hydrogen antiporter activity (GO:0015385) /// monovalent cation:hydrogen antiporter activity (GO:0005451)	endoplasmic reticulum (GO:0005783)	---
AT1G05800	DGL	0.0228457	0.857141	0	5.29477	0.106382	-1.79769e+308	0.00151023		alpha/beta-Hydrolases superfamily protein	Encodes a galactolipase. Located in the chloroplast. Involved in the initial step of jasmonic acid biosynthesis. Expressed in vegetative tissues and is necessary for the biosynthesis of basal-level JAs in vegetative tissues.	negative regulation of cell growth (GO:0030308) /// response to wounding (GO:0009611) /// defense response to fungus (GO:0050832) /// lipid metabolic process (GO:0006629) /// jasmonic acid biosynthetic process (GO:0009695)	galactolipase activity (GO:0047714) /// phosphatidylcholine 1-acylhydrolase activity (GO:0008970) /// triglyceride lipase activity (GO:0004806)	chloroplast (GO:0009507) /// lipid particle (GO:0005811)	3.1.1.3, triacylglycerol degradation (phospholipase A1||triacylglycerol lipase) /// 3.1.1.32, phospholipases (phospholipase A1||triacylglycerol lipase)
AT1G05880	ARI12	0.0969045	0	0	-1.79769e+308	1	0	1		RING/U-box superfamily protein	---	response to UV-B (GO:0010224) /// cellular response to hypoxia (GO:0071456) /// transcription factor import into nucleus (GO:0042991)	---	---	---
AT1G06135	AT1G06135	0.128281	0	0	-1.79769e+308	1	0	1		---	---	biological_process (GO:0008150)	molecular_function (GO:0003674)	---	---
AT1G06310	AT1G06310	0.019166	0	0	-1.79769e+308	1	0	1		acyl-CoA oxidase 6	Encodes a putative acyl-CoA oxidase. However, no transcripts have been detected for this gene and no altered phenotypes have been detected in plants mutant for this gene. This suggests that ACX6 does not significantly contribute to seedling beta-oxidation of fatty acids or indole-3-butyric acid in vivo.	fatty acid beta-oxidation (GO:0006635)	acyl-CoA oxidase activity (GO:0003997)	peroxisome (GO:0005777)	1.3.3.6, fatty acid &beta;-oxidation II (core pathway) (acyl-CoA oxidase)
AT1G06920	ATOFP4	0.0186503	0	0.0172372	-1.79769e+308	1	1.79769e+308	1		ovate family protein 4	---	negative regulation of transcription, DNA-dependent (GO:0045892) /// regulation of secondary cell wall biogenesis (GO:2000652)	---	---	---
AT1G06930	AT1G06930	0.0165672	0	0	-1.79769e+308	1	0	1		---	---	biological_process (GO:0008150)	molecular_function (GO:0003674)	cellular_component (GO:0005575)	---
AT1G06990	AT1G06990	0.0213391	0	0	-1.79769e+308	1	0	1		GDSL-like Lipase/Acylhydrolase superfamily protein	---	---	carboxylesterase activity (GO:0004091)	---	---
AT1G07175	AT1G07175	0.302108	0	0	-1.79769e+308	1	0	1		---	---	biological_process (GO:0008150)	molecular_function (GO:0003674)	---	---
AT1G07860	AT1G07860	0.0933473	0.751773	0.386715	3.07485	0.950552	-0.959027	0.949033		---	---	biological_process (GO:0008150)	molecular_function (GO:0003674)	---	---
AT1G08005	AT1G08005	4.04892	0	0	-1.79769e+308	0.544124	0	1		---	---	biological_process (GO:0008150)	molecular_function (GO:0003674)	cellular_component (GO:0005575)	---
AT1G08065	ATACA5	0.248151	0	0	-1.79769e+308	1	0	1		alpha carbonic anhydrase 5	---	one-carbon metabolic process (GO:0006730)	carbonate dehydratase activity (GO:0004089) /// zinc ion binding (GO:0008270)	---	1.6.5.4, ascorbate glutathione cycle (carbonate dehydratase)
AT1G08140	ATCHX6A	0.0055055	0.00549507	0.0105888	0.0624964	1	0.946324	1		cation/H+ exchanger 6A	member of Putative Na+/H+ antiporter family	sodium ion transmembrane transport (GO:0035725) /// cation transport (GO:0006812)	sodium:hydrogen antiporter activity (GO:0015385) /// monovalent cation:hydrogen antiporter activity (GO:0005451)	---	---
AT1G08440	AT1G08440	0.0336969	0.0106097	0	-1.60201	1	-1.79769e+308	1		Aluminium activated malate transporter family protein	---	---	---	---	---
AT1G08860	BON3	0.0513498	0.0284783	0	-0.785264	1	-1.79769e+308	1		Calcium-dependent phospholipid-binding Copine family protein	Encodes a copine-like protein, which is a member of a newly identified class of calcium-dependent, phospholipid binding proteins that are present in a wide range of organisms. Overexpression of this gene suppresses bon1-1 phenotypes. Double mutant analyses with bon1-1 suggest that BON1 and BON3 have overlapping functions in maintaining cellular homeostasis and inhibiting cell death.	cellular homeostasis (GO:0019725) /// positive regulation of cellular defense response (GO:0010186) /// negative regulation of cell death (GO:0060548)	calcium-dependent phospholipid binding (GO:0005544)	---	---
AT1G09157	AT1G09157	0.0830922	0.0289026	0	-1.45828	1	-1.79769e+308	1		Protein of unknown function (DUF679)	---	---	---	endoplasmic reticulum (GO:0005783) /// plant-type vacuole membrane (GO:0009705)	---
AT1G09370	AT1G09370	0.0415933	0	0	-1.79769e+308	1	0	1		Plant invertase/pectin methylesterase inhibitor superfamily protein	---	---	---	---	---
AT1G09380	AT1G09380	0.128661	0	0	-1.79769e+308	1	0	1		nodulin MtN21 /EamA-like transporter family protein	---	---	---	membrane (GO:0016020)	---
AT1G09790	COBL6	0.0175915	0	0	-1.79769e+308	1	0	1		COBRA-like protein 6 precursor	---	biological_process (GO:0008150)	molecular_function (GO:0003674)	anchored to membrane (GO:0031225)	---
AT1G10010	AAP8	0.0179221	0	0.0313639	-1.79769e+308	1	1.79769e+308	1		amino acid permease 8	Encodes a high affinity amino acid transporter that is probably responsible for import of organic nitrogen into developing seeds. One of eight gene family members that encode amino acid permeases. Most closely related to AAP1 (75%) identity.	amino acid transport (GO:0006865)	amino acid transmembrane transporter activity (GO:0015171)	membrane (GO:0016020)	---
AT1G10385	AT1G10385	0.0106437	0.0140559	0.00669989	0.466399	1	-1.06896	1		Vps51/Vps67 family (components of vesicular transport) protein	---	---	molecular_function (GO:0003674)	cellular_component (GO:0005575)	---
AT1G10586	AT1G10586	0.148954	0.677476	0.0734496	2.25053	0.742215	-3.20534	0.162113		basic helix-loop-helix (bHLH) DNA-binding superfamily protein	---	---	---	---	---
AT1G10680	PGP10	0.003969	0	0	-1.79769e+308	1	0	1		P-glycoprotein 10	---	carpel development (GO:0048440) /// vernalization response (GO:0010048) /// basipetal auxin transport (GO:0010540) /// acropetal auxin transport (GO:0010541) /// anthocyanin accumulation in tissues in response to UV light (GO:0043481) /// ATP catabolic process (GO:0006200) /// transmembrane transport (GO:0055085) /// auxin efflux (GO:0010315)	ATPase activity, coupled to transmembrane movement of substances (GO:0042626)	integral to membrane (GO:0016021) /// plasma membrane (GO:0005886) /// mitochondrion (GO:0005739)	---
AT1G10980	AT1G10980	0.0897469	0	0	-1.79769e+308	1	0	1		Lung seven transmembrane receptor family protein	---	sepal formation (GO:0048453) /// petal formation (GO:0048451) /// biological_process (GO:0008150)	---	---	---
AT1G11040	AT1G11040	0.0591284	0	0	-1.79769e+308	1	0	1		HSP40/DnaJ peptide-binding protein	---	protein folding (GO:0006457)	---	---	---
AT1G11460	AT1G11460	0.0171225	0.0187886	0	0.199201	1	-1.79769e+308	1		nodulin MtN21 /EamA-like transporter family protein	---	---	---	membrane (GO:0016020)	---
AT1G11600	CYP77B1	0.867948	0	0	-1.79769e+308	0.362441	0	1		cytochrome P450, family 77, subfamily B, polypeptide 1	member of CYP77B	---	oxygen binding (GO:0019825)	plasma membrane (GO:0005886)	---
AT1G11620	AT1G11620	0.0247033	0	0	-1.79769e+308	1	0	1		F-box and associated interaction domains-containing protein	---	biological_process (GO:0008150)	molecular_function (GO:0003674)	cellular_component (GO:0005575)	---
AT1G11770	AT1G11770	0.0146538	0.0193661	0	0.467495	1	-1.79769e+308	1		FAD-binding Berberine family protein	---	---	electron carrier activity (GO:0009055)	---	---
AT1G12294	AT1G12294	0	0.93822	7.42643	-1.79769e+308	1	2.98467	1		MIR472a; miRNA	Encodes a microRNA that targets several CC-NBS-LRR family members. MicroRNAs are regulatory RNAs with a mature length of ~21-nucleotides that are processed from hairpin precursors by Dicer-like enzymes. MicroRNAs can negatively regulate gene expression by attenuating translation or by directing mRNA cleavage. Mature sequence: UUUUUCCUACUCCGCCCAUAC	biological_process (GO:0008150)	molecular_function (GO:0003674)	cellular_component (GO:0005575)	---
AT1G12560	ATEXPA7	0.016728	0	0.015461	-1.79769e+308	1	1.79769e+308	1		expansin A7	Member of Alpha-Expansin Gene Family. Naming convention from the Expansin Working Group (Kende et al, 2004. Plant Mol Bio). Containing a conserved root hair-specific cis-element RHE. Expressed specifically in root hair cell.	plant-type cell wall modification involved in multidimensional cell growth (GO:0009831) /// unidimensional cell growth (GO:0009826) /// root hair cell differentiation (GO:0048765) /// root hair elongation (GO:0048767) /// trichoblast differentiation (GO:0010054) /// petal morphogenesis (GO:0048446) /// plant-type cell wall loosening (GO:0009828)	---	---	---
AT1G13290	DOT5	0.0216979	0	0	-1.79769e+308	1	0	1		C2H2-like zinc finger protein	Encodes a putative zinc finger protein (C2H2 family, type IIIA, subclass A1d) that has a WIP domain. Seedlings with mutations in DOT5 have a misaligned venation defect in their leaves and cotyledons. Additional developmental abnormalities, such as elongated petioles and aberrant phyllotaxy suggest that DOT5 is required for normal shoot and root development.	leaf vascular tissue pattern formation (GO:0010305) /// phloem or xylem histogenesis (GO:0010087) /// root development (GO:0048364) /// shoot development (GO:0048367) /// cotyledon vascular tissue pattern formation (GO:0010588)	sequence-specific DNA binding transcription factor activity (GO:0003700)	nucleus (GO:0005634)	---
AT1G13300	HRS1	0.0134105	0	0	-1.79769e+308	1	0	1		myb-like transcription factor family protein	Overexpression confers hypersensitivity to low phosphate-elicited inhibition of primary root growth.	transition metal ion transport (GO:0000041) /// primary root development (GO:0080022) /// regulation of transcription, DNA-dependent (GO:0006355) /// cellular response to phosphate starvation (GO:0016036)	DNA binding (GO:0003677) /// sequence-specific DNA binding transcription factor activity (GO:0003700)	---	---
AT1G13530	AT1G13530	0.137966	0.0159403	0.141836	-3.04833	1	3.15348	1		Protein of unknown function (DUF1262)	---	biological_process (GO:0008150)	molecular_function (GO:0003674)	cellular_component (GO:0005575)	---
AT1G13540	AT1G13540	0.297981	0.0289542	0.277109	-3.29814	1	3.25861	0.139773		Protein of unknown function (DUF1262)	---	biological_process (GO:0008150)	molecular_function (GO:0003674)	cellular_component (GO:0005575)	---
AT1G13609	AT1G13609	0.497893	0.0879799	0	-2.43536	0.830981	-1.79769e+308	1		Defensin-like (DEFL) family protein	Encodes a defensin-like (DEFL) family protein.	---	---	---	---
AT1G13610	AT1G13610	0.040175	0	0	-1.79769e+308	1	0	1		alpha/beta-Hydrolases superfamily protein	---	---	---	---	---
AT1G13660	AT1G13660	0.00968082	0	0.00563837	-1.79769e+308	1	1.79769e+308	1		transposable element gene	---	---	---	---	---
AT1G13680	AT1G13680	0.022476	0	0	-1.79769e+308	1	0	1		PLC-like phosphodiesterases superfamily protein	---	vernalization response (GO:0010048)	---	---	---
AT1G14160	AT1G14160	0.0500913	0	0	-1.79769e+308	1	0	1		Uncharacterised protein family (UPF0497)	---	biological_process (GO:0008150)	molecular_function (GO:0003674)	cellular_component (GO:0005575)	---
AT1G14500	AT1G14500	0.0125106	0.0137289	0	0.1993	1	-1.79769e+308	1		Ankyrin repeat family protein	---	biological_process (GO:0008150)	---	cellular_component (GO:0005575)	---
AT1G14760	KNATM	0.112207	0	0	-1.79769e+308	1	0	1		KNOX Arabidopsis thaliana meinox	Encodes a novel Arabidopsis KNOX gene that encodes a MEINOX domain but lacks the homeodomain and interacts with TALE-class homeodomain proteins to modulate their activities	leaf proximal/distal pattern formation (GO:0010589) /// positive regulation of transcription, DNA-dependent (GO:0045893) /// cell fate specification (GO:0001708)	---	nucleus (GO:0005634) /// cytoplasm (GO:0005737)	---
AT1G15015	AT1G15015	0.102988	0.0238493	0	-2.04522	1	-1.79769e+308	1		F-box family protein	---	biological_process (GO:0008150)	molecular_function (GO:0003674)	cellular_component (GO:0005575)	---
AT1G15360	SHN1	0.2422	0	0	-1.79769e+308	1	0	1		Integrase-type DNA-binding superfamily protein	Encodes a member of the ERF (ethylene response factor) subfamily B-6 of ERF/AP2 transcription factor family. The protein contains one AP2 domain. There are 12 members in this subfamily including RAP2.11. This gene is involved in wax biosynthesis. Over-expression of the gene results in glossy leaf phenotype and increased drought tolerance. Two closely related genes, AT5G25390 and AT5G11190 have si…	cutin biosynthetic process (GO:0010143) /// wax metabolic process (GO:0010166) /// regulation of transcription, DNA-dependent (GO:0006355) /// response to water deprivation (GO:0009414) /// ethylene mediated signaling pathway (GO:0009873)	sequence-specific DNA binding (GO:0043565) /// DNA binding (GO:0003677) /// sequence-specific DNA binding transcription factor activity (GO:0003700)	nucleus (GO:0005634)	---
AT1G15460	ATBOR4	0.0817011	0.0597252	0	-0.386784	1	-1.79769e+308	1		HCO3- transporter family	Encodes a efflux-type boron transporter. Over-expression improved plant growth under B toxic conditions.	cellular response to boron-containing substance levels (GO:0080029) /// borate transport (GO:0046713)	anion:anion antiporter activity (GO:0015301) /// borate efflux transmembrane transporter activity (GO:0080139)	plasma membrane (GO:0005886)	---
AT1G15772	AT1G15772	0.0186	0	0.0343815	-1.79769e+308	1	1.79769e+308	1		---	---	biological_process (GO:0008150)	molecular_function (GO:0003674)	cellular_component (GO:0005575)	---
AT1G16140	WAKL3	0.00733124	0	0.00732293	-1.79769e+308	1	1.79769e+308	1		---	pseudogene similar to wall-associated kinase protein family	---	---	---	---
AT1G16290	AT1G16290	0.0176766	0.0701232	0.0626964	2.05328	1	-0.161511	1		---	---	biological_process (GO:0008150)	molecular_function (GO:0003674)	---	---
AT1G17150	AT1G17150	0.0218275	0	0	-1.79769e+308	1	0	1		Pectin lyase-like superfamily protein	---	carbohydrate metabolic process (GO:0005975)	polygalacturonase activity (GO:0004650)	---	---
AT1G17390	AT1G17390	0.0267519	0.0539943	0	1.0784	1	-1.79769e+308	1		transposable element gene	---	---	---	---	---
AT1G18120	AT1G18120	0.0537994	0.00846407	0.0163099	-2.60293	1	0.946324	1		---	---	---	---	---	---
AT1G18230	AT1G18230	0.0318103	0.126951	0.151709	2.06193	1	0.257035	1		---	---	---	---	---	---
AT1G18290	AT1G18290	0.0182313	0.060015	0.0182077	1.78414	1	-1.72078	1		---	---	---	molecular_function (GO:0003674)	---	---
AT1G18520	TET11	0.0504869	0	0	-1.79769e+308	1	0	1		tetraspanin11	Member of TETRASPANIN family	aging (GO:0007568)	molecular_function (GO:0003674)	---	---
AT1G19040	AT1G19040	0.069638	1.00978	0.0443302	3.92326	0.358849	-4.50961	0.0972406		NAC (No Apical Meristem) domain transcriptional regulator superfamily protein	---	regulation of transcription, DNA-dependent (GO:0006355)	sequence-specific DNA binding transcription factor activity (GO:0003700)	cellular_component (GO:0005575)	---
AT1G19115	AT1G19115	0.0236755	0	0.0218801	-1.79769e+308	1	1.79769e+308	1		---	---	biological_process (GO:0008150)	molecular_function (GO:0003674)	cellular_component (GO:0005575)	---
AT1G19320	AT1G19320	0.141789	4.07842	0.205416	4.91142	0.0102653	-4.31139	1.10615e-05		Pathogenesis-related thaumatin superfamily protein	---	response to other organism (GO:0051707)	molecular_function (GO:0003674)	---	---
AT1G19371	MIR169H	1.61424	0	0	-1.79769e+308	0.553285	0	1		MIR169H; miRNA	Encodes a microRNA that targets several HAP2 family members. MicroRNAs are regulatory RNAs with a mature length of ~21-nucleotides that are processed from hairpin precursors by Dicer-like enzymes. MicroRNAs can negatively regulate gene expression by attenuating translation or by directing mRNA cleavage.Mature sequence: UAGCCAAGGAUGACUUGCCUG	cellular response to phosphate starvation (GO:0016036) /// gene silencing by miRNA (GO:0035195)	---	---	---
AT1G19500	AT1G19500	0.163844	0.126272	0	-0.310556	1	-1.79769e+308	1		---	---	biological_process (GO:0008150)	molecular_function (GO:0003674)	---	---
AT1G19830	AT1G19830	0.213388	0	0	-1.79769e+308	1	0	1		SAUR-like auxin-responsive protein family	---	response to auxin stimulus (GO:0009733)	molecular_function (GO:0003674)	cellular_component (GO:0005575)	---
AT1G20130	AT1G20130	1.01325	0	0	-1.79769e+308	0.5345	0	1		GDSL-like Lipase/Acylhydrolase superfamily protein	---	---	lipase activity (GO:0016298)	---	---
AT1G20132	AT1G20132	0.0373708	0	0	-1.79769e+308	1	0	1		GDSL-like Lipase/Acylhydrolase superfamily protein	---	---	---	---	---
AT1G20280	AT1G20280	3.00115	0	0	-1.79769e+308	0.551557	0	1		homeobox-leucine zipper protein-related	---	biological_process (GO:0008150)	molecular_function (GO:0003674)	---	---
AT1G20500	AT1G20500	0.0433817	0.0100082	0	-2.05067	1	-1.79769e+308	1		AMP-dependent synthetase and ligase family protein	---	phenylpropanoid metabolic process (GO:0009698)	4-coumarate-CoA ligase activity (GO:0016207)	---	---
AT1G20700	WOX14	0.0864961	0.0265231	0.0482802	-1.64016	1	0.864185	1		WUSCHEL related homeobox 14	Encodes a WUSCHEL-related homeobox gene family member with 65 amino acids in its homeodomain. Proteins in this family contain a sequence of eight residues (TLPLFPMH) downstream of the homeodomain called the WUS box. Functions in the shoot meristem organizing center to maintain the stem cells in an undifferentiated state.	regulation of transcription, DNA-dependent (GO:0006355) /// primary shoot apical meristem specification (GO:0010072) /// cytokinin biosynthetic process (GO:0009691)	DNA binding (GO:0003677) /// sequence-specific DNA binding transcription factor activity (GO:0003700)	nucleus (GO:0005634)	---
AT1G20740	AT1G20740	0.0465524	0.803463	0.0447555	4.17454	0.271898	-4.1661	0.0279894		Protein of unknown function (DUF833)	---	biological_process (GO:0008150)	molecular_function (GO:0003674)	cellular_component (GO:0005575)	---
AT1G20750	AT1G20750	0.00427529	0.00469221	0	0.199476	1	-1.79769e+308	1		RAD3-like DNA-binding helicase protein	---	---	---	---	---
AT1G20900	ESC	0.0167073	0.0231362	0.190626	0.534909	1	3.04252	1		Predicted AT-hook DNA-binding family protein	Encodes an AT hook domain containing protein that acts redundantly with SOB3 to modulate hypocotyl growth inhibition in response to light.	photomorphogenesis (GO:0009640) /// chromatin organization (GO:0006325) /// leaf senescence (GO:0010150)	double-stranded DNA binding (GO:0003690) /// AT DNA binding (GO:0003680)	nucleus (GO:0005634)	---
AT1G21738	AT1G21738	37.8904	0	0	-1.79769e+308	0.65745	0	1		---	---	---	---	---	---
AT1G21945	AT1G21945	0.0160866	0.00370482	0.00337197	-2.05315	1	-0.135815	1		transposable element gene	---	---	---	---	---
AT1G22015	DD46	0.133964	0	0	-1.79769e+308	1	0	1		Galactosyltransferase family protein	---	---	transferase activity, transferring hexosyl groups (GO:0016758)	---	---
AT1G22240	APUM8	0.0102973	0	0	-1.79769e+308	1	0	1		pumilio 8	Encodes a member of the Arabidopsis Pumilio (APUM) proteins containing PUF domain (eight repeats of approximately 36 amino acids each). PUF proteins regulate both mRNA stability and translation through sequence-specific binding to the 3' UTR of target mRNA transcripts.	---	RNA binding (GO:0003723)	cytoplasm (GO:0005737)	---
AT1G22420	AT1G22420	0.011173	0.0122613	0.0557986	0.199328	1	2.18611	1		hydroxyproline-rich glycoprotein family protein	---	biological_process (GO:0008150)	molecular_function (GO:0003674)	cellular_component (GO:0005575)	---
AT1G22440	AT1G22440	0.0498137	0.0574574	0.0735375	0.271182	1	0.355989	1		Zinc-binding alcohol dehydrogenase family protein	---	transition metal ion transport (GO:0000041) /// cellular response to iron ion starvation (GO:0010106) /// brassinosteroid biosynthetic process (GO:0016132) /// iron ion transport (GO:0006826) /// response to nitrate (GO:0010167) /// nitrate transport (GO:0015706) /// regulation of anion channel activity (GO:0010359)	---	---	1.1.1.1, acetaldehyde biosynthesis I (oxidoreductase) /// 1.1.1.22, galactose degradation III (oxidoreductase) /// 1.1.1.22, UDP-D-xylose biosynthesis (oxidoreductase) /// 1.1.1.1, ethanol degradation (oxidoreductase) /// 1.1.1.1, oxidative ethanol degradation I (oxidoreductase) /// 1.1.1.1, pyruvate fermentation to ethanol II (oxidoreductase)
AT1G22670	AT1G22670	0.0260119	0.0129799	0	-0.937664	1	-1.79769e+308	1		Protease-associated (PA) RING/U-box zinc finger family protein	---	---	peptidase activity (GO:0008233) /// zinc ion binding (GO:0008270)	---	---
AT1G22680	AT1G22680	0.0369926	0	0	-1.79769e+308	1	0	1		---	---	biological_process (GO:0008150)	molecular_function (GO:0003674)	---	---
AT1G23050	AT1G23050	0.105973	0	0	-1.79769e+308	1	0	1		hydroxyproline-rich glycoprotein family protein	---	biological_process (GO:0008150)	molecular_function (GO:0003674)	anchored to membrane (GO:0031225)	---
AT1G23350	AT1G23350	0.124026	0	0	-1.79769e+308	1	0	1		Plant invertase/pectin methylesterase inhibitor superfamily protein	---	pollen tube growth (GO:0009860) /// actin filament-based movement (GO:0030048)	pectinesterase inhibitor activity (GO:0046910)	---	---
AT1G23420	INO	0.0244282	0	0	-1.79769e+308	1	0	1		Plant-specific transcription factor YABBY family protein	Essential for formation and asymmetric growth of the ovule outer integument. Member of the YABBY protein family of putative transcription factors that contain apparent Cys(2)-Cys(2) zinc-finger domains and regions of similarity to the high mobility group (HMG) transcription factors. INO may be required for polarity determination in the central part of the ovule.	ovule development (GO:0048481) /// chromatin assembly or disassembly (GO:0006333) /// polarity specification of adaxial/abaxial axis (GO:0009944)	protein binding (GO:0005515) /// sequence-specific DNA binding transcription factor activity (GO:0003700)	nucleus (GO:0005634)	---
AT1G23520	AT1G23520	0.0652368	0.0156312	0	-1.99603	1	-1.79769e+308	1		Domain of unknown function (DUF220)	---	biological_process (GO:0008150)	molecular_function (GO:0003674)	cellular_component (GO:0005575)	---
AT1G23570	AT1G23570	0.0450969	0	0	-1.79769e+308	1	0	1		Domain of unknown function (DUF220)	---	biological_process (GO:0008150) /// sexual reproduction (GO:0019953)	---	cellular_component (GO:0005575)	---
AT1G23700	AT1G23700	0.0360208	0	0	-1.79769e+308	1	0	1		Protein kinase superfamily protein	---	---	kinase activity (GO:0016301)	cellular_component (GO:0005575)	---
AT1G23810	AT1G23810	0.0266485	0	0	-1.79769e+308	1	0	1		Paired amphipathic helix (PAH2) superfamily protein	---	regulation of transcription, DNA-dependent (GO:0006355)	molecular_function (GO:0003674)	nucleus (GO:0005634)	---
AT1G24250	AT1G24250	0.039525	0	0	-1.79769e+308	1	0	1		Paired amphipathic helix (PAH2) superfamily protein	---	regulation of transcription, DNA-dependent (GO:0006355)	molecular_function (GO:0003674)	nucleus (GO:0005634)	---
AT1G24967	AT1G24967	0.00352481	0	0	-1.79769e+308	1	0	1		transposable element gene	---	---	---	---	---
AT1G25330	AT1G25330	0.0274894	0	0.0173591	-1.79769e+308	1	1.79769e+308	1		basic helix-loop-helix (bHLH) DNA-binding superfamily protein	---	stamen development (GO:0048443) /// regulation of transcription, DNA-dependent (GO:0006355) /// petal development (GO:0048441) /// positive regulation of brassinosteroid biosynthetic process (GO:2000488)	DNA binding (GO:0003677) /// sequence-specific DNA binding transcription factor activity (GO:0003700)	nucleus (GO:0005634)	---
AT1G25340	MYB116	0.0219433	0	0	-1.79769e+308	1	0	1		myb domain protein 116	putative transcription factor (MYB116)	regulation of transcription, DNA-dependent (GO:0006355)	DNA binding (GO:0003677) /// sequence-specific DNA binding transcription factor activity (GO:0003700)	---	---
AT1G26720	AT1G26720	0.215058	0	0	-1.79769e+308	1	0	1		---	---	biological_process (GO:0008150)	molecular_function (GO:0003674)	---	---
AT1G26762	AT1G26762	0.539212	0.665588	0	0.369008	0.953457	-1.79769e+308	0.0630281		---	---	biological_process (GO:0008150)	molecular_function (GO:0003674)	---	---
AT1G26780	MYB117	0.272655	0	0	-1.79769e+308	1	0	1		myb domain protein 117	Encodes LOF1 (LATERAL ORGAN FUSION1), a MYB-domain transcription factor expressed in organ boundaries. Functions in boundary specification, meristem initiation and maintenance, and organ patterning. Also see LOF2 (At1g69560).	regulation of transcription, DNA-dependent (GO:0006355) /// organ boundary specification between lateral organs and the meristem (GO:0010199)	sequence-specific DNA binding transcription factor activity (GO:0003700)	---	---
AT1G26815	AT1G26815	0.067394	0	0	-1.79769e+308	1	0	1		FBD domain family	---	biological_process (GO:0008150)	molecular_function (GO:0003674)	cellular_component (GO:0005575)	---
AT1G27140	ATGSTU14	0.332369	0	0	-1.79769e+308	1	0	1		glutathione S-transferase tau 14	Encodes glutathione transferase belonging to the tau class of GSTs. Naming convention according to Wagner et al. (2002).	glutathione metabolic process (GO:0006749) /// response to cyclopentenone (GO:0010583) /// toxin catabolic process (GO:0009407)	glutathione transferase activity (GO:0004364)	cytoplasm (GO:0005737)	---
AT1G27490	AT1G27490	0.0753811	0	0	-1.79769e+308	1	0	1		F-box and associated interaction domains-containing protein	---	biological_process (GO:0008150)	molecular_function (GO:0003674)	cellular_component (GO:0005575)	---
AT1G27820	AT1G27820	0.139401	0.0189965	0.0351879	-2.8102	1	0.889346	1		Polynucleotidyl transferase, ribonuclease H-like superfamily protein	---	RNA modification (GO:0009451)	ribonuclease activity (GO:0004540)	---	---
AT1G28030	AT1G28030	0.0286752	0.0198998	0	-0.461813	1	-1.79769e+308	1		2-oxoglutarate (2OG) and Fe(II)-dependent oxygenase superfamily protein	---	biological_process (GO:0008150)	oxidoreductase activity, acting on paired donors, with incorporation or reduction of molecular oxygen, 2-oxoglutarate as one donor, and incorporation of one atom each of oxygen into both donors (GO:0016706)	cellular_component (GO:0005575)	1.14.11.13, gibberellin inactivation (2-oxoglutarate-dependent dioxygenase)
AT1G28281	AT1G28281	3.12673	5.53731	10.8768	0.889762	0.939483	0.973991	0.784618		---	---	---	---	---	---
AT1G28327	AT1G28327	0.0206365	0.0142994	0	-0.464016	1	-1.79769e+308	1		---	---	biological_process (GO:0008150)	molecular_function (GO:0003674)	cellular_component (GO:0005575)	---
AT1G28375	AT1G28375	0.443654	0	0	-1.79769e+308	0.512767	0	1		---	---	biological_process (GO:0008150) /// pollen exine formation (GO:0010584)	molecular_function (GO:0003674)	---	---
AT1G28430	CYP705A24	0.0805311	0	0	-1.79769e+308	1	0	1		cytochrome P450, family 705, subfamily A, polypeptide 24	member of CYP705A	---	oxygen binding (GO:0019825)	---	---
AT1G28591	AT1G28591	0.165429	3.5088	0	4.47193	0.318591	-1.79769e+308	0.0498739		---	Pseudogene of AT1G28610; GDSL-motif lipase, putative	---	---	---	---
AT1G28630	AT1G28630	0.0121146	0.00881904	0	-0.39282	1	-1.79769e+308	1		---	---	biological_process (GO:0008150)	molecular_function (GO:0003674)	---	---
AT1G28695	AT1G28695	0.0256868	0	0	-1.79769e+308	1	0	1		Nucleotide-diphospho-sugar transferase family protein	---	biological_process (GO:0008150)	molecular_function (GO:0003674)	---	---
AT1G28700	AT1G28700	0.0568306	0	0	-1.79769e+308	1	0	1		Nucleotide-diphospho-sugar transferase family protein	---	biological_process (GO:0008150)	molecular_function (GO:0003674)	---	---
AT1G29140	AT1G29140	0.0339048	0.0214196	0	-0.597331	1	-1.79769e+308	1		Pollen Ole e 1 allergen and extensin family protein	---	plant-type cell wall modification (GO:0009827) /// pollen tube growth (GO:0009860) /// biological_process (GO:0008150)	molecular_function (GO:0003674)	apoplast (GO:0048046)	---
AT1G29179	AT1G29179	0.027778	0	5.72791e-07	-1.79769e+308	1	1.79769e+308	1		---	---	biological_process (GO:0008150)	molecular_function (GO:0003674)	cellular_component (GO:0005575)	---
AT1G30140	AT1G30140	0.028452	0	0	-1.79769e+308	1	0	1		---	---	biological_process (GO:0008150)	molecular_function (GO:0003674)	cellular_component (GO:0005575)	---
AT1G30170	AT1G30170	0.0188136	0	0.0109765	-1.79769e+308	1	1.79769e+308	1		Protein of unknown function (DUF295)	---	biological_process (GO:0008150)	molecular_function (GO:0003674)	---	---
AT1G30370	AT1G30370	1.00614	0.0209217	0.00997258	-5.52245	0.0214747	-1.06896	1		alpha/beta-Hydrolases superfamily protein	---	seed coat development (GO:0010214) /// lipid metabolic process (GO:0006629)	phosphatidylcholine 1-acylhydrolase activity (GO:0008970) /// triglyceride lipase activity (GO:0004806)	mitochondrion (GO:0005739)	3.1.1.3, triacylglycerol degradation (triacylglycerol lipase)
AT1G30390	AT1G30390	0.1274	0.106693	0.104301	-0.190667	1	-0.0327231	1		transposable element gene	---	---	---	---	---
AT1G30795	AT1G30795	0.0559596	0.039037	0	-0.454312	1	-1.79769e+308	1		Glycine-rich protein family	---	biological_process (GO:0008150)	molecular_function (GO:0003674)	---	---
AT1G30814	AT1G30814	0.0231155	0	0	-1.79769e+308	1	0	1		---	---	biological_process (GO:0008150)	molecular_function (GO:0003674)	cellular_component (GO:0005575)	---
AT1G30950	UFO	0.0389984	0	0.0122948	-1.79769e+308	1	1.79769e+308	1		F-box family protein	Required for the proper identity of the floral meristem. Involved in establishing the whorled pattern of floral organs, in the control of specification of the floral meristem, and in the activation of APETALA3 and PISTILLATA. UFO is found at the AP3 promoter in a LFY-dependent manner, suggesting that it works with LFY to regulate AP3 expression. UFO may also promote the ubiquitylation of LFY.	regulation of transcription, DNA-dependent (GO:0006355) /// ubiquitin-dependent protein catabolic process (GO:0006511) /// SCF-dependent proteasomal ubiquitin-dependent protein catabolic process (GO:0031146) /// regulation of circadian rhythm (GO:0042752) /// meristem structural organization (GO:0009933)	protein binding (GO:0005515) /// ubiquitin-protein ligase activity (GO:0004842) /// transcription factor binding (GO:0008134)	ubiquitin ligase complex (GO:0000151)	---
AT1G31140	GOA	0.0373038	0	0	-1.79769e+308	1	0	1		GORDITA	Encodes a B-sister MADS-box protein, GORDITA which is specific to the Brassicaceae. GOA is the most closely related paralog of ABS. GOA represses fruit growth and contributes to integument development. Over-expression of GOA results in disorganized floral structure and addition of carpel-like features to sepals.	fruit development (GO:0010154) /// fruit morphogenesis (GO:0048530) /// integument development (GO:0080060) /// regulation of timing of transition from vegetative to reproductive phase (GO:0048510)	protein binding (GO:0005515) /// DNA binding (GO:0003677) /// sequence-specific DNA binding transcription factor activity (GO:0003700)	---	---
AT1G31740	BGAL15	0.01017	0	0	-1.79769e+308	1	0	1		beta-galactosidase 15	Encodes a putative &beta;-galactosidase.	---	beta-galactosidase activity (GO:0004565)	---	---
AT1G32180	ATCSLD6	0.0160357	0.010081	0.0100889	-0.604419	1	0.00113786	1		cellulose synthase-like D6	encodes a gene similar to cellulose synthase	polysaccharide biosynthetic process (GO:0000271) /// plant-type cell wall biogenesis (GO:0009832)	transferase activity, transferring glycosyl groups (GO:0016757) /// cellulose synthase activity (GO:0016759)	---	2.4.1.12, cellulose biosynthesis (cellulose synthase)
AT1G32320	ATMKK10	0.0194387	0	0	-1.79769e+308	1	0	1		MAP kinase kinase 10	member of MAP Kinase Kinase	---	kinase activity (GO:0016301) /// MAP kinase kinase activity (GO:0004708)	---	---
AT1G32390	AT1G32390	0.0584963	0.155911	0.18025	1.47954	1	0.209282	1		transposable element gene	---	---	---	---	---
AT1G32910	AT1G32910	0.0300435	2.27941	0.0107453	6.31069	0.0031475	-7.72881	0.00168009		HXXXD-type acyl-transferase family protein	---	---	transferase activity (GO:0016740)	cellular_component (GO:0005575)	---
AT1G33160	AT1G33160	0.0687648	0.319193	0.0810074	2.27992	0.71589	-1.9783	0.486121		---	---	---	---	---	---
AT1G33730	CYP76C5	0.0396433	0	0.0306626	-1.79769e+308	1	1.79769e+308	1		cytochrome P450, family 76, subfamily C, polypeptide 5	member of CYP76C	---	oxygen binding (GO:0019825)	cellular_component (GO:0005575)	---
AT1G33760	AT1G33760	0.335301	0.0590451	0	-2.44034	1	-1.79769e+308	1		Integrase-type DNA-binding superfamily protein	encodes a member of the DREB subfamily A-4 of ERF/AP2 transcription factor family. The protein contains one AP2 domain. There are 17 members in this subfamily including TINY.	regulation of transcription, DNA-dependent (GO:0006355)	DNA binding (GO:0003677) /// sequence-specific DNA binding transcription factor activity (GO:0003700)	nucleus (GO:0005634)	---
AT1G33840	AT1G33840	0.0448595	0	0	-1.79769e+308	1	0	1		Protein of unknown function (DUF567)	---	biological_process (GO:0008150)	molecular_function (GO:0003674)	cellular_component (GO:0005575)	---
AT1G33950	AT1G33950	0.161769	0.0193971	0	-2.99479	1	-1.79769e+308	1		Avirulence induced gene (AIG1) family protein	---	response to bacterium (GO:0009617)	---	---	---
AT1G34047	AT1G34047	0.058186	0	0	-1.79769e+308	1	0	1		Defensin-like (DEFL) family protein	Encodes a defensin-like (DEFL) family protein.	---	---	---	---
AT1G34170	ARF13	0.0096288	0	0.00890046	-1.79769e+308	1	1.79769e+308	1		AUXIN RESPONSE FACTOR 13	---	regulation of transcription, DNA-dependent (GO:0006355) /// purine nucleobase transport (GO:0006863)	sequence-specific DNA binding transcription factor activity (GO:0003700)	---	---
AT1G34330	AT1G34330	0.0263028	0	0	-1.79769e+308	1	0	1		---	---	---	---	---	---
AT1G35183	AT1G35183	2.09404	0	0	-1.79769e+308	0.639834	0	1		---	---	biological_process (GO:0008150)	molecular_function (GO:0003674)	cellular_component (GO:0005575)	---
AT1G35200	AT1G35200	0.213964	0.294631	0.0634786	0.526773	0.962135	-2.21457	0.555885		---	---	---	---	---	---
AT1G35465	AT1G35465	0.0413114	0.0287381	0	-0.458344	1	-1.79769e+308	1		transposable element gene	---	---	---	---	---
AT1G35550	AT1G35550	0.102746	0	0	-1.79769e+308	1	0	1		elongation factor Tu C-terminal domain-containing protein	---	translational elongation (GO:0006414)	translation elongation factor activity (GO:0003746)	cellular_component (GO:0005575)	---
AT1G35610	AT1G35610	0.0084597	0	0.00781992	-1.79769e+308	1	1.79769e+308	1		Cysteine/Histidine-rich C1 domain family protein	---	---	---	---	---
AT1G35625	AT1G35625	0.028489	0.0575194	0.0719748	1.07888	1	0.323444	1		RING/U-box superfamily protein	---	biological_process (GO:0008150)	peptidase activity (GO:0008233) /// zinc ion binding (GO:0008270)	cellular_component (GO:0005575)	---
AT1G35730	APUM9	0.0387045	0.0101832	0.027805	-1.86107	1	1.44915	1		pumilio 9	Encodes a member of the Arabidopsis Pumilio (APUM) proteins containing PUF domain (eight repeats of approximately 36 amino acids each). PUF proteins regulate both mRNA stability and translation through sequence-specific binding to the 3' UTR of target mRNA transcripts.	---	RNA binding (GO:0003723)	cytoplasm (GO:0005737)	---
AT1G35740	AT1G35740	0.0166565	0	0	-1.79769e+308	1	0	1		---	---	---	---	---	---
AT1G36580	AT1G36580	0.0653844	0.0206487	0.0191241	-1.59766	1	-0.110654	1		---	---	---	---	cellular_component (GO:0005575)	---
AT1G36610	AT1G36610	0.00966483	0.0385865	0.00965423	2.06251	1	-1.99886	1		transposable element gene	---	---	---	---	---
AT1G36770	AT1G36770	0.00353928	0	0	-1.79769e+308	1	0	1		transposable element gene	---	---	---	---	---
AT1G37113	AT1G37113	0.0210726	0	0	-1.79769e+308	1	0	1		---	---	---	---	---	---
AT1G37140	MCT1	0.10806	0.0342648	0.0279039	-1.5918	1	-0.296261	1		MEI2 C-terminal RRM only like 1	a member of mei2-like gene family; phylogenetic analysis revealed that it belongs to the fourth clade of mei2-like proteins, with conserved C-terminal RNA recognition motif (RRM) only.	biological_process (GO:0008150)	RNA binding (GO:0003723)	---	---
AT1G40072	AT1G40072	0.0240139	0	0	-1.79769e+308	1	0	1		transposable element gene	---	---	---	---	---
AT1G41890	AT1G41890	0.0121031	0.0121662	0.00761186	0.0727372	1	-0.676556	1		---	---	---	---	---	---
AT1G42090	AT1G42090	0.107006	0	0	-1.79769e+308	1	0	1		---	---	---	---	---	---
AT1G42300	AT1G42300	0.0327025	0	0	-1.79769e+308	1	0	1		transposable element gene	---	---	---	---	---
AT1G42980	AT1G42980	0.0404511	0.284428	0.147114	2.87904	1	-0.951131	1		Actin-binding FH2 (formin homology 2) family protein	---	---	actin binding (GO:0003779)	---	---
AT1G43145	AT1G43145	0.0159357	0	0	-1.79769e+308	1	0	1		---	---	biological_process (GO:0008150)	molecular_function (GO:0003674)	cellular_component (GO:0005575)	---
AT1G43200	AT1G43200	0.00705136	0	0	-1.79769e+308	1	0	1		transposable element gene	---	---	---	---	---
AT1G43260	AT1G43260	0.0322121	0	0	-1.79769e+308	1	0	1		hAT transposon superfamily protein	---	biological_process (GO:0008150)	molecular_function (GO:0003674)	cellular_component (GO:0005575)	---
AT1G43680	AT1G43680	0.0663749	0	0.0237993	-1.79769e+308	1	1.79769e+308	1		---	---	biological_process (GO:0008150)	molecular_function (GO:0003674)	cellular_component (GO:0005575)	---
AT1G43777	AT1G43777	0.0420236	0	0	-1.79769e+308	1	0	1		transposable element gene	---	---	---	---	---
AT1G43780	scpl44	0.0177481	0	0	-1.79769e+308	1	0	1		serine carboxypeptidase-like 44	---	proteolysis (GO:0006508)	serine-type carboxypeptidase activity (GO:0004185)	---	---
AT1G43800	AT1G43800	0.109958	0.0115435	0.0115527	-3.18656	1	0.00113786	1		Plant stearoyl-acyl-carrier-protein desaturase family protein	---	response to hypoxia (GO:0001666) /// regulation of hydrogen peroxide metabolic process (GO:0010310) /// cellular cell wall macromolecule metabolic process (GO:0010382) /// xylem development (GO:0010089) /// systemic acquired resistance, salicylic acid mediated signaling pathway (GO:0009862) /// fatty acid biosynthetic process (GO:0006633)	acyl-[acyl-carrier-protein] desaturase activity (GO:0045300)	---	1.14.19.2, oleate biosynthesis I (plants) (acyl-[acyl-carrier protein] desaturase)
AT1G43880	AT1G43880	0.0135024	0.129329	0.0124803	3.32498	1	-3.37331	1		transposable element gene	---	---	---	---	---
AT1G43883	AT1G43883	0.00278535	0.0517045	0.00793223	4.27959	1	-2.70449	1		transposable element gene	---	---	---	---	---
AT1G44080	AT1G44080	0.0330155	0	0	-1.79769e+308	1	0	1		F-box family protein with a domain of unknown function (DUF295)	---	---	---	cellular_component (GO:0005575)	---
AT1G44090	ATGA20OX5	0.0145261	0.0768142	0.0692953	2.46795	1	-0.148614	1		gibberellin 20-oxidase 5	Encodes a gibberellin 20-oxidase.	gibberellin biosynthetic process (GO:0009686)	gibberellin 20-oxidase activity (GO:0045544)	---	1.14.11.-, gibberellin biosynthesis I (non C-3, non C-13 hydroxylation) (gibberellin 20-oxidase)
AT1G44150	AT1G44150	0.117847	0	0	-1.79769e+308	1	0	1		---	---	---	---	---	---
AT1G44191	AT1G44191	0.0751252	0	0	-1.79769e+308	1	0	1		ECA1 gametogenesis related family protein	Encodes a ECA1 gametogenesis related family protein	---	---	---	---
AT1G44224	AT1G44224	0.233012	0	0	-1.79769e+308	1	0	1		ECA1 gametogenesis related family protein	Encodes a ECA1 gametogenesis related family protein	---	---	---	---
AT1G44478	AT1G44478	0.0580321	0	0	-1.79769e+308	1	0	1		Cyclophilin	---	---	molecular_function (GO:0003674)	cellular_component (GO:0005575)	---
AT1G44970	AT1G44970	0.912336	0.0523728	0.0236639	-4.05744	0.0917661	-1.14613	1		Peroxidase superfamily protein	---	---	peroxidase activity (GO:0004601)	---	---
AT1G47360	AT1G47360	0.00358248	0	0	-1.79769e+308	1	0	1		transposable element gene	---	---	---	---	---
AT1G47485	AT1G47485	0.0528583	0	0	-1.79769e+308	1	0	1		---	Encodes CEP1, a 15-amino-acid peptide, which is mainly expressed in the lateral root primordia. When overexpressed or externally applied, CEP1 arrests root growth. CEP1 is a candidate for a novel peptide plant hormone.	root development (GO:0048364) /// lateral root development (GO:0048527)	molecular_function (GO:0003674)	---	---
AT1G47603	ATPUP19	0.107438	0	0	-1.79769e+308	1	0	1		purine permease 19	Member of a family of proteins related to PUP1, a purine transporter. May be involved in the transport of purine and purine derivatives such as cytokinins, across the plasma membrane.	purine nucleobase transport (GO:0006863) /// nucleobase-containing compound transport (GO:0015931)	purine nucleobase transmembrane transporter activity (GO:0005345)	membrane (GO:0016020)	---
AT1G47610	AT1G47610	0.0672901	0.117339	0.0675876	0.867452	1	-0.795857	1		Transducin/WD40 repeat-like superfamily protein	---	biological_process (GO:0008150)	nucleotide binding (GO:0000166)	heterotrimeric G-protein complex (GO:0005834)	---
AT1G47800	AT1G47800	0.0144349	0	0	-1.79769e+308	1	0	1		F-box and associated interaction domains-containing protein	---	biological_process (GO:0008150)	molecular_function (GO:0003674)	cellular_component (GO:0005575)	---
AT1G47880	AT1G47880	0.0244011	0	0.0153998	-1.79769e+308	1	1.79769e+308	1		---	---	---	---	---	---
AT1G48180	AT1G48180	0.127995	0	0	-1.79769e+308	1	0	1		---	---	biological_process (GO:0008150)	molecular_function (GO:0003674)	cellular_component (GO:0005575)	---
AT1G48890	AT1G48890	0.0130182	0.119517	0.0130024	3.26384	1	-3.20036	1		transposable element gene	---	---	---	---	---
AT1G49030	AT1G49030	0.126238	0.0440807	0.241172	-1.4527	1	2.45184	1		PLAC8 family protein	---	biological_process (GO:0008150)	molecular_function (GO:0003674)	cellular_component (GO:0005575)	---
AT1G49120	AT1G49120	0.0558181	0	0	-1.79769e+308	1	0	1		Integrase-type DNA-binding superfamily protein	encodes a member of the ERF (ethylene response factor) subfamily B-6 of ERF/AP2 transcription factor family. The protein contains one AP2 domain. There are 12 members in this subfamily including RAP2.11.	regulation of transcription, DNA-dependent (GO:0006355)	DNA binding (GO:0003677) /// sequence-specific DNA binding transcription factor activity (GO:0003700)	nucleus (GO:0005634)	---
AT1G49150	AT1G49150	0.231204	0.41501	0.168776	0.909207	0.90786	-1.29804	0.608502		---	---	biological_process (GO:0008150)	molecular_function (GO:0003674)	cellular_component (GO:0005575)	---
AT1G49250	AT1G49250	0.0326001	0.00779782	0.00722209	-1.9985	1	-0.110654	1		ATP-dependent DNA ligase	---	DNA ligation (GO:0006266)	ATP binding (GO:0005524) /// DNA ligase (ATP) activity (GO:0003910)	nucleus (GO:0005634) /// cellular_component (GO:0005575) /// mitochondrion (GO:0005739)	---
AT1G49260	AT1G49260	0.0245375	0	0	-1.79769e+308	1	0	1		---	---	purine nucleobase transport (GO:0006863) /// biological_process (GO:0008150)	molecular_function (GO:0003674)	---	---
AT1G49860	ATGSTF14	0.0458492	0.01949	0.0164163	-1.16893	1	-0.247607	1		glutathione S-transferase (class phi) 14	Encodes glutathione transferase belonging to the phi class of GSTs. Naming convention according to Wagner et al. (2002).	regulation of hydrogen peroxide metabolic process (GO:0010310) /// developmental growth (GO:0048589) /// response to cyclopentenone (GO:0010583) /// toxin catabolic process (GO:0009407) /// response to hypoxia (GO:0001666) /// root hair cell differentiation (GO:0048765) /// inorganic anion transport (GO:0015698) /// systemic acquired resistance, salicylic acid mediated signaling pathway (GO:00098…	glutathione transferase activity (GO:0004364)	cytoplasm (GO:0005737)	---
AT1G50060	AT1G50060	0.101022	0	0	-1.79769e+308	1	0	1		CAP (Cysteine-rich secretory proteins, Antigen 5, and Pathogenesis-related 1 protein) superfamily protein	---	biological_process (GO:0008150)	molecular_function (GO:0003674)	extracellular region (GO:0005576)	---
AT1G50610	AT1G50610	0.00652964	0.0136833	0.012072	1.13258	1	-0.180755	1		Leucine-rich repeat protein kinase family protein	---	protein phosphorylation (GO:0006468) /// cellular membrane fusion (GO:0006944) /// transmembrane receptor protein tyrosine kinase signaling pathway (GO:0007169)	ATP binding (GO:0005524) /// protein serine/threonine kinase activity (GO:0004674) /// kinase activity (GO:0016301)	---	---
AT1G50650	AT1G50650	0.136673	0	0	-1.79769e+308	1	0	1		Stigma-specific Stig1 family protein	---	positive regulation of transcription, DNA-dependent (GO:0045893) /// biological_process (GO:0008150)	molecular_function (GO:0003674)	---	---
AT1G50690	AT1G50690	0.032595	0	0	-1.79769e+308	1	0	1		Cystatin/monellin superfamily protein	---	biological_process (GO:0008150)	molecular_function (GO:0003674)	cellular_component (GO:0005575)	---
AT1G50820	AT1G50820	0.0258676	0	0.0192434	-1.79769e+308	1	1.79769e+308	1		Aminotransferase-like, plant mobile domain family protein	---	biological_process (GO:0008150)	molecular_function (GO:0003674)	---	---
AT1G51250	AT1G51250	0.0468724	0	0	-1.79769e+308	1	0	1		Plant self-incompatibility protein S1 family	---	biological_process (GO:0008150)	molecular_function (GO:0003674)	---	---
AT1G51330	AT1G51330	0.174096	0	0	-1.79769e+308	1	0	1		Serine protease inhibitor (SERPIN) family protein	---	regulation of proteolysis (GO:0030162) /// negative regulation of endopeptidase activity (GO:0010951)	serine-type endopeptidase inhibitor activity (GO:0004867)	cellular_component (GO:0005575)	---
AT1G51770	AT1G51770	0.095307	0.634015	0.0490084	2.79909	0.484936	-3.69342	0.0555213		Core-2/I-branching beta-1,6-N-acetylglucosaminyltransferase family protein	---	---	transferase activity, transferring glycosyl groups (GO:0016757)	cellular_component (GO:0005575)	---
AT1G51920	AT1G51920	0.602237	0.299405	1.47586	-0.943004	0.942111	2.30139	0.5333		---	---	biological_process (GO:0008150)	molecular_function (GO:0003674)	---	---
AT1G52100	AT1G52100	0.0279448	0	0	-1.79769e+308	1	0	1		Mannose-binding lectin superfamily protein	---	biological_process (GO:0008150)	molecular_function (GO:0003674)	---	---
AT1G52615	AT1G52615	0.0286228	0.0232049	0	-0.237504	1	-1.79769e+308	1		unknown gene	unknown gene	biological_process (GO:0008150)	molecular_function (GO:0003674)	cellular_component (GO:0005575)	---
AT1G52680	AT1G52680	0.045988	0.12228	0.0830833	1.47609	1	-0.557558	1		late embryogenesis abundant protein-related / LEA protein-related	---	plant-type cell wall modification (GO:0009827) /// pollen tube growth (GO:0009860) /// biological_process (GO:0008150)	molecular_function (GO:0003674)	---	---
AT1G52900	AT1G52900	0.0553943	2.06928	0.0650898	5.28848	0.130483	-4.99055	0.0136319		Toll-Interleukin-Resistance (TIR) domain family protein	---	defense response (GO:0006952)	---	---	---
AT1G53370	AT1G53370	0.0320938	0	0.0308583	-1.79769e+308	1	1.79769e+308	1		F-box and associated interaction domains-containing protein	---	biological_process (GO:0008150)	molecular_function (GO:0003674)	cellular_component (GO:0005575)	---
AT1G53420	AT1G53420	0.01865	0.0373537	0.00999825	1.06731	1	-1.9015	1		Leucine-rich repeat transmembrane protein kinase	---	protein phosphorylation (GO:0006468) /// transmembrane receptor protein tyrosine kinase signaling pathway (GO:0007169)	ATP binding (GO:0005524) /// protein serine/threonine kinase activity (GO:0004674) /// kinase activity (GO:0016301)	---	---
AT1G53541	AT1G53541	37.8456	0	0	-1.79769e+308	0.525383	0	1		---	---	---	---	---	---
AT1G53625	AT1G53625	1.55779	2.63764	0.392057	0.824977	0.808242	-2.75012	0.0178639		---	---	biological_process (GO:0008150)	molecular_function (GO:0003674)	cellular_component (GO:0005575)	---
AT1G53630	AT1G53630	0.0394246	0.0167515	0	-1.16957	1	-1.79769e+308	1		transposable element gene	---	---	---	---	---
AT1G53635	AT1G53635	0.0461891	0.0460738	0.0426721	0.0616268	1	-0.110654	1		---	---	biological_process (GO:0008150)	molecular_function (GO:0003674)	cellular_component (GO:0005575)	---
AT1G53890	AT1G53890	0.108717	0.0210271	0.0615619	-2.30503	1	1.54979	1		Protein of unknown function (DUF567)	---	biological_process (GO:0008150)	molecular_function (GO:0003674)	cellular_component (GO:0005575)	---
AT1G54420	AT1G54420	0.137544	0.0974605	0	-0.431776	1	-1.79769e+308	1		---	---	biological_process (GO:0008150)	molecular_function (GO:0003674)	cellular_component (GO:0005575)	---
AT1G54890	AT1G54890	0.115845	1.45456	0.51465	3.71554	0.067074	-1.49892	0.0933569		Late embryogenesis abundant (LEA) protein-related	---	biological_process (GO:0008150)	molecular_function (GO:0003674)	---	---
AT1G55390	AT1G55390	0.0211183	0	0	-1.79769e+308	1	0	1		Cysteine/Histidine-rich C1 domain family protein	---	biological_process (GO:0008150)	---	cellular_component (GO:0005575)	---
AT1G55560	sks14	0.088864	0	0.00799411	-1.79769e+308	1	1.79769e+308	1		SKU5 similar 14	---	plant-type cell wall modification (GO:0009827)	---	---	1.10.3.3, ascorbate glutathione cycle (oxidoreductase)
AT1G55600	WRKY10	0.0174377	0.010982	0	-0.601844	1	-1.79769e+308	1		WRKY DNA-binding protein 10	member of WRKY Transcription Factor; Group I. It has WRKY domain at its N terminal end and zinc-finger like motif.	regulation of transcription, DNA-dependent (GO:0006355) /// endosperm development (GO:0009960)	sequence-specific DNA binding transcription factor activity (GO:0003700)	---	---
AT1G55790	AT1G55790	0.21171	0.0864221	0.0558077	-1.22739	1	-0.630935	1		Domain of unknown function (DUF2431)	---	---	---	---	---
AT1G56030	AT1G56030	0.0240532	0	0	-1.79769e+308	1	0	1		RING/U-box superfamily protein	---	translation (GO:0006412)	RNA binding (GO:0003723)	---	---
AT1G56060	AT1G56060	3.51021	2.44075	0.288859	-0.458999	0.918456	-3.07889	0.0322942		---	---	biological_process (GO:0008150)	molecular_function (GO:0003674)	cellular_component (GO:0005575)	---
AT1G56240	AtPP2-B13	0.435732	0.0147451	0	-4.81991	0.546139	-1.79769e+308	1		phloem protein 2-B13	---	---	carbohydrate binding (GO:0030246)	---	---
AT1G56360	PAP6	0.0183263	0	0	-1.79769e+308	1	0	1		purple acid phosphatase 6	---	---	acid phosphatase activity (GO:0003993) /// protein serine/threonine phosphatase activity (GO:0004722)	---	3.1.3.2, phosphate acquisition (acid phosphatase)
AT1G56680	AT1G56680	0.0300912	0	0	-1.79769e+308	1	0	1		Chitinase family protein	---	---	chitinase activity (GO:0004568)	---	---
AT1G57650	AT1G57650	0.224545	0.817387	0.147908	1.92925	0.414238	-2.46632	0.00608973		ATP binding	---	transcription factor import into nucleus (GO:0042991) /// defense response (GO:0006952)	---	---	---
AT1G57730	AT1G57730	0.0683364	0.0434565	0.375204	-0.58785	1	3.11003	0.34177		RING/U-box superfamily protein	---	---	zinc ion binding (GO:0008270)	---	---
AT1G57750	MAH1	1.7837	0.531685	0.445227	-1.681	0.42829	-0.256028	0.837387		cytochrome P450, family 96, subfamily A, polypeptide 15	Encodes a CYP96A15, midchain alkane hydroxylase, involved in cuticular wax biosynthesis.	wax biosynthetic process (GO:0010025)	midchain alkane hydroxylase activity (GO:0080133) /// oxygen binding (GO:0019825)	endoplasmic reticulum (GO:0005783)	RXN-1022, cuticular wax biosynthesis (fatty acid (omega-1)-hydroxylase||midchain alkane hydroxylase) /// RXN-7796, sphingolipid biosynthesis (plants) (fatty acid (omega-1)-hydroxylase||midchain alkane hydroxylase)
AT1G58037	AT1G58037	0.0228506	0.0144057	0	-0.600362	1	-1.79769e+308	1		Cysteine/Histidine-rich C1 domain family protein	---	---	molecular_function (GO:0003674)	---	---
AT1G58120	AT1G58120	0.0118385	0	0.0149073	-1.79769e+308	1	1.79769e+308	1		---	---	pollen tube growth (GO:0009860)	---	---	---
AT1G58460	AT1G58460	0.350599	0.0422563	0	-2.98735	0.619249	-1.79769e+308	1		---	---	biological_process (GO:0008150)	molecular_function (GO:0003674)	cellular_component (GO:0005575)	---
AT1G59790	AT1G59790	0.0476364	0	0	-1.79769e+308	1	0	1		Cullin family protein	---	---	---	---	---
AT1G59810	AGL50	0.0214319	0	0	-1.79769e+308	1	0	1		AGAMOUS-like 50	---	---	sequence-specific DNA binding transcription factor activity (GO:0003700)	---	---
AT1G59940	ARR3	0.0422695	0	0	-1.79769e+308	1	0	1		response regulator 3	Type A response regulator highly similar to bacterial two-component response regulators. Rapidly induced by cytokinin. Involved in red-light signaling. Acts redundantly with ARR3 in the control of circadian period in a cytokinin-independent manner.	circadian rhythm (GO:0007623) /// regulation of transcription, DNA-dependent (GO:0006355) /// response to red light (GO:0010114) /// response to cytokinin stimulus (GO:0009735) /// red light signaling pathway (GO:0010161) /// cytokinin mediated signaling pathway (GO:0009736) /// regulation of circadian rhythm (GO:0042752) /// two-component signal transduction system (phosphorelay) (GO:0000160)	two-component response regulator activity (GO:0000156)	nucleus (GO:0005634) /// cytoplasm (GO:0005737)	---
AT1G60040	AGL49	0.0336965	0	0	-1.79769e+308	1	0	1		AGAMOUS-like 49	---	---	sequence-specific DNA binding transcription factor activity (GO:0003700)	---	---
AT1G60090	BGLU4	0.0821598	0.170697	0.0406469	1.12016	1	-2.07022	1		beta glucosidase 4	---	response to karrikin (GO:0080167)	hydrolase activity, hydrolyzing O-glycosyl compounds (GO:0004553)	---	3.5.2.17, urate degradation to allantoin (hydrolase, hydrolyzing O-glycosyl compounds)
AT1G60410	AT1G60410	0.0174655	0	0	-1.79769e+308	1	0	1		F-box family protein	---	biological_process (GO:0008150)	molecular_function (GO:0003674)	cellular_component (GO:0005575)	---
AT1G60500	DRP4C	0.00709738	0	0.0202109	-1.79769e+308	1	1.79769e+308	1		Dynamin related protein 4C	---	---	GTPase activity (GO:0003924) /// GTP binding (GO:0005525)	cellular_component (GO:0005575)	---
AT1G61070	LCR66	0.113659	0.551665	0	2.34432	0.637734	-1.79769e+308	0.0743089		low-molecular-weight cysteine-rich 66	Predicted to encode a PR (pathogenesis-related) protein. Belongs to the plant defensin (PDF) family with the following members: At1g75830/PDF1.1, At5g44420/PDF1.2a, At2g26020/PDF1.2b, At5g44430/PDF1.2c, At2g26010/PDF1.3, At1g19610/PDF1.4, At1g55010/PDF1.5, At2g02120/PDF2.1, At2g02100/PDF2.2, At2g02130/PDF2.3, At1g61070/PDF2.4, At5g63660/PDF2.5, At2g02140/PDF2.6, At5g38330/PDF3.1 and At4g30070/PDF…	defense response (GO:0006952)	---	---	---
AT1G61080	AT1G61080	0.00548361	0	0	-1.79769e+308	1	0	1		Hydroxyproline-rich glycoprotein family protein	---	biological_process (GO:0008150)	molecular_function (GO:0003674)	---	---
AT1G61110	anac025	0.330605	0.233962	0.0122619	-0.433605	1	-4.25401	1		NAC domain containing protein 25	---	multicellular organismal development (GO:0007275)	sequence-specific DNA binding transcription factor activity (GO:0003700)	cellular_component (GO:0005575)	---
AT1G61165	AT1G61165	17.1434	0	0	-1.79769e+308	0.610493	0	1		---	---	---	---	---	---
AT1G61200	AT1G61200	0.600229	0.415909	0	-0.464014	0.977462	-1.79769e+308	0.440536		homeobox-leucine zipper protein-related	---	biological_process (GO:0008150)	molecular_function (GO:0003674)	---	---
AT1G61270	AT1G61270	0.0881887	0.0251868	0	-1.7427	1	-1.79769e+308	1		Transmembrane amino acid transporter family protein	---	amino acid transport (GO:0006865)	amino acid transmembrane transporter activity (GO:0015171)	membrane (GO:0016020)	---
AT1G61575	AT1G61575	0.263715	0	0	-1.79769e+308	1	0	1		---	---	biological_process (GO:0008150)	molecular_function (GO:0003674)	cellular_component (GO:0005575)	---
AT1G61590	AT1G61590	0.0167073	0	0	-1.79769e+308	1	0	1		Protein kinase superfamily protein	---	glucuronoxylan metabolic process (GO:0010413) /// xylan biosynthetic process (GO:0045492)	kinase activity (GO:0016301)	---	---
AT1G61750	AT1G61750	0.0266868	0	0	-1.79769e+308	1	0	1		Receptor-like protein kinase-related family protein	---	biological_process (GO:0008150)	molecular_function (GO:0003674)	---	---
AT1G62190	AT1G62190	0.132467	0	0	-1.79769e+308	1	0	1		Kua-ubiquitin conjugating enzyme hybrid localisation domain	---	---	---	---	---
AT1G62262	SLAH4	0.0210343	0.0230833	0.0105047	0.199342	1	-1.13582	1		SLAC1 homologue 4	Predicted to encode a protein with similarity to the SLAC1 protein involved in ion homeostasis in guard cells.	cellular ion homeostasis (GO:0006873)	molecular_function (GO:0003674)	---	---
AT1G62340	ALE1	0.00568239	0.00567161	0	0.0624926	1	-1.79769e+308	1		PA-domain containing subtilase family protein	Subtilisin-like serine protease required for epidermal surface formation in embryos and juvenile plants	metabolic process (GO:0008152) /// cuticle development (GO:0042335) /// proteolysis (GO:0006508)	serine-type endopeptidase activity (GO:0004252)	cell wall (GO:0005618)	---
AT1G62940	ACOS5	0.334215	0	0	-1.79769e+308	1	0	1		acyl-CoA synthetase 5	encodes an acyl-CoA synthetase, has in vitro activity towards medium- to long-chain fatty acids and their hydroxylated derivatives. Expressed in the tapetum. Involved in pollen wall exine formation. Null mutants were devoid of pollen grains at anther maturity and were completely male sterile.	long-chain fatty acid metabolic process (GO:0001676) /// sporopollenin biosynthetic process (GO:0080110) /// fatty-acyl-CoA biosynthetic process (GO:0046949) /// pollen exine formation (GO:0010584)	medium-chain fatty acid-CoA ligase activity (GO:0031956) /// 4-coumarate-CoA ligase activity (GO:0016207) /// long-chain fatty acid-CoA ligase activity (GO:0004467)	cytoplasm (GO:0005737)	6.2.1.-, sporopollenin precursor biosynthesis (fatty acyl-CoA synthetase||fatty acyl-CoA synthetase||acyl-CoA synthase) /// 6.2.1.-, sporopollenin precursor biosynthesis (fatty acyl-CoA synthetase||fatty acyl-CoA synthetase||acyl-CoA synthase) /// 6.2.1.3, fatty acid activation (fatty acyl-CoA synthetase||fatty acyl-CoA synthetase||acyl-CoA synthase)
AT1G63005	MIR399B	3.41085	0	0	-1.79769e+308	0.639834	0	1		MIR399B; miRNA	Encodes a phosphate starvation-responsive microRNA that targets PHO2, an E2-UBC that negatively affects shoot phosphate content. miR399 can be negatively regulated by members of the non-coding gene families IPS1 and At4. MicroRNAs are regulatory RNAs with a mature length of ~21-nucleotides that are processed from hairpin precursors by Dicer-like enzymes. MicroRNAs can negatively regulate gene exp…	cellular response to phosphate starvation (GO:0016036) /// gene silencing by miRNA (GO:0035195) /// cellular phosphate ion homeostasis (GO:0030643)	---	---	---
AT1G63030	ddf2	0.0708765	0.0492497	0.170945	-0.459959	1	1.79534	1		Integrase-type DNA-binding superfamily protein	encodes a member of the DREB subfamily A-1 of ERF/AP2 transcription factor family (DDF2). The protein contains one AP2 domain. There are six members in this subfamily, including CBF1, CBF2, and CBF3. Overexpression of this gene results in the reduction of gibberellic acid biosynthesis. This gene is expressed in all tissues examined, but most abundantly expressed in rosette leaves and stems. Overe…	cell growth (GO:0016049) /// regulation of gibberellin biosynthetic process (GO:0010371) /// regulation of timing of transition from vegetative to reproductive phase (GO:0048510)	DNA binding (GO:0003677) /// sequence-specific DNA binding transcription factor activity (GO:0003700)	---	---
AT1G63105	AT1G63105	0.132642	0	0.0854635	-1.79769e+308	1	1.79769e+308	1		---	---	biological_process (GO:0008150)	molecular_function (GO:0003674)	cellular_component (GO:0005575)	---
AT1G63200	AT1G63200	0.0490744	0.0621854	0.0287971	0.406838	1	-1.11065	1		Cystatin/monellin superfamily protein	---	cell fate specification (GO:0001708) /// biological_process (GO:0008150)	molecular_function (GO:0003674)	---	---
AT1G63930	ROH1	0.524621	0.21071	0.031815	-1.25078	0.725349	-2.72748	1		from the Czech 'roh' meaning 'corner'	---	plant-type cell wall modification (GO:0009827) /// seed coat development (GO:0010214) /// pollen tube growth (GO:0009860) /// mucilage biosynthetic process involved in seed coat development (GO:0048354)	molecular_function (GO:0003674)	---	---
AT1G64160	AT1G64160	0.0221904	0.0221429	0	0.0621397	1	-1.79769e+308	1		Disease resistance-responsive (dirigent-like protein) family protein	---	lignan biosynthetic process (GO:0009807) /// defense response (GO:0006952)	guiding stereospecific synthesis activity (GO:0042349)	---	---
AT1G64255	AT1G64255	0.0214121	0.0148089	0.0067392	-0.466732	1	-1.13582	1		MuDR family transposase	---	biological_process (GO:0008150)	---	cellular_component (GO:0005575)	---
AT1G64340	AT1G64340	0.0641421	0	0	-1.79769e+308	1	0	1		---	---	biological_process (GO:0008150)	molecular_function (GO:0003674)	cellular_component (GO:0005575)	---
AT1G64800	AT1G64800	0.151434	0	0	-1.79769e+308	1	0	1		DNA binding;sequence-specific DNA binding transcription factors	---	plant-type cell wall modification (GO:0009827)	---	---	---
AT1G65140	AT1G65140	0.0582643	0.0202187	0.0538344	-1.46169	1	1.41284	1		Ubiquitin carboxyl-terminal hydrolase family protein	---	ubiquitin-dependent protein catabolic process (GO:0006511)	ubiquitin thiolesterase activity (GO:0004221)	cellular_component (GO:0005575)	---
AT1G65240	AT1G65240	0.494001	1.38101	0.0903506	1.54837	0.966149	-3.93404	0.463751		Eukaryotic aspartyl protease family protein	---	proteolysis (GO:0006508)	---	anchored to membrane (GO:0031225)	---
AT1G65347	AT1G65347	0.0607339	0.025844	0	-1.16744	1	-1.79769e+308	1		transposable element gene	---	---	---	---	---
AT1G65450	AT1G65450	0.492916	0.304369	0.0780402	-0.630288	0.889041	-1.96353	0.321239		HXXXD-type acyl-transferase family protein	---	---	transferase activity (GO:0016740)	cellular_component (GO:0005575)	---
AT1G66120	AT1G66120	0.013295	0	0	-1.79769e+308	1	0	1		AMP-dependent synthetase and ligase family protein	---	butyrate metabolic process (GO:0019605)	butyrate-CoA ligase activity (GO:0047760)	---	---
AT1G66145	CLE18	0.136568	0	0	-1.79769e+308	1	0	1		CLAVATA3/ESR-RELATED 18	Member of a large family of putative ligands homologous to the Clavata3 gene. Consists of a single exon.	signal transduction (GO:0007165)	receptor binding (GO:0005102) /// receptor serine/threonine kinase binding (GO:0033612)	apoplast (GO:0048046)	---
AT1G66280	BGLU22	0.0263346	0.0347934	0	0.467089	1	-1.79769e+308	1		Glycosyl hydrolase superfamily protein	---	cellular response to cold (GO:0070417) /// cellular response to salt stress (GO:0071472)	beta-glucosidase activity (GO:0008422) /// hydrolase activity, hydrolyzing O-glycosyl compounds (GO:0004553)	endoplasmic reticulum (GO:0005783)	---
AT1G66360	AT1G66360	0.0364392	0	0	-1.79769e+308	1	0	1		Calcium-dependent lipid-binding (CaLB domain) family protein	---	plant-type cell wall modification (GO:0009827) /// pollen tube growth (GO:0009860) /// biological_process (GO:0008150)	molecular_function (GO:0003674)	cellular_component (GO:0005575)	---
AT1G66570	ATSUC7	2.24835	1.62443	0.737044	-0.403706	0.941139	-1.14011	0.197782		sucrose-proton symporter 7	---	---	sucrose:hydrogen symporter activity (GO:0008506) /// sugar:hydrogen symporter activity (GO:0005351) /// carbohydrate transmembrane transporter activity (GO:0015144)	membrane (GO:0016020)	---
AT1G66710	AT1G66710	0.01202	0	0	-1.79769e+308	1	0	1		---	---	---	---	---	---
AT1G66720	AT1G66720	0.0240797	0	0.015196	-1.79769e+308	1	1.79769e+308	1		S-adenosyl-L-methionine-dependent methyltransferases superfamily protein	---	---	S-adenosylmethionine-dependent methyltransferase activity (GO:0008757)	cellular_component (GO:0005575)	---
AT1G66850	AT1G66850	3.05334	0	0	-1.79769e+308	0.404079	0	1		Bifunctional inhibitor/lipid-transfer protein/seed storage 2S albumin superfamily protein	---	lipid transport (GO:0006869) /// pollen exine formation (GO:0010584)	lipid binding (GO:0008289)	---	---
AT1G66950	PDR11	0.0100789	0.00316632	0	-1.60523	1	-1.79769e+308	1		pleiotropic drug resistance 11	---	response to reactive oxygen species (GO:0000302) /// drug transmembrane transport (GO:0006855)	ATPase activity, coupled to transmembrane movement of substances (GO:0042626)	plasma membrane (GO:0005886)	---
AT1G67110	CYP735A2	0.15516	0.065823	0.00902553	-1.17186	1	-2.86651	1		cytochrome P450, family 735, subfamily A, polypeptide 2	member of CYP709A	trans-zeatin biosynthetic process (GO:0033466)	oxygen binding (GO:0019825)	---	RXN-4308, <i>trans</i>-zeatin biosynthesis (cytokinin <i>trans</i>-hydroxylase||cytokinin <i>trans</i>-hydroxylase||cytokinin <i>trans</i>-hydroxylase) /// RXN-4306, <i>trans</i>-zeatin biosynthesis (cytokinin <i>trans</i>-hydroxylase||cytokinin <i>trans</i>-hydroxylase||cytokinin <i>trans</i>-hydroxylase) /// RXN-4304, <i>trans</i>-zeatin biosynthesis (cytokinin <i>trans</i>-hydroxylase||cytokin…
AT1G67540	AT1G67540	0.115577	0	0	-1.79769e+308	1	0	1		---	---	biological_process (GO:0008150)	molecular_function (GO:0003674)	---	---
AT1G67610	AT1G67610	0.0218928	0	0	-1.79769e+308	1	0	1		---	---	---	---	---	---
AT1G67640	AT1G67640	0.0318939	0.268492	0.0844559	3.13876	1	-1.66861	1		Transmembrane amino acid transporter family protein	---	amino acid transport (GO:0006865)	amino acid transmembrane transporter activity (GO:0015171) /// amine transmembrane transporter activity (GO:0005275)	membrane (GO:0016020)	---
AT1G67770	TEL2	0.0259239	0	0	-1.79769e+308	1	0	1		terminal EAR1-like 2	Similar to terminal ear1 in Zea mays. A member of mei2-like gene family; phylogenetic analysis revealed that TEL2 belongs to the third clade of mei2-like proteins (TEL clade), with conserved two N-terminal RNA recognition motifs (RRM), in addition to the C-terminal RRM, shared among all mei2-like proteins. Expression patterns were similar to TEL1, with lower expression levels in most tissues exam…	---	RNA binding (GO:0003723)	---	---
AT1G68170	AT1G68170	0.0252144	0	0	-1.79769e+308	1	0	1		nodulin MtN21 /EamA-like transporter family protein	---	positive regulation of transcription, DNA-dependent (GO:0045893)	---	---	---
AT1G68210	APRR6	0.00669766	0.0801902	0	3.64693	1	-1.79769e+308	1		pseudo-response regulator 6	Similar to ARR response regulator proteins that function in two-component signal transduction but lacking a conserved D-D-K motif in the receiver domain	regulation of transcription, DNA-dependent (GO:0006355)	two-component response regulator activity (GO:0000156)	---	---
AT1G68240	AT1G68240	0.0299676	0.0397202	0	0.471701	1	-1.79769e+308	1		basic helix-loop-helix (bHLH) DNA-binding superfamily protein	---	gibberellin biosynthetic process (GO:0009686) /// gibberellic acid mediated signaling pathway (GO:0009740) /// terpenoid biosynthetic process (GO:0016114)	sequence-specific DNA binding transcription factor activity (GO:0003700)	---	---
AT1G68450	AT1G68450	0.0410025	0	0.0240235	-1.79769e+308	1	1.79769e+308	1		VQ motif-containing protein	---	biological_process (GO:0008150)	molecular_function (GO:0003674)	---	---
AT1G68480	JAG	0.0645194	0	0.0125541	-1.79769e+308	1	1.79769e+308	1		C2H2 and C2HC zinc fingers superfamily protein	Encodes a putative zinc finger transcription factor that is necessary for proper lateral organ shape and is sufficient to induce the proliferation of lateral organ tissue. Together with NUB, it is involved in stamen and carpel development.	specification of floral organ identity (GO:0010093) /// stamen development (GO:0048443) /// leaf morphogenesis (GO:0009965) /// flower development (GO:0009908) /// carpel development (GO:0048440) /// meristem development (GO:0048507) /// petal formation (GO:0048451) /// sepal formation (GO:0048453) /// abaxial cell fate specification (GO:0010158) /// anther development (GO:0048653)	nucleic acid binding (GO:0003676) /// sequence-specific DNA binding transcription factor activity (GO:0003700) /// zinc ion binding (GO:0008270)	nucleus (GO:0005634)	---
AT1G68765	IDA	0.0842022	0.0461808	0.501246	-0.801333	1	3.44016	0.254715		Putative membrane lipoprotein	Encodes a small protein of 77 amino acids. Loss of function mutations are defective in the process of ethylene independent floral organ abscission. Although the mutants have a normal appearing abscission zone, the floral organs do not abscisce. The peptide appears to be secreted and may function as a ligand. Arabidopsis 35S:IDA lines constitutively overexpressing IDA exhibit earlier abscission of…	response to ethylene stimulus (GO:0009723) /// floral organ abscission (GO:0010227) /// transcription factor import into nucleus (GO:0042991) /// abscission (GO:0009838)	receptor binding (GO:0005102)	apoplast (GO:0048046) /// extracellular region (GO:0005576)	---
AT1G68850	AT1G68850	0.0335405	0.0790228	0.368668	1.3016	1	2.22198	0.149495		Peroxidase superfamily protein	---	---	peroxidase activity (GO:0004601)	---	---
AT1G68875	AT1G68875	2.54272	0	0	-1.79769e+308	0.366331	0	1		---	---	biological_process (GO:0008150) /// pollen exine formation (GO:0010584)	molecular_function (GO:0003674)	---	---
AT1G68960	AT1G68960	0.0328919	0	0	-1.79769e+308	1	0	1		Protein of unknown function (DUF295)	---	biological_process (GO:0008150)	molecular_function (GO:0003674)	---	---
AT1G69120	AP1	1.09255	0.0283479	0.0500193	-5.20308	0.0456765	0.819245	1		K-box region and MADS-box transcription factor family protein	Floral homeotic gene encoding a MADS domain protein homologous to SRF transcription factors. Specifies floral meristem and sepal identity. Required for the transcriptional activation of AGAMOUS. Interacts with LEAFY.Binds to promoter and regulates the expression of flowering time genes SVP, SOC1 and AGL24.	cellular membrane fusion (GO:0006944) /// flower development (GO:0009908) /// callose deposition in cell wall (GO:0052543) /// meristem development (GO:0048507) /// post-embryonic morphogenesis (GO:0009886) /// meristem structural organization (GO:0009933) /// maintenance of floral meristem identity (GO:0010076) /// specification of floral organ identity (GO:0010093) /// stamen development (GO:00…	protein binding (GO:0005515) /// DNA binding (GO:0003677) /// protein heterodimerization activity (GO:0046982) /// sequence-specific DNA binding transcription factor activity (GO:0003700)	nucleus (GO:0005634)	---
AT1G69140	AT1G69140	20.7008	38.3256	6.79264	0.953851	0.698363	-2.49626	3.86986e-06		---	---	---	---	---	---
AT1G69180	CRC	0.3606	0	0	-1.79769e+308	0.493129	0	1		Plant-specific transcription factor YABBY family protein	Putative transcription factor with zinc finger and helix-loop-helix domains, the later similar to HMG boxes. Involved in specifying abaxial cell fate in the carpel. Four putative LFY binding sites (CCANTG) and two potential binding sites for MADS box proteins known as CArG boxes (CC(A/T)6GG) were found in the region spanning 3.8 Kb upstream of the CRC coding region.	stamen development (GO:0048443) /// specification of floral organ identity (GO:0010093) /// petal development (GO:0048441) /// ovule development (GO:0048481) /// floral meristem determinacy (GO:0010582) /// carpel development (GO:0048440) /// plant-type cell wall modification (GO:0009827) /// regulation of transcription, DNA-dependent (GO:0006355) /// meristem development (GO:0048507) /// nectary…	sequence-specific DNA binding transcription factor activity (GO:0003700)	cellular_component (GO:0005575)	---
AT1G69190	AT1G69190	0.00925422	0.0101559	0	0.199369	1	-1.79769e+308	1		Dihydropterin pyrophosphokinase / Dihydropteroate synthase	encodes a bifunctional cytosolic hydroxymethyldihydropterin pyrophosphokinase/ dihydropteroate synthase (HPPK/DHPS)that is involved in tetrahydrofolate biosynthesis and is responsive to oxidative stress.	flower development (GO:0009908) /// folic acid-containing compound biosynthetic process (GO:0009396) /// tetrahydrofolate biosynthetic process (GO:0046654) /// response to oxidative stress (GO:0006979)	dihydropteroate synthase activity (GO:0004156) /// 2-amino-4-hydroxy-6-hydroxymethyldihydropteridine diphosphokinase activity (GO:0003848)	cytosol (GO:0005829)	2.5.1.15, tetrahydrofolate biosynthesis II (hydroxymethyldihydropterin pyrophosphokinase/ dihydropteroate synthase||hydroxymethyldihydropterin pyrophosphokinase/ dihydropteroate synthase) /// 2.7.6.3, tetrahydrofolate biosynthesis II (hydroxymethyldihydropterin pyrophosphokinase/ dihydropteroate synthase||hydroxymethyldihydropterin pyrophosphokinase/ dihydropteroate synthase)
AT1G69920	ATGSTU12	0.0492626	0.019049	0.0529278	-1.30554	1	1.47431	1		glutathione S-transferase TAU 12	Encodes glutathione transferase belonging to the tau class of GSTs. Naming convention according to Wagner et al. (2002).	glutathione metabolic process (GO:0006749) /// toxin catabolic process (GO:0009407)	glutathione transferase activity (GO:0004364)	cytoplasm (GO:0005737)	---
AT1G70170	MMP	0.0730989	0.0885596	0.791707	0.342032	1	3.16025	0.00675231		matrix metalloproteinase	mutant has Late flowering; Early senescence; Matrix Metalloproteinase	proteolysis (GO:0006508)	metalloendopeptidase activity (GO:0004222)	anchored to membrane (GO:0031225)	---
AT1G70260	AT1G70260	1.11513	0	0	-1.79769e+308	0.359169	0	1		nodulin MtN21 /EamA-like transporter family protein	---	---	molecular_function (GO:0003674)	membrane (GO:0016020)	---
AT1G70380	AT1G70380	0.0235877	0.175445	0	2.96014	1	-1.79769e+308	1		F-box and associated interaction domains-containing protein	---	biological_process (GO:0008150)	molecular_function (GO:0003674)	cellular_component (GO:0005575)	---
AT1G70390	AT1G70390	0.0275931	0.27157	0.0174249	3.36418	1	-3.9621	1		F-box and associated interaction domains-containing protein	---	biological_process (GO:0008150)	molecular_function (GO:0003674)	cellular_component (GO:0005575)	---
AT1G70400	AT1G70400	0.0373702	0	0.023643	-1.79769e+308	1	1.79769e+308	1		---	---	biological_process (GO:0008150)	molecular_function (GO:0003674)	cellular_component (GO:0005575)	---
AT1G71160	KCS7	0.100936	0	0.0098112	-1.79769e+308	1	1.79769e+308	1		3-ketoacyl-CoA synthase 7	Encodes KCS7, a member of the 3-ketoacyl-CoA synthase family involved in the biosynthesis of VLCFA (very long chain fatty acids).	very long-chain fatty acid metabolic process (GO:0000038) /// cuticle development (GO:0042335)	transferase activity, transferring acyl groups (GO:0016746)	---	---
AT1G71235	AT1G71235	0.0578011	0.0576469	0.0533908	0.0613787	1	-0.110654	1		---	---	biological_process (GO:0008150)	molecular_function (GO:0003674)	---	---
AT1G71300	AT1G71300	0.0180342	0	0	-1.79769e+308	1	0	1		Vps52 / Sac2 family	---	biological_process (GO:0008150)	molecular_function (GO:0003674)	cellular_component (GO:0005575)	---
AT1G71370	AT1G71370	0.0157507	0.00864285	0	-0.800601	1	-1.79769e+308	1		DEA(D/H)-box RNA helicase family protein	---	---	ATP-dependent helicase activity (GO:0008026)	cellular_component (GO:0005575)	---
AT1G71390	AtRLP11	0.0370214	0.00705266	0	-2.32689	1	-1.79769e+308	1		receptor like protein 11	---	negative regulation of programmed cell death (GO:0043069) /// regulation of plant-type hypersensitive response (GO:0010363) /// response to external stimulus (GO:0009605) /// response to cold (GO:0009409) /// defense response (GO:0006952) /// protein targeting to membrane (GO:0006612) /// endoplasmic reticulum unfolded protein response (GO:0030968) /// defense response to fungus (GO:0050832) /// …	---	---	---
AT1G71520	AT1G71520	0.828102	2.3199	0.468189	1.55141	0.543331	-2.3089	0.0315266		Integrase-type DNA-binding superfamily protein	encodes a member of the DREB subfamily A-5 of ERF/AP2 transcription factor family. The protein contains one AP2 domain. There are 16 members in this subfamily including RAP2.1, RAP2.9 and RAP2.10.	regulation of transcription, DNA-dependent (GO:0006355) /// response to chitin (GO:0010200)	DNA binding (GO:0003677) /// sequence-specific DNA binding transcription factor activity (GO:0003700)	nucleus (GO:0005634)	---
AT1G72110	AT1G72110	0.0148118	0.0484756	0	1.77574	1	-1.79769e+308	1		O-acyltransferase (WSD1-like) family protein	---	---	---	cellular_component (GO:0005575)	---
AT1G72980	LBD7	0.136435	0	0.190875	-1.79769e+308	1	1.79769e+308	1		LOB domain-containing protein 7	---	---	---	---	---
AT1G73220	AtOCT1	0.0132708	0.0250534	1.39277	0.981979	1	5.79681	0.491994		organic cation/carnitine transporter1	---	negative regulation of transcription, DNA-dependent (GO:0045892) /// galactolipid biosynthetic process (GO:0019375) /// cellular response to phosphate starvation (GO:0016036) /// nitrate transport (GO:0015706) /// leaf senescence (GO:0010150)	transporter activity (GO:0005215) /// carbohydrate transmembrane transporter activity (GO:0015144) /// carnitine transporter activity (GO:0015226)	membrane (GO:0016020) /// plasma membrane (GO:0005886)	---
AT1G73270	scpl6	0.0189928	0	0.0239485	-1.79769e+308	1	1.79769e+308	1		serine carboxypeptidase-like 6	---	proteolysis (GO:0006508)	serine-type carboxypeptidase activity (GO:0004185)	---	---
AT1G73550	AT1G73550	0.413198	0.153779	0.528543	-1.36074	0.885617	1.78116	0.616346		Bifunctional inhibitor/lipid-transfer protein/seed storage 2S albumin superfamily protein	Encodes a Protease inhibitor/seed storage/LTP family protein	lipid transport (GO:0006869)	lipid binding (GO:0008289)	---	---
AT1G73610	AT1G73610	0.0791933	0	0.0154236	-1.79769e+308	1	1.79769e+308	1		GDSL-like Lipase/Acylhydrolase superfamily protein	---	---	carboxylesterase activity (GO:0004091)	---	---
AT1G75050	AT1G75050	0.0816996	0.0258412	0	-1.59542	1	-1.79769e+308	1		Pathogenesis-related thaumatin superfamily protein	---	response to other organism (GO:0051707)	molecular_function (GO:0003674)	---	---
AT1G75160	AT1G75160	0.0173962	0	0	-1.79769e+308	1	0	1		Protein of unknown function (DUF620)	---	pollen tube development (GO:0048868) /// cellular process involved in reproduction (GO:0048610) /// biological_process (GO:0008150)	molecular_function (GO:0003674)	---	---
AT1G75470	ATPUP15	0.0698617	0.0440465	0.389513	-0.600243	1	3.14457	0.107563		purine permease 15	Member of a family of proteins related to PUP1, a purine transporter. May be involved in the transport of purine and purine derivatives such as cytokinins, across the plasma membrane.	purine nucleobase transport (GO:0006863) /// nucleobase-containing compound transport (GO:0015931)	purine nucleobase transmembrane transporter activity (GO:0005345)	membrane (GO:0016020)	---
AT1G75790	sks18	0.136099	0	0	-1.79769e+308	1	0	1		SKU5 similar 18	---	pollen exine formation (GO:0010584)	copper ion binding (GO:0005507) /// pectinesterase activity (GO:0030599)	---	1.10.3.3, ascorbate glutathione cycle (pectinesterase)
AT1G75910	EXL4	1.41888	0.0265759	0.0361141	-5.67325	0.0204352	0.442442	1		extracellular lipase 4	member of Lipase proteins	pollen exine formation (GO:0010584) /// sexual reproduction (GO:0019953)	carboxylesterase activity (GO:0004091) /// lipase activity (GO:0016298) /// transferase activity, transferring acyl groups (GO:0016746)	extracellular region (GO:0005576)	---
AT1G75930	EXL6	0.359802	0	0	-1.79769e+308	0.456102	0	1		extracellular lipase 6	member of Lipase proteins	sexual reproduction (GO:0019953) /// pollen exine formation (GO:0010584)	carboxylesterase activity (GO:0004091) /// lipase activity (GO:0016298) /// transferase activity, transferring acyl groups (GO:0016746)	extracellular region (GO:0005576)	---
AT1G75940	ATA27	1.82151	0	0	-1.79769e+308	0.304164	0	1		Glycosyl hydrolase superfamily protein	encodes a protein similar to the BGL4 beta-glucosidase from Brassica napus. The ATA27 protein is predicted to have an ER retention signal and an acidic isoelectric point, suggesting that it may be localized to the ER lumen.	pollen exine formation (GO:0010584) /// sexual reproduction (GO:0019953)	hydrolase activity, hydrolyzing O-glycosyl compounds (GO:0004553)	endoplasmic reticulum lumen (GO:0005788)	---
AT1G76062	AT1G76062	0	0	0	0.632919	1	-0.328068	1		MIR835a; miRNA	Encodes a microRNA of unknown function. MicroRNAs are regulatory RNAs with a mature length of ~21-nucleotides that are processed from hairpin precursors by Dicer-like enzymes. MicroRNAs can negatively regulate gene expression by attenuating translation or by directing mRNA cleavage. Mature sequence: UUCUUGCAUAUGUUCUUUAUC	biological_process (GO:0008150)	molecular_function (GO:0003674)	cellular_component (GO:0005575)	---
AT1G76135	MIR394B	10.2873	0	0	-1.79769e+308	0.553285	0	1		MIR394B; miRNA	Encodes a microRNA that targets one member of the F-box family. MicroRNAs are regulatory RNAs with a mature length of ~21-nucleotides that are processed from hairpin precursors by Dicer-like enzymes. MicroRNAs can negatively regulate gene expression by attenuating translation or by directing mRNA cleavage.Mature sequence: UUGGCAUUCUGUCCACCUCC. It targets F-box protein AT1g27340.	regulation of gene silencing by miRNA (GO:0060964) /// leaf vascular tissue pattern formation (GO:0010305) /// simple leaf morphogenesis (GO:0060776)	---	---	---
AT1G76210	AT1G76210	0.0432414	0.0334275	0	-0.306144	1	-1.79769e+308	1		Arabidopsis protein of unknown function (DUF241)	---	biological_process (GO:0008150)	molecular_function (GO:0003674)	cellular_component (GO:0005575)	---
AT1G76370	AT1G76370	0.0255897	0.0108627	0.00988672	-1.17095	1	-0.135815	1		Protein kinase superfamily protein	---	pollen tube growth (GO:0009860)	kinase activity (GO:0016301)	---	---
AT1G76470	AT1G76470	0.109355	2.07	0.162471	4.30777	0.0790596	-3.67138	0.000149562		NAD(P)-binding Rossmann-fold superfamily protein	---	lignin biosynthetic process (GO:0009809)	cinnamoyl-CoA reductase activity (GO:0016621)	---	---
AT1G76640	AT1G76640	0.695411	6.85155	0.14451	3.36572	0.0664224	-5.56719	0.000184086		Calcium-binding EF-hand family protein	---	biological_process (GO:0008150)	calcium ion binding (GO:0005509)	cytoplasm (GO:0005737)	---
AT1G76750	AT1G76750	0.0458918	0	0	-1.79769e+308	1	0	1		Protein of unknown function (DUF1278)	---	biological_process (GO:0008150)	molecular_function (GO:0003674)	---	---
AT1G76952	IDL5	0.399612	0.447209	0.0596916	0.227579	0.981606	-2.90535	0.368421		inflorescence deficient in abscission (IDA)-like 5	Similar to Inflorescence deficient in abscission (IDA). Involved in floral organ abscission.	floral organ abscission (GO:0010227)	---	---	---
AT1G76965	AT1G76965	0.443165	0.452607	0.0716744	0.0956451	0.992386	-2.65873	0.296126		---	Encodes a Protease inhibitor/seed storage/LTP family protein	biological_process (GO:0008150)	molecular_function (GO:0003674)	---	---
AT1G77340	AT1G77340	0.0602991	0.13682	0.0738812	1.2473	1	-0.888997	1		Pentatricopeptide repeat (PPR) superfamily protein	---	biological_process (GO:0008150)	---	---	---
AT1G77730	AT1G77730	0.0837181	0.882231	0.246536	3.46278	0.190349	-1.83936	0.140089		Pleckstrin homology (PH) domain superfamily protein	---	signal transduction (GO:0007165)	phosphatidylinositol binding (GO:0035091)	---	---
AT1G77980	AGL66	0.0188136	0	0	-1.79769e+308	1	0	1		AGAMOUS-like 66	Encodes a member of the MIKC (MADS box, Keratin binding domain, and C terminal domain containing )family of transcriptional regulators. AGL66 is expressed in pollen.It forms heterodimers with other MICK family members (AGL104). Involved in late stages of pollen development and pollen tube growth.	regulation of transcription, DNA-dependent (GO:0006355) /// plant-type cell wall modification (GO:0009827) /// pollen development (GO:0009555) /// pollen tube growth (GO:0009860) /// pollen exine formation (GO:0010584)	sequence-specific DNA binding transcription factor activity (GO:0003700)	---	---
AT1G78160	APUM7	0.00790693	0	0	-1.79769e+308	1	0	1		pumilio 7	Encodes a member of the Arabidopsis Pumilio (APUM) proteins containing PUF domain (eight repeats of approximately 36 amino acids each). PUF proteins regulate both mRNA stability and translation through sequence-specific binding to the 3' UTR of target mRNA transcripts.	---	RNA binding (GO:0003723) /// mRNA binding (GO:0003729)	cytoplasm (GO:0005737)	---
AT1G78206	MIR775A	14.891	0	0	-1.79769e+308	0.585447	0	1		MIR775a; miRNA	Encodes a microRNA that targets a Galactosyltransferase Avr9 elicitor. MicroRNAs are regulatory RNAs with a mature length of ~21-nucleotides that are processed from hairpin precursors by Dicer-like enzymes. MicroRNAs can negatively regulate gene expression by attenuating translation or by directing mRNA cleavage. Mature sequence: UUCGAUGUCUAGCAGUGCCAA	biological_process (GO:0008150)	molecular_function (GO:0003674)	cellular_component (GO:0005575)	---
AT1G78220	GF14 PI	0.0260448	0.0285754	0	0.19901	1	-1.79769e+308	1		general regulatory factor 13	14-3-3 protein GF14 pi	---	protein phosphorylated amino acid binding (GO:0045309)	cellular_component (GO:0005575)	---
AT1G78400	AT1G78400	0.0411109	0	0	-1.79769e+308	1	0	1		Pectin lyase-like superfamily protein	---	carbohydrate metabolic process (GO:0005975) /// transcription factor import into nucleus (GO:0042991)	polygalacturonase activity (GO:0004650)	---	---
AT1G78500	AT1G78500	0.0170287	0	0.00608495	-1.79769e+308	1	1.79769e+308	1		Terpenoid cyclases family protein	Encodes a protein with pentacyclic triterpene synthase activity. In addition to the compounds lupeol, &#945;-amyrin and bauerenol, this enzyme was also shown to produce two <i>seco</i>-triterpenes: &#945;- and &#946;-<i>seco</i>-amyrin.	sterol biosynthetic process (GO:0016126) /// pentacyclic triterpenoid biosynthetic process (GO:0019745)	oxidosqualene cyclase activity (GO:0031559) /// catalytic activity (GO:0003824) /// lupeol synthase activity (GO:0042299)	cellular_component (GO:0005575)	5.4.99.-, lupeol biosynthesis (oxidosqualene cyclase)
AT1G79320	AtMC6	0.0153505	0.0658532	0.0153313	2.1662	1	-2.10278	1		metacaspase 6	---	---	---	cellular_component (GO:0005575)	---
AT1G79400	ATCHX2	0.00643521	0	0	-1.79769e+308	1	0	1		cation/H+ exchanger 2	member of Putative Na+/H+ antiporter family	plant-type cell wall modification (GO:0009827) /// systemic acquired resistance (GO:0009627) /// sodium ion transmembrane transport (GO:0035725) /// response to endoplasmic reticulum stress (GO:0034976) /// pollen tube growth (GO:0009860) /// cation transport (GO:0006812)	sodium:hydrogen antiporter activity (GO:0015385) /// monovalent cation:hydrogen antiporter activity (GO:0005451)	---	---
AT1G79780	AT1G79780	0.420838	0.033352	0	-3.59219	0.949572	-1.79769e+308	1		Uncharacterised protein family (UPF0497)	---	biological_process (GO:0008150)	molecular_function (GO:0003674)	membrane (GO:0016020)	---
AT1G79800	ENODL7	0.212702	0	0	-1.79769e+308	1	0	1		early nodulin-like protein 7	---	---	copper ion binding (GO:0005507)	anchored to membrane (GO:0031225)	---
AT1G79915	AT1G79915	0.0377967	0.06215	0.0537544	0.782726	1	-0.209373	1		Putative methyltransferase family protein	---	biological_process (GO:0008150)	molecular_function (GO:0003674)	cellular_component (GO:0005575)	---
AT1G80990	AT1G80990	0.0451364	0	0	-1.79769e+308	1	0	1		XH domain-containing protein	---	biological_process (GO:0008150)	molecular_function (GO:0003674)	cellular_component (GO:0005575)	---
AT1G81001	AT1G81001	0.183938	0	0	-1.79769e+308	1	0	1		---	unknown pseudogene	---	---	---	---
AT2G01422	AT2G01422	0.0371174	0	0.0217311	-1.79769e+308	1	1.79769e+308	1		---	---	---	---	---	---
AT2G01520	AT2G01520	0.82123	0.144596	0.0456801	-2.44053	0.428677	-1.66239	1		MLP-like protein 328	---	response to zinc ion (GO:0010043) /// vegetative to reproductive phase transition of meristem (GO:0010228) /// response to phenylpropanoid (GO:0080184)	---	cytosol (GO:0005829)	---
AT2G01960	TET14	0.0625862	0	0.0183009	-1.79769e+308	1	1.79769e+308	1		tetraspanin14	Member of TETRASPANIN family	biological_process (GO:0008150)	molecular_function (GO:0003674)	---	---
AT2G02135	LCR71	0.698816	0	0	-1.79769e+308	0.65745	0	1		---	Encodes a member of a family of small,secreted, cysteine rich protein with sequence similarity to the PCP (pollen coat protein) gene family.	---	---	---	---
AT2G02147	LCR73	1.10619	0.275045	0	-1.94263	0.82611	-1.79769e+308	1		low-molecular-weight cysteine-rich 73	Encodes a member of a family of small,secreted, cysteine rich protein with sequence similarity to the PCP (pollen coat protein) gene family.	---	---	---	---
AT2G02250	AtPP2-B2	0.0290165	0	0	-1.79769e+308	1	0	1		phloem protein 2-B2	---	---	carbohydrate binding (GO:0030246)	cellular_component (GO:0005575)	---
AT2G02270	AT2G02270	0.0181295	0	0	-1.79769e+308	1	0	1		---	---	---	---	---	---
AT2G02340	AtPP2-B8	0.0614467	0.0639886	0.0359314	0.123711	1	-0.83257	1		phloem protein 2-B8	---	biological_process (GO:0008150)	carbohydrate binding (GO:0030246)	cellular_component (GO:0005575)	---
AT2G02520	AT2G02520	0.0507783	0	0	-1.79769e+308	1	0	1		RNA-directed DNA polymerase (reverse transcriptase)-related family protein	---	biological_process (GO:0008150)	molecular_function (GO:0003674)	cellular_component (GO:0005575)	---
AT2G02660	AT2G02660	0.0336986	0	0.0120556	-1.79769e+308	1	1.79769e+308	1		F-box associated ubiquitination effector family protein	---	biological_process (GO:0008150) /// regulation of chromosome organization (GO:0033044) /// meiotic DNA double-strand break formation (GO:0042138) /// meiotic chromosome segregation (GO:0045132) /// sister chromatid cohesion (GO:0007062) /// reciprocal meiotic recombination (GO:0007131)	molecular_function (GO:0003674)	---	---
AT2G02741	MIR840A	3.889	0	0	-1.79769e+308	1	0.426649	1		MIR840a; miRNA	Encodes a microRNA of unknown function. MicroRNAs are regulatory RNAs with a mature length of ~21-nucleotides that are processed from hairpin precursors by Dicer-like enzymes. MicroRNAs can negatively regulate gene expression by attenuating translation or by directing mRNA cleavage. Mature sequence: ACACUGAAGGACCUAAACUAAC	biological_process (GO:0008150)	molecular_function (GO:0003674)	cellular_component (GO:0005575)	---
AT2G03160	ASK19	0.0549779	0	0	-1.79769e+308	1	0	1		SKP1-like 19	---	protein ubiquitination (GO:0016567)	protein binding (GO:0005515) /// ubiquitin-protein ligase activity (GO:0004842)	cellular_component (GO:0005575)	---
AT2G03291	AT2G03291	0.0271156	0	0	-1.79769e+308	1	0	1		---	Pseudogene of AT2G22340; unknown protein	---	---	---	---
AT2G03360	AT2G03360	0.010797	0	0.0107842	-1.79769e+308	1	1.79769e+308	1		Glycosyltransferase family 61 protein	---	---	---	---	---
AT2G03520	ATUPS4	0.0712507	0.0135933	0	-2.32478	1	-1.79769e+308	1		ureide permease 4	Encodes AtUPS4, a member of the Arabidopsis ureide permease family.	---	---	---	---
AT2G03740	AT2G03740	0.772646	0.689565	0	-0.0988906	0.991062	-1.79769e+308	0.0165566		late embryogenesis abundant domain-containing protein / LEA domain-containing protein	---	embryo development ending in seed dormancy (GO:0009793) /// pollen exine formation (GO:0010584)	molecular_function (GO:0003674)	---	---
AT2G04033	AT2G04033	0.858448	0	0	-1.79769e+308	0.585447	0	1		---	Encodes a defensin-like (DEFL) family protein.	---	---	---	---
AT2G04063	AT2G04063	0.161089	0	0	-1.79769e+308	1	0	1		glycine-rich protein	---	biological_process (GO:0008150)	molecular_function (GO:0003674)	---	---
AT2G04395	AT2G04395	0.080351	0	0.0986886	-1.79769e+308	1	1.79769e+308	1		Nucleic acid-binding, OB-fold-like protein	---	---	---	---	---
AT2G04925	AT2G04925	0.11302	0	0	-1.79769e+308	1	0	1		Putative membrane lipoprotein	Encodes a defensin-like (DEFL) family protein.	---	---	---	---
AT2G06200	AtGRF6	0.262712	0	0	-1.79769e+308	1	0	1		growth-regulating factor 6	Growth regulating factor encoding transcription activator. One of the nine members of a GRF gene family, containing nuclear targeting domain. Involved in leaf development and expressed in root, shoot and flower	leaf development (GO:0048366)	---	nucleus (GO:0005634)	---
AT2G06920	AT2G06920	0.00518846	0	0.00301933	-1.79769e+308	1	1.79769e+308	1		transposable element gene	---	---	---	---	---
AT2G06950	AT2G06950	0.00547735	0	0.102412	-1.79769e+308	1	1.79769e+308	1		transposable element gene	---	---	---	---	---
AT2G07042	AT2G07042	0.0888117	0	0.378795	-1.79769e+308	1	1.79769e+308	0.0419173		other RNA	---	biological_process (GO:0008150)	molecular_function (GO:0003674)	cellular_component (GO:0005575)	---
AT2G07130	AT2G07130	0.0215065	0	0	-1.79769e+308	1	0	1		---	---	---	---	---	---
AT2G07220	AT2G07220	0.0237164	0	0	-1.79769e+308	1	0	1		transposable element gene	---	---	---	---	---
AT2G07230	AT2G07230	0.00966802	0	0.00608458	-1.79769e+308	1	1.79769e+308	1		transposable element gene	---	---	---	---	---
AT2G07650	AT2G07650	0.00855234	0	0	-1.79769e+308	1	0	1		transposable element gene	---	---	---	---	---
AT2G07681	AT2G07681	0.0105111	0	0.00661625	-1.79769e+308	1	1.79769e+308	1		Cytochrome C assembly protein	---	protein complex assembly (GO:0006461) /// respiratory chain complex IV assembly (GO:0008535)	---	membrane (GO:0016020)	---
AT2G07683	AT2G07683	0.0450546	0	0.032378	-1.79769e+308	1	1.79769e+308	1		transposable element gene	---	---	---	---	---
AT2G07684	AT2G07684	9.58687	9.209	0	0.00721666	0.999982	-1.79769e+308	0.440536		---	---	---	---	---	---
AT2G07694	AT2G07694	0.0575761	0	0.0181836	-1.79769e+308	1	1.79769e+308	1		transposable element gene	---	---	---	---	---
AT2G07703	AT2G07703	0.137544	0.0886343	0	-0.568729	1	-1.79769e+308	1		transposable element gene	---	---	---	---	---
AT2G07705	AT2G07705	0.548889	1.63356	0.504316	1.63866	0.859333	-1.69562	0.689638		---	---	biological_process (GO:0008150)	molecular_function (GO:0003674)	cellular_component (GO:0005575)	---
AT2G07773	AT2G07773	0.0709916	0	0.0207753	-1.79769e+308	1	1.79769e+308	1		---	---	biological_process (GO:0008150)	molecular_function (GO:0003674)	cellular_component (GO:0005575)	---
AT2G07795	AT2G07795	0.0230184	0	0	-1.79769e+308	1	0	1		---	---	biological_process (GO:0008150)	molecular_function (GO:0003674)	cellular_component (GO:0005575)	---
AT2G07981	AT2G07981	0.0133457	0.027964	0.306984	1.13243	1	3.45652	0.0868133		---	---	biological_process (GO:0008150)	molecular_function (GO:0003674)	cellular_component (GO:0005575)	---
AT2G09795	AT2G09795	0.250414	0	0.979826	-1.79769e+308	1	1.79769e+308	0.0361352		other RNA	Potential natural antisense gene, locus overlaps with AT2G09800	biological_process (GO:0008150)	molecular_function (GO:0003674)	cellular_component (GO:0005575)	---
AT2G09994	AT2G09994	0.0630278	0	0	-1.79769e+308	1	0	1		---	pseudogene of U-box domain-containing protein / armadillo/beta-catenin repeat family protein	---	---	---	---
AT2G10410	SADHU1-1	1.16684	0.0179852	5.35248	-5.95442	0.256322	8.21725	0.0143113		transposable element gene	Member of Sadhu non-coding retrotransposon family	---	---	---	---
AT2G10600	AT2G10600	0.0122439	0.0141672	0.0356947	0.275725	1	1.33315	1		transposable element gene	---	---	---	---	---
AT2G10608	AT2G10608	0.0540294	0	0	-1.79769e+308	1	0	1		---	---	biological_process (GO:0008150)	molecular_function (GO:0003674)	cellular_component (GO:0005575)	---
AT2G11020	AT2G11020	0.00695964	0	0	-1.79769e+308	1	0	1		transposable element gene	---	---	---	---	---
AT2G11983	AT2G11983	0.202401	0.0791028	0	-1.29018	1	-1.79769e+308	1		---	Pseudogene of AT3G17910; SURF1 (SURFEIT 1)	---	---	---	---
AT2G12020	AT2G12020	0.0417916	0.0118169	0.0144082	-1.75713	1	0.286044	1		transposable element gene	---	---	---	---	---
AT2G12305	AT2G12305	0.00384617	0	0	-1.79769e+308	1	0	1		transposable element gene	---	---	---	---	---
AT2G12480	SCPL43	0.00944756	0	0	-1.79769e+308	1	0	1		serine carboxypeptidase-like 43	---	proteolysis (GO:0006508)	serine-type carboxypeptidase activity (GO:0004185)	---	---
AT2G12490	AT2G12490	0.0130086	0.00299535	0.105474	-2.05343	1	5.13802	1		transposable element gene	---	---	---	---	---
AT2G12646	AT2G12646	0.0253017	0	0	-1.79769e+308	1	0	1		PLATZ transcription factor family protein	---	biological_process (GO:0008150)	molecular_function (GO:0003674)	cellular_component (GO:0005575)	---
AT2G12760	AT2G12760	0.00306986	0	0	-1.79769e+308	1	0	1		transposable element gene	---	---	---	---	---
AT2G13115	AT2G13115	0.0238989	0	0.00736388	-1.79769e+308	1	1.79769e+308	1		---	pseudogene of bZIP family transcription factor	---	---	---	---
AT2G13116	AT2G13116	0.0545676	0	0	-1.79769e+308	1	0	1		---	---	---	---	---	---
AT2G13146	AT2G13146	0.609744	0.423037	0.391804	-0.462185	0.977462	-0.110654	0.988699		---	Pseudogene of AT2G12905	---	---	---	---
AT2G13380	AT2G13380	0.00567731	0.00850018	0.0107082	0.647516	1	0.333154	1		transposable element gene	---	---	---	---	---
AT2G13410	AT2G13410	0.0189456	0.0268509	0.0186429	0.568339	1	-0.526344	1		---	pseudogene of unknown protein	---	---	---	---
AT2G13422	AT2G13422	27.9301	13.2937	13.3042	-1.00585	0.936838	0.00113786	0.999791		---	---	---	---	---	---
AT2G13463	AT2G13463	2.75856	0	0.738749	-1.79769e+308	0.544124	1.79769e+308	0.429764		---	---	---	---	---	---
AT2G13570	NF-YB7	0.148218	0.0344221	0.0289935	-2.04108	1	-0.247607	1		nuclear factor Y, subunit B7	---	---	sequence-specific DNA binding transcription factor activity (GO:0003700)	---	---
AT2G13620	ATCHX15	0.00611027	0.0128046	0	1.13258	1	-1.79769e+308	1		cation/hydrogen exchanger 15	member of Putative Na+/H+ antiporter family	regulation of pH (GO:0006885) /// plant-type cell wall modification (GO:0009827) /// sodium ion transmembrane transport (GO:0035725) /// pollen tube growth (GO:0009860) /// cation transport (GO:0006812)	sodium:hydrogen antiporter activity (GO:0015385) /// monovalent cation:hydrogen antiporter activity (GO:0005451)	---	---
AT2G13810	ALD1	1.49273	0.198211	0.0934736	-2.84761	0.114556	-1.08441	1		AGD2-like defense response protein 1	---	defense response to bacterium (GO:0042742) /// ethylene biosynthetic process (GO:0009693) /// systemic acquired resistance, salicylic acid mediated signaling pathway (GO:0009862) /// leaf senescence (GO:0010150)	transaminase activity (GO:0008483)	---	---
AT2G13980	AT2G13980	0.140615	0	0	-1.79769e+308	1	0	1		Polynucleotidyl transferase, ribonuclease H-like superfamily protein	---	biological_process (GO:0008150)	---	cellular_component (GO:0005575)	---
AT2G14210	ANR1	0.172148	0	0.266652	-1.79769e+308	1	1.79769e+308	0.0549657		AGAMOUS-like 44	MADS box gene, transcription factor	cellular cell wall macromolecule metabolic process (GO:0010382) /// cell wall biogenesis (GO:0042546) /// tissue development (GO:0009888) /// cellular membrane fusion (GO:0006944) /// response to nutrient (GO:0007584) /// cell wall organization (GO:0071555) /// callose deposition in cell wall (GO:0052543) /// root hair cell differentiation (GO:0048765) /// glucuronoxylan metabolic process (GO:001…	DNA binding (GO:0003677) /// sequence-specific DNA binding transcription factor activity (GO:0003700) /// transcription factor binding (GO:0008134)	---	---
AT2G14288	AT2G14288	0.0408498	0	0	-1.79769e+308	1	0	1		---	---	biological_process (GO:0008150)	molecular_function (GO:0003674)	cellular_component (GO:0005575)	---
AT2G14310	AT2G14310	0.0064836	0.033645	0.00599344	2.44075	1	-2.48893	1		transposable element gene	---	---	---	---	---
AT2G14661	AT2G14661	0.0391166	0.039023	0	0.0617779	1	-1.79769e+308	1		---	Pseudogene of AT2G04040; ATDTX1; antiporter/ multidrug efflux pump/ multidrug transporter/ transporter	---	---	---	---
AT2G14796	AT2G14796	0.0653493	0	0	-1.79769e+308	1	0	1		transposable element gene	---	---	---	---	---
AT2G15100	AT2G15100	0.00462217	0	0	-1.79769e+308	1	0	1		transposable element gene	---	---	---	---	---
AT2G15292	AT2G15292	0.0418238	0	0.642155	-1.79769e+308	1	1.79769e+308	0.00657431		---	Unknown gene	biological_process (GO:0008150)	molecular_function (GO:0003674)	cellular_component (GO:0005575)	---
AT2G16000	AT2G16000	0.0066375	0	0	-1.79769e+308	1	0	1		transposable element gene	---	---	---	---	---
AT2G16180	AT2G16180	0.007503	0.0153288	0	1.09594	1	-1.79769e+308	1		transposable element gene	---	---	---	---	---
AT2G16190	AT2G16190	0.0167684	0	0	-1.79769e+308	1	0	1		---	---	biological_process (GO:0008150)	molecular_function (GO:0003674)	cellular_component (GO:0005575)	---
AT2G16210	AT2G16210	0.136252	0	0	-1.79769e+308	1	0	1		Transcriptional factor B3 family protein	---	regulation of transcription, DNA-dependent (GO:0006355)	DNA binding (GO:0003677) /// sequence-specific DNA binding transcription factor activity (GO:0003700)	cellular_component (GO:0005575)	---
AT2G16260	GR-RBP1	0.06043	0.0421915	0.0355376	-0.45308	1	-0.247607	1		---	pseudogene of glycine-rich RNA-binding protein	---	---	---	---
AT2G16360	AT2G16360	0.251772	0	0.0749661	-1.79769e+308	1	1.79769e+308	1		Ribosomal protein S25 family protein	---	translation (GO:0006412)	structural constituent of ribosome (GO:0003735)	ribosome (GO:0005840) /// cytosolic small ribosomal subunit (GO:0022627)	---
AT2G16610	AT2G16610	0.0109862	0	0.0101549	-1.79769e+308	1	1.79769e+308	1		transposable element gene	---	---	---	---	---
AT2G16680	AT2G16680	0.00364592	0	0.00364198	-1.79769e+308	1	1.79769e+308	1		transposable element gene	---	---	---	---	---
AT2G17680	AT2G17680	0.0187975	0.0367032	1.4384	1.0306	1	5.29242	0.000380288		Arabidopsis protein of unknown function (DUF241)	---	biological_process (GO:0008150)	molecular_function (GO:0003674)	cellular_component (GO:0005575)	---
AT2G17950	WUS	0.0213391	0	0	-1.79769e+308	1	0	1		Homeodomain-like superfamily protein	Homeobox gene controlling the stem cell pool. Expressed in the stem cell organizing center of meristems. Required to keep the stem cells in an undifferentiated state. Regulation of WUS transcription is a central checkpoint in stem cell control. The size of the WUS expression domain controls the size of the stem cell population through WUS indirectly activating the expression of CLAVATA3 (CLV3) in…	specification of floral organ identity (GO:0010093) /// stem cell maintenance (GO:0019827) /// stomium development (GO:0080166) /// carpel development (GO:0048440) /// regulation of transcription, DNA-dependent (GO:0006355) /// plant-type cell wall modification (GO:0009827) /// response to ethanol (GO:0045471) /// pollen tube growth (GO:0009860) /// anther development (GO:0048653) /// maintenance…	protein binding (GO:0005515) /// DNA binding (GO:0003677) /// sequence-specific DNA binding transcription factor activity (GO:0003700)	---	---
AT2G18115	AT2G18115	0.231999	0.0221729	0	-3.32202	1	-1.79769e+308	1		---	---	---	---	---	---
AT2G18150	AT2G18150	0.020992	0	0.0122525	-1.79769e+308	1	1.79769e+308	1		Peroxidase superfamily protein	---	response to nematode (GO:0009624)	peroxidase activity (GO:0004601)	---	---
AT2G18180	AT2G18180	0.0955348	0.0890382	0.0274462	-0.0363697	1	-1.69782	1		Sec14p-like phosphatidylinositol transfer family protein	---	transport (GO:0006810)	transporter activity (GO:0005215)	---	---
AT2G18320	AT2G18320	0.304238	0	0	-1.79769e+308	1	0	1		F-box associated ubiquitination effector family protein	---	biological_process (GO:0008150)	molecular_function (GO:0003674)	cellular_component (GO:0005575)	---
AT2G18450	SDH1-2	0.0756274	0.00835664	0	-3.11268	1	-1.79769e+308	1		succinate dehydrogenase 1-2	Nuclear encoded mitochondrial flavoprotein subunit of succinate dehydrogenase complex .	mitochondrial electron transport, succinate to ubiquinone (GO:0006121)	succinate dehydrogenase activity (GO:0000104)	mitochondrial respiratory chain complex II (GO:0005749) /// mitochondrion (GO:0005739)	1.3.5.1, aerobic respiration -- electron donor III (succinate dehydrogenase) /// 1.3.5.1, aerobic respiration -- electron donor II (succinate dehydrogenase) /// 1.3.5.1, TCA cycle variation III (eukaryotic) (succinate dehydrogenase) /// 1.3.5.1, TCA cycle variation V (plant) (succinate dehydrogenase)
AT2G18590	AT2G18590	0.0503284	0	0	-1.79769e+308	1	0	1		Major facilitator superfamily protein	---	nitrate transport (GO:0015706)	sugar:hydrogen symporter activity (GO:0005351) /// carbohydrate transmembrane transporter activity (GO:0015144)	membrane (GO:0016020)	---
AT2G18680	AT2G18680	0.0493665	0.0311868	0.0819787	-0.597365	1	1.39431	1		---	---	endoplasmic reticulum unfolded protein response (GO:0030968) /// biological_process (GO:0008150)	molecular_function (GO:0003674)	endoplasmic reticulum (GO:0005783)	---
AT2G19070	SHT	0.810631	0	0	-1.79769e+308	0.397974	0	1		spermidine hydroxycinnamoyl transferase	encodes a protein whose sequence is similar to anthranilate N-hydroxycinnamoyl/benzoyltransferase from Dianthus caryophyllus (gi:2239091)	pollen development (GO:0009555) /// spermidine hydroxycinnamate conjugate biosynthetic process (GO:0080088) /// pollen exine formation (GO:0010584)	hydroxycinnamoyltransferase activity (GO:0050734) /// spermidine:coumaroyl CoA N-acyltransferase activity (GO:0080073) /// spermidine:feruloyl CoA N-acyltransferase activity (GO:0080075) /// spermidine:sinapoyl CoA N-acyltransferase activity (GO:0080072) /// N-acyltransferase activity (GO:0016410) /// spermidine:caffeoyl CoA N-acyltransferase activity (GO:0080074)	cellular_component (GO:0005575)	2.3.1.-, spermidine hydroxycinnamic acid conjugates biosynthesis (spermidine hydroxycinnamoyl transferase) /// 2.3.1.-, spermidine hydroxycinnamic acid conjugates biosynthesis (spermidine hydroxycinnamoyl transferase) /// 2.3.1.-, spermidine hydroxycinnamic acid conjugates biosynthesis (spermidine hydroxycinnamoyl transferase)
AT2G19210	AT2G19210	0.00565908	0.00564834	0	0.0624931	1	-1.79769e+308	1		Leucine-rich repeat transmembrane protein kinase protein	---	---	kinase activity (GO:0016301)	---	---
AT2G19700	AT2G19700	0.0764589	0	0	-1.79769e+308	1	0	1		---	---	biological_process (GO:0008150)	molecular_function (GO:0003674)	---	---
AT2G19825	AT2G19825	0.0892551	0	0.0666908	-1.79769e+308	1	1.79769e+308	1		transposable element gene	---	---	---	---	---
AT2G20350	AT2G20350	0.0513468	0.107529	0	1.13162	1	-1.79769e+308	1		Integrase-type DNA-binding superfamily protein	encodes a member of the ERF (ethylene response factor) subfamily B-6 of ERF/AP2 transcription factor family. The protein contains one AP2 domain. There are 12 members in this subfamily including RAP2.11.	regulation of transcription, DNA-dependent (GO:0006355)	DNA binding (GO:0003677) /// sequence-specific DNA binding transcription factor activity (GO:0003700)	nucleus (GO:0005634)	---
AT2G20430	RIC6	0.0256868	0	0	-1.79769e+308	1	0	1		ROP-interactive CRIB motif-containing protein 6	encodes a member of a novel protein family that contains contain a CRIB (for Cdc42/Rac-interactive binding) motif required for their specific interaction with GTP-bound Rop1 (plant-specific Rho GTPase). Most similar to RIC7 and RIC8 (subfamily group II). Gene is expressed predominantly in inflorescence and flower tissue.	plant-type cell wall modification (GO:0009827) /// pollen tube growth (GO:0009860)	---	apical plasma membrane (GO:0016324)	---
AT2G20870	AT2G20870	10.3998	0	0.0493483	-1.79769e+308	0.272928	1.79769e+308	1		cell wall protein precursor, putative	---	regulation of anthocyanin biosynthetic process (GO:0031540) /// biological_process (GO:0008150)	molecular_function (GO:0003674)	---	---
AT2G20970	AT2G20970	0.0262055	0	0	-1.79769e+308	1	0	1		---	---	carpel morphogenesis (GO:0048445) /// biological_process (GO:0008150)	molecular_function (GO:0003674)	cellular_component (GO:0005575)	---
AT2G21040	AT2G21040	0.0238806	0.0524035	0.0459172	1.19906	1	-0.190629	1		Calcium-dependent lipid-binding (CaLB domain) family protein	C2 domain-containing protein. Possible pseudogene of AT2G20990.	biological_process (GO:0008150)	molecular_function (GO:0003674)	cellular_component (GO:0005575)	---
AT2G21235	AT2G21235	0.00954889	0	0	-1.79769e+308	1	0	1		Basic-leucine zipper (bZIP) transcription factor family protein	---	---	sequence-specific DNA binding transcription factor activity (GO:0003700)	---	---
AT2G21490	LEA	0.0219783	0.160071	0.150367	2.92979	1	-0.0902214	1		dehydrin LEA	---	response to water stimulus (GO:0009415) /// response to stress (GO:0006950) /// terpenoid biosynthetic process (GO:0016114)	molecular_function (GO:0003674)	cellular_component (GO:0005575)	---
AT2G21910	CYP96A5	0.10768	0	0	-1.79769e+308	1	0	1		cytochrome P450, family 96, subfamily A, polypeptide 5	member of CYP96A	transcription factor import into nucleus (GO:0042991)	oxygen binding (GO:0019825)	---	---
AT2G21930	AT2G21930	0.0323404	0.0225891	0.11523	-0.452478	1	2.35081	1		F-box associated ubiquitination effector family protein	---	biological_process (GO:0008150)	molecular_function (GO:0003674)	---	---
AT2G22030	AT2G22030	0.0231398	0	0	-1.79769e+308	1	0	1		Galactose oxidase/kelch repeat superfamily protein	---	biological_process (GO:0008150)	molecular_function (GO:0003674)	---	---
AT2G22760	AT2G22760	0.179718	3.66354	0.0262488	4.41466	0.0103794	-7.12485	1.46259e-05		basic helix-loop-helix (bHLH) DNA-binding superfamily protein	---	regulation of transcription, DNA-dependent (GO:0006355)	DNA binding (GO:0003677) /// sequence-specific DNA binding transcription factor activity (GO:0003700)	---	---
AT2G22820	AT2G22820	0.617463	0	0	-1.79769e+308	0.778056	0	1		---	---	biological_process (GO:0008150)	molecular_function (GO:0003674)	---	---
AT2G22960	AT2G22960	0.0624959	0	0	-1.79769e+308	1	0	1		alpha/beta-Hydrolases superfamily protein	---	proteolysis (GO:0006508)	serine-type carboxypeptidase activity (GO:0004185)	---	---
AT2G23050	NPY4	0.0229001	0.00883895	0	-1.30817	1	-1.79769e+308	1		Phototropic-responsive NPH3 family protein	A member of the NPY gene family (NPY1/AT4G31820, NPY2/AT2G14820, NPY3/AT5G67440, NPY4/AT2G23050, NPY5/AT4G37590). Involved in auxin-mediated organogenesis.	response to light stimulus (GO:0009416) /// cellular cell wall macromolecule metabolic process (GO:0010382) /// xylem development (GO:0010089) /// positive gravitropism (GO:0009958)	signal transducer activity (GO:0004871)	cell periphery (GO:0071944)	---
AT2G23060	AT2G23060	0.108935	0	0.0143869	-1.79769e+308	1	1.79769e+308	1		Acyl-CoA N-acyltransferases (NAT) superfamily protein	---	metabolic process (GO:0008152)	N-acetyltransferase activity (GO:0008080)	cellular_component (GO:0005575)	---
AT2G23190	CYP81D7	0.00968974	0.0290124	0.0372704	1.64737	1	0.361362	1		cytochrome P450, family 81, subfamily D, polypeptide 7	member of CYP81D	---	oxygen binding (GO:0019825)	---	---
AT2G23220	CYP81D6	0.0163219	0	0	-1.79769e+308	1	0	1		cytochrome P450, family 81, subfamily D, polypeptide 6	member of CYP81D	---	oxygen binding (GO:0019825)	---	---
AT2G23510	SDT	0.0952111	0	0	-1.79769e+308	1	0	1		spermidine disinapoyl acyltransferase	---	---	sinapoyl spermidine:sinapoyl CoA N-acyltransferase activity (GO:0080089) /// transferase activity (GO:0016740) /// spermidine:sinapoyl CoA N-acyltransferase activity (GO:0080072)	cellular_component (GO:0005575)	---
AT2G23800	GGPS2	0.100904	0	0.0127262	-1.79769e+308	1	1.79769e+308	1		geranylgeranyl pyrophosphate synthase 2	encodes an endoplasmic reticulum-targeted geranylgeranyl pyrophosphate synthase	ubiquinone biosynthetic process (GO:0006744) /// isoprenoid biosynthetic process (GO:0008299)	farnesyltranstransferase activity (GO:0004311)	endoplasmic reticulum (GO:0005783)	2.5.1.29, nonaprenyl diphosphate biosynthesis III (geranylgeranyl pyrophosphate synthase) /// 2.5.1.29, geranylgeranyldiphosphate biosynthesis (geranylgeranyl pyrophosphate synthase)
AT2G23960	AT2G23960	0.119219	0	0	-1.79769e+308	1	0	1		Class I glutamine amidotransferase-like superfamily protein	---	defense response (GO:0006952)	---	cellular_component (GO:0005575)	---
AT2G24080	AT2G24080	0.0150491	0	0	-1.79769e+308	1	0	1		Protein of unknown function (DUF295)	---	biological_process (GO:0008150)	molecular_function (GO:0003674)	cellular_component (GO:0005575)	---
AT2G24130	AT2G24130	0.00800904	0.00503495	0.100933	-0.604422	1	4.32528	1		Leucine-rich receptor-like protein kinase family protein	---	protein phosphorylation (GO:0006468) /// transmembrane receptor protein tyrosine kinase signaling pathway (GO:0007169)	ATP binding (GO:0005524) /// protein serine/threonine kinase activity (GO:0004674)	---	---
AT2G24210	TPS10	0.0406531	6.71094	0.0150315	7.43224	0.00085198	-8.80238	9.03207e-07		terpene synthase 10	---	carpel development (GO:0048440) /// specification of floral organ identity (GO:0010093) /// response to wounding (GO:0009611) /// meristem development (GO:0048507) /// monoterpenoid biosynthetic process (GO:0016099) /// response to herbivore (GO:0080027) /// response to jasmonic acid stimulus (GO:0009753)	myrcene synthase activity (GO:0050551) /// (E)-beta-ocimene synthase activity (GO:0034768)	---	4.2.3.-, monoterpene biosynthesis (myrcene synthase//(E)-beta-ocimene synthase) /// 4.2.3.-, monoterpene biosynthesis (myrcene synthase//(E)-beta-ocimene synthase) /// RXN-5102, monoterpene biosynthesis (myrcene synthase//(E)-beta-ocimene synthase) /// 4.2.3.-, monoterpene biosynthesis (myrcene synthase//(E)-beta-ocimene synthase) /// 4.2.3.14, monoterpene biosynthesis (myrcene synthase//(E)-beta…
AT2G24370	AT2G24370	0.00639049	0	0	-1.79769e+308	1	0	1		Protein kinase protein with adenine nucleotide alpha hydrolases-like domain	---	response to molecule of fungal origin (GO:0002238)	kinase activity (GO:0016301)	---	---
AT2G24450	FLA3	0.0222481	0.0420727	0.0140353	0.984435	1	-1.58382	1		FASCICLIN-like arabinogalactan protein 3 precursor	---	plant-type cell wall modification (GO:0009827)	molecular_function (GO:0003674)	anchored to membrane (GO:0031225)	---
AT2G24480	AT2G24480	0.147124	0.258451	0.103673	0.878088	1	-1.31786	1		Zinc finger, C3HC4 type (RING finger) family protein	---	---	zinc ion binding (GO:0008270)	---	---
AT2G24610	ATCNGC14	0.0189001	0.0138283	0	-0.38553	1	-1.79769e+308	1		cyclic nucleotide-gated channel 14	member of Cyclic nucleotide gated channel family	response to glucose stimulus (GO:0009749) /// response to sucrose stimulus (GO:0009744) /// response to fructose stimulus (GO:0009750)	ion channel activity (GO:0005216) /// calmodulin binding (GO:0005516) /// cyclic nucleotide binding (GO:0030551)	---	---
AT2G24683	AT2G24683	3.15615	12.6608	0	2.06936	0.789807	-1.79769e+308	0.24179		---	---	---	---	---	---
AT2G24780	AT2G24780	0.232702	0	0	-1.79769e+308	1	0	1		---	---	biological_process (GO:0008150)	molecular_function (GO:0003674)	cellular_component (GO:0005575)	---
AT2G24791	AT2G24791	0.168177	0	0	-1.79769e+308	1	0	1		---	Pseudogene of AT5G18880; glucose transmembrane transporter	---	---	---	---
AT2G24945	AT2G24945	0	25.0667	36.4413	-1.79769e+308	1	0.539803	1		---	---	biological_process (GO:0008150)	molecular_function (GO:0003674)	cellular_component (GO:0005575)	---
AT2G25011	MIR836A	0.16339	0	0	-1.79769e+308	1	0	1		MIR836a; miRNA	Encodes a microRNA of unknown function. MicroRNAs are regulatory RNAs with a mature length of ~21-nucleotides that are processed from hairpin precursors by Dicer-like enzymes. MicroRNAs can negatively regulate gene expression by attenuating translation or by directing mRNA cleavage. Mature sequence: UCCUGUGUUUCCUUUGAUGCGUGG	biological_process (GO:0008150)	molecular_function (GO:0003674)	cellular_component (GO:0005575)	---
AT2G25015	AT2G25015	0.00914987	0	0	-1.79769e+308	1	0	1		---	---	---	---	---	---
AT2G25130	AT2G25130	0.0972556	0.461398	0.0203972	2.31139	0.388557	-4.49957	0.0150714		ARM repeat superfamily protein	---	---	---	---	---
AT2G25150	AT2G25150	0.0153511	0	0	-1.79769e+308	1	0	1		HXXXD-type acyl-transferase family protein	---	---	transferase activity (GO:0016740)	cellular_component (GO:0005575)	---
AT2G25370	AT2G25370	0.0358865	0	0.00859222	-1.79769e+308	1	1.79769e+308	1		RING/U-box superfamily protein	---	---	---	---	---
AT2G25482	AT2G25482	0.0840452	0	0	-1.79769e+308	1	0	1		Protein of unknown function (DUF784)	Encodes a ECA1 gametogenesis related family protein	---	---	---	---
AT2G25630	BGLU14	0.0173275	0	0	-1.79769e+308	1	0	1		beta glucosidase 14	---	pollen tube growth (GO:0009860)	hydrolase activity, hydrolyzing O-glycosyl compounds (GO:0004553)	---	---
AT2G25687	AT2G25687	0.263304	0	0	-1.79769e+308	1	0	1		---	Encodes a defensin-like (DEFL) family protein.	---	---	---	---
AT2G26380	AT2G26380	0.011173	0.229681	0	4.42677	1	-1.79769e+308	1		Leucine-rich repeat (LRR) family protein	---	signal transduction (GO:0007165) /// defense response (GO:0006952)	---	---	---
AT2G27000	CYP705A8	0.0671834	0.0100414	0.0527912	-2.67691	1	2.39433	1		cytochrome P450, family 705, subfamily A, polypeptide 8	member of CYP705A	transition metal ion transport (GO:0000041) /// cellular response to iron ion starvation (GO:0010106) /// brassinosteroid biosynthetic process (GO:0016132) /// iron ion transport (GO:0006826) /// response to nitrate (GO:0010167) /// nitrate transport (GO:0015706)	oxygen binding (GO:0019825)	endoplasmic reticulum (GO:0005783)	---
AT2G27250	CLV3	0.134514	0	0	-1.79769e+308	1	0	1		CLAVATA3	One of the three CLAVATA genes controlling the size of the shoot apical meristem (SAM) in Arabidopsis. Belongs to a large gene family called CLE for CLAVATA3/ESR-related. Encodes a stem cell-specific protein CLV3 presumed to be a precursor of a secreted peptide hormone. The deduced ORF encodes a 96-amino acid protein with an 18-amino acid N-terminal signal peptide. The functional form of CLV3 (MC…	cell differentiation (GO:0030154) /// cell-cell signaling involved in cell fate commitment (GO:0045168) /// meristem development (GO:0048507) /// signal transduction (GO:0007165) /// cellular component organization (GO:0016043) /// innate immune response (GO:0045087) /// regulation of meristem structural organization (GO:0009934) /// cell fate specification (GO:0001708)	protein binding (GO:0005515) /// kinase activator activity (GO:0019209) /// receptor binding (GO:0005102) /// receptor serine/threonine kinase binding (GO:0033612)	apoplast (GO:0048046)	---
AT2G27270	AT2G27270	0.0342222	0.0713232	0.0616884	1.12467	1	-0.209373	1		---	---	biological_process (GO:0008150)	molecular_function (GO:0003674)	cellular_component (GO:0005575)	---
AT2G27520	AT2G27520	0.0261149	0.0164738	0.0164868	-0.599468	1	0.00113786	1		F-box and associated interaction domains-containing protein	---	biological_process (GO:0008150)	molecular_function (GO:0003674)	cellular_component (GO:0005575)	---
AT2G28210	ATACA2	2.8551	0.688517	0.0763731	-1.98675	0.329839	-3.17235	0.0737171		alpha carbonic anhydrase 2	---	response to ethylene stimulus (GO:0009723) /// one-carbon metabolic process (GO:0006730) /// response to carbon dioxide (GO:0010037)	carbonate dehydratase activity (GO:0004089) /// zinc ion binding (GO:0008270)	cellular_component (GO:0005575)	1.6.5.4, ascorbate glutathione cycle (carbonate dehydratase)
AT2G28610	AT2G28610	0.0287881	0	0	-1.79769e+308	1	0	1		Homeodomain-like superfamily protein	Encodes a homeodomain containing protein that regulates lateral axis-dependent development of Arabidopsis flowers and is required for cell proliferation. It is expressed in a restricted number of L1 cells at the lateral regions of flower primordia, floral organ primordia, and young leaf primordia.	flower development (GO:0009908) /// organ development (GO:0048513) /// regulation of transcription, DNA-dependent (GO:0006355) /// centrolateral axis specification (GO:0009947) /// adaxial/abaxial axis specification (GO:0009943) /// stipule development (GO:0010865) /// cell proliferation (GO:0008283)	sequence-specific DNA binding transcription factor activity (GO:0003700)	nucleus (GO:0005634)	---
AT2G28640	ATEXO70H5	0.00857007	0	0	-1.79769e+308	1	0	1		exocyst subunit exo70 family protein H5	A member of EXO70 gene family, putative exocyst subunits, conserved in land plants. Arabidopsis thaliana contains 23 putative EXO70 genes, which can be classified into eight clusters on the phylogenetic tree.	vesicle docking involved in exocytosis (GO:0006904)	---	pollen tube (GO:0090406) /// exocyst (GO:0000145)	---
AT2G28700	AGL46	0.0810146	0.0740856	0.0893735	-0.063756	1	0.270654	1		AGAMOUS-like 46	---	---	DNA binding (GO:0003677) /// sequence-specific DNA binding transcription factor activity (GO:0003700)	---	---
AT2G28750	AT2G28750	0.0146807	0	0	-1.79769e+308	1	0	1		transposable element gene	---	---	---	---	---
AT2G28780	AT2G28780	0.0275127	0	0	-1.79769e+308	1	0	1		---	---	auxin mediated signaling pathway (GO:0009734) /// biological_process (GO:0008150)	---	---	---
AT2G28960	AT2G28960	0.00534964	0	0.0209765	-1.79769e+308	1	1.79769e+308	1		Leucine-rich repeat protein kinase family protein	---	transition metal ion transport (GO:0000041) /// cellular response to iron ion starvation (GO:0010106) /// response to zinc ion (GO:0010043) /// iron ion transport (GO:0006826) /// nitrate transport (GO:0015706) /// response to nitrate (GO:0010167)	kinase activity (GO:0016301)	---	---
AT2G29100	ATGLR2.9	0.044056	0.152168	0.0673333	1.85348	1	-1.17627	1		glutamate receptor 2.9	member of Putative ligand-gated ion channel subunit family	response to light stimulus (GO:0009416) /// cellular calcium ion homeostasis (GO:0006874) /// cellular cation homeostasis (GO:0030003)	protein binding (GO:0005515) /// intracellular ligand-gated ion channel activity (GO:0005217)	---	---
AT2G29150	AT2G29150	0.0727576	0.0229933	0.0212957	-1.59665	1	-0.110654	1		NAD(P)-binding Rossmann-fold superfamily protein	---	---	oxidoreductase activity (GO:0016491)	---	---
AT2G29280	AT2G29280	0.403108	0	0.0634184	-1.79769e+308	0.818009	1.79769e+308	1		---	---	---	---	---	---
AT2G30900	TBL43	0.104581	0.011313	0.0104765	-3.14333	1	-0.110824	1		TRICHOME BIREFRINGENCE-LIKE 43	Encodes a member of the TBL (TRICHOME BIREFRINGENCE-LIKE) gene family containing a plant-specific DUF231 (domain of unknown function) domain. TBL gene family has 46 members, two of which (TBR/AT5G06700 and TBL3/AT5G01360) have been shown to be involved in the synthesis and deposition of secondary wall cellulose, presumably by influencing the esterification state of pectic polymers. A nomenclature…	biological_process (GO:0008150)	---	---	---
AT2G31030	ORP1B	0.0173275	0	0	-1.79769e+308	1	0	1		OSBP(oxysterol binding protein)-related protein 1B	---	steroid metabolic process (GO:0008202)	oxysterol binding (GO:0008142)	cellular_component (GO:0005575)	---
AT2G31085	CLE6	0.110511	0	0	-1.79769e+308	1	0	1		CLAVATA3/ESR-RELATED 6	Member of a large family of putative ligands homologous to the Clavata3 gene. Consists of a single exon. Can replace CLV3 function in vivo.	signal transduction (GO:0007165)	receptor binding (GO:0005102)	apoplast (GO:0048046)	---
AT2G31420	AT2G31420	0.440581	0.605303	0.468923	0.523482	0.924872	-0.368307	0.8398		Domain of unknown function (DUF313)	---	---	---	cellular_component (GO:0005575)	---
AT2G31425	AT2G31425	0.0412337	0.0286836	0	-0.458365	1	-1.79769e+308	1		Plant invertase/pectin methylesterase inhibitor superfamily protein	---	---	---	---	---
AT2G31620	AT2G31620	0.0246487	0	0	-1.79769e+308	1	0	1		Receptor-like protein kinase-related family protein	---	biological_process (GO:0008150)	molecular_function (GO:0003674)	---	---
AT2G32270	ZIP3	0.0195688	0.128201	0.0598539	2.77702	1	-1.0989	1		zinc transporter 3 precursor	A member of Zrt- and Irt-related protein (ZIP) family. transcript is induced in response to zinc deficiency in the root. also response to iron deficiency.	water transport (GO:0006833) /// cellular response to iron ion starvation (GO:0010106) /// root hair elongation (GO:0048767) /// iron ion transport (GO:0006826) /// response to nitrate (GO:0010167) /// nitrate transport (GO:0015706) /// zinc ion transport (GO:0006829)	zinc ion transmembrane transporter activity (GO:0005385)	---	---
AT2G32350	AT2G32350	0.0392422	0.0248166	0.0478206	-0.595866	1	0.946324	1		Ubiquitin-like superfamily protein	---	---	molecular_function (GO:0003674)	cellular_component (GO:0005575)	---
AT2G32460	MYB101	0.0281957	0.0283861	0	0.0749409	1	-1.79769e+308	1		myb domain protein 101	Member of the R2R3 factor gene family.	positive regulation of programmed cell death (GO:0043068) /// regulation of transcription, DNA-dependent (GO:0006355) /// positive regulation of transcription, DNA-dependent (GO:0045893) /// gibberellin biosynthetic process (GO:0009686) /// gibberellic acid mediated signaling pathway (GO:0009740) /// pollen development (GO:0009555) /// positive regulation of abscisic acid mediated signaling pathw…	DNA binding (GO:0003677) /// sequence-specific DNA binding transcription factor activity (GO:0003700)	nucleus (GO:0005634)	---
AT2G32610	ATCSLB01	0.0200346	0.00732919	0.0447054	-1.38554	1	2.60872	1		cellulose synthase-like B1	encodes a gene similar to cellulose synthase	transition metal ion transport (GO:0000041) /// polysaccharide biosynthetic process (GO:0000271)	transferase activity (GO:0016740) /// transferase activity, transferring glycosyl groups (GO:0016757) /// cellulose synthase activity (GO:0016759)	---	2.4.1.12, cellulose biosynthesis (cellulose synthase)
AT2G33160	AT2G33160	0.440939	0	0.0142744	-1.79769e+308	0.408175	1.79769e+308	1		glycoside hydrolase family 28 protein / polygalacturonase (pectinase) family protein	---	carbohydrate metabolic process (GO:0005975)	polygalacturonase activity (GO:0004650)	---	---
AT2G33200	AT2G33200	0.0149512	0	0	-1.79769e+308	1	0	1		F-box family protein	---	biological_process (GO:0008150)	molecular_function (GO:0003674)	---	---
AT2G33796	AT2G33796	0.111897	0	0	-1.79769e+308	1	0	1		FBD-like domain family protein	---	biological_process (GO:0008150)	molecular_function (GO:0003674)	cellular_component (GO:0005575)	---
AT2G33880	AT2G33880	0.099486	0	0	-1.79769e+308	1	0	1		homeobox-3	Encodes a protein with similarity to WUS type homeodomain protein. Required for meristem growth and development and acts through positive regulation of WUS. Loss of function phenotypes include embryo lethality, hyponastic cotyledons, reduced root development and smaller meristems. Phenotypes can be rescued by addition of sucrose in the growth media. Overexpression can partially rescue the triple …	response to abscisic acid stimulus (GO:0009737) /// specification of floral organ identity (GO:0010093) /// regulation of meristem growth (GO:0010075) /// seed dormancy process (GO:0010162) /// carpel development (GO:0048440) /// seed germination (GO:0009845) /// response to cytokinin stimulus (GO:0009735) /// meristem development (GO:0048507) /// positive regulation of cell proliferation (GO:000…	sequence-specific DNA binding transcription factor activity (GO:0003700)	nucleus (GO:0005634) /// cytoplasm (GO:0005737)	---
AT2G34020	AT2G34020	0.00732346	0	0	-1.79769e+308	1	0	1		Calcium-binding EF-hand family protein	---	cytokinin mediated signaling pathway (GO:0009736) /// response to arsenic-containing substance (GO:0046685) /// biological_process (GO:0008150)	calcium ion binding (GO:0005509)	---	---
AT2G34186	AT2G34186	84.8436	0	75.1136	-1.79769e+308	0.750136	1.79769e+308	0.42391		---	---	---	---	---	---
AT2G34210	AT2G34210	0.0158617	0	0.00960728	-1.79769e+308	1	1.79769e+308	1		Transcription elongation factor Spt5	---	DNA-dependent transcription, initiation (GO:0006352) /// transcription from RNA polymerase II promoter (GO:0006366) /// RNA splicing, via endonucleolytic cleavage and ligation (GO:0000394)	---	---	---
AT2G34350	AT2G34350	0.00881092	0	0	-1.79769e+308	1	0	1		Nodulin-like / Major Facilitator Superfamily protein	---	---	---	---	---
AT2G34555	ATGA2OX3	0.0235119	0	0	-1.79769e+308	1	0	1		gibberellin 2-oxidase 3	Encodes a gibberellin 2-oxidase that acts on C19 gibberellins to deactivate them.	gibberellin catabolic process (GO:0045487)	C-19 gibberellin 2-beta-dioxygenase activity (GO:0052634)	---	1.14.11.-, gibberellin inactivation (C19 gibberellin 2-oxidase) /// 1.14.11.-, gibberellin inactivation (C19 gibberellin 2-oxidase) /// 1.14.11.-, gibberellin inactivation (C19 gibberellin 2-oxidase) /// 1.14.11.13, gibberellin inactivation (C19 gibberellin 2-oxidase) /// 1.14.11.-, gibberellin inactivation (C19 gibberellin 2-oxidase) /// 1.14.11.-, gibberellin inactivation (C19 gibberellin 2-oxi…
AT2G34820	AT2G34820	0.0143598	0.0143307	0	0.0623071	1	-1.79769e+308	1		basic helix-loop-helix (bHLH) DNA-binding superfamily protein	---	regulation of transcription, DNA-dependent (GO:0006355)	DNA binding (GO:0003677) /// sequence-specific DNA binding transcription factor activity (GO:0003700)	---	---
AT2G34830	WRKY35	0.0119059	0.0760263	0.0118916	2.74005	1	-2.67656	1		WRKY DNA-binding protein 35	member of WRKY Transcription Factor; Group II-e	regulation of transcription, DNA-dependent (GO:0006355) /// cellular response to iron ion starvation (GO:0010106) /// iron ion transport (GO:0006826) /// pollen development (GO:0009555) /// nitrate transport (GO:0015706) /// response to nitrate (GO:0010167) /// embryo development ending in seed dormancy (GO:0009793)	sequence-specific DNA binding transcription factor activity (GO:0003700)	---	---
AT2G34870	MEE26	0.0463769	0	0.0272002	-1.79769e+308	1	1.79769e+308	1		hydroxyproline-rich glycoprotein family protein	---	embryo development ending in seed dormancy (GO:0009793)	molecular_function (GO:0003674)	---	---
AT2G34910	AT2G34910	0.0194992	0.0245701	0	0.39872	1	-1.79769e+308	1		---	---	root hair elongation (GO:0048767) /// biological_process (GO:0008150)	molecular_function (GO:0003674)	cellular_component (GO:0005575)	---
AT2G35200	AT2G35200	0.0382834	0.0266163	0	-0.459176	1	-1.79769e+308	1		---	---	biological_process (GO:0008150)	molecular_function (GO:0003674)	cellular_component (GO:0005575)	---
AT2G35990	AT2G35990	0.0964947	0	0.0107634	-1.79769e+308	1	1.79769e+308	1		Putative lysine decarboxylase family protein	---	biological_process (GO:0008150)	molecular_function (GO:0003674)	nucleus (GO:0005634) /// cytosol (GO:0005829)	---
AT2G36020	HVA22J	0.0124429	0	0.0115012	-1.79769e+308	1	1.79769e+308	1		HVA22-like protein J	---	biological_process (GO:0008150)	molecular_function (GO:0003674)	---	---
AT2G36190	AtcwINV4	0.0467236	0	0	-1.79769e+308	1	0	1		cell wall invertase 4	cwINV4 appears to function as a cell wall-localized invertase (that can catalyze the hydrolysis of sucrose into fructose and glucose) based on the phenotype of cwinv4 mutants. cwINV4 transcripts are expressed at high levels in lateral and median nectaries and this enzyme plays an important role in nectar production.	sucrose catabolic process (GO:0005987) /// nectar secretion (GO:0071836) /// starch metabolic process (GO:0005982)	sucrose alpha-glucosidase activity (GO:0004575) /// hydrolase activity, hydrolyzing O-glycosyl compounds (GO:0004553)	cell wall (GO:0005618)	3.2.1.26, sucrose degradation III (cell wall invertase)
AT2G36690	AT2G36690	0.0865349	0.0149932	0.132391	-2.46374	1	3.14243	1		2-oxoglutarate (2OG) and Fe(II)-dependent oxygenase superfamily protein	---	biosynthetic process (GO:0009058)	oxidoreductase activity, acting on paired donors, with incorporation or reduction of molecular oxygen, 2-oxoglutarate as one donor, and incorporation of one atom each of oxygen into both donors (GO:0016706)	cellular_component (GO:0005575)	1.14.11.9, flavonoid biosynthesis (oxidoreductase, acting on paired donors, with incorporation or reduction of molecular oxygen, 2-oxoglutarate as one donor, and incorporation of one atom each of oxygen into both donors) /// 1.14.11.9, leucodelphinidin biosynthesis (oxidoreductase, acting on paired donors, with incorporation or reduction of molecular oxygen, 2-oxoglutarate as one donor, and incor…
AT2G36920	AT2G36920	0.0258381	0	0	-1.79769e+308	1	0	1		---	---	biological_process (GO:0008150)	molecular_function (GO:0003674)	---	---
AT2G36985	ROT4	0.313327	0	0	-1.79769e+308	1	0	1		DVL family protein	Encodes ROTUNDIFOLIA4, a member of the seed plant-specific family of small peptides, RTFL (ROT FOUR LIKE), characterised by the presence of a 29-amino acid domain: RTF. Expressed in shoot apices, young leaves and flowers. Involved in controlling polarity-dependent cell proliferation.	regulation of cell proliferation (GO:0042127) /// shoot development (GO:0048367)	molecular_function (GO:0003674)	plasma membrane (GO:0005886)	---
AT2G37030	AT2G37030	1.06161	0	0	-1.79769e+308	0.475561	0	1		SAUR-like auxin-responsive protein family	---	response to auxin stimulus (GO:0009733)	molecular_function (GO:0003674)	cellular_component (GO:0005575)	---
AT2G37140	AT2G37140	0.234561	0.245373	0	0.130246	1	-1.79769e+308	1		Terpenoid synthases superfamily protein	---	---	---	cellular_component (GO:0005575)	---
AT2G37430	AT2G37430	0.909566	0.1982	0.422996	-2.13299	0.451538	1.09369	0.493394		C2H2 and C2HC zinc fingers superfamily protein	---	regulation of transcription, DNA-dependent (GO:0006355) /// ethylene biosynthetic process (GO:0009693) /// response to chitin (GO:0010200) /// respiratory burst involved in defense response (GO:0002679) /// intracellular signal transduction (GO:0035556)	nucleic acid binding (GO:0003676) /// sequence-specific DNA binding transcription factor activity (GO:0003700) /// zinc ion binding (GO:0008270)	---	---
AT2G37700	AT2G37700	0.0313839	0.0208814	0	-0.522572	1	-1.79769e+308	1		Fatty acid hydroxylase superfamily	---	---	catalytic activity (GO:0003824)	---	4.1.99.5, cuticular wax biosynthesis (catalytic)
AT2G37820	AT2G37820	0.0275931	0	0	-1.79769e+308	1	0	1		Cysteine/Histidine-rich C1 domain family protein	---	biological_process (GO:0008150)	---	cellular_component (GO:0005575)	---
AT2G38325	MIR390A	12.2387	0	0	-1.79769e+308	0.65745	0	1		MIR390A; miRNA	Encodes a microRNA that targets the TAS3 family of tasiRNA-generating transcripts. Cleavage of TAS3 transcripts by miR390 initiates processing of these transcripts in a 21-nucleotide register. MicroRNAs are regulatory RNAs with a mature length of ~21-nucleotides that are processed from hairpin precursors by Dicer-like enzymes. MicroRNAs can negatively regulate gene expression by attenuating trans…	gene silencing by miRNA (GO:0035195)	---	---	---
AT2G38350	AT2G38350	0.238705	0	0	-1.79769e+308	1	0	1		---	---	biological_process (GO:0008150)	molecular_function (GO:0003674)	---	---
AT2G38905	AT2G38905	0.126278	1.7484	3.24955	3.85659	0.440862	0.894208	0.544443		Low temperature and salt responsive protein family	---	hyperosmotic salinity response (GO:0042538) /// response to cold (GO:0009409)	---	---	---
AT2G39410	AT2G39410	0.192063	0.0163176	0.538183	-3.49184	1	5.04359	0.264087		alpha/beta-Hydrolases superfamily protein	---	transition metal ion transport (GO:0000041)	hydrolase activity (GO:0016787)	---	---
AT2G39510	AT2G39510	0.109501	0	0	-1.79769e+308	1	0	1		nodulin MtN21 /EamA-like transporter family protein	---	biological_process (GO:0008150)	molecular_function (GO:0003674)	membrane (GO:0016020)	---
AT2G39520	AT2G39520	0.238705	2.97598	1.37603	3.7053	0.844858	-1.11286	0.666484		---	---	biological_process (GO:0008150)	molecular_function (GO:0003674)	---	---
AT2G39530	AT2G39530	0.114252	0.202222	0.0481958	0.888955	1	-2.06896	1		Uncharacterised protein family (UPF0497)	---	amino acid transport (GO:0006865) /// amino acid import (GO:0043090) /// ER to Golgi vesicle-mediated transport (GO:0006888) /// biological_process (GO:0008150)	molecular_function (GO:0003674)	membrane (GO:0016020)	---
AT2G39855	AT2G39855	0.137317	0	0.020088	-1.79769e+308	1	1.79769e+308	1		---	---	biological_process (GO:0008150)	molecular_function (GO:0003674)	---	---
AT2G40740	WRKY55	0.252273	0.108598	0.102659	-1.15076	1	-0.0811345	1		WRKY DNA-binding protein 55	member of WRKY Transcription Factor; Group III	regulation of transcription, DNA-dependent (GO:0006355)	sequence-specific DNA binding transcription factor activity (GO:0003700)	---	---
AT2G41260	M17	0.0310274	0	0	-1.79769e+308	1	0	1		glycine-rich protein / late embryogenesis abundant protein (M17)	Late-embryogenesis-abundant gene. Involved in the acquisition of desiccation tolerance during late phase of embryogenesis.	cotyledon development (GO:0048825) /// gibberellin biosynthetic process (GO:0009686) /// gibberellic acid mediated signaling pathway (GO:0009740) /// cell division (GO:0051301) /// embryo development (GO:0009790)	molecular_function (GO:0003674)	---	---
AT2G41415	AT2G41415	0.467971	0.037129	0	-3.59057	0.517017	-1.79769e+308	1		Maternally expressed gene (MEG) family protein	Encodes a Maternally expressed gene (MEG) family protein	---	---	---	---
AT2G41850	PGAZAT	0.10496	0	0	-1.79769e+308	1	0	1		polygalacturonase abscission zone A. thaliana	ADPG2.	carbohydrate metabolic process (GO:0005975) /// fruit dehiscence (GO:0010047) /// anther dehiscence (GO:0009901) /// floral organ abscission (GO:0010227) /// cell wall modification involved in abscission (GO:0009830)	polygalacturonase activity (GO:0004650)	---	3.2.1.15, homogalacturonan degradation (polygalacturonase)
AT2G42005	AT2G42005	0.0671064	0	0.0233006	-1.79769e+308	1	1.79769e+308	1		Transmembrane amino acid transporter family protein	---	amino acid transport (GO:0006865)	amine transmembrane transporter activity (GO:0005275)	membrane (GO:0016020)	---
AT2G42060	AT2G42060	0.028452	0.0359121	0	0.401173	1	-1.79769e+308	1		Cysteine/Histidine-rich C1 domain family protein	---	---	---	---	---
AT2G42180	AT2G42180	0.0262399	0	0	-1.79769e+308	1	0	1		---	---	biological_process (GO:0008150)	molecular_function (GO:0003674)	cellular_component (GO:0005575)	---
AT2G42410	ZFP11	0.099484	0	0	-1.79769e+308	1	0	1		zinc finger protein 11	Encodes a zinc finger protein ZFP11. Overexpression of ZFP11 causes mortality and a deformed phenotype.	regulation of transcription, DNA-dependent (GO:0006355)	nucleic acid binding (GO:0003676) /// sequence-specific DNA binding transcription factor activity (GO:0003700) /// zinc ion binding (GO:0008270)	---	---
AT2G42885	AT2G42885	0.22604	0	0	-1.79769e+308	1	0	1		Defensin-like (DEFL) family protein	Encodes a defensin-like (DEFL) family protein.	biological_process (GO:0008150)	molecular_function (GO:0003674)	---	---
AT2G43220	AT2G43220	0.012262	0	0	-1.79769e+308	1	0	1		Cysteine/Histidine-rich C1 domain family protein	---	---	---	---	---
AT2G43255	AT2G43255	0.0147208	0.016156	0.0430269	0.199445	1	1.41317	1		---	---	---	molecular_function (GO:0003674)	cellular_component (GO:0005575)	---
AT2G43470	AT2G43470	0.135069	0	0.024964	-1.79769e+308	1	1.79769e+308	1		Protein of unknown function (DUF3755)	---	biological_process (GO:0008150)	molecular_function (GO:0003674)	cellular_component (GO:0005575)	---
AT2G43670	AT2G43670	0.0397936	0	0	-1.79769e+308	1	0	1		Carbohydrate-binding X8 domain superfamily protein	---	cytokinin mediated signaling pathway (GO:0009736) /// biological_process (GO:0008150)	molecular_function (GO:0003674)	---	---
AT2G44220	AT2G44220	0.104933	0.112449	0.0230557	0.165042	1	-2.28608	1		Protein of Unknown Function (DUF239)	---	biological_process (GO:0008150)	---	---	---
AT2G44340	AT2G44340	0.06043	0	0	-1.79769e+308	1	0	1		VQ motif-containing protein	---	biological_process (GO:0008150)	molecular_function (GO:0003674)	---	---
AT2G44370	AT2G44370	0.0862223	0.0778287	0.316184	-0.0825283	1	2.02239	0.221895		Cysteine/Histidine-rich C1 domain family protein	---	oligopeptide transport (GO:0006857) /// amino acid transport (GO:0006865)	---	---	---
AT2G44840	ATERF13	2.08773	4.15555	0.0923497	1.05834	0.64592	-5.49179	5.05941e-06		ethylene-responsive element binding factor 13	encodes a member of the ERF (ethylene response factor) subfamily B-3 of ERF/AP2 transcription factor family. The protein contains one AP2 domain. There are 18 members in this subfamily including ATERF-1, ATERF-2, AND ATERF-5.	negative regulation of programmed cell death (GO:0043069) /// regulation of plant-type hypersensitive response (GO:0010363) /// response to auxin stimulus (GO:0009733) /// protein targeting to membrane (GO:0006612) /// response to ethylene stimulus (GO:0009723) /// hyperosmotic salinity response (GO:0042538) /// abscisic acid mediated signaling pathway (GO:0009738) /// response to abscisic acid s…	DNA binding (GO:0003677) /// sequence-specific DNA binding transcription factor activity (GO:0003700)	nucleus (GO:0005634)	---
AT2G44925	AT2G44925	0.0826268	0	0	-1.79769e+308	1	0	1		---	---	biological_process (GO:0008150)	molecular_function (GO:0003674)	cellular_component (GO:0005575)	---
AT2G45403	AT2G45403	0.0840452	0	0	-1.79769e+308	1	0	1		---	---	biological_process (GO:0008150)	molecular_function (GO:0003674)	cellular_component (GO:0005575)	---
AT2G45410	LBD19	0.0809459	0	0	-1.79769e+308	1	0	1		LOB domain-containing protein 19	---	biological_process (GO:0008150)	---	cellular_component (GO:0005575)	---
AT2G45580	CYP76C3	0.0825293	0.0686558	0.145008	-0.200292	1	1.07868	1		cytochrome P450, family 76, subfamily C, polypeptide 3	member of CYP76C	---	oxygen binding (GO:0019825)	---	---
AT2G46130	WRKY43	0.0553943	0.118756	0.281672	1.16542	1	1.24601	0.705368		WRKY DNA-binding protein 43	member of WRKY Transcription Factor; Group II-c	regulation of transcription, DNA-dependent (GO:0006355)	sequence-specific DNA binding transcription factor activity (GO:0003700)	---	---
AT2G46495	AT2G46495	0.0151482	0.0151174	0.0151293	0.0622902	1	0.00113786	1		RING/U-box superfamily protein	---	biological_process (GO:0008150)	zinc ion binding (GO:0008270)	---	---
AT2G46770	NST1	0.0117537	0	0	-1.79769e+308	1	0	1		NAC (No Apical Meristem) domain transcriptional regulator superfamily protein	NAC transcription factor NST1. NST1 and NST2 are redundant in regulating secondary wall thickening in anther walls and siliques. NST1 promoter was detected in various tissues in which lignified secondary walls develop.	lignin biosynthetic process (GO:0009809) /// fruit dehiscence (GO:0010047) /// multicellular organismal development (GO:0007275) /// secondary cell wall biogenesis (GO:0009834) /// positive regulation of transcription, DNA-dependent (GO:0045893) /// anther dehiscence (GO:0009901) /// embryo development ending in seed dormancy (GO:0009793)	sequence-specific DNA binding transcription factor activity (GO:0003700)	cellular_component (GO:0005575)	---
AT2G46880	ATPAP14	0.010453	0	0	-1.79769e+308	1	0	1		purple acid phosphatase 14	---	negative regulation of transcription, DNA-dependent (GO:0045892) /// cellular response to phosphate starvation (GO:0016036) /// galactolipid biosynthetic process (GO:0019375)	acid phosphatase activity (GO:0003993) /// protein serine/threonine phosphatase activity (GO:0004722)	---	---
AT2G47150	AT2G47150	0.124882	0.115035	0	-0.0532597	1	-1.79769e+308	1		NAD(P)-binding Rossmann-fold superfamily protein	---	---	oxidoreductase activity (GO:0016491)	cellular_component (GO:0005575)	---
AT2G47520	HRE2	0.0457006	0	0	-1.79769e+308	1	0	1		Integrase-type DNA-binding superfamily protein	encodes a member of the ERF (ethylene response factor) subfamily B-2 of ERF/AP2 transcription factor family. The protein contains one AP2 domain. There are 5 members in this subfamily including RAP2.2 AND RAP2.12.	regulation of transcription, DNA-dependent (GO:0006355) /// response to anoxia (GO:0034059)	DNA binding (GO:0003677) /// sequence-specific DNA binding transcription factor activity (GO:0003700)	nucleus (GO:0005634)	---
AT2G47810	AT2G47810	0.131949	0	0.0192978	-1.79769e+308	1	1.79769e+308	1		nuclear factor Y, subunit B5	---	---	sequence-specific DNA binding transcription factor activity (GO:0003700)	---	---
AT3G01020	ISU2	0.045796	0	0	-1.79769e+308	1	0	1		ISCU-like 2	Encodes a mitochondrial protein similar to E.coli IscU. In bacteria, IscU is a scaffold protein accepting sulfur and iron to build a transient Fe-S cluster,which is subsequently transferred to a target apoprotein.	plant-type cell wall modification (GO:0009827) /// pollen tube growth (GO:0009860) /// iron-sulfur cluster assembly (GO:0016226)	structural molecule activity (GO:0005198)	mitochondrion (GO:0005739)	---
AT3G01311	AT3G01311	0.0324984	0.0205256	0.0190101	-0.597717	1	-0.110654	1		Protein of unknown function (DUF569)	---	biological_process (GO:0008150)	molecular_function (GO:0003674)	---	---
AT3G01316	AT3G01316	51.5519	0	0	-1.79769e+308	0.639834	0	1		snoRNA	---	rRNA modification (GO:0000154)	molecular_function (GO:0003674)	small nucleolar ribonucleoprotein complex (GO:0005732)	---
AT3G01322	AT3G01322	0.193247	0	0	-1.79769e+308	1	0	1		ECA1-like gametogenesis related family protein	Encodes a ECA1 gametogenesis related family protein	---	---	---	---
AT3G01516	AT3G01516	0.040103	0	0	-1.79769e+308	1	0	1		---	---	biological_process (GO:0008150)	molecular_function (GO:0003674)	cellular_component (GO:0005575)	---
AT3G01700	AGP11	0.784508	0	0.0505841	-1.79769e+308	0.446306	1.79769e+308	1		arabinogalactan protein 11	Encodes an arabinogalactan protein that is expressed in pollen, pollen sac and pollen tube. Loss of AGP11 function results in decreased fertility due to defects in pollen tube growth.	plant-type cell wall modification (GO:0009827) /// pollen tube growth (GO:0009860)	---	anchored to membrane (GO:0031225)	---
AT3G01880	AT3G01880	0.00878287	0	0	-1.79769e+308	1	0	1		Plant protein of unknown function (DUF946)	---	biological_process (GO:0008150)	molecular_function (GO:0003674)	---	---
AT3G02125	AT3G02125	0.0654229	0	0	-1.79769e+308	1	0	1		---	---	carpel development (GO:0048440) /// specification of floral organ identity (GO:0010093) /// meristem development (GO:0048507) /// biological_process (GO:0008150)	molecular_function (GO:0003674)	---	---
AT3G02810	AT3G02810	0.0112959	0	0.0355566	-1.79769e+308	1	1.79769e+308	1		Protein kinase superfamily protein	---	pollen tube growth (GO:0009860)	kinase activity (GO:0016301)	---	---
AT3G02940	MYB107	0.0134892	0	0.1287	-1.79769e+308	1	1.79769e+308	1		myb domain protein 107	Encodes a putative transcription factor (MYB107).	regulation of transcription, DNA-dependent (GO:0006355) /// response to salicylic acid stimulus (GO:0009751)	DNA binding (GO:0003677) /// sequence-specific DNA binding transcription factor activity (GO:0003700)	---	---
AT3G03080	AT3G03080	0.0317979	0	0.0317578	-1.79769e+308	1	1.79769e+308	1		Zinc-binding dehydrogenase family protein	---	plant-type cell wall modification (GO:0009827) /// actin filament-based movement (GO:0030048) /// actin cytoskeleton organization (GO:0030036) /// pollen tube growth (GO:0009860)	---	---	---
AT3G03726	AT3G03726	0.023514	0	0.0217309	-1.79769e+308	1	1.79769e+308	1		Protein of unknown function (DUF295)	---	biological_process (GO:0008150)	molecular_function (GO:0003674)	cellular_component (GO:0005575)	---
AT3G03760	LBD20	0.282555	0	0	-1.79769e+308	1	0	1		LOB domain-containing protein 20	---	jasmonic acid mediated signaling pathway (GO:0009867) /// regulation of defense response to fungus (GO:1900150) /// response to jasmonic acid stimulus (GO:0009753)	---	---	---
AT3G03930	AT3G03930	0.101484	0.0668122	0.0577868	-0.537832	1	-0.209373	1		protein kinase-related	---	biological_process (GO:0008150)	molecular_function (GO:0003674)	---	---
AT3G04370	PDLP4	0.0149439	0	0	-1.79769e+308	1	0	1		plasmodesmata-located protein 4	Encodes a plasmodesmal protein that may be involved in the intercellular movement of molecules through the plasmodesmata. The protein has two DUF26 domains and a single transmembrane domain.	biological_process (GO:0008150)	---	plasmodesma (GO:0009506)	---
AT3G05415	AT3G05415	0.00904984	0	0	-1.79769e+308	1	0	1		transposable element gene	---	---	---	---	---
AT3G05727	AT3G05727	0.214358	0	0	-1.79769e+308	1	0	1		S locus-related glycoprotein 1 (SLR1) binding pollen coat protein family	Encodes a defensin-like (DEFL) family protein.	---	---	---	---
AT3G05746	AT3G05746	1.45035	0	0	-1.79769e+308	0.65745	0	1		---	---	---	---	---	---
AT3G05770	AT3G05770	0.0266192	0	0	-1.79769e+308	1	0	1		---	---	pollen tube development (GO:0048868)	---	---	---
AT3G06090	AT3G06090	0.288436	0	0	-1.79769e+308	1	0	1		---	---	biological_process (GO:0008150)	molecular_function (GO:0003674)	---	---
AT3G06390	AT3G06390	0.0641961	0.0213531	0.0427399	-1.52281	1	1.00114	1		Uncharacterised protein family (UPF0497)	---	biological_process (GO:0008150)	molecular_function (GO:0003674)	cellular_component (GO:0005575)	---
AT3G06560	PAPS3	0.0138315	0	0	-1.79769e+308	1	0	1		poly(A) polymerase 3	Encodes a poly(A) polymerase. Located in the cytoplasm.	transcription, DNA-dependent (GO:0006351) /// mRNA processing (GO:0006397)	protein binding (GO:0005515) /// polynucleotide adenylyltransferase activity (GO:0004652)	cytoplasm (GO:0005737)	---
AT3G06970	AT3G06970	0.0185002	0	0	-1.79769e+308	1	0	1		RNA-binding (RRM/RBD/RNP motifs) family protein	---	biological_process (GO:0008150)	RNA binding (GO:0003723)	cellular_component (GO:0005575)	---
AT3G06985	LCR44	0.881878	0.875674	0	0.0550468	0.998674	-1.79769e+308	0.362063		low-molecular-weight cysteine-rich 44	Encodes a member of a family of small,secreted, cysteine rich protein with sequence similarity to the PCP (pollen coat protein) gene family.	---	---	---	---
AT3G06990	AT3G06990	0.0252641	0	0	-1.79769e+308	1	0	1		Cysteine/Histidine-rich C1 domain family protein	---	biological_process (GO:0008150)	---	cellular_component (GO:0005575)	---
AT3G08636	AT3G08636	0.85191	0	0	-1.79769e+308	0.65745	0	1		---	---	---	---	---	---
AT3G09220	LAC7	0.0373921	0	0.00726322	-1.79769e+308	1	1.79769e+308	1		laccase 7	putative laccase, a member of laccase family of genes (17 members in Arabidopsis).	transition metal ion transport (GO:0000041) /// cellular response to iron ion starvation (GO:0010106) /// iron ion transport (GO:0006826) /// nitrate transport (GO:0015706) /// response to nitrate (GO:0010167)	---	---	---
AT3G09280	AT3G09280	0.161089	0	0	-1.79769e+308	1	0	1		---	---	biological_process (GO:0008150)	molecular_function (GO:0003674)	---	---
AT3G09863	AT3G09863	7.46066	3.80574	0	-0.905893	0.93984	-1.79769e+308	0.429383		---	---	---	---	---	---
AT3G09960	AT3G09960	0.0304974	0.0456528	0.0902422	0.647251	1	0.983097	1		Calcineurin-like metallo-phosphoesterase superfamily protein	---	---	protein serine/threonine phosphatase activity (GO:0004722)	cellular_component (GO:0005575)	---
AT3G10000	EDA31	0.0652391	0	0	-1.79769e+308	1	0	1		Homeodomain-like superfamily protein	---	regulation of transcription, DNA-dependent (GO:0006355) /// polar nucleus fusion (GO:0010197)	sequence-specific DNA binding transcription factor activity (GO:0003700)	---	---
AT3G10185	AT3G10185	1.58462	0.129075	0	-3.55262	0.525055	-1.79769e+308	1		Gibberellin-regulated family protein	Encodes a Gibberellin-regulated GASA/GAST/Snakin family protein	---	---	---	---
AT3G10240	AT3G10240	0.0227087	0	0.0132589	-1.79769e+308	1	1.79769e+308	1		F-box and associated interaction domains-containing protein	---	biological_process (GO:0008150)	molecular_function (GO:0003674)	cellular_component (GO:0005575)	---
AT3G10580	AT3G10580	0.0361985	0	0	-1.79769e+308	1	0	1		Homeodomain-like superfamily protein	---	regulation of transcription, DNA-dependent (GO:0006355)	DNA binding (GO:0003677) /// sequence-specific DNA binding transcription factor activity (GO:0003700)	---	---
AT3G11165	AT3G11165	0.111401	0.0555538	0.10705	-0.938576	1	0.946324	1		---	---	biological_process (GO:0008150)	molecular_function (GO:0003674)	cellular_component (GO:0005575)	---
AT3G11405	AT3G11405	0.137783	0.219767	0.367547	0.738808	1	0.74195	0.780962		---	---	biological_process (GO:0008150)	molecular_function (GO:0003674)	cellular_component (GO:0005575)	---
AT3G11680	AT3G11680	0.0347374	0	0	-1.79769e+308	1	0	1		Aluminium activated malate transporter family protein	---	---	---	---	---
AT3G11860	AT3G11860	0.039525	0	0	-1.79769e+308	1	0	1		---	---	biological_process (GO:0008150)	molecular_function (GO:0003674)	cellular_component (GO:0005575)	---
AT3G11920	AT3G11920	0.0245656	0.0081727	0.030887	-1.52252	1	1.91812	1		glutaredoxin-related	---	anther development (GO:0048653)	---	---	---
AT3G12410	AT3G12410	0.201799	0.0192085	0	-3.32787	1	-1.79769e+308	1		Polynucleotidyl transferase, ribonuclease H-like superfamily protein	---	---	---	---	---
AT3G12470	AT3G12470	0.0386885	0	0	-1.79769e+308	1	0	1		Polynucleotidyl transferase, ribonuclease H-like superfamily protein	---	biological_process (GO:0008150)	---	cellular_component (GO:0005575)	---
AT3G12545	AT3G12545	0.168234	0	0	-1.79769e+308	1	0	1		Bifunctional inhibitor/lipid-transfer protein/seed storage 2S albumin superfamily protein	---	biological_process (GO:0008150)	molecular_function (GO:0003674)	cellular_component (GO:0005575)	---
AT3G12890	AT3G12890	0.118265	0.0735165	0.102328	-0.620647	1	0.477067	1		activator of spomin::LUC2	Encodes a protein belonging to a class of CCT (CONSTANS, CONSTANS-like, TOC1) domain proteins. The protein contains a 43 amino acid-long sequence with high homology to the CCT domain but does not have any B-box or GATA-type zinc finger domains. Functions as a transcriptional activator and regulates the expression of at least a subset of sugar-inducible genes.	positive regulation of transcription, DNA-dependent (GO:0045893) /// sugar mediated signaling pathway (GO:0010182)	---	cellular_component (GO:0005575)	---
AT3G13010	AT3G13010	0.0091317	0.0382708	0.00912111	2.13252	1	-2.06896	1		hAT transposon superfamily protein	---	biological_process (GO:0008150)	---	cellular_component (GO:0005575)	---
AT3G13220	WBC27	0.0429544	0	0.0223488	-1.79769e+308	1	1.79769e+308	1		ABC-2 type transporter family protein	Encodes a ATP-binding cassette transporter G26 (ABCG26) involved in tapetal cell and pollen development. Required for male fertility and pollen exine formation.	pollen development (GO:0009555) /// pollen maturation (GO:0010152) /// pollen exine formation (GO:0010584)	ATPase activity, coupled to transmembrane movement of substances (GO:0042626)	plasma membrane (GO:0005886)	---
AT3G13227	AT3G13227	0.0741078	0	0	-1.79769e+308	1	0	1		serine-rich protein-related	---	biological_process (GO:0008150)	molecular_function (GO:0003674)	cellular_component (GO:0005575)	---
AT3G13403	AT3G13403	15.5351	0.97026	0	-3.93578	0.690985	-1.79769e+308	0.521974		Defensin-like (DEFL) family protein	Encodes a defensin-like (DEFL) family protein.	---	---	---	---
AT3G13405	MIR169A	6.58716	0	0	-1.79769e+308	0.4642	0	1		MIR169A; miRNA	Encodes a microRNA that targets several HAP2 family members. MicroRNAs are regulatory RNAs with a mature length of ~21-nucleotides that are processed from hairpin precursors by Dicer-like enzymes. MicroRNAs can negatively regulate gene expression by attenuating translation or by directing mRNA cleavage.Mature sequence: CAGCCAAGGAUGACUUGCCGA	cellular response to phosphate starvation (GO:0016036) /// gene silencing by miRNA (GO:0035195)	---	---	---
AT3G13432	AT3G13432	0.189767	0	0.087596	-1.79769e+308	1	1.79769e+308	1		---	---	biological_process (GO:0008150)	molecular_function (GO:0003674)	---	---
AT3G13433	AT3G13433	0.351392	0.479773	0.137186	0.514499	0.947055	-1.80622	0.539829		---	---	biological_process (GO:0008150)	molecular_function (GO:0003674)	---	---
AT3G13594	AT3G13594	0.855545	0	1.13401	-1.79769e+308	0.639834	1.79769e+308	0.366344		---	---	---	---	---	---
AT3G13610	AT3G13610	0.0932674	0.288107	0.0703043	1.69239	1	-2.03492	1		2-oxoglutarate (2OG) and Fe(II)-dependent oxygenase superfamily protein	---	hydrogen peroxide-mediated programmed cell death (GO:0010421) /// response to wounding (GO:0009611) /// coumarin biosynthetic process (GO:0009805) /// secondary metabolic process (GO:0019748) /// response to cyclopentenone (GO:0010583) /// toxin catabolic process (GO:0009407)	oxidoreductase activity, acting on paired donors, with incorporation or reduction of molecular oxygen, 2-oxoglutarate as one donor, and incorporation of one atom each of oxygen into both donors (GO:0016706) /// dioxygenase activity (GO:0051213)	cellular_component (GO:0005575)	RXN4FS-5, scopoletin biosynthesis (2-oxoglutarate-dependent dioxygenase)
AT3G13660	AT3G13660	0.214034	0.210531	0.0834362	0.0414218	1	-1.33529	1		Disease resistance-responsive (dirigent-like protein) family protein	---	lignan biosynthetic process (GO:0009807) /// actin filament-based movement (GO:0030048) /// defense response (GO:0006952)	molecular_function (GO:0003674)	---	---
AT3G13662	AT3G13662	0.126798	0	0	-1.79769e+308	1	0	1		Disease resistance-responsive (dirigent-like protein) family protein	---	lignan biosynthetic process (GO:0009807) /// defense response (GO:0006952)	molecular_function (GO:0003674)	---	---
AT3G13710	PRA1.F4	0.46911	0	0	-1.79769e+308	0.743338	0	1		prenylated RAB acceptor 1.F4	---	vesicle-mediated transport (GO:0016192)	molecular_function (GO:0003674)	endoplasmic reticulum (GO:0005783)	---
AT3G13820	AT3G13820	0.0132687	0	0	-1.79769e+308	1	0	1		F-box and associated interaction domains-containing protein	---	biological_process (GO:0008150)	molecular_function (GO:0003674)	cellular_component (GO:0005575)	---
AT3G14040	AT3G14040	0.0147622	0	0	-1.79769e+308	1	0	1		Pectin lyase-like superfamily protein	---	carbohydrate metabolic process (GO:0005975)	polygalacturonase activity (GO:0004650)	---	---
AT3G14225	GLIP4	0.0149028	0.0148725	0.0286586	0.0622955	1	0.946324	1		GDSL-motif lipase 4	Contains lipase signature motif and GDSL domain.	---	lipase activity (GO:0016298) /// carboxylesterase activity (GO:0004091)	---	---
AT3G14300	ATPMEPCRC	0.00511176	0.0102042	0	1.0625	1	-1.79769e+308	1		pectinesterase family protein	---	---	pectinesterase activity (GO:0030599)	---	3.1.1.11, homogalacturonan degradation (pectinesterase)
AT3G14950	TTL2	0.0111808	0	0	-1.79769e+308	1	0	1		tetratricopetide-repeat thioredoxin-like 2	---	---	---	cellular_component (GO:0005575)	---
AT3G15170	CUC1	0.028489	0	0	-1.79769e+308	1	0	1		NAC (No Apical Meristem) domain transcriptional regulator superfamily protein	Encodes a transcription factor involved in shoot apical meristem formation and auxin-mediated lateral root formation. The gene is thought not to be involved in stress responses (NaCl, auxins, ethylene). <i>Cuc</i> mutant was first recognized at the heart stage, where embryos lacking two distinct bulges of cotyledonary primordia were observed.	specification of floral organ identity (GO:0010093) /// meristem initiation (GO:0010014) /// negative regulation of cell division (GO:0051782) /// embryo development (GO:0009790) /// secondary shoot formation (GO:0010223) /// primary shoot apical meristem specification (GO:0010072) /// formation of organ boundary (GO:0010160) /// flower development (GO:0009908) /// carpel development (GO:0048440)…	sequence-specific DNA binding transcription factor activity (GO:0003700)	cellular_component (GO:0005575)	---
AT3G15240	AT3G15240	0.0130059	0.0415247	0.0129901	1.74003	1	-1.67656	1		Serine/threonine-protein kinase WNK (With No Lysine)-related	---	transition metal ion transport (GO:0000041) /// response to arsenic-containing substance (GO:0046685) /// biological_process (GO:0008150)	molecular_function (GO:0003674)	cellular_component (GO:0005575)	---
AT3G15370	ATEXPA12	0.019089	0.0971421	0	2.41258	1	-1.79769e+308	1		expansin 12	member of Alpha-Expansin Gene Family. Naming convention from the Expansin Working Group (Kende et al, 2004. Plant Mol Bio)	unidimensional cell growth (GO:0009826) /// plant-type cell wall organization (GO:0009664) /// plant-type cell wall loosening (GO:0009828)	---	---	---
AT3G15830	AT3G15830	0.167881	0	0	-1.79769e+308	1	0	1		phosphatidic acid phosphatase-related / PAP2-related	---	biological_process (GO:0008150)	molecular_function (GO:0003674)	cellular_component (GO:0005575)	---
AT3G17010	AT3G17010	0.0504288	0.0683631	0.450174	0.504199	1	2.71919	0.100089		AP2/B3-like transcriptional factor family protein	transcriptional factor B3 family protein, contains Pfam profile PF02362: B3 DNA binding domain. Activated by AGAMOUS ina a cal-1, ap1-1 background. Expressed in stamen primordia, the placental region of developing carpels and the ovary.	specification of floral organ identity (GO:0010093) /// carpel development (GO:0048440) /// regulation of transcription, DNA-dependent (GO:0006355)	DNA binding (GO:0003677) /// sequence-specific DNA binding transcription factor activity (GO:0003700)	cellular_component (GO:0005575)	---
AT3G17290	AT3G17290	0.0450445	0	0	-1.79769e+308	1	0	1		transposable element gene	---	---	---	---	---
AT3G17320	AT3G17320	0.0213807	0	0	-1.79769e+308	1	0	1		F-box and associated interaction domains-containing protein	---	biological_process (GO:0008150)	molecular_function (GO:0003674)	cellular_component (GO:0005575)	---
AT3G17480	AT3G17480	0.0150985	0.0617714	0.0139553	2.09777	1	-2.14613	1		F-box and associated interaction domains-containing protein	---	biological_process (GO:0008150)	---	cellular_component (GO:0005575)	---
AT3G17760	GAD5	0.00987687	0	0.0429441	-1.79769e+308	1	1.79769e+308	1		glutamate decarboxylase 5	---	---	calmodulin binding (GO:0005516)	---	---
AT3G18590	ENODL5	0.06043	0	0	-1.79769e+308	1	0	1		early nodulin-like protein 5	---	---	copper ion binding (GO:0005507)	anchored to membrane (GO:0031225)	---
AT3G18715	IDL4	0.521317	0.171716	0	-1.5369	0.87618	-1.79769e+308	1		inflorescence deficient in abscission (IDA)-like 4	Similar to Inflorescance deficient in abscission (IDA). Involved in floral organ abscission.	floral organ abscission (GO:0010227)	---	---	---
AT3G19200	AT3G19200	0.0799139	0.0833661	0	0.126246	1	-1.79769e+308	1		---	---	cellular cell wall macromolecule metabolic process (GO:0010382) /// xylem development (GO:0010089) /// biological_process (GO:0008150)	molecular_function (GO:0003674)	cellular_component (GO:0005575)	---
AT3G19560	AT3G19560	0.0206365	0.0285987	0	0.535984	1	-1.79769e+308	1		F-box family protein	---	biological_process (GO:0008150)	molecular_function (GO:0003674)	cellular_component (GO:0005575)	---
AT3G19600	AT3G19600	0.0294055	0	0	-1.79769e+308	1	0	1		Haloacid dehalogenase-like hydrolase (HAD) superfamily protein	---	response to abscisic acid stimulus (GO:0009737) /// response to water deprivation (GO:0009414) /// dephosphorylation of RNA polymerase II C-terminal domain (GO:0070940)	CTD phosphatase activity (GO:0008420)	nucleus (GO:0005634)	---
AT3G19920	AT3G19920	0.0524112	0.0376374	0.0651062	-0.412475	1	0.790627	1		---	---	biological_process (GO:0008150)	molecular_function (GO:0003674)	cellular_component (GO:0005575)	---
AT3G20110	CYP705A20	0.00834204	0	0.0160436	-1.79769e+308	1	1.79769e+308	1		cytochrome P450, family 705, subfamily A, polypeptide 20	member of CYP705A	---	oxygen binding (GO:0019825)	---	---
AT3G20210	DELTA-VPE	0.0233159	0.0244025	0.011676	0.130945	1	-1.06349	1		delta vacuolar processing enzyme	Encodes a vacuolar processing enzyme with caspase-1-like activity that is specifically expressed in inner integument of developing seeds. Mutants display abnormal seed coat development. It is speculated to be involved in cell death of limited cell layers, the purpose of which is to form a seed coat.	response to abscisic acid stimulus (GO:0009737) /// reproductive structure development (GO:0048608) /// seed coat development (GO:0010214) /// seed dormancy process (GO:0010162) /// gibberellin biosynthetic process (GO:0009686) /// proteolysis (GO:0006508) /// vacuolar protein processing (GO:0006624) /// programmed cell death (GO:0012501) /// seed germination (GO:0009845) /// gibberellic acid med…	cysteine-type endopeptidase activity (GO:0004197)	extracellular space (GO:0005615)	---
AT3G20360	AT3G20360	0.409506	0.152314	0.153732	-1.36161	0.732807	0.0133748	1		TRAF-like family protein	---	biological_process (GO:0008150)	molecular_function (GO:0003674)	---	---
AT3G20850	AT3G20850	0.109103	0	0	-1.79769e+308	1	0	1		proline-rich family protein	---	biological_process (GO:0008150)	molecular_function (GO:0003674)	---	---
AT3G20950	CYP705A32	0.0159308	0.0110288	0	-0.465303	1	-1.79769e+308	1		cytochrome P450, family 705, subfamily A, polypeptide 32	member of CYP705A	---	oxygen binding (GO:0019825)	---	---
AT3G21352	AT3G21352	0.260658	0.377632	3.83727	0.60005	0.963345	3.34503	0.126419		---	---	biological_process (GO:0008150)	molecular_function (GO:0003674)	---	---
AT3G21490	AT3G21490	0.105952	0	0	-1.79769e+308	1	0	1		Heavy metal transport/detoxification superfamily protein	---	copper ion transport (GO:0006825)	copper ion binding (GO:0005507)	cellular_component (GO:0005575)	---
AT3G21500	DXPS1	0.113293	0.0341678	0.0405246	-1.66412	1	0.246161	1		1-deoxy-D-xylulose 5-phosphate synthase 1	Encodes a protein postulated to have 1-deoxy-D-xylulose 5-phosphate synthase activity.	terpenoid biosynthetic process (GO:0016114) /// aging (GO:0007568)	1-deoxy-D-xylulose-5-phosphate synthase activity (GO:0008661)	---	2.2.1.7, methylerythritol phosphate pathway (1-deoxy-D-xylulose-5-phosphate synthase)
AT3G21880	AT3G21880	0.0492403	0	0.0609963	-1.79769e+308	1	1.79769e+308	1		B-box type zinc finger protein with CCT domain	---	regulation of transcription, DNA-dependent (GO:0006355)	sequence-specific DNA binding transcription factor activity (GO:0003700) /// zinc ion binding (GO:0008270)	---	---
AT3G22250	AT3G22250	0.00980684	0.0401252	0	2.09788	1	-1.79769e+308	1		UDP-Glycosyltransferase superfamily protein	---	---	transferase activity, transferring glycosyl groups (GO:0016757) /// UDP-glycosyltransferase activity (GO:0008194)	---	2.4.1.215, cytokinins-<i>O</i>-glucoside biosynthesis (UDP-glycosyltransferase) /// 2.4.1.-, cytokinins-<i>O</i>-glucoside biosynthesis (UDP-glycosyltransferase) /// 2.4.1.203, cytokinins-<i>O</i>-glucoside biosynthesis (UDP-glycosyltransferase)
AT3G22436	AT3G22436	5.18192	10.0708	9.32729	1.02386	0.931377	-0.110654	0.984874		---	---	---	---	---	---
AT3G22540	AT3G22540	3.46124	0.0840764	0.0801519	-5.29821	0.0363348	-0.0689631	1		Protein of unknown function (DUF1677)	---	biological_process (GO:0008150)	molecular_function (GO:0003674)	---	---
AT3G22555	AT3G22555	0.052432	0.0306629	0.013526	-0.708721	1	-1.18076	1		---	---	---	---	---	---
AT3G22800	AT3G22800	0.0898431	0	0.00943329	-1.79769e+308	1	1.79769e+308	1		Leucine-rich repeat (LRR) family protein	---	---	structural constituent of cell wall (GO:0005199)	---	---
AT3G23180	AT3G23180	0.0255621	0.0535522	0.0727722	1.13217	1	0.442442	1		HR-like lesion-inducing protein-related	---	defense response (GO:0006952)	molecular_function (GO:0003674)	endoplasmic reticulum (GO:0005783) /// membrane (GO:0016020)	---
AT3G23220	AT3G23220	0.0933433	0	0	-1.79769e+308	1	0	1		Integrase-type DNA-binding superfamily protein	encodes a member of the ERF (ethylene response factor) subfamily B-3 of ERF/AP2 transcription factor family. The protein contains one AP2 domain. There are 18 members in this subfamily including ATERF-1, ATERF-2, AND ATERF-5.	regulation of transcription, DNA-dependent (GO:0006355) /// ethylene mediated signaling pathway (GO:0009873)	DNA binding (GO:0003677) /// sequence-specific DNA binding transcription factor activity (GO:0003700)	nucleus (GO:0005634)	---
AT3G23230	AT3G23230	1.4868	0.0714607	0.255312	-4.31369	0.325973	1.83704	1		Integrase-type DNA-binding superfamily protein	encodes a member of the ERF (ethylene response factor) subfamily B-3 of ERF/AP2 transcription factor family. The protein contains one AP2 domain. There are 18 members in this subfamily including ATERF-1, ATERF-2, AND ATERF-5.	regulation of transcription, DNA-dependent (GO:0006355) /// ethylene mediated signaling pathway (GO:0009873) /// response to chitin (GO:0010200)	DNA binding (GO:0003677) /// sequence-specific DNA binding transcription factor activity (GO:0003700)	nucleus (GO:0005634)	---
AT3G23470	AT3G23470	0.01096	0.032815	0	1.64734	1	-1.79769e+308	1		Cyclopropane-fatty-acyl-phospholipid synthase	---	lipid biosynthetic process (GO:0008610)	cyclopropane-fatty-acyl-phospholipid synthase activity (GO:0008825)	---	---
AT3G23635	RTFL13	3.73033	0	0	-1.79769e+308	0.639834	0	1		ROTUNDIFOLIA like 13	---	---	---	---	---
AT3G23770	AT3G23770	0.110443	0	0	-1.79769e+308	1	0	1		O-Glycosyl hydrolases family 17 protein	---	pollen exine formation (GO:0010584)	hydrolase activity, hydrolyzing O-glycosyl compounds (GO:0004553)	---	---
AT3G24130	AT3G24130	0.0159911	0	0	-1.79769e+308	1	0	1		Pectin lyase-like superfamily protein	---	---	pectinesterase activity (GO:0030599)	plant-type cell wall (GO:0009505)	3.1.1.11, homogalacturonan degradation (pectinesterase)
AT3G24230	AT3G24230	0.659936	0.0465039	0	-3.76167	0.114615	-1.79769e+308	1		Pectate lyase family protein	---	biological_process (GO:0008150)	pectate lyase activity (GO:0030570) /// lyase activity (GO:0016829)	---	---
AT3G24240	AT3G24240	0.00614993	0	0	-1.79769e+308	1	0	1		Leucine-rich repeat receptor-like protein kinase family protein	---	transition metal ion transport (GO:0000041) /// stamen development (GO:0048443) /// response to molecule of bacterial origin (GO:0002237) /// signal transduction (GO:0007165) /// protein phosphorylation (GO:0006468) /// stomatal complex morphogenesis (GO:0010103) /// regulation of anion channel activity (GO:0010359) /// transmembrane receptor protein tyrosine kinase signaling pathway (GO:0007169)	ATP binding (GO:0005524) /// protein serine/threonine kinase activity (GO:0004674)	---	---
AT3G24250	AT3G24250	0.0439605	0	0	-1.79769e+308	1	0	1		glycine-rich protein	---	biological_process (GO:0008150)	molecular_function (GO:0003674)	---	---
AT3G24300	AMT1	0.0230181	0	0	-1.79769e+308	1	0	1		ammonium transporter 1;3	Encodes a plasma membrane localized ammonium transporter.	lateral root formation (GO:0010311) /// lateral root branching (GO:0080181) /// transport (GO:0006810) /// ammonium transport (GO:0015696) /// organic cation transport (GO:0015695)	ammonium transmembrane transporter activity (GO:0008519)	membrane (GO:0016020) /// plasma membrane (GO:0005886)	RXN-9615, ammonium transport (ammonium transporter)
AT3G24540	AT3G24540	0.0104376	0.0114543	0.0200731	0.199344	1	0.809371	1		Protein kinase superfamily protein	---	regulation of unidimensional cell growth (GO:0051510)	kinase activity (GO:0016301)	---	---
AT3G24580	AT3G24580	0.0235119	0	0	-1.79769e+308	1	0	1		F-box and associated interaction domains-containing protein	---	biological_process (GO:0008150)	molecular_function (GO:0003674)	cellular_component (GO:0005575)	---
AT3G24675	AT3G24675	0.0555643	0.00349147	0	-3.92702	1	-1.79769e+308	1		transposable element gene	---	---	---	---	---
AT3G25050	XTH3	0.543473	0	0	-1.79769e+308	0.448695	0	1		xyloglucan endotransglucosylase/hydrolase 3	encodes a xyloglucan endotransglucosylase/hydrolase. Higher expression in flowers and in response to IAA treatment.	photoperiodism, flowering (GO:0048573) /// sexual reproduction (GO:0019953) /// plant-type cell wall biogenesis (GO:0009832)	xyloglucan:xyloglucosyl transferase activity (GO:0016762) /// hydrolase activity, acting on glycosyl bonds (GO:0016798)	---	---
AT3G25260	AT3G25260	0.0126364	0	0	-1.79769e+308	1	0	1		Major facilitator superfamily protein	---	oligopeptide transport (GO:0006857)	transporter activity (GO:0005215)	membrane (GO:0016020)	---
AT3G25573	AT3G25573	0.12223	6.96282	0.271072	5.89724	0.00713001	-4.68293	6.90404e-05		---	---	biological_process (GO:0008150)	molecular_function (GO:0003674)	---	---
AT3G25795	AT3G25795	0.0230669	0	0	-1.79769e+308	1	0	1		other RNA	---	cellular response to phosphate starvation (GO:0016036)	molecular_function (GO:0003674)	cellular_component (GO:0005575)	---
AT3G25930	AT3G25930	0.124168	0	0	-1.79769e+308	1	0	1		Adenine nucleotide alpha hydrolases-like superfamily protein	---	transition metal ion transport (GO:0000041) /// cellular response to iron ion starvation (GO:0010106) /// response to molecule of fungal origin (GO:0002238) /// response to stress (GO:0006950) /// iron ion transport (GO:0006826) /// nitrate transport (GO:0015706) /// response to nitrate (GO:0010167)	molecular_function (GO:0003674)	cellular_component (GO:0005575)	---
AT3G26120	TEL1	0.0118449	0	0	-1.79769e+308	1	0	1		terminal EAR1-like 1	Similar to terminal ear1 in Zea mays. A member of mei2-like gene family; phylogenetic analysis revealed that TEL1 belongs to the third clade of mei2-like proteins (TEL clade), with conserved two N-terminal RNA recognition motifs (RRM), in addition to the C-terminal RRM, shared among all mei2-like proteins.	---	RNA binding (GO:0003723)	---	---
AT3G26140	AT3G26140	0.0158617	0	0	-1.79769e+308	1	0	1		Cellulase (glycosyl hydrolase family 5) protein	---	---	hydrolase activity, hydrolyzing O-glycosyl compounds (GO:0004553)	cellular_component (GO:0005575)	---
AT3G26812	MIR169I	0.705988	0.545361	0	-0.307202	0.985851	-1.79769e+308	0.429383		MIR169I; miRNA	Encodes a microRNA that targets several HAP2 family members. MicroRNAs are regulatory RNAs with a mature length of ~21-nucleotides that are processed from hairpin precursors by Dicer-like enzymes. MicroRNAs can negatively regulate gene expression by attenuating translation or by directing mRNA cleavage.Mature sequence: UAGCCAAGGAUGACUUGCCUG	cellular response to phosphate starvation (GO:0016036)	molecular_function (GO:0003674)	cellular_component (GO:0005575)	---
AT3G26813	MIR169J	0.555729	0	0	-1.79769e+308	0.639834	0	1		MIR169J; miRNA	Encodes a microRNA that targets several HAP2 family members. MicroRNAs are regulatory RNAs with a mature length of ~21-nucleotides that are processed from hairpin precursors by Dicer-like enzymes. MicroRNAs can negatively regulate gene expression by attenuating translation or by directing mRNA cleavage.Mature sequence: UAGCCAAGGAUGACUUGCCUG	cellular response to phosphate starvation (GO:0016036)	molecular_function (GO:0003674)	cellular_component (GO:0005575)	---
AT3G26815	MIR169K	6.09682	0	0	-1.79769e+308	0.453192	0	1		MIR169K; miRNA	Encodes a microRNA that targets several HAP2 family members. MicroRNAs are regulatory RNAs with a mature length of ~21-nucleotides that are processed from hairpin precursors by Dicer-like enzymes. MicroRNAs can negatively regulate gene expression by attenuating translation or by directing mRNA cleavage.Mature sequence: UAGCCAAGGAUGACUUGCCUG	cellular response to phosphate starvation (GO:0016036)	molecular_function (GO:0003674)	cellular_component (GO:0005575)	---
AT3G26816	MIR169L	1.55867	0	0	-1.79769e+308	0.531887	0	1		MIR169L; miRNA	Encodes a microRNA that targets several HAP2 family members. MicroRNAs are regulatory RNAs with a mature length of ~21-nucleotides that are processed from hairpin precursors by Dicer-like enzymes. MicroRNAs can negatively regulate gene expression by attenuating translation or by directing mRNA cleavage.Mature sequence: UAGCCAAGGAUGACUUGCCUG	cellular response to phosphate starvation (GO:0016036)	molecular_function (GO:0003674)	cellular_component (GO:0005575)	---
AT3G26818	MIR169M	8.17533	0	0	-1.79769e+308	0.429622	0	1		MIR169M; miRNA	Encodes a microRNA that targets several HAP2 family members. MicroRNAs are regulatory RNAs with a mature length of ~21-nucleotides that are processed from hairpin precursors by Dicer-like enzymes. MicroRNAs can negatively regulate gene expression by attenuating translation or by directing mRNA cleavage.Mature sequence: UAGCCAAGGAUGACUUGCCUG	biological_process (GO:0008150)	molecular_function (GO:0003674)	cellular_component (GO:0005575)	---
AT3G26819	MIR169N	1.64215	0	0	-1.79769e+308	0.544124	0	1		MIR169N; miRNA	Encodes a microRNA that targets several HAP2 family members. MicroRNAs are regulatory RNAs with a mature length of ~21-nucleotides that are processed from hairpin precursors by Dicer-like enzymes. MicroRNAs can negatively regulate gene expression by attenuating translation or by directing mRNA cleavage.Mature sequence: UAGCCAAGGAUGACUUGCCUG	biological_process (GO:0008150)	molecular_function (GO:0003674)	cellular_component (GO:0005575)	---
AT3G26820	AT3G26820	0.0902745	0.00892299	0.00812131	-3.27349	1	-0.135815	1		Esterase/lipase/thioesterase family protein	---	---	catalytic activity (GO:0003824)	---	---
AT3G27070	TOM20-1	0.0712717	0.28351	0.253894	2.05723	1	-0.159175	1		translocase outer membrane 20-1	Form of TOM20, which is a component of the TOM complex, involved in transport of nuclear-encoded mitochondrial proteins	protein targeting to mitochondrion (GO:0006626)	P-P-bond-hydrolysis-driven protein transmembrane transporter activity (GO:0015450)	mitochondrial inner membrane presequence translocase complex (GO:0005744) /// mitochondrial outer membrane translocase complex (GO:0005742)	---
AT3G27500	AT3G27500	0.00676002	0.0370948	0	2.52135	1	-1.79769e+308	1		Cysteine/Histidine-rich C1 domain family protein	---	---	---	---	---
AT3G27720	ARI4	0.0108309	0.011886	0.0108181	0.199336	1	-0.135815	1		IBR domain containing protein	---	---	---	---	---
AT3G27920	GL1	0.0908335	0	0	-1.79769e+308	1	0	1		myb domain protein 0	Encodes a Myb-like protein that is required for induction of trichome development.	gibberellic acid mediated signaling pathway (GO:0009740) /// trichome patterning (GO:0048629) /// epidermal cell differentiation (GO:0009913) /// regulation of protein localization (GO:0032880) /// cell fate specification (GO:0001708)	protein binding (GO:0005515) /// DNA binding (GO:0003677) /// sequence-specific DNA binding transcription factor activity (GO:0003700)	nucleus (GO:0005634)	---
AT3G27970	AT3G27970	0.0730211	0.0174867	0	-1.99683	1	-1.79769e+308	1		Exonuclease family protein	---	---	exonuclease activity (GO:0004527)	intracellular (GO:0005622)	---
AT3G28230	AT3G28230	0.0525987	0	0	-1.79769e+308	1	0	1		---	---	---	molecular_function (GO:0003674)	---	---
AT3G28360	PGP16	0.00384724	0	0.00355653	-1.79769e+308	1	1.79769e+308	1		P-glycoprotein 16	---	vernalization response (GO:0010048) /// auxin efflux (GO:0010315) /// ATP catabolic process (GO:0006200) /// carpel development (GO:0048440) /// positive regulation of transcription, DNA-dependent (GO:0045893) /// basipetal auxin transport (GO:0010540) /// acropetal auxin transport (GO:0010541) /// anthocyanin accumulation in tissues in response to UV light (GO:0043481) /// transmembrane transpor…	ATPase activity, coupled to transmembrane movement of substances (GO:0042626)	integral to membrane (GO:0016021) /// plasma membrane (GO:0005886)	---
AT3G28705	AT3G28705	0.00430725	0	0.00250611	-1.79769e+308	1	1.79769e+308	1		transposable element gene	---	---	---	---	---
AT3G28780	AT3G28780	0.0102989	0	0	-1.79769e+308	1	0	1		Protein of unknown function (DUF1216)	---	plant-type cell wall modification (GO:0009827) /// pollen tube growth (GO:0009860) /// cellular membrane fusion (GO:0006944) /// vesicle-mediated transport (GO:0016192) /// pollen exine formation (GO:0010584)	molecular_function (GO:0003674)	---	---
AT3G28790	AT3G28790	0.0110792	0	0	-1.79769e+308	1	0	1		Protein of unknown function (DUF1216)	---	biological_process (GO:0008150)	molecular_function (GO:0003674)	---	---
AT3G28820	AT3G28820	0.0187814	0	0	-1.79769e+308	1	0	1		Protein of unknown function (DUF1216)	---	biological_process (GO:0008150)	molecular_function (GO:0003674)	---	---
AT3G28925	AT3G28925	0.025753	0.0847662	0	1.78398	1	-1.79769e+308	1		---	---	---	---	---	---
AT3G28955	AT3G28955	0.296105	0.0417354	0.0208842	-2.76153	1	-0.998862	1		transposable element gene	---	---	---	---	---
AT3G29070	AT3G29070	0.0408498	0	0	-1.79769e+308	1	0	1		emp24/gp25L/p24 family/GOLD family protein	---	intracellular protein transport (GO:0006886)	protein transmembrane transporter activity (GO:0008320)	membrane (GO:0016020)	---
AT3G29205	AT3G29205	0.00466939	0	0.002717	-1.79769e+308	1	1.79769e+308	1		transposable element gene	---	---	---	---	---
AT3G29300	AT3G29300	0.131973	0	0	-1.79769e+308	1	0	1		---	---	biological_process (GO:0008150)	molecular_function (GO:0003674)	---	---
AT3G29580	AT3G29580	0.0193569	0	0	-1.79769e+308	1	0	1		Arabidopsis phospholipase-like protein (PEARLI 4) with TRAF-like domain	---	biological_process (GO:0008150)	molecular_function (GO:0003674)	cellular_component (GO:0005575)	---
AT3G29590	AT3G29590	0.287129	0	0	-1.79769e+308	1	0	1		HXXXD-type acyl-transferase family protein	At3g29590 (At5MAT) encodes a malonyl-CoA:anthocyanidin 5-O-glucoside-6"-O-malonyltransferase that is coordinately expressed with a epistatic 5-O-anthocyanidin glucosyltransferase (At4g14090). The enzyme is involved in the malonylation of anthocyanins in Arabidopsis.	response to UV-B (GO:0010224) /// anthocyanin-containing compound biosynthetic process (GO:0009718) /// response to sucrose stimulus (GO:0009744)	transferase activity (GO:0016740) /// O-malonyltransferase activity (GO:0050736)	cellular_component (GO:0005575)	---
AT3G29636	AT3G29636	0.0906132	0.0351393	0.0703341	-1.3014	1	1.00114	1		transferase-related	---	biological_process (GO:0008150)	molecular_function (GO:0003674)	cellular_component (GO:0005575)	---
AT3G29660	AT3G29660	0.0142119	0	0	-1.79769e+308	1	0	1		transposable element gene	---	---	---	---	---
AT3G29725	AT3G29725	0.0190092	0	0	-1.79769e+308	1	0	1		---	---	---	---	---	---
AT3G29765	AT3G29765	0.0155911	0	0	-1.79769e+308	1	0	1		General transcription factor 2-related zinc finger protein	---	biological_process (GO:0008150)	---	cellular_component (GO:0005575)	---
AT3G29776	AT3G29776	0.00513382	0	0	-1.79769e+308	1	0	1		transposable element gene	---	---	---	---	---
AT3G29787	AT3G29787	0.191686	0	0	-1.79769e+308	1	0	1		transposable element gene	---	---	---	---	---
AT3G29788	AT3G29788	0.539848	0	0	-1.79769e+308	0.468051	0	1		---	unknown pseudogene	---	---	---	---
AT3G29791	AT3G29791	0.125886	0	0	-1.79769e+308	1	0	1		---	---	biological_process (GO:0008150)	molecular_function (GO:0003674)	---	---
AT3G29792	AT3G29792	0.00320986	0.00320389	0.00320642	0.0625455	1	0.00113786	1		transposable element gene	---	---	---	---	---
AT3G30183	AT3G30183	0.0131173	0	0	-1.79769e+308	1	0	1		transposable element gene	---	---	---	---	---
AT3G30200	AT3G30200	0.0104139	0	0	-1.79769e+308	1	0	1		Plant transposase (Ptta/En/Spm family)	---	biological_process (GO:0008150)	molecular_function (GO:0003674)	cellular_component (GO:0005575)	---
AT3G30415	AT3G30415	0.0123379	0	0	-1.79769e+308	1	0	1		---	---	---	---	---	---
AT3G30418	AT3G30418	0.00419442	0.00263495	0	-0.605463	1	-1.79769e+308	1		transposable element gene	---	---	---	---	---
AT3G30530	ATBZIP42	0.112956	0	0	-1.79769e+308	1	0	1		basic leucine-zipper 42	---	regulation of transcription, DNA-dependent (GO:0006355)	protein homodimerization activity (GO:0042803) /// DNA binding (GO:0003677) /// protein heterodimerization activity (GO:0046982) /// sequence-specific DNA binding transcription factor activity (GO:0003700)	---	---
AT3G30587	AT3G30587	0.00561759	0	0	-1.79769e+308	1	0	1		transposable element gene	---	---	---	---	---
AT3G30620	AT3G30620	0.0127182	0	0	-1.79769e+308	1	0	1		transposable element gene	---	---	---	---	---
AT3G30746	AT3G30746	0.00663006	0	0	-1.79769e+308	1	0	1		transposable element gene	---	---	---	---	---
AT3G30840	AT3G30840	6.06464	0	0	-1.79769e+308	0.551557	0	1		---	---	biological_process (GO:0008150)	molecular_function (GO:0003674)	cellular_component (GO:0005575)	---
AT3G31970	AT3G31970	0.00502331	0	0	-1.79769e+308	1	0	1		transposable element gene	---	---	---	---	---
AT3G32022	AT3G32022	0.00306918	0	0	-1.79769e+308	1	0	1		transposable element gene	---	---	---	---	---
AT3G32090	AT3G32090	0.0635828	0	0	-1.79769e+308	1	0	1		WRKY family transcription factor	---	---	---	---	---
AT3G32092	AT3G32092	0.00377978	0	0	-1.79769e+308	1	0	1		transposable element gene	---	---	---	---	---
AT3G32110	AT3G32110	0.00238186	0.00475491	0	1.06256	1	-1.79769e+308	1		transposable element gene	---	---	---	---	---
AT3G32240	AT3G32240	0.00963406	0	0.00606317	-1.79769e+308	1	1.79769e+308	1		transposable element gene	---	---	---	---	---
AT3G32360	AT3G32360	0.0044041	0	0	-1.79769e+308	1	0	1		transposable element gene	---	---	---	---	---
AT3G32400	AT3G32400	0.01096	0	0	-1.79769e+308	1	0	1		Actin-binding FH2/DRF autoregulatory protein	---	---	actin binding (GO:0003779)	---	---
AT3G33000	AT3G33000	0.15367	0.0242913	0.0243104	-2.59609	1	0.00113786	1		---	---	---	---	---	---
AT3G33004	AT3G33004	0.0212598	0.0248391	0	0.289712	1	-1.79769e+308	1		---	---	---	---	---	---
AT3G33073	AT3G33073	0.0652858	0	0	-1.79769e+308	1	0	1		transposable element gene	---	---	---	---	---
AT3G33154	AT3G33154	0.00427927	0.00427124	0	0.0625226	1	-1.79769e+308	1		transposable element gene	---	---	---	---	---
AT3G33585	AT3G33585	0.00679331	0	0	-1.79769e+308	1	0	1		transposable element gene	---	---	---	---	---
AT3G42256	AT3G42256	0.00244776	0	0	-1.79769e+308	1	0	1		transposable element gene	---	---	---	---	---
AT3G42431	AT3G42431	0.0019663	0	0	-1.79769e+308	1	0	1		transposable element gene	---	---	---	---	---
AT3G42433	AT3G42433	0.00728094	0	0.00673042	-1.79769e+308	1	1.79769e+308	1		transposable element gene	---	---	---	---	---
AT3G42445	AT3G42445	0.00653273	0	0.0065254	-1.79769e+308	1	1.79769e+308	1		transposable element gene	---	---	---	---	---
AT3G42883	AT3G42883	0.00542538	0	0	-1.79769e+308	1	0	1		transposable element gene	---	---	---	---	---
AT3G42930	AT3G42930	0.0135157	0	0	-1.79769e+308	1	0	1		transposable element gene	---	---	---	---	---
AT3G42960	ATA1	0.7697	0	0	-1.79769e+308	0.441815	0	1		TAPETUM 1	Arabidopsis homolog of TASSELSEED2. Expressed specifically in tapetal cells.	flower development (GO:0009908) /// pollen exine formation (GO:0010584)	oxidoreductase activity (GO:0016491)	cellular_component (GO:0005575)	---
AT3G43100	AT3G43100	0.022928	0	0	-1.79769e+308	1	0	1		transposable element gene	---	---	---	---	---
AT3G43144	AT3G43144	0.00267102	0	0	-1.79769e+308	1	0	1		transposable element gene	---	---	---	---	---
AT3G43250	AT3G43250	0.0254678	8.86434	0.101728	8.50843	0.00675773	-6.44522	3.60258e-06		Family of unknown function (DUF572)	---	response to fungus (GO:0009620) /// response to wounding (GO:0009611) /// defense response to fungus (GO:0050832) /// response to chitin (GO:0010200) /// response to jasmonic acid stimulus (GO:0009753) /// jasmonic acid biosynthetic process (GO:0009695) /// biological_process (GO:0008150)	molecular_function (GO:0003674)	cellular_component (GO:0005575)	---
AT3G43625	AT3G43625	0.00359384	0	0	-1.79769e+308	1	0	1		transposable element gene	---	---	---	---	---
AT3G43715	AT3G43715	0.0667468	0	0	-1.79769e+308	1	0	1		transposable element gene	---	---	---	---	---
AT3G43740	AT3G43740	0.0356109	0	0	-1.79769e+308	1	0	1		Leucine-rich repeat (LRR) family protein	---	signal transduction (GO:0007165)	---	---	---
AT3G43820	AT3G43820	0.10554	0	0.0253704	-1.79769e+308	1	1.79769e+308	1		---	---	---	---	---	---
AT3G43867	AT3G43867	0.00805617	0	0	-1.79769e+308	1	0	1		transposable element gene	---	---	---	---	---
AT3G43970	AT3G43970	0.132642	0	0	-1.79769e+308	1	0	1		---	---	biological_process (GO:0008150)	molecular_function (GO:0003674)	cellular_component (GO:0005575)	---
AT3G44030	AT3G44030	0.00797121	0	0	-1.79769e+308	1	0	1		---	---	---	---	---	---
AT3G44290	anac060	0.0143151	0.0142861	0.0804541	0.062308	1	2.49355	1		NAC domain containing protein 60	---	multicellular organismal development (GO:0007275)	sequence-specific DNA binding transcription factor activity (GO:0003700)	cellular_component (GO:0005575)	---
AT3G44425	AT3G44425	0.00895013	0.00562757	0.0104241	-0.604165	1	0.889346	1		transposable element gene	---	---	---	---	---
AT3G44650	AT3G44650	0.0103867	0	0	-1.79769e+308	1	0	1		transposable element gene	---	---	---	---	---
AT3G44700	AT3G44700	0.0153505	0	0	-1.79769e+308	1	0	1		Plant protein of unknown function	---	biological_process (GO:0008150)	molecular_function (GO:0003674)	---	---
AT3G44760	AT3G44760	0.0257169	0	0	-1.79769e+308	1	0	1		---	---	biological_process (GO:0008150)	molecular_function (GO:0003674)	---	---
AT3G44840	AT3G44840	0.0164487	0	0	-1.79769e+308	1	0	1		S-adenosyl-L-methionine-dependent methyltransferases superfamily protein	---	---	S-adenosylmethionine-dependent methyltransferase activity (GO:0008757)	cellular_component (GO:0005575)	---
AT3G45120	AT3G45120	0.184185	0.394931	0	1.16568	0.90286	-1.79769e+308	0.299286		transposable element gene	---	---	---	---	---
AT3G45220	AT3G45220	0.02243	0	0	-1.79769e+308	1	0	1		Serine protease inhibitor (SERPIN) family protein	---	regulation of proteolysis (GO:0030162) /// negative regulation of endopeptidase activity (GO:0010951)	serine-type endopeptidase inhibitor activity (GO:0004867)	cellular_component (GO:0005575)	---
AT3G45270	AT3G45270	0.00678662	0	0.00627353	-1.79769e+308	1	1.79769e+308	1		transposable element gene	---	---	---	---	---
AT3G45800	AT3G45800	0.0176331	0	0.00814974	-1.79769e+308	1	1.79769e+308	1		Plant protein 1589 of unknown function	---	biological_process (GO:0008150)	molecular_function (GO:0003674)	cellular_component (GO:0005575)	---
AT3G45820	AT3G45820	0.161089	0	0	-1.79769e+308	1	0	1		---	---	biological_process (GO:0008150)	molecular_function (GO:0003674)	cellular_component (GO:0005575)	---
AT3G46070	AT3G46070	0.14198	0	0	-1.79769e+308	1	0	1		C2H2-type zinc finger family protein	---	regulation of transcription, DNA-dependent (GO:0006355)	nucleic acid binding (GO:0003676) /// sequence-specific DNA binding transcription factor activity (GO:0003700) /// zinc ion binding (GO:0008270)	---	---
AT3G46120	ATPAP19	0.0227794	0	0.0133003	-1.79769e+308	1	1.79769e+308	1		purple acid phosphatase 19	---	---	protein serine/threonine phosphatase activity (GO:0004722) /// acid phosphatase activity (GO:0003993)	---	3.1.3.2, phosphate acquisition (acid phosphatase)
AT3G46280	AT3G46280	0.0620118	0.0312235	0.115026	-0.92468	1	1.88126	1		protein kinase-related	---	oligopeptide transport (GO:0006857) /// amino acid transport (GO:0006865) /// amino acid import (GO:0043090) /// response to chitin (GO:0010200) /// ER to Golgi vesicle-mediated transport (GO:0006888) /// respiratory burst involved in defense response (GO:0002679) /// biological_process (GO:0008150)	molecular_function (GO:0003674)	---	---
AT3G46300	AT3G46300	0.104024	0	0.0180882	-1.79769e+308	1	1.79769e+308	1		---	---	biological_process (GO:0008150)	molecular_function (GO:0003674)	cellular_component (GO:0005575)	---
AT3G46310	AT3G46310	0.38419	0	0	-1.79769e+308	0.585447	0	1		---	---	biological_process (GO:0008150)	molecular_function (GO:0003674)	cellular_component (GO:0005575)	---
AT3G46330	AT3G46330	0.00511745	0	0	-1.79769e+308	1	0	1		Leucine-rich repeat protein kinase family protein	---	endosperm development (GO:0009960) /// embryo development ending in seed dormancy (GO:0009793)	kinase activity (GO:0016301)	---	---
AT3G46613	RTFL4	0.0608611	0.254872	0	2.13141	1	-1.79769e+308	1		ROTUNDIFOLIA like 4	Encodes a small is a member of an angiosperm specific gene family.	shoot development (GO:0048367)	molecular_function (GO:0003674)	cellular_component (GO:0005575)	---
AT3G46666	AT3G46666	0.377456	1.5815	0.713347	2.13214	0.983924	-1.14861	0.949786		---	---	biological_process (GO:0008150)	molecular_function (GO:0003674)	cellular_component (GO:0005575)	---
AT3G46710	AT3G46710	0.0187494	0.018272	0.00545975	0.0280243	1	-1.74273	1		NB-ARC domain-containing disease resistance protein	---	defense response (GO:0006952)	protein binding (GO:0005515)	cellular_component (GO:0005575)	---
AT3G46880	AT3G46880	1.71723	0	0	-1.79769e+308	0.402604	0	1		---	---	biological_process (GO:0008150)	molecular_function (GO:0003674)	---	---
AT3G46911	AT3G46911	0.0746563	0.62516	0.292435	3.13112	0.590997	-1.09611	0.645562		---	pseudogene of CUL4 (protein binding / ubiquitin-protein ligase)	---	---	---	---
AT3G47040	AT3G47040	0.012851	0	0	-1.79769e+308	1	0	1		Glycosyl hydrolase family protein	---	carbohydrate metabolic process (GO:0005975) /// cellular response to iron ion starvation (GO:0010106) /// iron ion transport (GO:0006826) /// nitrate transport (GO:0015706) /// response to nitrate (GO:0010167)	hydrolase activity, hydrolyzing O-glycosyl compounds (GO:0004553)	cellular_component (GO:0005575)	---
AT3G47200	AT3G47200	0.0587814	0	0	-1.79769e+308	1	0	1		Plant protein of unknown function (DUF247)	---	biological_process (GO:0008150)	---	plasma membrane (GO:0005886)	---
AT3G47210	AT3G47210	0.0217039	0.0175872	0.0238993	-0.238193	1	0.442442	1		Plant protein of unknown function (DUF247)	---	transition metal ion transport (GO:0000041) /// cytokinin biosynthetic process (GO:0009691) /// biological_process (GO:0008150)	---	---	---
AT3G47250	AT3G47250	0.482414	0	0	-1.79769e+308	0.463768	0	1		Plant protein of unknown function (DUF247)	---	biological_process (GO:0008150)	---	cellular_component (GO:0005575)	---
AT3G47290	ATPLC8	0.163238	0	0.0152244	-1.79769e+308	1	1.79769e+308	1		phosphatidylinositol-speciwc phospholipase C8	---	signal transduction (GO:0007165) /// intracellular signal transduction (GO:0035556)	phospholipase C activity (GO:0004629)	---	3.1.4.11, phospholipases (phospholipase C)
AT3G47342	AT3G47342	41.2069	0	0	-1.79769e+308	0.639834	0	1		snoRNA	---	rRNA modification (GO:0000154)	molecular_function (GO:0003674)	small nucleolar ribonucleoprotein complex (GO:0005732)	---
AT3G47350	ATHSD2	0.0553952	0	0	-1.79769e+308	1	0	1		hydroxysteroid dehydrogenase 2	Encodes a putative hydroxysteroid dehydrogenase (HSD). Genes that encode HSD include: At5g50600 and At5g50700 (HSD1), At3g47350(HSD2), At3g47360(HSD3), At5g50590 and At5g50690(HSD4), At5g50770(HSD6) (Plant Cell Physiology 50:1463). Two copies of HSD1 and HSD4 exist due to a gene duplication event. In Plant Physiology 145:87, At5g50690 is HSD7, At4g10020 is HSD5.	---	oxidoreductase activity (GO:0016491)	---	---
AT3G47440	AT3G47440	0.0180926	0	0.0515019	-1.79769e+308	1	1.79769e+308	1		tonoplast intrinsic protein 5;1	Encodes AtTIP5;1, functions as water and urea channels in pollen.	transport (GO:0006810) /// pollen sperm cell differentiation (GO:0048235) /// urea transport (GO:0015840)	urea transmembrane transporter activity (GO:0015204) /// water channel activity (GO:0015250)	pollen tube (GO:0090406) /// membrane (GO:0016020) /// mitochondrion (GO:0005739)	---
AT3G48290	CYP71A24	0.030659	0	0	-1.79769e+308	1	0	1		cytochrome P450, family 71, subfamily A, polypeptide 24	putative cytochrome P450	---	oxygen binding (GO:0019825)	---	---
AT3G48298	AT3G48298	4.49922	0	12.9318	-1.79769e+308	0.755371	1.79769e+308	0.44489		---	---	biological_process (GO:0008150)	molecular_function (GO:0003674)	cellular_component (GO:0005575)	---
AT3G48650	AT3G48650	0.0170979	0	0	-1.79769e+308	1	0	1		---	---	---	---	---	---
AT3G49051	AT3G49051	2.87323	0	0	-1.79769e+308	0.639834	0	1		---	---	biological_process (GO:0008150)	molecular_function (GO:0003674)	cellular_component (GO:0005575)	---
AT3G49270	AT3G49270	0.369292	0	0	-1.79769e+308	0.639834	0	1		---	---	biological_process (GO:0008150)	molecular_function (GO:0003674)	---	---
AT3G49280	AT3G49280	0.0427535	0	0	-1.79769e+308	1	0	1		transposable element gene	---	---	---	---	---
AT3G49340	AT3G49340	0.195398	0.0168364	0.0623733	-3.47153	1	1.88935	1		Cysteine proteinases superfamily protein	---	proteolysis (GO:0006508)	cysteine-type peptidase activity (GO:0008234)	---	---
AT3G49796	AT3G49796	0.392368	0	0	-1.79769e+308	0.639834	0	1		---	---	biological_process (GO:0008150)	molecular_function (GO:0003674)	cellular_component (GO:0005575)	---
AT3G49960	AT3G49960	0.0602654	0	0	-1.79769e+308	1	0	1		Peroxidase superfamily protein	---	trichoblast differentiation (GO:0010054)	peroxidase activity (GO:0004601)	---	---
AT3G50170	AT3G50170	0.0138923	0	0	-1.79769e+308	1	0	1		Plant protein of unknown function (DUF247)	---	biological_process (GO:0008150)	molecular_function (GO:0003674)	cellular_component (GO:0005575)	---
AT3G50230	AT3G50230	0.0123309	0.0240474	0.00718547	1.02883	1	-1.74273	1		Leucine-rich repeat protein kinase family protein	---	protein phosphorylation (GO:0006468) /// transmembrane receptor protein tyrosine kinase signaling pathway (GO:0007169)	ATP binding (GO:0005524) /// protein serine/threonine kinase activity (GO:0004674) /// kinase activity (GO:0016301)	---	---
AT3G50330	HEC2	0.0979311	0	0	-1.79769e+308	1	0	1		basic helix-loop-helix (bHLH) DNA-binding superfamily protein	---	transmitting tissue development (GO:0010500) /// ovary septum development (GO:0080126) /// regulation of transcription, DNA-dependent (GO:0006355) /// carpel formation (GO:0048462)	DNA binding (GO:0003677) /// sequence-specific DNA binding transcription factor activity (GO:0003700)	---	---
AT3G50610	AT3G50610	0.0451364	0	0	-1.79769e+308	1	0	1		---	---	biological_process (GO:0008150)	molecular_function (GO:0003674)	cellular_component (GO:0005575)	---
AT3G50625	AT3G50625	0.0416034	0.00641675	0.00642181	-2.63156	1	0.00113786	1		transposable element gene	---	---	---	---	---
AT3G51350	AT3G51350	0.0472111	0.0328147	0	-0.459552	1	-1.79769e+308	1		Eukaryotic aspartyl protease family protein	---	proteolysis (GO:0006508)	---	anchored to membrane (GO:0031225)	---
AT3G51360	AT3G51360	0.01096	0.0109383	0.0218939	0.0623798	1	1.00114	1		Eukaryotic aspartyl protease family protein	---	proteolysis (GO:0006508)	---	---	---
AT3G51410	AT3G51410	0.0553522	0	0	-1.79769e+308	1	0	1		Arabidopsis protein of unknown function (DUF241)	---	biological_process (GO:0008150)	molecular_function (GO:0003674)	cellular_component (GO:0005575)	---
AT3G51590	LTP12	3.93558	0	0	-1.79769e+308	0.363771	0	1		lipid transfer protein 12	Encodes a member of the lipid transfer protein family. Proteins of this family are generally small (~9 kD), basic, expressed abundantly and contain eight Cys residues. The proteins can bind fatty acids and acylCoA esters and can transfer several different phospholipids. They are localized to the cell wall. The LTP12 promoter is active exclusively in the tapetum during the uninucleate microspore a…	lipid transport (GO:0006869) /// pollen exine formation (GO:0010584)	lipid binding (GO:0008289)	plant-type cell wall (GO:0009505)	---
AT3G51642	AT3G51642	15.3829	0	0	-1.79769e+308	0.553285	0	1		---	---	biological_process (GO:0008150)	molecular_function (GO:0003674)	cellular_component (GO:0005575)	---
AT3G51644	AT3G51644	2.54119	0	0	-1.79769e+308	0.65745	0	1		---	---	---	---	---	---
AT3G51680	AT3G51680	0.0309837	0.0195632	0	-0.598133	1	-1.79769e+308	1		NAD(P)-binding Rossmann-fold superfamily protein	---	---	oxidoreductase activity (GO:0016491)	cellular_component (GO:0005575)	---
AT3G51915	AT3G51915	1.07417	0	0.788866	-1.79769e+308	0.639834	1.79769e+308	0.429764		---	---	biological_process (GO:0008150)	molecular_function (GO:0003674)	cellular_component (GO:0005575)	---
AT3G52345	AT3G52345	65.9527	0	0	-1.79769e+308	0.823789	0	1		pre-tRNA	---	translational elongation (GO:0006414)	triplet codon-amino acid adaptor activity (GO:0030533)	cellular_component (GO:0005575)	---
AT3G52350	AT3G52350	0.0647081	0	0.0761692	-1.79769e+308	1	1.79769e+308	1		D111/G-patch domain-containing protein	---	biological_process (GO:0008150)	nucleic acid binding (GO:0003676)	intracellular (GO:0005622)	---
AT3G52550	AT3G52550	0.245295	0.0221429	0.020508	-3.40437	1	-0.110654	1		---	---	biological_process (GO:0008150)	molecular_function (GO:0003674)	---	---
AT3G52620	AT3G52620	0.124473	0	0	-1.79769e+308	1	0	1		---	---	biological_process (GO:0008150)	molecular_function (GO:0003674)	---	---
AT3G52790	AT3G52790	0.175883	0.511616	1.71392	1.60568	0.72903	1.74416	0.178147		peptidoglycan-binding LysM domain-containing protein	---	cell wall macromolecule catabolic process (GO:0016998)	molecular_function (GO:0003674)	---	---
AT3G52957	AT3G52957	0.0324504	0	0	-1.79769e+308	1	0	1		---	Pseudogene of AT2G33200; F-box family protein	---	---	---	---
AT3G53065	AT3G53065	0.055034	0	0	-1.79769e+308	1	0	1		D-galactoside/L-rhamnose binding SUEL lectin protein	---	---	---	---	---
AT3G53150	UGT73D1	0.110985	0.0868423	0.101604	-0.288661	1	0.226491	1		UDP-glucosyl transferase 73D1	---	amino acid transport (GO:0006865)	UDP-glycosyltransferase activity (GO:0008194)	---	2.4.1.215, cytokinins-<i>O</i>-glucoside biosynthesis (UDP-glycosyltransferase) /// 2.4.1.-, cytokinins-<i>O</i>-glucoside biosynthesis (UDP-glycosyltransferase) /// 2.4.1.203, cytokinins-<i>O</i>-glucoside biosynthesis (UDP-glycosyltransferase)
AT3G53330	AT3G53330	0.0190363	0	0	-1.79769e+308	1	0	1		plastocyanin-like domain-containing protein	---	---	copper ion binding (GO:0005507)	---	---
AT3G53550	AT3G53550	0.112239	0	0	-1.79769e+308	1	0	1		FBD-like domain family protein	---	biological_process (GO:0008150)	molecular_function (GO:0003674)	cellular_component (GO:0005575)	---
AT3G53640	AT3G53640	0.0127169	0	0	-1.79769e+308	1	0	1		Protein kinase superfamily protein	---	---	kinase activity (GO:0016301)	nucleus (GO:0005634)	---
AT3G54450	AT3G54450	0.00903008	0.0369475	0.043753	2.0979	1	0.243907	1		Major facilitator superfamily protein	---	---	---	membrane (GO:0016020)	---
AT3G54490	RPB5E	0.149854	0.0193163	0	-2.89044	1	-1.79769e+308	1		RNA polymerase II fifth largest subunit, E	NRPE5-like protein of unknown function; homologous to budding yeast RPB5	transcription, DNA-dependent (GO:0006351)	DNA-directed RNA polymerase activity (GO:0003899) /// DNA binding (GO:0003677)	---	---
AT3G54625	AT3G54625	0.0130111	0	0.0075828	-1.79769e+308	1	1.79769e+308	1		other RNA	Potential natural antisense gene, locus overlaps with AT3G54630	biological_process (GO:0008150)	molecular_function (GO:0003674)	cellular_component (GO:0005575)	---
AT3G54700	PHT1	0.0152127	0.0191533	0	0.397547	1	-1.79769e+308	1		phosphate transporter 1;7	Encodes Pht1;7, a member of the Pht1 family of phosphate transporters which include: Pht1;1/At5g43350, Pht1;2/At5g43370, Pht1;3/At5g43360, Pht1;4/At2g38940, Pht1;5/At2g32830, Pht1;6/At5g43340, Pht1;7/At3g54700, Pht1;8/At1g20860, Pht1;9/At1g76430 (Plant Journal 2002, 31:341).	---	sugar:hydrogen symporter activity (GO:0005351) /// phosphate ion transmembrane transporter activity (GO:0015114) /// carbohydrate transmembrane transporter activity (GO:0015144)	membrane (GO:0016020)	---
AT3G54770	AT3G54770	0.166679	0	0	-1.79769e+308	1	0	1		RNA-binding (RRM/RBD/RNP motifs) family protein	---	mRNA splicing, via spliceosome (GO:0000398)	RNA binding (GO:0003723)	cellular_component (GO:0005575)	---
AT3G54800	AT3G54800	0.00573413	0	0.0114558	-1.79769e+308	1	1.79769e+308	1		Pleckstrin homology (PH) and lipid-binding START domains-containing protein	---	signal transduction (GO:0007165)	phosphatidylinositol binding (GO:0035091)	---	---
AT3G55100	AT3G55100	0.0237539	0	0	-1.79769e+308	1	0	1		ABC-2 type transporter family protein	---	---	ATPase activity, coupled to transmembrane movement of substances (GO:0042626)	---	---
AT3G55515	DVL8	0.288436	0	0	-1.79769e+308	1	0	1		ROTUNDIFOLIA like 7	---	shoot development (GO:0048367)	molecular_function (GO:0003674)	cellular_component (GO:0005575)	---
AT3G55570	AT3G55570	0.171938	0	0	-1.79769e+308	1	0	1		---	---	biological_process (GO:0008150)	molecular_function (GO:0003674)	cellular_component (GO:0005575)	---
AT3G55780	AT3G55780	0.0403989	0.054714	0.0245262	0.502826	1	-1.15759	1		Glycosyl hydrolase superfamily protein	---	---	hydrolase activity, hydrolyzing O-glycosyl compounds (GO:0004553)	---	---
AT3G56500	AT3G56500	0.168177	0.228847	0	0.509633	1	-1.79769e+308	1		serine-rich protein-related	---	biological_process (GO:0008150)	molecular_function (GO:0003674)	---	---
AT3G56970	BHLH038	0.205506	0.0391265	0	-2.32773	1	-1.79769e+308	1		basic helix-loop-helix (bHLH) DNA-binding superfamily protein	Encodes a member of the basic helix-loop-helix transcription factor family protein.	regulation of transcription, DNA-dependent (GO:0006355)	protein binding (GO:0005515) /// DNA binding (GO:0003677) /// sequence-specific DNA binding transcription factor activity (GO:0003700)	---	---
AT3G56980	BHLH039	0.0343293	0	0	-1.79769e+308	1	0	1		basic helix-loop-helix (bHLH) DNA-binding superfamily protein	Encodes a member of the basic helix-loop-helix transcription factor protein.	regulation of transcription, DNA-dependent (GO:0006355)	protein binding (GO:0005515) /// DNA binding (GO:0003677) /// sequence-specific DNA binding transcription factor activity (GO:0003700)	---	---
AT3G57072	AT3G57072	5.77062	3.04436	5.12848	-0.857356	0.938393	0.752393	0.882517		---	---	biological_process (GO:0008150)	molecular_function (GO:0003674)	cellular_component (GO:0005575)	---
AT3G57130	BOP1	0.0548416	0	0.0106644	-1.79769e+308	1	1.79769e+308	1		Ankyrin repeat family protein / BTB/POZ domain-containing protein	Encodes BOP1. Contains Pfam domain, PF00023: Ankyrin repeat and Pfam domain, PF00651: BTB/POZ domain. Lines carrying recessive mutations exhibit a number of visible defects, most pronounced being ectopic outgrowths of in leaf petioles of rosette leaves. Along with BOP2, BOP1 is required for nectary development and formation of normal abscission zones.Forms homodimers and heterodimers with BOP2. N…	bract formation (GO:0010434) /// flower morphogenesis (GO:0048439) /// floral meristem determinacy (GO:0010582) /// leaf morphogenesis (GO:0009965) /// positive regulation of transcription, DNA-dependent (GO:0045893) /// proximal/distal pattern formation (GO:0009954) /// floral organ abscission (GO:0010227) /// nectary development (GO:0010254) /// meristem determinacy (GO:0010022) /// polarity sp…	protein binding (GO:0005515)	nucleus (GO:0005634) /// cytoplasm (GO:0005737)	---
AT3G57270	BG1	0.0443611	0	0.0139925	-1.79769e+308	1	1.79769e+308	1		beta-1,3-glucanase 1	encodes a member of glycosyl hydrolase family 17	---	hydrolase activity, hydrolyzing O-glycosyl compounds (GO:0004553)	---	---
AT3G57510	ADPG1	0.0313605	0	0	-1.79769e+308	1	0	1		Pectin lyase-like superfamily protein	Encodes ADPG1, a polygalacturonase protein involved in silique and anther dihiscence. Loss of function mutations have reduced seed set, indehiscent fruit and reduced pollen shedding.	carbohydrate metabolic process (GO:0005975) /// fruit dehiscence (GO:0010047) /// plant-type cell wall modification (GO:0009827) /// anther dehiscence (GO:0009901) /// cell wall modification involved in abscission (GO:0009830) /// pollen tube growth (GO:0009860)	polygalacturonase activity (GO:0004650)	---	3.2.1.15, homogalacturonan degradation (polygalacturonase)
AT3G57620	AT3G57620	0.157304	0	0	-1.79769e+308	1	0	1		glyoxal oxidase-related protein	---	biological_process (GO:0008150)	molecular_function (GO:0003674)	---	---
AT3G57900	AT3G57900	0.490676	0	0	-1.79769e+308	0.65745	0	1		---	---	biological_process (GO:0008150)	molecular_function (GO:0003674)	cellular_component (GO:0005575)	---
AT3G58240	AT3G58240	0.0584973	0	0	-1.79769e+308	1	0	1		TRAF-like superfamily protein	---	biological_process (GO:0008150)	molecular_function (GO:0003674)	cellular_component (GO:0005575)	---
AT3G58480	AT3G58480	0.0214177	0.0165318	0	-0.308323	1	-1.79769e+308	1		calmodulin-binding family protein	---	biological_process (GO:0008150)	calmodulin binding (GO:0005516)	cellular_component (GO:0005575)	---
AT3G58960	AT3G58960	0.0179221	0	0	-1.79769e+308	1	0	1		F-box/RNI-like/FBD-like domains-containing protein	---	biological_process (GO:0008150)	molecular_function (GO:0003674)	cellular_component (GO:0005575)	---
AT3G59120	AT3G59120	0.0683386	0	0	-1.79769e+308	1	0	1		Cysteine/Histidine-rich C1 domain family protein	---	biological_process (GO:0008150)	---	cellular_component (GO:0005575)	---
AT3G59260	AT3G59260	0.0585447	0.0226529	0	-1.30461	1	-1.79769e+308	1		pirin, putative	---	petal morphogenesis (GO:0048446)	calmodulin binding (GO:0005516)	cellular_component (GO:0005575)	---
AT3G59740	AT3G59740	0.00740205	0.0310226	0	2.13256	1	-1.79769e+308	1		Concanavalin A-like lectin protein kinase family protein	---	---	kinase activity (GO:0016301)	---	---
AT3G59790	ATMPK10	0.059028	0.0310949	0	-0.85949	1	-1.79769e+308	1		MAP kinase 10	member of MAP Kinase	signal transduction (GO:0007165)	protein binding (GO:0005515) /// MAP kinase activity (GO:0004707) /// kinase activity (GO:0016301)	---	---
AT3G60280	UCC3	0.0308964	0	0	-1.79769e+308	1	0	1		uclacyanin 3	Encodes blue copper-binding protein III.	---	copper ion binding (GO:0005507)	anchored to membrane (GO:0031225)	---
AT3G60470	AT3G60470	0.0397404	0.0183321	0.00834255	-1.051	1	-1.13582	1		Plant protein of unknown function (DUF247)	---	biological_process (GO:0008150)	---	cellular_component (GO:0005575)	---
AT3G60550	CYCP3	0.0413893	0.225127	0.0262059	2.50864	1	-3.10278	1		cyclin p3;2	---	regulation of cell cycle (GO:0051726) /// stomatal lineage progression (GO:0010440)	cyclin-dependent protein kinase activity (GO:0004693)	---	---
AT3G60650	AT3G60650	0.297123	0	0	-1.79769e+308	1	0	1		---	---	lateral root development (GO:0048527) /// biological_process (GO:0008150)	molecular_function (GO:0003674)	cellular_component (GO:0005575)	---
AT3G61111	AT3G61111	34.5408	0	0.193858	-1.79769e+308	0.278145	1.79769e+308	1		Zinc-binding ribosomal protein family protein	---	---	---	---	---
AT3G61172	LCR8	1.047	0	0	-1.79769e+308	0.610493	0	1		low-molecular-weight cysteine-rich 8	Encodes a member of a family of small,secreted, cysteine rich protein with sequence similarity to the PCP (pollen coat protein) gene family.	---	---	---	---
AT3G61390	AT3G61390	0.447825	0.269938	0.148117	-0.665073	0.912497	-0.865888	1		RING/U-box superfamily protein	---	---	---	---	---
AT3G61571	AT3G61571	3.37104	1.44841	0	-1.15349	0.91451	-1.79769e+308	0.429383		---	---	biological_process (GO:0008150)	molecular_function (GO:0003674)	cellular_component (GO:0005575)	---
AT3G61660	AT3G61660	0.193701	0.0756569	0	-1.29105	1	-1.79769e+308	1		---	---	biological_process (GO:0008150)	molecular_function (GO:0003674)	cellular_component (GO:0005575)	---
AT3G61930	AT3G61930	0.0766229	0	0	-1.79769e+308	1	0	1		---	---	---	molecular_function (GO:0003674)	---	---
AT3G62760	ATGSTF13	0.0962116	0	0	-1.79769e+308	1	0	1		Glutathione S-transferase family protein	Encodes glutathione transferase belonging to the phi class of GSTs. Naming convention according to Wagner et al. (2002).	toxin catabolic process (GO:0009407)	glutathione transferase activity (GO:0004364)	cytoplasm (GO:0005737)	---
AT4G00280	AT4G00280	0.600229	0	0	-1.79769e+308	0.811111	0	1		---	---	biological_process (GO:0008150)	molecular_function (GO:0003674)	cellular_component (GO:0005575)	---
AT4G00320	AT4G00320	0.0166187	0	0.0201647	-1.79769e+308	1	1.79769e+308	1		F-box/RNI-like superfamily protein	---	biological_process (GO:0008150)	molecular_function (GO:0003674)	---	---
AT4G00413	AT4G00413	34.7456	237.166	0	2.83623	0.341308	-1.79769e+308	0.0158681		---	---	---	---	---	---
AT4G00600	AT4G00600	0.0601824	0.0569894	0.0541993	-0.0134153	1	-0.0724195	1		Amino acid dehydrogenase family protein	---	folic acid-containing compound biosynthetic process (GO:0009396)	catalytic activity (GO:0003824)	---	6.3.4.3, folate polyglutamylation I (catalytic) /// 6.3.4.3, folate transformations (catalytic) /// 6.3.4.3, formylTHF biosynthesis II (catalytic)
AT4G01505	AT4G01505	0.0521228	0	0	-1.79769e+308	1	0	1		---	Encodes a Plantacyanin/Basic blue family protein [pseudogene]	---	---	---	---
AT4G02314	AT4G02314	0.00632022	0	0	-1.79769e+308	1	0	1		transposable element gene	---	---	---	---	---
AT4G02733	AT4G02733	0.018377	0	0.0169847	-1.79769e+308	1	1.79769e+308	1		F-box family protein	---	biological_process (GO:0008150)	molecular_function (GO:0003674)	cellular_component (GO:0005575)	---
AT4G02870	AT4G02870	0.0300912	0	0	-1.79769e+308	1	0	1		---	---	---	molecular_function (GO:0003674)	cellular_component (GO:0005575)	---
AT4G03295	AT4G03295	95.4704	0	0	-1.79769e+308	0.610493	0	1		snoRNA	---	rRNA modification (GO:0000154)	molecular_function (GO:0003674)	small nucleolar ribonucleoprotein complex (GO:0005732)	---
AT4G03360	AT4G03360	0.042665	0	0.0410193	-1.79769e+308	1	1.79769e+308	1		Ubiquitin family protein	---	---	molecular_function (GO:0003674)	cellular_component (GO:0005575)	---
AT4G03370	AT4G03370	0.0320708	0	0	-1.79769e+308	1	0	1		Ubiquitin family protein	---	---	molecular_function (GO:0003674)	---	---
AT4G03376	AT4G03376	1.22447	0.388545	0.353636	-1.59078	0.848555	-0.135815	0.985004		---	Pseudogene of AT1G56420	---	---	---	---
AT4G03380	AT4G03380	0.0899291	0.184779	0	1.10418	1	-1.79769e+308	1		---	---	biological_process (GO:0008150)	molecular_function (GO:0003674)	cellular_component (GO:0005575)	---
AT4G03885	AT4G03885	0.00782897	0	0	-1.79769e+308	1	0	1		transposable element gene	---	---	---	---	---
AT4G04030	ATOFP9	0.0180879	0.0198477	0.0528465	0.19918	1	1.41284	1		ovate family protein 9	---	---	---	---	---
AT4G04078	AT4G04078	8.57171	0	0	-1.79769e+308	0.66448	0	1		---	---	biological_process (GO:0008150)	molecular_function (GO:0003674)	cellular_component (GO:0005575)	---
AT4G04130	AT4G04130	0.0064539	0.03122	0.0187831	2.33946	1	-0.733034	1		transposable element gene	---	---	---	---	---
AT4G04560	AT4G04560	0.00305626	0	0	-1.79769e+308	1	0	1		transposable element gene	---	---	---	---	---
AT4G04601	AT4G04601	1.80878	0	0	-1.79769e+308	0.639834	0	1		---	---	biological_process (GO:0008150)	molecular_function (GO:0003674)	cellular_component (GO:0005575)	---
AT4G05071	AT4G05071	7.93907	6.9845	17.3686	-0.119582	0.992886	1.31425	0.592709		---	---	biological_process (GO:0008150)	molecular_function (GO:0003674)	cellular_component (GO:0005575)	---
AT4G05095	AT4G05095	0.0661052	0	0.0610537	-1.79769e+308	1	1.79769e+308	1		---	---	biological_process (GO:0008150)	molecular_function (GO:0003674)	cellular_component (GO:0005575)	---
AT4G05170	AT4G05170	0.648266	0.102383	1.2326	-2.59738	0.341308	3.58967	0.00967605		basic helix-loop-helix (bHLH) DNA-binding superfamily protein	---	---	DNA binding (GO:0003677) /// sequence-specific DNA binding transcription factor activity (GO:0003700)	nucleus (GO:0005634)	---
AT4G05475	AT4G05475	0.0302155	0.0190754	0.0190905	-0.598344	1	0.00113786	1		RNI-like superfamily protein	---	---	---	---	---
AT4G06496	AT4G06496	0.0229943	0	0	-1.79769e+308	1	0	1		transposable element gene	---	---	---	---	---
AT4G06517	AT4G06517	0.0126073	0	0	-1.79769e+308	1	0	1		transposable element gene	---	---	---	---	---
AT4G06537	AT4G06537	0.051257	0.0306938	0.0481428	-0.674571	1	0.649374	1		transposable element gene	---	---	---	---	---
AT4G06566	AT4G06566	0.00498791	0	0.00313637	-1.79769e+308	1	1.79769e+308	1		transposable element gene	---	---	---	---	---
AT4G06587	AT4G06587	0.00508913	0	0	-1.79769e+308	1	0	1		transposable element gene	---	---	---	---	---
AT4G06591	AT4G06591	0.00531029	0	0	-1.79769e+308	1	0	1		transposable element gene	---	---	---	---	---
AT4G06603	AT4G06603	0.01017	0.00639608	0.0118477	-0.603831	1	0.889346	1		transposable element gene	---	---	---	---	---
AT4G06650	AT4G06650	0.00577284	0	0	-1.79769e+308	1	0	1		transposable element gene	---	---	---	---	---
AT4G06684	AT4G06684	0.0141254	0	0	-1.79769e+308	1	0	1		transposable element gene	---	---	---	---	---
AT4G07475	AT4G07475	0.0331369	0.0417312	0	0.397918	1	-1.79769e+308	1		transposable element gene	---	---	---	---	---
AT4G07520	AT4G07520	0.0109629	0	0	-1.79769e+308	1	0	1		transposable element gene	---	---	---	---	---
AT4G07862	AT4G07862	0.0433524	0	0	-1.79769e+308	1	0	1		transposable element gene	---	---	---	---	---
AT4G07965	AT4G07965	0.0642606	0	0	-1.79769e+308	1	0	1		---	---	biological_process (GO:0008150)	molecular_function (GO:0003674)	---	---
AT4G08400	AT4G08400	0.0163951	0	0	-1.79769e+308	1	0	1		Proline-rich extensin-like family protein	---	---	---	cellular_component (GO:0005575)	---
AT4G08555	AT4G08555	10.4888	2.73104	2.74371	-1.8761	0.247607	0.00667826	0.997334		---	---	biological_process (GO:0008150)	molecular_function (GO:0003674)	cellular_component (GO:0005575)	---
AT4G08760	AT4G08760	0.0101608	0	0	-1.79769e+308	1	0	1		---	---	biological_process (GO:0008150)	molecular_function (GO:0003674)	cellular_component (GO:0005575)	---
AT4G08867	AT4G08867	0.0247871	0	0	-1.79769e+308	1	0	1		---	---	---	---	---	---
AT4G08880	AT4G08880	0.00329733	0	0	-1.79769e+308	1	0	1		transposable element gene	---	---	---	---	---
AT4G08890	AT4G08890	0.00528216	0	0	-1.79769e+308	1	0	1		transposable element gene	---	---	---	---	---
AT4G09143	AT4G09143	0.0213807	0	0	-1.79769e+308	1	0	1		---	---	---	---	---	---
AT4G09530	AT4G09530	0.129553	0	0	-1.79769e+308	1	0	1		SAUR-like auxin-responsive protein family	---	response to auxin stimulus (GO:0009733)	molecular_function (GO:0003674)	cellular_component (GO:0005575)	---
AT4G09649	AT4G09649	3.12673	0	5.54168	-1.79769e+308	0.639834	1.79769e+308	0.356937		---	---	biological_process (GO:0008150)	molecular_function (GO:0003674)	cellular_component (GO:0005575)	---
AT4G09690	AT4G09690	0.0166272	0.0364905	0.016606	1.19921	1	-1.13582	1		Cysteine/Histidine-rich C1 domain family protein	---	biological_process (GO:0008150)	molecular_function (GO:0003674)	cellular_component (GO:0005575)	---
AT4G09960	STK	0.108062	0	0.0328445	-1.79769e+308	1	1.79769e+308	1		K-box region and MADS-box transcription factor family protein	a MADS box transcription factor expressed in the carpel and ovules	stamen development (GO:0048443) /// Regulation of double fertilization forming a zygote and endosperm (GO:0080155) /// petal development (GO:0048441) /// ovule development (GO:0048481) /// seed development (GO:0048316) /// carpel development (GO:0048440) /// regulation of transcription, DNA-dependent (GO:0006355) /// plant-type cell wall modification (GO:0009827) /// meristem development (GO:0048…	protein binding (GO:0005515) /// sequence-specific DNA binding transcription factor activity (GO:0003700)	---	---
AT4G10160	AT4G10160	0.457713	0	0	-1.79769e+308	0.434904	0	1		RING/U-box superfamily protein	---	protein ubiquitination (GO:0016567)	ubiquitin-protein ligase activity (GO:0004842) /// zinc ion binding (GO:0008270)	---	---
AT4G10290	AT4G10290	0.228978	39.4532	0.414387	7.49402	2.33576e-06	-6.57302	1.93678e-13		RmlC-like cupins superfamily protein	---	biological_process (GO:0008150)	molecular_function (GO:0003674)	cellular_component (GO:0005575)	---
AT4G10414	AT4G10414	0.0623184	0	0	-1.79769e+308	1	0	1		---	Pseudogene of AT4G10430	---	---	---	---
AT4G10440	AT4G10440	0.0210641	0	0.00752908	-1.79769e+308	1	1.79769e+308	1		S-adenosyl-L-methionine-dependent methyltransferases superfamily protein	---	pollen exine formation (GO:0010584)	---	---	---
AT4G10540	AT4G10540	0.010328	0	0	-1.79769e+308	1	0	1		Subtilase family protein	---	metabolic process (GO:0008152) /// proteolysis (GO:0006508)	serine-type endopeptidase activity (GO:0004252)	cell wall (GO:0005618)	---
AT4G10850	AT4G10850	0.0637242	0.0488455	0.014141	-0.318384	1	-1.78835	1		Nodulin MtN3 family protein	---	---	sugar transmembrane transporter activity (GO:0051119)	membrane (GO:0016020) /// integral to plasma membrane (GO:0005887)	---
AT4G10860	AT4G10860	0.755514	0.0837417	0.125712	-3.10821	0.48499	0.5861	1		---	---	biological_process (GO:0008150)	molecular_function (GO:0003674)	cellular_component (GO:0005575)	---
AT4G10870	AT4G10870	0.131941	0	0	-1.79769e+308	1	0	1		---	---	biological_process (GO:0008150)	molecular_function (GO:0003674)	cellular_component (GO:0005575)	---
AT4G11070	WRKY41	0.0325949	0.0452738	0	0.539265	1	-1.79769e+308	1		WRKY family transcription factor	member of WRKY Transcription Factor; Group III	regulation of transcription, DNA-dependent (GO:0006355)	sequence-specific DNA binding transcription factor activity (GO:0003700)	---	---
AT4G11190	AT4G11190	0.261666	0.0579535	0	-2.10953	1	-1.79769e+308	1		Disease resistance-responsive (dirigent-like protein) family protein	---	cytokinin mediated signaling pathway (GO:0009736) /// lignan biosynthetic process (GO:0009807) /// defense response (GO:0006952)	molecular_function (GO:0003674)	---	---
AT4G11200	AT4G11200	0.0925596	0.0384661	0.0980693	-1.20156	1	1.35021	1		transposable element gene	---	---	---	---	---
AT4G11340	AT4G11340	0.0170846	0	0.00996452	-1.79769e+308	1	1.79769e+308	1		Disease resistance protein (TIR-NBS-LRR class) family	---	defense response (GO:0006952)	---	---	---
AT4G11470	CRK31	0.0886348	0.023806	0	-1.83132	1	-1.79769e+308	1		cysteine-rich RLK (RECEPTOR-like protein kinase) 31	Encodes a cysteine-rich receptor-like protein kinase.	---	protein kinase activity (GO:0004672)	---	---
AT4G11480	CRK32	0.0202408	0	0	-1.79769e+308	1	0	1		cysteine-rich RLK (RECEPTOR-like protein kinase) 32	Encodes a cysteine-rich receptor-like protein kinase.	---	kinase activity (GO:0016301)	---	---
AT4G11590	AT4G11590	0.12596	0.779212	0.622158	2.69428	0.985673	-0.324734	0.98231		F-box associated ubiquitination effector family protein	---	biological_process (GO:0008150)	molecular_function (GO:0003674)	cellular_component (GO:0005575)	---
AT4G11642	AT4G11642	0.145574	0	0	-1.79769e+308	1	0	1		---	pseudogene of ATOSM34 (osmotin-like protein)	---	---	---	---
AT4G11911	AT4G11911	0.218883	25.4055	0.503628	6.92407	3.80529e-06	-5.65664	0		---	---	biological_process (GO:0008150)	molecular_function (GO:0003674)	---	---
AT4G12330	CYP706A7	0.0335304	0.0342986	0.0328675	0.0979111	1	-0.0614848	1		cytochrome P450, family 706, subfamily A, polypeptide 7	member of CYP706A	response to zinc ion (GO:0010043) /// cellular response to iron ion starvation (GO:0010106) /// iron ion transport (GO:0006826) /// response to nitrate (GO:0010167) /// nitrate transport (GO:0015706)	oxygen binding (GO:0019825)	cellular_component (GO:0005575)	---
AT4G12870	AT4G12870	0.334057	0.145454	0.139141	-1.1343	1	-0.0640133	1		Gamma interferon responsive lysosomal thiol (GILT) reductase family protein	---	---	catalytic activity (GO:0003824)	---	---
AT4G12920	AT4G12920	0.0227087	0	0	-1.79769e+308	1	0	1		Eukaryotic aspartyl protease family protein	---	regulation of programmed cell death (GO:0043067) /// pollen development (GO:0009555) /// proteolysis (GO:0006508)	---	---	---
AT4G12930	AT4G12930	0.0988063	0	0	-1.79769e+308	1	0	1		---	---	pollen tube growth (GO:0009860) /// biological_process (GO:0008150)	molecular_function (GO:0003674)	---	---
AT4G12960	AT4G12960	0.260751	0.38468	0.0172135	0.626218	0.941139	-4.48204	0.489246		Gamma interferon responsive lysosomal thiol (GILT) reductase family protein	---	biological_process (GO:0008150)	catalytic activity (GO:0003824)	---	---
AT4G13215	AT4G13215	0.131748	0.0418708	0.125712	-1.58853	1	1.5861	1		---	---	---	---	---	---
AT4G13230	AT4G13230	0.0350426	0	0	-1.79769e+308	1	0	1		Late embryogenesis abundant protein (LEA) family protein	---	embryo development ending in seed dormancy (GO:0009793)	molecular_function (GO:0003674)	---	---
AT4G13235	EDA21	0.183938	2.92934	0.183277	4.05852	0.398728	-3.99848	0.159859		embryo sac development arrest 21	Encodes a defensin-like (DEFL) family protein.	embryo sac development (GO:0009553) /// transition metal ion transport (GO:0000041)	molecular_function (GO:0003674)	---	---
AT4G13790	AT4G13790	0.143842	2.48493	0.130581	4.17588	0.207758	-4.25019	0.00828746		SAUR-like auxin-responsive protein family	---	response to red light (GO:0010114) /// response to auxin stimulus (GO:0009733) /// response to far red light (GO:0010218)	molecular_function (GO:0003674)	---	---
AT4G13860	AT4G13860	0.211023	10.3316	2.70121	5.67874	0.135168	-1.93538	0.100575		RNA-binding (RRM/RBD/RNP motifs) family protein	---	biological_process (GO:0008150)	RNA binding (GO:0003723)	cellular_component (GO:0005575)	---
AT4G14080	MEE48	0.736736	0	0	-1.79769e+308	0.380804	0	1		O-Glycosyl hydrolases family 17 protein	---	embryo development ending in seed dormancy (GO:0009793) /// pollen exine formation (GO:0010584)	hydrolase activity, hydrolyzing O-glycosyl compounds (GO:0004553)	---	---
AT4G14225	AT4G14225	0.0811864	0.080942	0	0.0608824	1	-1.79769e+308	1		A20/AN1-like zinc finger family protein	---	biological_process (GO:0008150)	---	cellular_component (GO:0005575)	---
AT4G14301	AT4G14301	0.0723219	0.389292	0.205749	2.49358	0.716087	-0.919968	0.752752		---	---	biological_process (GO:0008150)	molecular_function (GO:0003674)	---	---
AT4G14450	AT4G14450	1.29798	1.07764	0.77993	-0.203166	0.976484	-0.466457	0.753044		---	---	---	---	---	---
AT4G14815	AT4G14815	0.285417	0	0	-1.79769e+308	1	0	1		Bifunctional inhibitor/lipid-transfer protein/seed storage 2S albumin superfamily protein	---	lipid transport (GO:0006869)	lipid binding (GO:0008289)	anchored to membrane (GO:0031225)	---
AT4G15360	CYP705A3	0.0250691	0	0	-1.79769e+308	1	0	1		cytochrome P450, family 705, subfamily A, polypeptide 3	member of CYP705A	---	oxygen binding (GO:0019825)	---	---
AT4G15417	ATRTL1	0.0193298	0.0578676	0.261626	1.64716	1	2.17668	1		RNAse II-like 1	---	RNA processing (GO:0006396)	RNA binding (GO:0003723) /// ribonuclease III activity (GO:0004525)	cellular_component (GO:0005575)	---
AT4G15670	AT4G15670	3.91954	6.91866	0	0.885041	0.694234	-1.79769e+308	1.56991e-05		Thioredoxin superfamily protein	---	---	arsenate reductase (glutaredoxin) activity (GO:0008794)	cellular_component (GO:0005575)	---
AT4G15680	AT4G15680	4.90383	3.69246	0.15337	-0.344096	0.917495	-4.58949	0.000268196		Thioredoxin superfamily protein	---	---	arsenate reductase (glutaredoxin) activity (GO:0008794)	---	---
AT4G15860	AT4G15860	0.00844934	0.00843297	0	0.0624334	1	-1.79769e+308	1		transposable element gene	---	---	---	---	---
AT4G15970	AT4G15970	0.0148227	0	0	-1.79769e+308	1	0	1		Nucleotide-diphospho-sugar transferase family protein	---	biological_process (GO:0008150)	molecular_function (GO:0003674)	---	---
AT4G16160	ATOEP16-2	0.16249	0.0539511	1.32752	-1.5254	1	4.62094	0.177508		Mitochondrial import inner membrane translocase subunit Tim17/Tim22/Tim23 family protein	Homologous to pea OEP16 and barley pPORA (OEP16), a member of Arabidopsis OEP16 family. Two OEP16 genes are closely related to each other and are conserved in all land plants, OEP16-2, also named OEP16-S, and OEP16-1 (renamed OEP16-L) are result of the gene duplication event that occurred prior to divergence of bryophytes and seed plants. Predominantly expressed in seed and is not inducible by co…	protein transport (GO:0015031)	amino acid transmembrane transporter activity (GO:0015171) /// P-P-bond-hydrolysis-driven protein transmembrane transporter activity (GO:0015450)	plastid outer membrane (GO:0009527) /// mitochondrial inner membrane presequence translocase complex (GO:0005744) /// integral to chloroplast outer membrane (GO:0031359)	---
AT4G16355	AT4G16355	0.243403	0	0.108548	-1.79769e+308	1	1.79769e+308	1		other RNA	---	biological_process (GO:0008150)	molecular_function (GO:0003674)	cellular_component (GO:0005575)	---
AT4G16820	PLA-I{beta]2	0.0487481	0.0102313	0	-2.18713	1	-1.79769e+308	1		alpha/beta-Hydrolases superfamily protein	Encodes a lipase that hydrolyzes phosphatidylcholine, glycolipids as well as triacylglycerols.	ethylene biosynthetic process (GO:0009693) /// lipid metabolic process (GO:0006629)	galactolipase activity (GO:0047714) /// phosphatidylcholine 1-acylhydrolase activity (GO:0008970) /// triglyceride lipase activity (GO:0004806)	chloroplast (GO:0009507)	3.1.1.3, triacylglycerol degradation (triacylglycerol lipase) /// 3.1.1.32, phospholipases (triacylglycerol lipase)
AT4G17160	AT4G17160	0.279286	0.110825	0	-1.26823	1	-1.79769e+308	1		RAB GTPase homolog B1A	---	---	GTP binding (GO:0005525)	---	---
AT4G17780	AT4G17780	0.0220912	0.0306232	0	0.536383	1	-1.79769e+308	1		F-box and associated interaction domains-containing protein	---	biological_process (GO:0008150)	molecular_function (GO:0003674)	cellular_component (GO:0005575)	---
AT4G17800	AT4G17800	0.0186695	0	0.0117697	-1.79769e+308	1	1.79769e+308	1		Predicted AT-hook DNA-binding family protein	---	transition metal ion transport (GO:0000041) /// regulation of anion channel activity (GO:0010359) /// toxin catabolic process (GO:0009407) /// biological_process (GO:0008150) /// response to cyclopentenone (GO:0010583)	---	cellular_component (GO:0005575)	---
AT4G17860	AT4G17860	0.0396873	0.0153363	0	-1.3065	1	-1.79769e+308	1		Protein of Unknown Function (DUF239)	---	biological_process (GO:0008150)	---	---	---
AT4G17920	AT4G17920	0.0208489	0	0.0400897	-1.79769e+308	1	1.79769e+308	1		RING/U-box superfamily protein	---	---	zinc ion binding (GO:0008270)	---	---
AT4G18190	ATPUP6	0.0888843	0.0111963	0	-2.92368	1	-1.79769e+308	1		purine permease 6	Member of a family of proteins related to PUP1, a purine transporter. May be involved in the transport of purine and purine derivatives such as cytokinins, across the plasma membrane.	purine nucleobase transport (GO:0006863) /// nucleobase-containing compound transport (GO:0015931)	purine nucleobase transmembrane transporter activity (GO:0005345)	membrane (GO:0016020)	---
AT4G18310	AT4G18310	0.033237	0	0	-1.79769e+308	1	0	1		---	---	biological_process (GO:0008150)	molecular_function (GO:0003674)	cellular_component (GO:0005575)	---
AT4G18650	AT4G18650	0.374341	0	0	-1.79769e+308	0.506075	0	1		transcription factor-related	---	biological_process (GO:0008150)	molecular_function (GO:0003674)	---	---
AT4G18870	AT4G18870	0.0325467	0	0.0205724	-1.79769e+308	1	1.79769e+308	1		E2F/DP family winged-helix DNA-binding domain	---	---	DNA binding (GO:0003677) /// sequence-specific DNA binding transcription factor activity (GO:0003700)	---	---
AT4G18940	AT4G18940	0.0333483	0.176297	0	2.46755	1	-1.79769e+308	1		RNA ligase/cyclic nucleotide phosphodiesterase family protein	---	---	cyclic-nucleotide phosphodiesterase activity (GO:0004112)	---	---
AT4G19580	AT4G19580	0.0298456	0.0207167	0	-0.461492	1	-1.79769e+308	1		DNAJ heat shock N-terminal domain-containing protein	---	protein folding (GO:0006457)	---	cellular_component (GO:0005575)	---
AT4G19620	AT4G19620	0.417797	0	0	-1.79769e+308	0.544124	0	1		---	---	biological_process (GO:0008150)	molecular_function (GO:0003674)	cellular_component (GO:0005575)	---
AT4G19690	IRT1	0.0413893	0	0	-1.79769e+308	1	0	1		iron-regulated transporter 1	Fe(II) transport protein (IRT1)	transition metal ion transport (GO:0000041) /// response to auxin stimulus (GO:0009733) /// response to bacterium (GO:0009617) /// iron ion transport (GO:0006826) /// water transport (GO:0006833) /// nickel cation transport (GO:0015675) /// root hair cell differentiation (GO:0048765) /// response to cytokinin stimulus (GO:0009735) /// cytokinin mediated signaling pathway (GO:0009736) /// nitrate …	cadmium ion transmembrane transporter activity (GO:0015086) /// zinc ion transmembrane transporter activity (GO:0005385) /// manganese ion transmembrane transporter activity (GO:0005384) /// iron ion transmembrane transporter activity (GO:0005381) /// copper uptake transmembrane transporter activity (GO:0015088)	plasma membrane (GO:0005886) /// trans-Golgi network (GO:0005802)	TRANS-RXN-171, Fe(III)-reduction and Fe(II) transport (iron regulated transporter)
AT4G19720	AT4G19720	0.0232625	0	0.0146781	-1.79769e+308	1	1.79769e+308	1		Glycosyl hydrolase family protein with chitinase insertion domain	---	---	hydrolase activity, hydrolyzing O-glycosyl compounds (GO:0004553)	cellular_component (GO:0005575)	---
AT4G20810	AT4G20810	0.0209519	0	0	-1.79769e+308	1	0	1		transcription initiation factor IIE (TFIIE) alpha subunit family protein / general transcription factor TFIIE family protein	---	---	---	transcription factor TFIIE complex (GO:0005673)	---
AT4G21213	AT4G21213	0.980886	0.239435	0.605022	-1.96922	0.809753	1.33736	0.759624		---	---	biological_process (GO:0008150)	molecular_function (GO:0003674)	cellular_component (GO:0005575)	---
AT4G21605	AT4G21605	0.045137	0	0	-1.79769e+308	1	0	1		---	---	---	---	---	---
AT4G21745	AT4G21745	0.0339918	0	0.0157086	-1.79769e+308	1	1.79769e+308	1		PAK-box/P21-Rho-binding family protein	---	biological_process (GO:0008150)	molecular_function (GO:0003674)	cellular_component (GO:0005575)	---
AT4G21840	ATMSRB8	1.52236	0.650044	0.188871	-1.16247	0.703484	-1.78313	0.254959		methionine sulfoxide reductase B8	---	---	peptide-methionine (S)-S-oxide reductase activity (GO:0008113)	cytosol (GO:0005829)	---
AT4G21902	AT4G21902	0.145574	0	0	-1.79769e+308	1	0	1		---	---	biological_process (GO:0008150)	molecular_function (GO:0003674)	cellular_component (GO:0005575)	---
AT4G22030	AT4G22030	0.0261618	0	0	-1.79769e+308	1	0	1		F-box family protein with a domain of unknown function (DUF295)	---	biological_process (GO:0008150)	molecular_function (GO:0003674)	---	---
AT4G22050	AT4G22050	0.0496962	0.127325	0.0543747	1.42254	1	-1.22751	1		Eukaryotic aspartyl protease family protein	---	proteolysis (GO:0006508)	---	---	---
AT4G22080	RHS14	0.0516967	0	0	-1.79769e+308	1	0	1		root hair specific 14	---	biological_process (GO:0008150)	pectate lyase activity (GO:0030570) /// lyase activity (GO:0016829)	---	---
AT4G22100	BGLU3	0.0830934	0	0	-1.79769e+308	1	0	1		beta glucosidase 2	---	---	hydrolase activity, hydrolyzing O-glycosyl compounds (GO:0004553)	---	3.5.2.17, urate degradation to allantoin (hydrolase, hydrolyzing O-glycosyl compounds)
AT4G22214	AT4G22214	0.0841448	0.0985268	0.023482	0.292874	1	-2.06896	1		Defensin-like (DEFL) family protein	Encodes a defensin-like (DEFL) family protein.	biological_process (GO:0008150)	---	---	---
AT4G22230	AT4G22230	1.99128	0.669728	0.384501	-1.50681	0.742076	-0.800588	0.810136		Arabidopsis defensin-like protein	Encodes a defensin-like (DEFL) family protein.	---	---	---	---
AT4G22415	AT4G22415	0.00471151	0	0	-1.79769e+308	1	0	1		transposable element gene	---	---	---	---	---
AT4G22600	AT4G22600	0.0354958	0.0493304	0	0.540058	1	-1.79769e+308	1		---	---	biological_process (GO:0008150)	molecular_function (GO:0003674)	cellular_component (GO:0005575)	---
AT4G22610	AT4G22610	0.0656767	0.212876	0	1.76179	1	-1.79769e+308	1		Bifunctional inhibitor/lipid-transfer protein/seed storage 2S albumin superfamily protein	---	lipid transport (GO:0006869)	lipid binding (GO:0008289)	---	---
AT4G22620	AT4G22620	5.28495	19.5431	0.142932	1.95193	0.23419	-7.09518	5.2482e-07		SAUR-like auxin-responsive protein family	---	response to auxin stimulus (GO:0009733)	molecular_function (GO:0003674)	---	---
AT4G22666	AT4G22666	0.0471745	0	0	-1.79769e+308	1	0	1		Bifunctional inhibitor/lipid-transfer protein/seed storage 2S albumin superfamily protein	---	biological_process (GO:0008150)	molecular_function (GO:0003674)	---	---
AT4G23590	AT4G23590	0.0309381	0.540245	0.0190651	4.19139	0.211641	-4.82461	0.0181844		Tyrosine transaminase family protein	---	biosynthetic process (GO:0009058)	transaminase activity (GO:0008483)	cellular_component (GO:0005575)	4.4.1.8, homocysteine and cysteine interconversion (transaminase) /// 4.4.1.8, methionine biosynthesis II (transaminase)
AT4G24180	TLP1	0.117933	0.13285	0.120353	0.237055	1	-0.14252	1		THAUMATIN-LIKE PROTEIN 1	Root-specific expression activated in response to rhizobacteria and ACC. Role in induced systemic resistance.	response to ethylene stimulus (GO:0009723) /// response to other organism (GO:0051707) /// response to bacterium (GO:0009617) /// induced systemic resistance (GO:0009682)	molecular_function (GO:0003674)	---	---
AT4G24231	AT4G24231	1.89171	0	0	-1.79769e+308	0.65745	0	1		---	---	biological_process (GO:0008150)	molecular_function (GO:0003674)	cellular_component (GO:0005575)	---
AT4G24310	AT4G24310	0.189433	0	0.0239721	-1.79769e+308	1	1.79769e+308	1		Protein of unknown function (DUF679)	---	biological_process (GO:0008150)	molecular_function (GO:0003674)	endoplasmic reticulum (GO:0005783)	---
AT4G25330	AT4G25330	0.0269084	0	0	-1.79769e+308	1	0	1		---	---	transcription factor import into nucleus (GO:0042991) /// biological_process (GO:0008150)	molecular_function (GO:0003674)	---	---
AT4G25380	AT4G25380	0.190622	1.08662	0.350268	2.57629	0.488877	-1.63331	0.393464		stress-associated protein 10	---	response to zinc ion (GO:0010043) /// cellular response to heat (GO:0034605) /// cellular response to salt stress (GO:0071472) /// response to heat (GO:0009408) /// protein folding (GO:0006457) /// response to metal ion (GO:0010038) /// response to high light intensity (GO:0009644) /// response to nickel cation (GO:0010045) /// cellular response to cold (GO:0070417) /// response to hydrogen perox…	---	nucleus (GO:0005634) /// cytoplasm (GO:0005737)	---
AT4G25820	XTR9	0.0156643	0	0	-1.79769e+308	1	0	1		xyloglucan endotransglucosylase/hydrolase 14	Encodes a xyloglucan endotransglycosylase with a clear preference for non-fucosylated xyloglucan polymer.	trichoblast differentiation (GO:0010054)	hydrolase activity, acting on glycosyl bonds (GO:0016798)	---	---
AT4G26280	AT4G26280	0.0888117	0	0	-1.79769e+308	1	0	1		P-loop containing nucleoside triphosphate hydrolases superfamily protein	---	---	sulfotransferase activity (GO:0008146)	cellular_component (GO:0005575)	---
AT4G26320	AT4G26320	0.131082	0	0	-1.79769e+308	1	0	1		arabinogalactan protein 13	---	---	---	anchored to membrane (GO:0031225)	---
AT4G26380	AT4G26380	0.00485282	0.005326	0	0.199463	1	-1.79769e+308	1		Cysteine/Histidine-rich C1 domain family protein	---	---	---	---	---
AT4G26420	GAMT1	0.0142853	0	0	-1.79769e+308	1	0	1		S-adenosyl-L-methionine-dependent methyltransferases superfamily protein	A member of the Arabidopsis SABATH methyltransferase gene family. Encodes GAMT1, a methyltransferase that uses S-adenosine-L-methionine (SAM) as a methyl donor to methylate the carboxyl group of GAs, resulting in the methyl esters of GAs (MeGAs). Expressed most highly in the siliques during seed development.	seed germination (GO:0009845) /// seed development (GO:0048316)	gibberellin carboxyl-O-methyltransferase activity (GO:0010341) /// S-adenosylmethionine-dependent methyltransferase activity (GO:0008757)	cellular_component (GO:0005575)	2.1.1.-, gibberellin inactivation II (methylation) (gibberellin carboxyl methyltransferase) /// 2.1.1.-, gibberellin inactivation II (methylation) (gibberellin carboxyl methyltransferase) /// 2.1.1.-, gibberellin inactivation II (methylation) (gibberellin carboxyl methyltransferase)
AT4G26701	AT4G26701	0.0404945	0.476547	0.236543	3.62205	0.489133	-1.01051	0.621739		DNA binding;DNA topoisomerase type Is	---	---	---	---	---
AT4G27110	COBL11	0.0225686	0	0.00657429	-1.79769e+308	1	1.79769e+308	1		COBRA-like protein 11 precursor	---	cellular membrane fusion (GO:0006944) /// biological_process (GO:0008150)	---	anchored to membrane (GO:0031225)	---
AT4G27420	AT4G27420	0.0225223	0	0	-1.79769e+308	1	0	1		ABC-2 type transporter family protein	---	---	ATPase activity, coupled to transmembrane movement of substances (GO:0042626)	---	---
AT4G27597	AT4G27597	0.0110124	0	0	-1.79769e+308	1	0	1		transposable element gene	---	---	---	---	---
AT4G27790	AT4G27790	0.0488021	0.126166	0.0439029	1.43554	1	-1.52293	1		Calcium-binding EF hand family protein	---	actin filament-based movement (GO:0030048) /// biological_process (GO:0008150)	calcium ion binding (GO:0005509)	---	---
AT4G27920	PYL10	0.0368196	0	0.0340208	-1.79769e+308	1	1.79769e+308	1		PYR1-like 10	Encodes a member of the PYR (pyrabactin resistance )/PYL(PYR1-like)/RCAR (regulatory components of ABA receptor) family proteins with 14 members. PYR/PYL/RCAR family proteins function as abscisic acid sensors. Mediate ABA-dependent regulation of protein phosphatase 2Cs ABI1 and ABI2.	regulation of protein serine/threonine phosphatase activity (GO:0080163)	protein phosphatase inhibitor activity (GO:0004864) /// protein binding (GO:0005515)	cellular_component (GO:0005575)	---
AT4G28000	AT4G28000	0.00958355	0	0	-1.79769e+308	1	0	1		P-loop containing nucleoside triphosphate hydrolases superfamily protein	---	---	ATPase activity (GO:0016887)	---	---
AT4G28088	AT4G28088	0.920638	16.1073	1.80841	4.19417	0.204357	-3.15492	0.0160909		Low temperature and salt responsive protein family	---	biological_process (GO:0008150)	---	---	---
AT4G28395	ATA7	0.81678	0	0.0246144	-1.79769e+308	0.452087	1.79769e+308	1		Bifunctional inhibitor/lipid-transfer protein/seed storage 2S albumin superfamily protein	related to lipid transfer proteins	pollen sperm cell differentiation (GO:0048235) /// pollen exine formation (GO:0010584)	lipid transporter activity (GO:0005319)	endoplasmic reticulum lumen (GO:0005788)	---
AT4G28397	AT4G28397	0.530327	0	0	-1.79769e+308	0.559715	0	1		---	---	biological_process (GO:0008150)	molecular_function (GO:0003674)	cellular_component (GO:0005575)	---
AT4G28420	AT4G28420	0.0528056	0	0.0400451	-1.79769e+308	1	1.79769e+308	1		Tyrosine transaminase family protein	---	biosynthetic process (GO:0009058)	transaminase activity (GO:0008483)	cellular_component (GO:0005575)	---
AT4G28460	AT4G28460	0.872123	0	0	-1.79769e+308	0.468051	0	1		---	---	biological_process (GO:0008150)	molecular_function (GO:0003674)	---	---
AT4G28580	ATMGT5	0.0613898	0	0.0367904	-1.79769e+308	1	1.79769e+308	1		magnesium transport 5	Transmembrane magnesium transporter. One of nine family members. Functions in pollen development.	metal ion transport (GO:0030001) /// pollen development (GO:0009555)	magnesium ion transmembrane transporter activity (GO:0015095) /// metal ion transmembrane transporter activity (GO:0046873)	membrane (GO:0016020) /// mitochondrion (GO:0005739)	---
AT4G28670	AT4G28670	0.0082621	0	0	-1.79769e+308	1	0	1		Protein kinase family protein with domain of unknown function (DUF26)	---	---	kinase activity (GO:0016301)	---	---
AT4G28680	TYRDC	0.446263	0	0.00861339	-1.79769e+308	0.454787	1.79769e+308	1		L-tyrosine decarboxylase	Encodes a stress-induced tyrosine decarboxylase (TyrDC). Recombinant (His)6-TyrDC expressed in E. coli catalyzes the conversion of L-tyrosine to tyramine. Recombinant TyrDC forms tetramers.	response to stress (GO:0006950) /// cellular amino acid metabolic process (GO:0006520)	tyrosine decarboxylase activity (GO:0004837) /// aromatic-L-amino-acid decarboxylase activity (GO:0004058)	cytoplasm (GO:0005737)	4.1.1.25, hydroxycinnamic acid tyramine amides biosynthesis (tyrosine decarboxylase)
AT4G29150	IQD25	0.518064	0.012987	0	-5.25276	0.162419	-1.79769e+308	1		IQ-domain 25	---	---	calmodulin binding (GO:0005516)	---	---
AT4G29250	AT4G29250	0.117488	0.0211379	0.00978861	-2.40938	1	-1.11065	1		HXXXD-type acyl-transferase family protein	---	---	transferase activity (GO:0016740)	cellular_component (GO:0005575)	---
AT4G29270	AT4G29270	0.273099	0.122257	0.0348513	-1.09428	1	-1.81063	1		HAD superfamily, subfamily IIIB acid phosphatase	---	brassinosteroid biosynthetic process (GO:0016132)	acid phosphatase activity (GO:0003993)	---	---
AT4G29600	AT4G29600	0.077103	0.142309	0	0.9494	1	-1.79769e+308	1		Cytidine/deoxycytidylate deaminase family protein	---	cytidine deamination (GO:0009972)	cytidine deaminase activity (GO:0004126)	cellular_component (GO:0005575)	3.5.4.5, pyrimidine ribonucleosides degradation II (cytidine deaminase)
AT4G29980	AT4G29980	0.257467	0.0685313	0	-1.84432	1	-1.79769e+308	1		---	---	biological_process (GO:0008150)	molecular_function (GO:0003674)	---	---
AT4G30140	CDEF1	0.0924037	0	0	-1.79769e+308	1	0	1		GDSL-like Lipase/Acylhydrolase superfamily protein	Member of the GDSL lipase/esterase family of proteins that functions as cutinase. Expressed in pollen and at the zone of lateral root emergence.	---	carboxylesterase activity (GO:0004091) /// cutinase activity (GO:0050525)	pollen tube (GO:0090406) /// extracellular space (GO:0005615)	---
AT4G30170	AT4G30170	0.0219366	0.0456119	0	1.1213	1	-1.79769e+308	1		Peroxidase family protein	---	cellular response to iron ion starvation (GO:0010106) /// iron ion transport (GO:0006826) /// response to nitrate (GO:0010167) /// nitrate transport (GO:0015706)	peroxidase activity (GO:0004601)	---	---
AT4G31470	AT4G31470	0.0619663	0.0393576	0	-0.589609	1	-1.79769e+308	1		CAP (Cysteine-rich secretory proteins, Antigen 5, and Pathogenesis-related 1 protein) superfamily protein	---	biological_process (GO:0008150)	molecular_function (GO:0003674)	extracellular region (GO:0005576)	---
AT4G31610	REM1	0.12221	0	0	-1.79769e+308	1	0	1		Transcriptional factor B3 family protein	Expressed specifically in reproductive meristems, member of a moderately sized gene family distantly related to known plant DNA binding proteins	flower development (GO:0009908) /// regulation of transcription, DNA-dependent (GO:0006355)	DNA binding (GO:0003677) /// sequence-specific DNA binding transcription factor activity (GO:0003700)	nucleus (GO:0005634) /// cellular_component (GO:0005575)	---
AT4G31640	AT4G31640	0.0247591	0.0171694	0.119189	-0.462887	1	2.79534	1		transcriptional factor B3 family protein	---	regulation of transcription, DNA-dependent (GO:0006355)	DNA binding (GO:0003677) /// sequence-specific DNA binding transcription factor activity (GO:0003700)	cellular_component (GO:0005575)	---
AT4G31680	AT4G31680	0.0116742	0	0	-1.79769e+308	1	0	1		Transcriptional factor B3 family protein	---	regulation of transcription, DNA-dependent (GO:0006355)	DNA binding (GO:0003677) /// sequence-specific DNA binding transcription factor activity (GO:0003700)	cellular_component (GO:0005575)	---
AT4G31710	AT4G31710	0.0143424	0.068595	0.0469428	2.32304	1	-0.5472	1		glutamate receptor 2.4	member of Putative ligand-gated ion channel subunit family	response to nematode (GO:0009624) /// response to light stimulus (GO:0009416) /// cellular calcium ion homeostasis (GO:0006874) /// cellular cation homeostasis (GO:0030003)	protein binding (GO:0005515) /// intracellular ligand-gated ion channel activity (GO:0005217)	---	---
AT4G31740	AT4G31740	0.0448379	3.40295	0.903293	6.31115	0.0769298	-1.91352	0.0415887		Sec1/munc18-like (SM) proteins superfamily	---	---	molecular_function (GO:0003674)	---	---
AT4G31970	CYP82C2	0.0160356	0.0111016	0.0957682	-0.465275	1	3.10878	1		cytochrome P450, family 82, subfamily C, polypeptide 2	member of CYP82C	cellular response to hypoxia (GO:0071456)	monooxygenase activity (GO:0004497) /// oxygen binding (GO:0019825)	---	---
AT4G32500	AT4G32500	0.035396	0.00574427	0	-2.55816	1	-1.79769e+308	1		K+ transporter 5	Encodes AKT5, a member of the Shaker family potassium ion (K+) channel. This family includes five groups based on phylogenetic analysis (FEBS Letters (2007) 581: 2357): I (inward rectifying channel): AKT1 (AT2G26650), AKT5 (AT4G32500) and SPIK (also known as AKT6, AT2G25600); II (inward rectifying channel): KAT1 (AT5G46240) and KAT2 (AT4G18290); III (weakly inward rectifying channel): AKT2 (AT4G2…	---	inward rectifier potassium channel activity (GO:0005242) /// cyclic nucleotide binding (GO:0030551)	---	---
AT4G33145	AT4G33145	0.100617	0	0	-1.79769e+308	1	0	1		---	---	biological_process (GO:0008150)	molecular_function (GO:0003674)	---	---
AT4G33290	AT4G33290	0.0127192	0.0266503	0	1.13237	1	-1.79769e+308	1		F-box and associated interaction domains-containing protein	---	biological_process (GO:0008150)	molecular_function (GO:0003674)	cellular_component (GO:0005575)	---
AT4G33600	AT4G33600	0.0170052	0	0.00991802	-1.79769e+308	1	1.79769e+308	1		---	---	biological_process (GO:0008150)	molecular_function (GO:0003674)	---	---
AT4G33610	AT4G33610	0.286213	0.131175	2.23807	-1.06036	1	4.09269	0.00428904		glycine-rich protein	---	biological_process (GO:0008150)	molecular_function (GO:0003674)	cellular_component (GO:0005575)	---
AT4G33730	AT4G33730	0.0444049	0	0	-1.79769e+308	1	0	1		CAP (Cysteine-rich secretory proteins, Antigen 5, and Pathogenesis-related 1 protein) superfamily protein	---	trichoblast differentiation (GO:0010054) /// biological_process (GO:0008150)	molecular_function (GO:0003674)	extracellular region (GO:0005576)	---
AT4G33800	AT4G33800	0.0951003	0	0	-1.79769e+308	1	0	1		---	---	biological_process (GO:0008150)	molecular_function (GO:0003674)	cellular_component (GO:0005575)	---
AT4G33840	AT4G33840	0.0123379	0	0	-1.79769e+308	1	0	1		Glycosyl hydrolase family 10 protein	---	---	hydrolase activity, hydrolyzing O-glycosyl compounds (GO:0004553)	---	---
AT4G34300	AT4G34300	0.0297242	0.041264	0	0.538475	1	-1.79769e+308	1		Cupredoxin superfamily protein	Encodes protein with 14.7% glycine residues, similar to auxin response factor 30 (GI:20145855) {Arabidopsis thaliana}	---	---	---	---
AT4G34530	CIB1	5.3128	4.29654	0	-0.241067	1	-1.79769e+308	1		cryptochrome-interacting basic-helix-loop-helix 1	Encodes a transcription factor CIB1 (cryptochrome-interacting basic-helix-loop-helix). CIB1 interacts with CRY2 (cryptochrome 2) in a blue light-specific manner in yeast and Arabidopsis cells, and it acts together with additional CIB1-related proteins to promote CRY2-dependent floral initiation. CIB1 positively regulates FT expression.	positive regulation of flower development (GO:0009911) /// transcription, DNA-dependent (GO:0006351)	DNA binding (GO:0003677) /// sequence-specific DNA binding transcription factor activity (GO:0003700)	nucleus (GO:0005634)	---
AT4G34810	AT4G34810	1.98528	0.269843	0	-2.81391	0.488267	-1.79769e+308	1		SAUR-like auxin-responsive protein family	---	response to auxin stimulus (GO:0009733)	molecular_function (GO:0003674)	---	---
AT4G35010	BGAL11	0.00844696	0.0106214	0.0212595	0.395698	1	1.00114	1		beta-galactosidase 11	putative beta-galactosidase (BGAL11 gene)	plant-type cell wall modification (GO:0009827) /// pollen tube growth (GO:0009860)	beta-galactosidase activity (GO:0004565)	---	---
AT4G35165	AT4G35165	0.0249609	0.181785	0	2.92973	1	-1.79769e+308	1		Protein of unknown function (DUF1278)	---	biological_process (GO:0008150)	molecular_function (GO:0003674)	---	---
AT4G35650	IDH-III	0.0116841	0.0116609	0	0.0623643	1	-1.79769e+308	1		isocitrate dehydrogenase III	Encodes a regulatory subunit of the mitochondrially-localized NAD+- dependent isocitrate dehydrogenase. In contrast to the broadly expressed other regulatory (IDH-I and IDH-II) and catalytic (IDH-V and IDH-VI) subunits of this enzyme, IDH-III expression appears to be restricted largely to pollen.	metabolic process (GO:0008152) /// tricarboxylic acid cycle (GO:0006099) /// photorespiration (GO:0009853) /// isocitrate metabolic process (GO:0006102)	isocitrate dehydrogenase (NAD+) activity (GO:0004449)	apoplast (GO:0048046) /// mitochondrion (GO:0005739)	1.1.1.41, glutamine biosynthesis III (NAD+-dependent isocitrate dehydrogenase regulatory subunit) /// 1.1.1.41, TCA cycle variation III (eukaryotic) (NAD+-dependent isocitrate dehydrogenase regulatory subunit) /// 1.1.1.41, TCA cycle variation V (plant) (NAD+-dependent isocitrate dehydrogenase regulatory subunit)
AT4G35655	AT4G35655	1.18112	0.48701	0.451053	-1.2129	0.902483	-0.110654	0.988699		RPM1-interacting protein 4 (RIN4) family protein	---	biological_process (GO:0008150)	molecular_function (GO:0003674)	cellular_component (GO:0005575)	---
AT4G36070	CPK18	0.0143004	0.00985761	0.00900783	-0.471511	1	-0.130059	1		calcium-dependent protein kinase 18	member of Calcium Dependent Protein Kinase	protein phosphorylation (GO:0006468)	calmodulin-dependent protein kinase activity (GO:0004683)	---	---
AT4G36350	ATPAP25	0.0916317	0.0126931	0.0106913	-2.78658	1	-0.247607	1		purple acid phosphatase 25	---	---	acid phosphatase activity (GO:0003993) /// protein serine/threonine phosphatase activity (GO:0004722)	---	3.1.3.2, phosphate acquisition (acid phosphatase)
AT4G36560	AT4G36560	0.10937	0	0	-1.79769e+308	1	0	1		---	---	biological_process (GO:0008150)	molecular_function (GO:0003674)	cellular_component (GO:0005575)	---
AT4G36740	HB-5	0.0367444	0.0719908	0.0679998	1.03552	1	-0.0822825	1		homeobox protein 40	Encodes a homeodomain leucine zipper class I (HD-Zip I) protein.	regulation of transcription, DNA-dependent (GO:0006355) /// response to auxin stimulus (GO:0009733)	DNA binding (GO:0003677) /// sequence-specific DNA binding transcription factor activity (GO:0003700)	nucleus (GO:0005634)	---
AT4G37070	PLP1	0.0264351	0.0145044	0.0132013	-0.80073	1	-0.135815	1		Acyl transferase/acyl hydrolase/lysophospholipase superfamily protein	Patatin-related phospholipase A. Expressed strongly and exclusively in roots. AtplaIVA-null mutants have reduced lateral root development. Phosphorylation by calcium-dependent protein kinases in vitro enhances its activity.	lateral root formation (GO:0010311)	nutrient reservoir activity (GO:0045735) /// phospholipase activity (GO:0004620)	cellular_component (GO:0005575)	3.1.1.4, phospholipases (phospholipase A)
AT4G37340	AT4G37340	0.0147921	0	0	-1.79769e+308	1	0	1		cytochrome P450, family 81, subfamily D, polypeptide 3	member of CYP81D	---	oxygen binding (GO:0019825)	---	---
AT4G37810	AT4G37810	0.228501	0	0	-1.79769e+308	1	0	1		---	---	biological_process (GO:0008150)	molecular_function (GO:0003674)	---	---
AT4G38030	AT4G38030	0.0113485	0.00713886	0.0412688	-0.603509	1	2.53129	1		Rhamnogalacturonate lyase family protein	---	---	lyase activity (GO:0016829)	---	---
AT4G38830	CRK26	0.015305	0.00839836	0.00764381	-0.800597	1	-0.135815	1		cysteine-rich RLK (RECEPTOR-like protein kinase) 26	Encodes a cysteine-rich receptor-like protein kinase.	cellular response to iron ion starvation (GO:0010106) /// iron ion transport (GO:0006826) /// response to nitrate (GO:0010167) /// nitrate transport (GO:0015706)	kinase activity (GO:0016301)	---	---
AT4G39610	AT4G39610	0.10453	0	0.126021	-1.79769e+308	1	1.79769e+308	1		Protein of unknown function, DUF617	---	biological_process (GO:0008150)	molecular_function (GO:0003674)	---	---
AT4G39650	GGT2	0.0342253	0.0171898	0.0075828	-0.928274	1	-1.18076	1		gamma-glutamyl transpeptidase 2	The gene encodes a gamma-glutamyltransferase (AKA gamma-glutamyl transpeptidase, EC 2.3.2.2) that is located in the apoplast of young siliques (within the ovules of the carpel) and is involved in the degradation of glutathione. The encoded enzyme also acts as part of a GSH pumping gamma-glutamyl cycle in this tissue and may also be involved in gamma-glutamyl amino acid formation.	glutathione transmembrane transport (GO:0034775) /// glutathione catabolic process (GO:0006751)	gamma-glutamyltransferase activity (GO:0003840) /// glutathione gamma-glutamylcysteinyltransferase activity (GO:0016756)	apoplast (GO:0048046) /// plasma membrane (GO:0005886)	2.3.2.2, glutathione degradation (glutathione gamma-glutamylcysteinyltransferase)
AT5G01050	AT5G01050	0.0638701	0.0336846	0.0152199	-0.857822	1	-1.14613	1		Laccase/Diphenol oxidase family protein	putative laccase, a member of laccase family of genes (17 members in Arabidopsis).	---	---	---	---
AT5G01060	AT5G01060	0.01068	0	0	-1.79769e+308	1	0	1		Protein kinase protein with tetratricopeptide repeat domain	---	---	kinase activity (GO:0016301)	cellular_component (GO:0005575)	---
AT5G01120	AT5G01120	0.0230181	0.00976931	0	-1.17121	1	-1.79769e+308	1		Protein of unknown function (DUF674)	---	---	---	cellular_component (GO:0005575)	---
AT5G01490	CAX4	0.0282167	0.0326852	0	0.277318	1	-1.79769e+308	1		cation exchanger 4	Encodes a cation/proton antiporter, a member of low affinity calcium antiporter CAX2 family. Involved in root development under metal stress.	transition metal ion transport (GO:0000041) /// cellular zinc ion homeostasis (GO:0006882) /// cellular response to iron ion starvation (GO:0010106) /// root development (GO:0048364) /// response to auxin stimulus (GO:0009733) /// iron ion transport (GO:0006826) /// response to nitrate (GO:0010167) /// calcium ion transport (GO:0006816) /// response to nematode (GO:0009624) /// nitrate transport …	cation:cation antiporter activity (GO:0015491) /// calcium:cation antiporter activity (GO:0015368) /// calcium:hydrogen antiporter activity (GO:0015369)	vacuolar membrane (GO:0005774) /// plant-type vacuole membrane (GO:0009705)	---
AT5G01680	ATCHX26	0.0101984	0.0403998	0.378074	2.05124	1	3.22625	0.0123954		cation/H+ exchanger 26	member of Putative Na+/H+ antiporter family	lithium ion transport (GO:0010351) /// sodium ion transmembrane transport (GO:0035725) /// sodium ion transport (GO:0006814) /// cation transport (GO:0006812)	sodium:hydrogen antiporter activity (GO:0015385) /// monovalent cation:hydrogen antiporter activity (GO:0005451)	---	---
AT5G01870	AT5G01870	0.316995	0.221448	0.0403104	-0.45226	1	-2.45774	1		Bifunctional inhibitor/lipid-transfer protein/seed storage 2S albumin superfamily protein	Predicted to encode a PR (pathogenesis-related) protein. Belongs to the lipid transfer protein (PR-14) family with the following members: At2g38540/LTP1, At2g38530/LTP2, At5g59320/LTP3, At5g59310/LTP4, At3g51600/LTP5, At3g08770/LTP6, At2g15050/LTP7, At2g18370/LTP8, At2g15325/LTP9, At5g01870/LTP10, At4g33355/LTP11, At3g51590/LTP12, At5g44265/LTP13, At5g62065/LTP14, At4g08530/LTP15.	lipid transport (GO:0006869)	lipid binding (GO:0008289)	plasma membrane (GO:0005886)	---
AT5G01900	WRKY62	1.15165	0.346003	0.0179468	-1.66962	0.547347	-4.26898	0.124912		WRKY DNA-binding protein 62	member of WRKY Transcription Factor; Group III	salicylic acid mediated signaling pathway (GO:0009863) /// regulation of transcription, DNA-dependent (GO:0006355) /// defense response to bacterium (GO:0042742)	protein binding (GO:0005515) /// sequence-specific DNA binding transcription factor activity (GO:0003700)	---	---
AT5G02110	CYCD7	0.057728	0	0	-1.79769e+308	1	0	1		CYCLIN D7;1	---	regulation of cell cycle (GO:0051726) /// embryo development (GO:0009790)	protein binding (GO:0005515) /// cyclin-dependent protein kinase activity (GO:0004693)	---	---
AT5G03090	AT5G03090	0.305485	0.167283	0.445407	-0.803584	1	1.41284	0.732989		---	---	---	molecular_function (GO:0003674)	cellular_component (GO:0005575)	---
AT5G03810	AT5G03810	0.0161597	0	0	-1.79769e+308	1	0	1		GDSL-like Lipase/Acylhydrolase family protein	---	---	carboxylesterase activity (GO:0004091)	---	---
AT5G03820	AT5G03820	0.0635226	0	0	-1.79769e+308	1	0	1		GDSL-like Lipase/Acylhydrolase family protein	---	---	carboxylesterase activity (GO:0004091) /// lipase activity (GO:0016298)	---	---
AT5G03920	AT5G03920	0.0995635	0	0.0306667	-1.79769e+308	1	1.79769e+308	1		---	---	biological_process (GO:0008150)	molecular_function (GO:0003674)	cellular_component (GO:0005575)	---
AT5G04045	AT5G04045	0.108339	0.054028	0	-0.938544	1	-1.79769e+308	1		Putative membrane lipoprotein	Encodes a defensin-like (DEFL) family protein.	---	---	membrane (GO:0016020)	---
AT5G04275	MIR172B	20.7599	0	0	-1.79769e+308	0.639834	0	1		MIR172/MIR172B; miRNA	Encodes a microRNA that targets several genes containing AP2 domains including AP2. MicroRNAs are regulatory RNAs with a mature length of ~21-nucleotides that are processed from hairpin precursors by Dicer-like enzymes. MicroRNAs can negatively regulate gene expression by attenuating translation or by directing mRNA cleavage.Mature sequence: AGAAUCUUGAUGAUGCUGCAU	flower development (GO:0009908) /// gene silencing by miRNA (GO:0035195) /// meristem determinacy (GO:0010022)	molecular_function (GO:0003674)	cellular_component (GO:0005575)	---
AT5G04640	AT5G04640	0.0286752	0	0	-1.79769e+308	1	0	1		AGAMOUS-like 99	---	---	DNA binding (GO:0003677) /// sequence-specific DNA binding transcription factor activity (GO:0003700)	---	---
AT5G05040	AT5G05040	0.0703076	0	0	-1.79769e+308	1	0	1		Cystatin/monellin superfamily protein	---	biological_process (GO:0008150)	molecular_function (GO:0003674)	cellular_component (GO:0005575)	---
AT5G05070	AT5G05070	0.0371178	0.0245453	0.0216548	-0.531436	1	-0.180755	1		DHHC-type zinc finger family protein	---	biological_process (GO:0008150)	---	---	---
AT5G05290	ATEXPA2	0.0283417	0	0	-1.79769e+308	1	0	1		expansin A2	Encodes an expansin. Naming convention from the Expansin Working Group (Kende et al, 2004. Plant Mol Bio)	plant-type cell wall modification involved in multidimensional cell growth (GO:0009831) /// unidimensional cell growth (GO:0009826) /// plant-type cell wall loosening (GO:0009828)	---	---	---
AT5G05300	AT5G05300	5.74207	0.980155	0.397764	-2.48526	0.352579	-1.3011	0.626725		---	---	defense response to fungus (GO:0050832) /// response to chitin (GO:0010200) /// ethylene biosynthetic process (GO:0009693) /// biological_process (GO:0008150)	molecular_function (GO:0003674)	---	---
AT5G06090	ATGPAT7	0.0337747	5.97496	3.66199	7.53208	0.00249226	-0.706301	0.119125		glycerol-3-phosphate acyltransferase 7	Encodes a protein with glycerol-3-phosphate acyltransferase activity.	metabolic process (GO:0008152)	transferase activity, transferring acyl groups (GO:0016746)	---	2.3.1.51, triacylglycerol biosynthesis (1-acylglycerol-3-phosphate O-acyltransferase||1-acylglycerol-3-phosphate O-acyltransferase||glycerol-3-phosphate O-acyltransferase) /// 2.3.1.15, triacylglycerol biosynthesis (1-acylglycerol-3-phosphate O-acyltransferase||1-acylglycerol-3-phosphate O-acyltransferase||glycerol-3-phosphate O-acyltransferase) /// 2.3.1.15, CDP-diacylglycerol biosynthesis I (1-…
AT5G06380	AT5G06380	0.0574254	0	0	-1.79769e+308	1	0	1		---	---	biological_process (GO:0008150)	molecular_function (GO:0003674)	cellular_component (GO:0005575)	---
AT5G06839	TGA10	0.0165292	0.0329425	0.0448723	1.06016	1	0.445876	1		bZIP transcription factor family protein	---	response to xenobiotic stimulus (GO:0009410) /// endoplasmic reticulum unfolded protein response (GO:0030968)	DNA binding (GO:0003677) /// sequence-specific DNA binding transcription factor activity (GO:0003700)	---	---
AT5G06900	CYP93D1	0.0209703	0.0659133	0	1.71745	1	-1.79769e+308	1		cytochrome P450, family 93, subfamily D, polypeptide 1	member of CYP93D	---	oxygen binding (GO:0019825)	---	---
AT5G07040	AT5G07040	0.238433	0.0506496	0	-2.16973	1	-1.79769e+308	1		RING/U-box superfamily protein	---	---	zinc ion binding (GO:0008270)	---	---
AT5G07050	AT5G07050	0.0190257	0	0	-1.79769e+308	1	0	1		nodulin MtN21 /EamA-like transporter family protein	---	---	---	membrane (GO:0016020)	---
AT5G07215	AT5G07215	0.00415156	0	0	-1.79769e+308	1	0	1		transposable element gene	---	---	---	---	---
AT5G07230	AT5G07230	1.77123	0	0	-1.79769e+308	0.434829	0	1		Bifunctional inhibitor/lipid-transfer protein/seed storage 2S albumin superfamily protein	---	pollen exine formation (GO:0010584) /// lipid transport (GO:0006869)	lipid binding (GO:0008289)	---	---
AT5G07475	AT5G07475	0.193259	0	0.152533	-1.79769e+308	1	1.79769e+308	1		Cupredoxin superfamily protein	---	---	copper ion binding (GO:0005507)	anchored to membrane (GO:0031225)	---
AT5G07510	GRP14	0.557367	0.0276871	0	-4.26611	0.546139	-1.79769e+308	1		glycine-rich protein 14	encodes a glycine-rich protein that is expressed in low abundance in stems and leaves, and very low abundance in flowers.	plant-type cell wall modification (GO:0009827) /// pollen tube growth (GO:0009860) /// lipid storage (GO:0019915) /// sexual reproduction (GO:0019953)	lipid binding (GO:0008289) /// nutrient reservoir activity (GO:0045735)	membrane (GO:0016020) /// extracellular region (GO:0005576)	---
AT5G07540	GRP16	0.182804	0	0	-1.79769e+308	1	0	1		glycine-rich protein 16	encodes a glycine-rich protein that is expressed only in flowers during a specific developmental stage (flower stages 11 and 12).	plant-type cell wall modification (GO:0009827) /// lipid storage (GO:0019915) /// pollen tube growth (GO:0009860) /// sexual reproduction (GO:0019953)	lipid binding (GO:0008289) /// nutrient reservoir activity (GO:0045735)	membrane (GO:0016020) /// extracellular region (GO:0005576)	---
AT5G07550	GRP19	1.94699	0.0368308	0.0368599	-5.65896	0.56851	0.0011391	1		glycine-rich protein 19	member of Oleosin-like protein family	plant-type cell wall modification (GO:0009827) /// pollen tube growth (GO:0009860) /// lipid storage (GO:0019915) /// sexual reproduction (GO:0019953)	lipid binding (GO:0008289)	membrane (GO:0016020) /// extracellular region (GO:0005576)	---
AT5G07600	AT5G07600	0.0722781	0	0	-1.79769e+308	1	0	1		Oleosin family protein	---	lipid storage (GO:0019915)	---	membrane (GO:0016020)	---
AT5G07685	AT5G07685	0.00740602	0.00739178	0.00684603	0.0624557	1	-0.110654	1		transposable element gene	---	---	---	---	---
AT5G07930	MCT2	0.0340084	0	0	-1.79769e+308	1	0	1		MEI2 C-terminal RRM only like 2	a member of mei2-like gene family; phylogenetic analysis revealed that it belongs to the fourth clade of mei2-like proteins, with conserved C-terminal RNA recognition motif (RRM) only.	biological_process (GO:0008150)	nucleic acid binding (GO:0003676)	cellular_component (GO:0005575)	---
AT5G08055	AT5G08055	0.392368	0.290267	0	-0.369596	0.983746	-1.79769e+308	0.429383		Defensin-like (DEFL) family protein	Encodes a defensin-like (DEFL) family protein.	---	---	---	---
AT5G09370	AT5G09370	0.0510139	0	0	-1.79769e+308	1	0	1		Bifunctional inhibitor/lipid-transfer protein/seed storage 2S albumin superfamily protein	---	lipid transport (GO:0006869)	lipid binding (GO:0008289)	anchored to membrane (GO:0031225)	---
AT5G09480	AT5G09480	0.038084	0.0240789	0.182002	-0.596184	1	2.91812	1		hydroxyproline-rich glycoprotein family protein	---	biological_process (GO:0008150)	molecular_function (GO:0003674)	---	---
AT5G09720	AT5G09720	0.0147435	0.0147135	0.0578027	0.0622989	1	1.97399	1		Magnesium transporter CorA-like family protein	---	metal ion transport (GO:0030001)	metal ion transmembrane transporter activity (GO:0046873)	membrane (GO:0016020)	---
AT5G09750	HEC3	0.0465738	0.0324314	0	-0.456897	1	-1.79769e+308	1		basic helix-loop-helix (bHLH) DNA-binding superfamily protein	---	transmitting tissue development (GO:0010500) /// regulation of transcription, DNA-dependent (GO:0006355) /// carpel formation (GO:0048462)	DNA binding (GO:0003677) /// sequence-specific DNA binding transcription factor activity (GO:0003700)	---	---
AT5G09978	PEP7	0.11735	0.0858179	0	-0.386232	1	-1.79769e+308	1		elicitor peptide 7 precursor	---	---	---	---	---
AT5G10210	AT5G10210	0.193639	0	0.0174691	-1.79769e+308	1	1.79769e+308	1		---	---	biological_process (GO:0008150)	molecular_function (GO:0003674)	cellular_component (GO:0005575)	---
AT5G10420	AT5G10420	0.050976	0	0.0107088	-1.79769e+308	1	1.79769e+308	1		MATE efflux family protein	---	fruit ripening (GO:0009835)	antiporter activity (GO:0015297)	membrane (GO:0016020)	---
AT5G11130	AT5G11130	0.0354102	0	0	-1.79769e+308	1	0	1		Exostosin family protein	---	biological_process (GO:0008150)	catalytic activity (GO:0003824)	membrane (GO:0016020)	---
AT5G11400	AT5G11400	0.0177618	0.0549399	0.101143	1.69431	1	0.88047	1		Protein kinase superfamily protein	---	---	kinase activity (GO:0016301)	---	---
AT5G12990	CLE40	0.276547	0	0	-1.79769e+308	1	0	1		CLAVATA3/ESR-RELATED 40	Member of a large family of putative ligands homologous to the Clavata3 gene. Consists of a single exon.	signal transduction (GO:0007165) /// cell fate specification (GO:0001708)	receptor binding (GO:0005102) /// receptor serine/threonine kinase binding (GO:0033612)	apoplast (GO:0048046)	---
AT5G13380	AT5G13380	0.179809	0	0	-1.79769e+308	1	0	1		Auxin-responsive GH3 family protein	---	response to auxin stimulus (GO:0009733) /// pollen exine formation (GO:0010584)	---	cellular_component (GO:0005575)	---
AT5G13910	LEP	0.0322566	0	0.0620148	-1.79769e+308	1	1.79769e+308	1		Integrase-type DNA-binding superfamily protein	Encodes a member of the ERF (ethylene response factor) subfamily B-1 of ERF/AP2 transcription factor family (LEAFY PETIOLE). The protein contains one AP2 domain. There are 15 members in this subfamily including ATERF-3, ATERF-4, ATERF-7, and LEAFY PETIOLE. Acts as a positive regulator of gibberellic acid-induced germination.	positive regulation of seed germination (GO:0010030) /// regulation of transcription, DNA-dependent (GO:0006355) /// response to gibberellin stimulus (GO:0009739)	DNA binding (GO:0003677) /// sequence-specific DNA binding transcription factor activity (GO:0003700)	nucleus (GO:0005634)	---
AT5G14070	ROXY2	0.763773	0.380046	0.0585337	-0.941737	0.83372	-2.69884	0.274643		Thioredoxin superfamily protein	Encodes glutaredoxin ROXY2. ROXY2, together with ROXY1 (AT3G02000), controls anther development. roxy1 roxy2 double mutants are sterile and do not produce pollen.	negative regulation of transcription, DNA-dependent (GO:0045892) /// anther development (GO:0048653)	protein binding (GO:0005515)	cellular_component (GO:0005575)	---
AT5G14130	AT5G14130	0.0281052	0	0.094061	-1.79769e+308	1	1.79769e+308	1		Peroxidase superfamily protein	---	---	peroxidase activity (GO:0004601)	---	---
AT5G14160	AT5G14160	0.0675299	0.0533848	0.0299771	-0.273865	1	-0.83257	1		F-box family protein	---	biological_process (GO:0008150)	---	---	---
AT5G14860	AT5G14860	0.0108565	0	0.0100351	-1.79769e+308	1	1.79769e+308	1		UDP-Glycosyltransferase superfamily protein	---	---	transferase activity, transferring glycosyl groups (GO:0016757)	cellular_component (GO:0005575)	---
AT5G14990	AT5G14990	0.0078749	0.0243631	0	1.6946	1	-1.79769e+308	1		---	---	biological_process (GO:0008150)	molecular_function (GO:0003674)	cellular_component (GO:0005575)	---
AT5G15140	AT5G15140	0.141223	0	0	-1.79769e+308	1	0	1		Galactose mutarotase-like superfamily protein	---	galactose metabolic process (GO:0006012)	aldose 1-epimerase activity (GO:0004034)	---	5.1.3.3, galactose degradation I (Leloir pathway) (aldose 1-epimerase)
AT5G15290	AT5G15290	0.0219783	0	0	-1.79769e+308	1	0	1		Uncharacterised protein family (UPF0497)	---	cell-cell junction assembly (GO:0007043) /// cell wall modification (GO:0042545)	protein binding (GO:0005515) /// protein homodimerization activity (GO:0042803)	Casparian strip (GO:0048226) /// plasma membrane part (GO:0044459)	---
AT5G15620	AT5G15620	0.0247517	0	0	-1.79769e+308	1	0	1		F-box/RNI-like superfamily protein	---	biological_process (GO:0008150)	molecular_function (GO:0003674)	cellular_component (GO:0005575)	---
AT5G15948	AT5G15948	0.0132638	0.179677	0	3.82506	1	-1.79769e+308	1		conserved peptide upstream open reading frame 10	Upstream open reading frames (uORFs) are small open reading frames found in the 5' UTR of a mature mRNA, and can potentially mediate translational regulation of the largest, or major, ORF (mORF). CPuORF10 represents a conserved upstream opening reading frame relative to major ORF AT5G15950.1	---	---	---	---
AT5G16920	AT5G16920	0.528014	0.015134	0	-5.05948	0.222758	-1.79769e+308	1		Fasciclin-like arabinogalactan family protein	---	pollen exine formation (GO:0010584)	molecular_function (GO:0003674)	---	---
AT5G17030	UGT78D3	0.0808831	0	0	-1.79769e+308	1	0	1		UDP-glucosyl transferase 78D3	---	---	quercetin 3-O-glucosyltransferase activity (GO:0080043) /// transferase activity, transferring glycosyl groups (GO:0016757) /// flavonol 3-O-arabinosyltransferase activity (GO:0080059) /// UDP-glycosyltransferase activity (GO:0008194)	---	2.4.1.115, anthocyanin biosynthesis (pelargonidin 3-O-glucoside, cyanidin 3-O-glucoside) (UDP-glycosyltransferase) /// 2.4.1.115, anthocyanin biosynthesis (pelargonidin 3-O-glucoside, cyanidin 3-O-glucoside) (UDP-glycosyltransferase) /// 2.4.1.115, superpathway of anthocyanin biosynthesis (from cyanidin and cyanidin 3-<i>O</i>-glucoside) (UDP-glycosyltransferase) /// 2.4.1.91, quercetin glucoside…
AT5G17340	AT5G17340	0.447678	0	0	-1.79769e+308	0.512767	0	1		Putative membrane lipoprotein	---	biological_process (GO:0008150)	molecular_function (GO:0003674)	---	---
AT5G17810	WOX12	0.0276975	0	0	-1.79769e+308	1	0	1		WUSCHEL related homeobox 12	Encodes a WUSCHEL-related homeobox gene family member with 65 amino acids in its homeodomain. Proteins in this family contain a sequence of eight residues (TLPLFPMH) downstream of the homeodomain called the WUS box.	---	DNA binding (GO:0003677) /// sequence-specific DNA binding transcription factor activity (GO:0003700)	---	---
AT5G18403	AT5G18403	0.315927	0	0	-1.79769e+308	1	0	1		Putative membrane lipoprotein	Encodes a defensin-like (DEFL) family protein.	---	---	---	---
AT5G18661	AT5G18661	3.61756	1.43025	14.2071	-1.27352	0.906351	3.31227	0.30531		---	---	biological_process (GO:0008150)	molecular_function (GO:0003674)	cellular_component (GO:0005575)	---
AT5G18870	AT5G18870	0.0242586	0	0	-1.79769e+308	1	0	1		Inosine-uridine preferring nucleoside hydrolase family protein	---	purine nucleobase transport (GO:0006863) /// biological_process (GO:0008150)	molecular_function (GO:0003674)	---	---
AT5G19257	AT5G19257	12.5922	0	0	-1.79769e+308	0.639834	0	1		---	---	biological_process (GO:0008150)	molecular_function (GO:0003674)	cellular_component (GO:0005575)	---
AT5G19520	AT5G19520	0.00594183	0	0	-1.79769e+308	1	0	1		mechanosensitive channel of small conductance-like 9	---	detection of mechanical stimulus (GO:0050982) /// transition metal ion transport (GO:0000041) /// response to glucose stimulus (GO:0009749) /// response to sucrose stimulus (GO:0009744) /// response to karrikin (GO:0080167) /// response to fructose stimulus (GO:0009750)	mechanically-gated ion channel activity (GO:0008381)	nucleus (GO:0005634) /// plasma membrane (GO:0005886) /// membrane (GO:0016020)	---
AT5G19700	AT5G19700	0.016581	0	0	-1.79769e+308	1	0	1		MATE efflux family protein	---	---	transporter activity (GO:0005215)	membrane (GO:0016020)	---
AT5G19720	AT5G19720	0.0709901	0.045167	0	-0.587117	1	-1.79769e+308	1		Ribosomal protein L25/Gln-tRNA synthetase, anti-codon-binding domain	---	glutamyl-tRNA aminoacylation (GO:0006424)	ATP binding (GO:0005524)	---	---
AT5G19729	AT5G19729	6.80558	0	0	-1.79769e+308	0.639834	0	1		---	---	biological_process (GO:0008150)	molecular_function (GO:0003674)	cellular_component (GO:0005575)	---
AT5G19880	AT5G19880	0.0552926	0.0278026	0.158041	-0.926633	1	2.50701	1		Peroxidase superfamily protein	---	response to ethylene stimulus (GO:0009723) /// response to virus (GO:0009615)	peroxidase activity (GO:0004601)	---	---
AT5G20550	AT5G20550	0.0556125	0	0	-1.79769e+308	1	0	1		2-oxoglutarate (2OG) and Fe(II)-dependent oxygenase superfamily protein	---	transition metal ion transport (GO:0000041) /// brassinosteroid biosynthetic process (GO:0016132) /// flavonoid biosynthetic process (GO:0009813) /// regulation of anion channel activity (GO:0010359)	oxidoreductase activity, acting on paired donors, with incorporation or reduction of molecular oxygen, 2-oxoglutarate as one donor, and incorporation of one atom each of oxygen into both donors (GO:0016706)	cellular_component (GO:0005575)	1.14.11.9, flavonoid biosynthesis (oxidoreductase, acting on paired donors, with incorporation or reduction of molecular oxygen, 2-oxoglutarate as one donor, and incorporation of one atom each of oxygen into both donors) /// 1.14.11.9, leucodelphinidin biosynthesis (oxidoreductase, acting on paired donors, with incorporation or reduction of molecular oxygen, 2-oxoglutarate as one donor, and incor…
AT5G20820	AT5G20820	0.62707	0.172897	0.0314726	-1.79349	0.680882	-2.45774	1		SAUR-like auxin-responsive protein family	---	response to auxin stimulus (GO:0009733)	molecular_function (GO:0003674)	---	---
AT5G20860	AT5G20860	0.0925266	0.0103466	0.0693949	-3.09548	1	2.74568	1		Plant invertase/pectin methylesterase inhibitor superfamily	---	---	pectinesterase activity (GO:0030599)	plant-type cell wall (GO:0009505)	3.1.1.11, homogalacturonan degradation (pectinesterase)
AT5G22260	MS1	0.0110235	0	0	-1.79769e+308	1	0	1		RING/FYVE/PHD zinc finger superfamily protein	Sporophytic factor controlling anther and pollen development. Mutants fail to make functional pollen;pollen degeneration occurs after microspore release and the tapetum also appears abnormally vacuolated. Similar to PHD-finger motif transcription factors.	pollen wall assembly (GO:0010208) /// pollen germination (GO:0009846) /// regulation of transcription, DNA-dependent (GO:0006355) /// tapetal layer morphogenesis (GO:0048655) /// positive regulation of transcription, DNA-dependent (GO:0045893) /// microgametogenesis (GO:0055046) /// microsporogenesis (GO:0009556) /// cellular response to brassinosteroid stimulus (GO:0071367)	DNA binding (GO:0003677) /// sequence-specific DNA binding transcription factor activity (GO:0003700)	nucleus (GO:0005634)	---
AT5G22380	anac090	1.02059	0.929708	0.0387718	-0.069328	0.992646	-4.5837	0.0229736		NAC domain containing protein 90	---	multicellular organismal development (GO:0007275)	sequence-specific DNA binding transcription factor activity (GO:0003700)	cellular_component (GO:0005575)	---
AT5G22430	AT5G22430	4.76749	0	0	-1.79769e+308	0.296276	0	1		Pollen Ole e 1 allergen and extensin family protein	---	ovule development (GO:0048481) /// biological_process (GO:0008150)	molecular_function (GO:0003674)	anchored to membrane (GO:0031225)	---
AT5G22520	AT5G22520	0.0556755	0	0	-1.79769e+308	1	0	1		---	---	biological_process (GO:0008150)	molecular_function (GO:0003674)	cellular_component (GO:0005575)	---
AT5G22530	AT5G22530	0.0472764	0.122755	0.0277325	1.44182	1	-2.14613	1		---	---	systemic acquired resistance (GO:0009627) /// biological_process (GO:0008150) /// salicylic acid biosynthetic process (GO:0009697)	molecular_function (GO:0003674)	cellular_component (GO:0005575)	---
AT5G23220	NIC3	0.0333888	0	0	-1.79769e+308	1	0	1		nicotinamidase 3	---	metabolic process (GO:0008152)	nicotinamidase activity (GO:0008936) /// catalytic activity (GO:0003824)	---	3.5.1.19, pyridine nucleotide cycling (plants) (nicotinamidase)
AT5G23970	AT5G23970	0.0751898	0.0852478	0.136023	0.246357	1	0.674117	1		HXXXD-type acyl-transferase family protein	---	---	transferase activity (GO:0016740)	cellular_component (GO:0005575)	---
AT5G24480	AT5G24480	0.0585015	0	0.0163112	-1.79769e+308	1	1.79769e+308	1		Beta-galactosidase related protein	---	---	---	---	---
AT5G24540	BGLU31	0.131771	0.069004	0	-0.868045	1	-1.79769e+308	1		beta glucosidase 31	---	response to other organism (GO:0051707)	hydrolase activity, hydrolyzing O-glycosyl compounds (GO:0004553)	---	---
AT5G24775	AT5G24775	0.00753323	0	0.00438577	-1.79769e+308	1	1.79769e+308	1		transposable element gene	---	---	---	---	---
AT5G24790	AT5G24790	0.163461	0	0	-1.79769e+308	1	0	1		Protein of unknown function, DUF599	---	biological_process (GO:0008150)	molecular_function (GO:0003674)	---	---
AT5G24820	AT5G24820	0.0215065	0.0149046	0	-0.463777	1	-1.79769e+308	1		Eukaryotic aspartyl protease family protein	---	proteolysis (GO:0006508)	---	---	---
AT5G24900	CYP714A2	0.0150354	0	0	-1.79769e+308	1	0	1		cytochrome P450, family 714, subfamily A, polypeptide 2	member of CYP714A	---	oxygen binding (GO:0019825)	---	---
AT5G24940	AT5G24940	0.0192427	0	0	-1.79769e+308	1	0	1		Protein phosphatase 2C family protein	---	plant-type cell wall modification (GO:0009827) /// pollen tube growth (GO:0009860)	protein serine/threonine phosphatase activity (GO:0004722)	apoplast (GO:0048046)	---
AT5G25320	AT5G25320	0.0106552	0	0.0106426	-1.79769e+308	1	1.79769e+308	1		ACT-like superfamily protein	---	---	---	cellular_component (GO:0005575)	---
AT5G25530	AT5G25530	0.0165078	0.0708167	0.0634887	2.16618	1	-0.15759	1		DNAJ heat shock family protein	---	protein folding (GO:0006457)	---	---	---
AT5G25910	AtRLP52	0.0185777	0.0667315	0.0114488	1.91003	1	-2.54316	1		receptor like protein 52	putative disease resistance protein induced by chitin oligomers.	stamen development (GO:0048443) /// defense response to fungus (GO:0050832) /// signal transduction (GO:0007165) /// response to molecule of bacterial origin (GO:0002237) /// stomatal complex morphogenesis (GO:0010103) /// response to chitin (GO:0010200) /// defense response (GO:0006952)	kinase activity (GO:0016301)	---	---
AT5G26150	AT5G26150	0.00724651	0	0	-1.79769e+308	1	0	1		protein kinase family protein	---	---	kinase activity (GO:0016301)	---	---
AT5G26286	AT5G26286	0.0156915	0	0	-1.79769e+308	1	0	1		---	---	---	---	---	---
AT5G26300	AT5G26300	0.0259297	0	0	-1.79769e+308	1	0	1		TRAF-like family protein	---	biological_process (GO:0008150)	molecular_function (GO:0003674)	anchored to membrane (GO:0031225)	---
AT5G26320	AT5G26320	0.0256568	0	0	-1.79769e+308	1	0	1		TRAF-like family protein	---	biological_process (GO:0008150)	molecular_function (GO:0003674)	---	---
AT5G26620	AT5G26620	0.361239	0	0	-1.79769e+308	0.65745	0	1		---	---	biological_process (GO:0008150)	molecular_function (GO:0003674)	cellular_component (GO:0005575)	---
AT5G26692	AT5G26692	0.0674954	0	0	-1.79769e+308	1	0	1		Putative membrane lipoprotein	Encodes a Plant thionin family protein	biological_process (GO:0008150)	molecular_function (GO:0003674)	---	---
AT5G27050	AT5G27050	0.137544	0	0	-1.79769e+308	1	0	1		AGAMOUS-like 101	---	regulation of transcription, DNA-dependent (GO:0006355)	sequence-specific DNA binding transcription factor activity (GO:0003700)	nucleus (GO:0005634)	---
AT5G27140	AT5G27140	0.0193445	0.0755504	0.0121968	2.03075	1	-2.63094	1		NOP56-like pre RNA processing ribonucleoprotein	---	biological_process (GO:0008150)	DNA binding (GO:0003677)	---	---
AT5G27250	AT5G27250	0.026022	0.342941	0.22509	3.78539	0.39684	-0.607454	0.73296		transposable element gene	---	---	---	---	---
AT5G27590	AT5G27590	0.0289018	0.020058	0	-0.461751	1	-1.79769e+308	1		transposable element gene	---	---	---	---	---
AT5G27780	AT5G27780	0.0974901	0	0	-1.79769e+308	1	0	1		SAUR-like auxin-responsive protein family	---	response to auxin stimulus (GO:0009733)	molecular_function (GO:0003674)	---	---
AT5G27980	AT5G27980	0.067123	0.163689	0.0500768	1.35131	1	-1.70874	1		Seed maturation protein	---	multicellular organismal development (GO:0007275) /// pollen tube growth (GO:0009860)	molecular_function (GO:0003674)	---	---
AT5G28190	AT5G28190	0.00596753	0	0	-1.79769e+308	1	0	1		---	---	biological_process (GO:0008150)	molecular_function (GO:0003674)	cellular_component (GO:0005575)	---
AT5G28225	AT5G28225	0.0220247	0	0	-1.79769e+308	1	0	1		transposable element gene	---	---	---	---	---
AT5G28253	AT5G28253	0.00693324	0	0	-1.79769e+308	1	0	1		transposable element gene	---	---	---	---	---
AT5G28263	AT5G28263	0.00384715	0.00881815	0.00170192	1.26192	1	-2.37331	1		transposable element gene	---	---	---	---	---
AT5G28370	AT5G28370	0.0110069	0	0	-1.79769e+308	1	0	1		Pentatricopeptide repeat (PPR) superfamily protein	---	biological_process (GO:0008150)	---	---	---
AT5G28415	AT5G28415	0.0051946	0	0.00604582	-1.79769e+308	1	1.79769e+308	1		transposable element gene	---	---	---	---	---
AT5G28430	AT5G28430	0.0174516	0	0.032178	-1.79769e+308	1	1.79769e+308	1		transposable element gene	---	---	---	---	---
AT5G28470	AT5G28470	0.053525	0	0	-1.79769e+308	1	0	1		Major facilitator superfamily protein	---	oligopeptide transport (GO:0006857) /// pollen tube growth (GO:0009860)	transporter activity (GO:0005215)	membrane (GO:0016020)	---
AT5G28524	AT5G28524	0.0231202	0	0	-1.79769e+308	1	0	1		transposable element gene	---	---	---	---	---
AT5G28635	AT5G28635	0.00267724	0	0	-1.79769e+308	1	0	1		transposable element gene	---	---	---	---	---
AT5G28664	AT5G28664	0.0357795	0.0119028	0	-1.5226	1	-1.79769e+308	1		transposable element gene	---	---	---	---	---
AT5G28773	AT5G28773	1.19945	0.109061	0.324896	-3.39393	0.158629	1.57484	0.407254		transposable element gene	---	---	---	---	---
AT5G28823	AT5G28823	0.0291905	0	0	-1.79769e+308	1	0	1		---	---	biological_process (GO:0008150)	molecular_function (GO:0003674)	cellular_component (GO:0005575)	---
AT5G28845	AT5G28845	0.00476564	0	0.00916589	-1.79769e+308	1	1.79769e+308	1		transposable element gene	---	---	---	---	---
AT5G28897	AT5G28897	0.397389	0	0	-1.79769e+308	0.551557	0	1		---	---	---	---	---	---
AT5G28920	AT5G28920	0.519764	0.424207	0.512768	-0.227856	0.980443	0.273536	0.866693		---	---	biological_process (GO:0008150)	molecular_function (GO:0003674)	cellular_component (GO:0005575)	---
AT5G28970	AT5G28970	0.00661743	0	0	-1.79769e+308	1	0	1		transposable element gene	---	---	---	---	---
AT5G29040	AT5G29040	0.00679368	0	0	-1.79769e+308	1	0	1		---	---	---	---	---	---
AT5G29210	AT5G29210	0.0794777	0	0	-1.79769e+308	1	0	1		---	---	biological_process (GO:0008150)	molecular_function (GO:0003674)	cellular_component (GO:0005575)	---
AT5G29560	AT5G29560	0.0781308	0.0302724	0.0280374	-1.30265	1	-0.110654	1		caleosin-related family protein	---	biological_process (GO:0008150)	calcium ion binding (GO:0005509)	cellular_component (GO:0005575)	---
AT5G30420	AT5G30420	0.00619159	0	0	-1.79769e+308	1	0	1		---	---	---	---	---	---
AT5G30584	AT5G30584	0.00318757	0.00200206	0	-0.605738	1	-1.79769e+308	1		transposable element gene	---	---	---	---	---
AT5G31651	AT5G31651	0.0198521	0	0	-1.79769e+308	1	0	1		transposable element gene	---	---	---	---	---
AT5G31770	AT5G31770	0.0658739	0	0	-1.79769e+308	1	0	1		transposable element gene	---	---	---	---	---
AT5G32169	AT5G32169	0.0382834	0	0	-1.79769e+308	1	0	1		transposable element gene	---	---	---	---	---
AT5G32267	AT5G32267	0.00844371	0	0	-1.79769e+308	1	0	1		transposable element gene	---	---	---	---	---
AT5G32516	AT5G32516	0.00830688	0	0	-1.79769e+308	1	0	1		transposable element gene	---	---	---	---	---
AT5G32520	AT5G32520	0.00936268	0	0.00545275	-1.79769e+308	1	1.79769e+308	1		transposable element gene	pseudogene of unknown protein	---	---	---	---
AT5G32775	AT5G32775	0.0268038	0	0	-1.79769e+308	1	0	1		transposable element gene	---	---	---	---	---
AT5G33370	AT5G33370	6.58438	0	0	-1.79769e+308	0.277982	0	1		GDSL-like Lipase/Acylhydrolase superfamily protein	---	---	carboxylesterase activity (GO:0004091)	---	---
AT5G33382	AT5G33382	0.00480544	0.00995937	0	1.11662	1	-1.79769e+308	1		transposable element gene	---	---	---	---	---
AT5G33402	AT5G33402	0.0103086	0	0	-1.79769e+308	1	0	1		transposable element gene	---	---	---	---	---
AT5G34790	AT5G34790	0.187493	0.194546	0.180821	0.118507	1	-0.105552	1		transposable element gene	---	---	---	---	---
AT5G34795	AT5G34795	0.0893914	0.260015	0.126828	1.60562	1	-1.03572	1		---	---	---	---	---	---
AT5G34800	AT5G34800	0.035903	0.347716	0.208406	3.34097	0.329919	-0.738514	0.554142		transposable element gene	---	---	---	---	---
AT5G34830	AT5G34830	0.0830902	0.11653	0	0.553185	1	-1.79769e+308	1		---	---	biological_process (GO:0008150)	molecular_function (GO:0003674)	cellular_component (GO:0005575)	---
AT5G34841	AT5G34841	0.0196038	0	0	-1.79769e+308	1	0	1		transposable element gene	---	---	---	---	---
AT5G35142	AT5G35142	0.00847306	0	0	-1.79769e+308	1	0	1		transposable element gene	---	---	---	---	---
AT5G35250	AT5G35250	0.0145722	0.0581704	0	2.0623	1	-1.79769e+308	1		transposable element gene	---	---	---	---	---
AT5G35300	AT5G35300	0.203124	0	0	-1.79769e+308	1	0	1		---	---	biological_process (GO:0008150)	molecular_function (GO:0003674)	cellular_component (GO:0005575)	---
AT5G35600	HDA7	0.0213807	0.0148171	0	-0.463812	1	-1.79769e+308	1		histone deacetylase7	---	histone deacetylation (GO:0016575)	histone deacetylase activity (GO:0004407)	nucleus (GO:0005634)	---
AT5G35760	AT5G35760	0.0664728	0.0422563	0	-0.588365	1	-1.79769e+308	1		Beta-galactosidase related protein	---	---	---	---	---
AT5G35914	AT5G35914	0.020892	0.130294	0.0375643	2.70598	1	-1.79434	1		transposable element gene	---	---	---	---	---
AT5G36180	scpl1	0.00883914	0	0.00882893	-1.79769e+308	1	1.79769e+308	1		serine carboxypeptidase-like 1	---	proteolysis (GO:0006508)	serine-type carboxypeptidase activity (GO:0004185)	---	---
AT5G36910	THI2.2	7.88289	4.89541	0.0790693	-0.622063	0.837511	-5.95217	4.62446e-05		thionin 2.2	Encodes a thionin that is expressed at a low basal level in seedlings and shows circadian variation. Predicted to encode a PR (pathogenesis-related) protein. Belongs to the plant thionin (PR-13) family with the following members: At1g66100, At5g36910, At1g72260, At2g15010, At1g12663, At1g12660.	defense response (GO:0006952)	toxin receptor binding (GO:0050827)	---	---
AT5G36925	AT5G36925	1.31838	4.06782	1.87633	1.69072	0.632521	-1.11634	0.346711		---	---	biological_process (GO:0008150)	molecular_function (GO:0003674)	nucleus (GO:0005634) /// cytoplasm (GO:0005737)	---
AT5G36930	AT5G36930	0.228508	0.38799	0.213545	0.829003	0.847782	-0.861477	0.313191		Disease resistance protein (TIR-NBS-LRR class) family	---	defense response (GO:0006952)	---	---	---
AT5G37175	AT5G37175	0.529758	0	0	-1.79769e+308	0.551557	0	1		transposable element gene	---	---	---	---	---
AT5G37210	AT5G37210	0.0119873	0	0	-1.79769e+308	1	0	1		Cysteine/Histidine-rich C1 domain family protein	---	biological_process (GO:0008150)	molecular_function (GO:0003674)	cellular_component (GO:0005575)	---
AT5G37460	AT5G37460	0.00830688	0.0082908	0	0.0624365	1	-1.79769e+308	1		Family of unknown function (DUF577)	---	biological_process (GO:0008150)	molecular_function (GO:0003674)	cellular_component (GO:0005575)	---
AT5G37490	AT5G37490	0.102851	0.0676267	0.0985055	-0.539652	1	0.54261	1		ARM repeat superfamily protein	---	ethylene biosynthetic process (GO:0009693) /// response to chitin (GO:0010200) /// respiratory burst involved in defense response (GO:0002679) /// intracellular signal transduction (GO:0035556)	---	---	---
AT5G37840	AT5G37840	0.0313378	0	0	-1.79769e+308	1	0	1		---	---	biological_process (GO:0008150)	molecular_function (GO:0003674)	cellular_component (GO:0005575)	---
AT5G38020	AT5G38020	0.0445838	0.0233555	0.033398	-0.867523	1	0.515999	1		S-adenosyl-L-methionine-dependent methyltransferases superfamily protein	encodes a protein whose sequence is similar to SAM:salicylic acid carboxyl methyltransferase (SAMT) (GI:6002712)(Clarkia breweri) and to SAM:benzoic acid carboxyl methyltransferase (BAMT)(GI:9789277)(Antirrhinum majus)	cellular cell wall macromolecule metabolic process (GO:0010382) /// xylem development (GO:0010089) /// fatty acid biosynthetic process (GO:0006633)	S-adenosylmethionine-dependent methyltransferase activity (GO:0008757)	cellular_component (GO:0005575)	---
AT5G38080	AT5G38080	0.0519266	0	0.0479687	-1.79769e+308	1	1.79769e+308	1		---	---	biological_process (GO:0008150)	molecular_function (GO:0003674)	cellular_component (GO:0005575)	---
AT5G38285	AT5G38285	0.00887409	0.011715	0	0.465916	1	-1.79769e+308	1		transposable element gene	---	---	---	---	---
AT5G38400	AT5G38400	0.0557006	1.94392	0.10705	5.19036	0.198293	-4.18261	0.0273501		---	---	biological_process (GO:0008150)	molecular_function (GO:0003674)	cellular_component (GO:0005575)	---
AT5G38700	AT5G38700	0.0728784	0	0	-1.79769e+308	1	0	1		---	---	biological_process (GO:0008150)	molecular_function (GO:0003674)	---	---
AT5G39070	AT5G39070	0.0411564	0.348847	0.124457	3.14864	0.531641	-1.48694	0.439809		transposable element gene	---	---	---	---	---
AT5G39100	GLP6	0.0567772	0	0.648034	-1.79769e+308	1	1.79769e+308	0.026562		germin-like protein 6	germin-like protein (GLP6)	biological_process (GO:0008150)	---	---	---
AT5G39220	AT5G39220	0.102031	0.0668542	0	-0.544681	1	-1.79769e+308	1		alpha/beta-Hydrolases superfamily protein	---	---	hydrolase activity (GO:0016787)	---	---
AT5G39493	AT5G39493	0.297182	0	0	-1.79769e+308	1	0	1		Plant self-incompatibility protein S1 family	---	---	---	---	---
AT5G39580	AT5G39580	0.224897	0.0146554	0.0123438	-3.87453	1	-0.247645	1		Peroxidase superfamily protein	---	defense response to fungus (GO:0050832) /// amino acid transport (GO:0006865)	peroxidase activity (GO:0004601)	---	---
AT5G39930	CLPS5	0.0157365	0	0	-1.79769e+308	1	0	1		CLP1-similar protein 5	Encodes a protein with similarity to the CLP1 polyadenylation factor.	---	---	---	---
AT5G40040	AT5G40040	0.122548	0	0	-1.79769e+308	1	0	1		60S acidic ribosomal protein family	---	translational elongation (GO:0006414)	structural constituent of ribosome (GO:0003735)	cytosolic ribosome (GO:0022626) /// ribosome (GO:0005840)	---
AT5G40316	AT5G40316	0.0422665	0	0	-1.79769e+308	1	0	1		other RNA	---	biological_process (GO:0008150)	molecular_function (GO:0003674)	cellular_component (GO:0005575)	---
AT5G40395	U6acat	2.04846	0.525907	0	-1.89643	0.82154	-1.79769e+308	0.429383		U6acat; snRNA	---	mRNA splicing, via spliceosome (GO:0000398)	---	U6atac snRNP (GO:0005691)	---
AT5G40430	AT5G40430	0.0386885	0	0	-1.79769e+308	1	0	1		myb domain protein 22	Encodes a putative transcription factor (MYB22).	regulation of transcription, DNA-dependent (GO:0006355)	DNA binding (GO:0003677) /// sequence-specific DNA binding transcription factor activity (GO:0003700)	---	---
AT5G40990	GLIP1	0.0150491	0	0.0150303	-1.79769e+308	1	1.79769e+308	1		GDSL lipase 1	Component of plant resistance. Contains lipase signature motif and GDSL domain. Directly interferes with the fungal infection process by acting on fungal cell walls through its action as a antimicrobial compound. Critical component for both local and systemic resistance responses in the incompatible interaction with Alternaria brassicicola in the ethylene-dependent pathway.	defense response to bacterium (GO:0042742) /// response to salicylic acid stimulus (GO:0009751) /// defense response to fungus, incompatible interaction (GO:0009817) /// jasmonic acid and ethylene-dependent systemic resistance, ethylene mediated signaling pathway (GO:0009871) /// induced systemic resistance, ethylene mediated signaling pathway (GO:0009866) /// defense response to fungus (GO:00508…	carboxylesterase activity (GO:0004091) /// lipase activity (GO:0016298)	extracellular space (GO:0005615)	---
AT5G41390	AT5G41390	0.0327126	0.176603	0.0613367	2.49782	1	-1.52569	1		PLAC8 family protein	---	biological_process (GO:0008150)	molecular_function (GO:0003674)	---	---
AT5G41471	SNOR108	16.0662	0	0	-1.79769e+308	0.553285	0	1		SNOR108; snoRNA	predicted to encode a C/D box type of snoRNA, also known as Ath-350 (GB: AJ505636). But, the submitted sequence of 110 nucleotides is only part of the 160 nucleotide sequence predicted by Northern blotting. It is assumed that a 5' portion of the gene is missing and its 5' end has not been conclusively mapped. Sequence analysis of this snoRNA suggests that it may not function like other C/D box fa…	ribosome biogenesis (GO:0042254)	molecular_function (GO:0003674)	---	---
AT5G41540	AT5G41540	0.0301226	0.00473377	0.00473751	-2.60455	1	0.00113786	1		Disease resistance protein (TIR-NBS-LRR class) family	---	defense response (GO:0006952)	---	---	---
AT5G41590	AT5G41590	2.59929	12.7024	2.89769	2.35414	0.0533377	-2.13212	5.1654e-06		Protein of unknown function (DUF567)	---	biological_process (GO:0008150)	molecular_function (GO:0003674)	cellular_component (GO:0005575)	---
AT5G41730	AT5G41730	0.00715629	0.0442779	0.0484384	2.69453	1	0.129566	1		Protein kinase family protein	---	---	kinase activity (GO:0016301) /// protein serine/threonine/tyrosine kinase activity (GO:0004712)	---	---
AT5G42235	AT5G42235	0.061274	0	0	-1.79769e+308	1	0	1		Expressed protein	Encodes a defensin-like (DEFL) family protein.	biological_process (GO:0008150)	molecular_function (GO:0003674)	membrane (GO:0016020)	---
AT5G42905	AT5G42905	0.0970342	0.0992339	0	0.0975717	1	-1.79769e+308	1		Polynucleotidyl transferase, ribonuclease H-like superfamily protein	---	---	---	cellular_component (GO:0005575)	---
AT5G43200	AT5G43200	0.0854147	0	0.0331375	-1.79769e+308	1	1.79769e+308	1		Zinc finger, C3HC4 type (RING finger) family protein	---	---	zinc ion binding (GO:0008270)	---	---
AT5G43340	PHT6	0.0651423	0	0.00949703	-1.79769e+308	1	1.79769e+308	1		phosphate transporter 1;6	Encodes Pht1;6, a member of the Pht1 family of phosphate transporters which include: Pht1;1/At5g43350, Pht1;2/At5g43370, Pht1;3/At5g43360, Pht1;4/At2g38940, Pht1;5/At2g32830, Pht1;6/At5g43340, Pht1;7/At3g54700, Pht1;8/At1g20860, Pht1;9/At1g76430 (Plant Journal 2002, 31:341).	---	sugar:hydrogen symporter activity (GO:0005351) /// phosphate ion transmembrane transporter activity (GO:0015114) /// inorganic phosphate transmembrane transporter activity (GO:0005315) /// carbohydrate transmembrane transporter activity (GO:0015144)	membrane (GO:0016020)	---
AT5G43410	AT5G43410	0.11419	0	0	-1.79769e+308	1	0	1		Integrase-type DNA-binding superfamily protein	encodes a member of the ERF (ethylene response factor) subfamily B-3 of ERF/AP2 transcription factor family. The protein contains one AP2 domain. There are 18 members in this subfamily including ATERF-1, ATERF-2, AND ATERF-5.	regulation of transcription, DNA-dependent (GO:0006355)	DNA binding (GO:0003677) /// sequence-specific DNA binding transcription factor activity (GO:0003700)	nucleus (GO:0005634)	---
AT5G43590	AT5G43590	0.0138272	0	0	-1.79769e+308	1	0	1		Acyl transferase/acyl hydrolase/lysophospholipase superfamily protein	---	---	nutrient reservoir activity (GO:0045735)	cellular_component (GO:0005575)	---
AT5G43640	AT5G43640	0.0891696	0	0.166682	-1.79769e+308	1	1.79769e+308	1		Ribosomal protein S19 family protein	---	translation (GO:0006412)	structural constituent of ribosome (GO:0003735)	cytosolic small ribosomal subunit (GO:0022627)	---
AT5G43650	BHLH92	0.501804	0.58388	0.193522	0.28378	0.964484	-1.59318	0.247153		basic helix-loop-helix (bHLH) DNA-binding superfamily protein	---	regulation of transcription, DNA-dependent (GO:0006355)	DNA binding (GO:0003677) /// sequence-specific DNA binding transcription factor activity (GO:0003700)	---	---
AT5G43890	YUC5	0.100245	0	0	-1.79769e+308	1	0	1		Flavin-binding monooxygenase family protein	Encodes a YUCCA-like putative flavin monooxygenase, the activation tagging mutant has increased level of IAA, increased auxin response and phenotype of auxin overproduction, rescues erecta mutant phenotype	response to brassinosteroid stimulus (GO:0009741) /// auxin biosynthetic process (GO:0009851)	monooxygenase activity (GO:0004497)	cellular_component (GO:0005575)	RXN-1405, IAA biosynthesis I (tryptamine monooxygenase)
AT5G44120	CRA1	0.0152538	0	0	-1.79769e+308	1	0	1		RmlC-like cupins superfamily protein	Encodes a 12S seed storage protein. The Landsberg erecta genome contains another copy of 12S globulin gene, CRA2, which is located tandemly with CRA1. Protein is tyrosine-phosphorylated and its phosphorylation state is modulated in response to ABA in Arabidopsis thaliana seeds.	response to abscisic acid stimulus (GO:0009737) /// cellular response to abscisic acid stimulus (GO:0071215) /// seed dormancy process (GO:0010162) /// seed maturation (GO:0010431)	nutrient reservoir activity (GO:0045735)	---	---
AT5G44265	AT5G44265	0.123778	0	0	-1.79769e+308	1	0	1		Bifunctional inhibitor/lipid-transfer protein/seed storage 2S albumin superfamily protein	Encodes a Protease inhibitor/seed storage/LTP family protein. Predicted to be a member of PR-14 pathogenesis-related protein family with the following members: At2g38540/LTP1, At2g38530/LTP2, At5g59320/LTP3, At5g59310/LTP4, At3g51600/LTP5, At3g08770/LTP6, At2g15050/LTP7, At2g18370/LTP8, At2g15325/LTP9, At5g01870/LTP10, At4g33355/LTP11, At3g51590/LTP12, At5g44265/LTP13, At5g62065/LTP14, At4g08530/…	---	---	---	---
AT5G44270	AT5G44270	0.0493306	0	0	-1.79769e+308	1	0	1		TPX2 (targeting protein for Xklp2) protein family	---	biological_process (GO:0008150)	molecular_function (GO:0003674)	cellular_component (GO:0005575)	---
AT5G44316	AT5G44316	0.0229026	0	0.0228752	-1.79769e+308	1	1.79769e+308	1		Stabilizer of iron transporter SufD superfamily protein	---	---	---	---	---
AT5G44417	AT5G44417	0.0334655	0	0	-1.79769e+308	1	0	1		---	---	---	---	---	---
AT5G44430	PDF1.2c	1.87809	0.297972	0	-2.59079	0.329839	-1.79769e+308	0.199258		plant defensin 1.2C	Predicted to encode a PR (pathogenesis-related) protein. Belongs to the plant defensin (PDF) family with the following members: At1g75830/PDF1.1, At5g44420/PDF1.2a, At2g26020/PDF1.2b, At5g44430/PDF1.2c, At2g26010/PDF1.3, At1g19610/PDF1.4, At1g55010/PDF1.5, At2g02120/PDF2.1, At2g02100/PDF2.2, At2g02130/PDF2.3, At1g61070/PDF2.4, At5g63660/PDF2.5, At2g02140/PDF2.6, At5g38330/PDF3.1 and At4g30070/PDF…	defense response (GO:0006952)	molecular_function (GO:0003674)	cell wall (GO:0005618)	---
AT5G44460	CML43	0.0250971	0	0.0231934	-1.79769e+308	1	1.79769e+308	1		calmodulin like 43	---	---	calcium ion binding (GO:0005509)	---	---
AT5G44574	AT5G44574	0.0668781	0.0425173	0	-0.588253	1	-1.79769e+308	1		---	---	biological_process (GO:0008150)	molecular_function (GO:0003674)	---	---
AT5G44578	AT5G44578	1.09593	0	0.0446173	-1.79769e+308	0.459957	1.79769e+308	1		---	---	biological_process (GO:0008150)	molecular_function (GO:0003674)	---	---
AT5G44590	AT5G44590	0.0423195	0	0.0302976	-1.79769e+308	1	1.79769e+308	1		S-adenosyl-L-methionine-dependent methyltransferases superfamily protein	---	biological_process (GO:0008150)	molecular_function (GO:0003674)	---	---
AT5G44620	CYP706A3	0.948062	0	0	-1.79769e+308	0.358076	0	1		cytochrome P450, family 706, subfamily A, polypeptide 3	member of CYP706A	---	oxygen binding (GO:0019825)	cellular_component (GO:0005575)	---
AT5G44630	AT5G44630	0.146734	0	0	-1.79769e+308	1	0	1		Terpenoid cyclases/Protein prenyltransferases superfamily protein	Encodes a sesquiterpene synthase involved in generating all of the group B sesquiterpenes found in the Arabidopsis floral volatile blend. Strongly expressed in intrafloral nectaries.	sesquiterpenoid biosynthetic process (GO:0016106) /// plant-type cell wall modification (GO:0009827) /// sesquiterpene biosynthetic process (GO:0051762)	---	---	4.2.3.-, farnesene biosynthesis ((+)-&alpha;-barbatene synthase||(+)-thujopsene synthase||isobazzanene synthase||(+)-&beta;-barbatene synthase||(<i>E</i>)-&beta;-farnesene synthase||&beta;-acoradiene synthase||(+)-&beta;-chamigrene synthase||&alpha;-zingaberene synthase||&alpha;-chamigrene synthase||&beta;-bisabolene synthase||&beta;-sesquiphellandrene synthase||&delta;-cuprenene synthase||&alpha…
AT5G44950	AT5G44950	0.0394189	0	0.0115012	-1.79769e+308	1	1.79769e+308	1		F-box/RNI-like/FBD-like domains-containing protein	---	biological_process (GO:0008150)	molecular_function (GO:0003674)	cellular_component (GO:0005575)	---
AT5G45220	AT5G45220	0.0915936	0	0	-1.79769e+308	1	0	1		Disease resistance protein (TIR-NBS-LRR class) family	---	defense response (GO:0006952)	transmembrane signaling receptor activity (GO:0004888)	---	---
AT5G45450	AT5G45450	0.0311636	0	0	-1.79769e+308	1	0	1		Oligopeptide transporter OPT superfamily protein	---	---	molecular_function (GO:0003674)	---	---
AT5G45573	AT5G45573	0.114251	0.0398591	0	-1.45399	1	-1.79769e+308	1		---	---	biological_process (GO:0008150)	molecular_function (GO:0003674)	cellular_component (GO:0005575)	---
AT5G46200	AT5G46200	0.0264028	0.0203868	0.0102014	-0.307825	1	-0.998862	1		Protein of Unknown Function (DUF239)	---	actin filament-based movement (GO:0030048) /// actin cytoskeleton organization (GO:0030036) /// biological_process (GO:0008150)	molecular_function (GO:0003674)	---	---
AT5G46315	U6-29	0.0196045	0.0195632	0	0.062195	1	-1.79769e+308	1		U6-29; snRNA	---	mRNA splicing, via spliceosome (GO:0000398)	---	U6 snRNP (GO:0005688)	---
AT5G46360	KCO3	0.0393207	0	0	-1.79769e+308	1	0	1		Ca2+ activated outward rectifying K+ channel 3	Encodes AtKCO3, a member of the Arabidopsis thaliana K+ channel family of AtTPK/KCO proteins. AtKCO3 is targeted to the vacuolar membrane. Forms homomeric ion channels in vivo.	purine nucleobase transport (GO:0006863) /// protein homooligomerization (GO:0051260)	outward rectifier potassium channel activity (GO:0015271) /// calcium ion binding (GO:0005509)	plant-type vacuole membrane (GO:0009705)	---
AT5G46510	AT5G46510	0.0487052	0	0	-1.79769e+308	1	0	1		Disease resistance protein (TIR-NBS-LRR class) family	---	defense response (GO:0006952)	---	---	---
AT5G46795	MSP2	0.0931477	0	0	-1.79769e+308	1	0	1		microspore-specific promoter 2	---	pollen development (GO:0009555)	molecular_function (GO:0003674)	---	---
AT5G46820	AT5G46820	0.0256568	0	0	-1.79769e+308	1	0	1		Protein of Unknown Function (DUF239)	---	biological_process (GO:0008150)	molecular_function (GO:0003674)	cellular_component (GO:0005575)	---
AT5G46871	AT5G46871	1.04233	0.299405	0	-1.73441	0.834548	-1.79769e+308	0.440536		Putative membrane lipoprotein	Encodes a defensin-like (DEFL) family protein.	---	---	---	---
AT5G47000	AT5G47000	0.0184963	0.0128112	0.0116602	-0.464601	1	-0.135815	1		Peroxidase superfamily protein	---	---	peroxidase activity (GO:0004601) /// xylan 1,4-beta-xylosidase activity (GO:0009044)	---	---
AT5G47077	LCR6	0.344635	0.342522	1.00282	0.0563593	0.999323	1.54979	0.71436		low-molecular-weight cysteine-rich 6	Encodes a member of a family of small,secreted, cysteine rich protein with sequence similarity to the PCP (pollen coat protein) gene family.	---	---	---	---
AT5G47950	AT5G47950	0.0210986	0	0	-1.79769e+308	1	0	1		HXXXD-type acyl-transferase family protein	---	---	transferase activity (GO:0016740)	cellular_component (GO:0005575)	---
AT5G48175	AT5G48175	0.413629	0	0.133238	-1.79769e+308	0.515845	1.79769e+308	1		---	---	biological_process (GO:0008150)	molecular_function (GO:0003674)	---	---
AT5G48210	AT5G48210	0.544222	0	0	-1.79769e+308	0.48755	0	1		Protein of unknown function (DUF1278)	---	biological_process (GO:0008150) /// pollen exine formation (GO:0010584)	molecular_function (GO:0003674)	---	---
AT5G48270	AT5G48270	0.0112367	0	0	-1.79769e+308	1	0	1		Plant protein of unknown function (DUF868)	---	biological_process (GO:0008150)	molecular_function (GO:0003674)	---	---
AT5G48510	AT5G48510	0.0465738	0	0	-1.79769e+308	1	0	1		BTB/POZ domain-containing protein	---	biological_process (GO:0008150)	---	cellular_component (GO:0005575)	---
AT5G49270	SHV2	0.00710469	0	0	-1.79769e+308	1	0	1		COBRA-like extracellular glycosyl-phosphatidyl inositol-anchored protein family	Involved in successfully establishing tip growth in root hairs.	root hair cell differentiation (GO:0048765) /// root epidermal cell differentiation (GO:0010053) /// root hair elongation (GO:0048767) /// developmental growth (GO:0048589) /// cell tip growth (GO:0009932) /// trichoblast differentiation (GO:0010054) /// lateral root development (GO:0048527)	---	anchored to membrane (GO:0031225)	---
AT5G49350	AT5G49350	0.0273523	0	0	-1.79769e+308	1	0	1		Glycine-rich protein family	---	biological_process (GO:0008150)	molecular_function (GO:0003674)	---	---
AT5G49420	AT5G49420	0.0452882	0	0.0972061	-1.79769e+308	1	1.79769e+308	1		MADS-box transcription factor family protein	---	---	DNA binding (GO:0003677) /// sequence-specific DNA binding transcription factor activity (GO:0003700)	---	---
AT5G49615	AT5G49615	0.156685	0	0	-1.79769e+308	1	0	1		TAS3b (trans-acting siRNA 3b); other RNA	trans-acting siRNA (tasi-RNA)	---	---	---	---
AT5G49770	AT5G49770	0.0252849	0	0	-1.79769e+308	1	0	1		Leucine-rich repeat protein kinase family protein	---	protein phosphorylation (GO:0006468) /// transmembrane receptor protein tyrosine kinase signaling pathway (GO:0007169)	ATP binding (GO:0005524) /// protein serine/threonine kinase activity (GO:0004674)	---	---
AT5G50300	AZG2	0.0223863	0.0454282	0	1.0862	1	-1.79769e+308	1		Xanthine/uracil permease family protein	Encodes a homolog of the adenine-guanine-hypoxanthine transporter AzgA of Aspergillus nidulans. Function as a plant adenine-guanine transporter. Two closely related genes exist in Arabidopsis: AT3G10960 (Azg1) and AT5G50300 (Azg2).	purine nucleobase transport (GO:0006863) /// transport (GO:0006810) /// guanine transport (GO:0015854) /// adenine transport (GO:0015853) /// nucleobase-containing compound transport (GO:0015931)	transporter activity (GO:0005215) /// purine nucleobase transmembrane transporter activity (GO:0005345)	membrane (GO:0016020)	---
AT5G50830	AT5G50830	0.0201248	0	0	-1.79769e+308	1	0	1		---	---	---	molecular_function (GO:0003674)	---	---
AT5G51760	AHG1	0.0270422	0.785002	0.701821	4.92464	0.03815	-0.161592	0.891227		Protein phosphatase 2C family protein	Encodes AHG1 (ABA-hypersensitive germination 1), a putative protein phosphatase 2C (PP2C). Expressed in seeds. AHG1 functions in seed development and germination.	protein ubiquitination (GO:0016567) /// response to abscisic acid stimulus (GO:0009737) /// seed dormancy process (GO:0010162) /// vegetative to reproductive phase transition of meristem (GO:0010228) /// photomorphogenesis (GO:0009640) /// response to freezing (GO:0050826) /// seed development (GO:0048316) /// seed germination (GO:0009845) /// fatty acid catabolic process (GO:0009062) /// sugar m…	protein serine/threonine phosphatase activity (GO:0004722)	---	---
AT5G52160	AT5G52160	1.77579	0	0	-1.79769e+308	0.412807	0	1		Bifunctional inhibitor/lipid-transfer protein/seed storage 2S albumin superfamily protein	---	lipid transport (GO:0006869)	lipid binding (GO:0008289)	---	---
AT5G52260	AtMYB19	0.032839	0	0	-1.79769e+308	1	0	1		myb domain protein 19	Member of the R2R3 factor gene family.	regulation of transcription, DNA-dependent (GO:0006355)	DNA binding (GO:0003677) /// sequence-specific DNA binding transcription factor activity (GO:0003700)	---	---
AT5G52400	AT5G52400	0.0408236	1.64571	0.0785108	5.39839	0.043407	-4.38967	3.05368e-05		cytochrome P450, family 715, subfamily A, polypeptide 1	member of CYP715A	---	oxygen binding (GO:0019825)	---	---
AT5G52730	AT5G52730	1.23933	0	0.151681	-1.79769e+308	0.455399	1.79769e+308	1		Copper transport protein family	---	---	metal ion binding (GO:0046872)	cellular_component (GO:0005575)	---
AT5G53190	AT5G53190	0.0549099	0	0	-1.79769e+308	1	0	1		Nodulin MtN3 family protein	---	biological_process (GO:0008150)	sugar transmembrane transporter activity (GO:0051119)	membrane (GO:0016020) /// integral to plasma membrane (GO:0005887)	---
AT5G53230	AT5G53230	0.164033	0.0491226	0.0305387	-1.67429	1	-0.685748	1		Protein of unknown function (DUF295)	---	biological_process (GO:0008150)	molecular_function (GO:0003674)	---	---
AT5G53240	AT5G53240	0.0131297	0.0144082	0.0777046	0.199286	1	2.43111	1		Protein of unknown function (DUF295)	---	biological_process (GO:0008150)	molecular_function (GO:0003674)	---	---
AT5G53380	AT5G53380	0.0110922	0	0.0315848	-1.79769e+308	1	1.79769e+308	1		O-acyltransferase (WSD1-like) family protein	---	---	molecular_function (GO:0003674)	cellular_component (GO:0005575)	---
AT5G53390	AT5G53390	0.172165	0	0	-1.79769e+308	1	0	1		O-acyltransferase (WSD1-like) family protein	---	---	molecular_function (GO:0003674)	cellular_component (GO:0005575)	---
AT5G53510	ATOPT9	0.0325471	0	0	-1.79769e+308	1	0	1		oligopeptide transporter 9	oligopeptide transporter	oligopeptide transport (GO:0006857)	oligopeptide transporter activity (GO:0015198)	membrane (GO:0016020)	---
AT5G53905	AT5G53905	0.0923782	0.0921476	0	0.0616268	1	-1.79769e+308	1		---	---	biological_process (GO:0008150)	molecular_function (GO:0003674)	cellular_component (GO:0005575)	---
AT5G53950	CUC2	0.0460852	0	0	-1.79769e+308	1	0	1		NAC (No Apical Meristem) domain transcriptional regulator superfamily protein	Transcriptional activator of the NAC gene family, with CUC1 redundantly required for embryonic apical meristem formation, cotyledon separation and expression of STM. Proper timing of CUC2 expression is required to maintain the phyllotactic pattern initiated in the meristem. CUC2 expression in leaf sinus region is required for serration and the extent of serration is modulated by mir164A mediated …	regulation of timing of organ formation (GO:0048504) /// formation of organ boundary (GO:0010160) /// multicellular organismal development (GO:0007275) /// secondary shoot formation (GO:0010223) /// primary shoot apical meristem specification (GO:0010072) /// leaf morphogenesis (GO:0009965) /// leaf development (GO:0048366)	sequence-specific DNA binding transcription factor activity (GO:0003700)	cellular_component (GO:0005575)	---
AT5G54150	AT5G54150	0.0502251	0.105182	0	1.13164	1	-1.79769e+308	1		---	---	biological_process (GO:0008150)	molecular_function (GO:0003674)	---	---
AT5G54450	AT5G54450	0.0153505	0	0.0141881	-1.79769e+308	1	1.79769e+308	1		Protein of unknown function (DUF295)	---	biological_process (GO:0008150)	molecular_function (GO:0003674)	---	---
AT5G54620	AT5G54620	0.172285	0.106304	0.0731726	-0.631377	1	-0.538814	1		Ankyrin repeat family protein	---	biological_process (GO:0008150)	---	cellular_component (GO:0005575)	---
AT5G54661	AT5G54661	0.0573208	0	0.110161	-1.79769e+308	1	1.79769e+308	1		---	Pseudogene of AT5G54660; heat shock protein-related	---	---	---	---
AT5G55330	AT5G55330	0.104834	0	0	-1.79769e+308	1	0	1		MBOAT (membrane bound O-acyl transferase) family protein	---	biological_process (GO:0008150)	transferase activity, transferring acyl groups (GO:0016746)	---	---
AT5G55410	AT5G55410	0.0586184	0.730126	0.169054	3.70395	0.638883	-2.11066	0.289348		Bifunctional inhibitor/lipid-transfer protein/seed storage 2S albumin superfamily protein	---	lipid transport (GO:0006869)	lipid binding (GO:0008289)	---	---
AT5G55420	AT5G55420	0.19014	0.136047	0	-0.417728	1	-1.79769e+308	1		---	Encodes a Protease inhibitor/seed storage/LTP family protein [pseudogene]	---	---	---	---
AT5G56110	AtMYB103	0.0289018	0	0.0168947	-1.79769e+308	1	1.79769e+308	1		myb domain protein 103	Encodes a member of the R2R3 MYB transcription factor gene family that is required for anther development by regulation tapetum development, callose dissolution and exine formation. It acts upstream of MS2.	regulation of transcription, DNA-dependent (GO:0006355) /// tapetal layer development (GO:0048658) /// trichome morphogenesis (GO:0010090)	sequence-specific DNA binding (GO:0043565) /// DNA binding (GO:0003677) /// sequence-specific DNA binding transcription factor activity (GO:0003700)	nucleus (GO:0005634)	---
AT5G56300	AT5G56300	0.044947	0.0235457	0.0440566	-0.867525	1	0.90389	1		gibberellic acid methyltransferase 2	A member of the Arabidopsis SABATH methyltransferase gene family. Encodes GAMT2, a methyltransferase that uses S-adenosine-L-methionine (SAM) as a methyl donor to methylate the carboxyl group of GAs, resulting in the methyl esters of GAs (MeGAs). Expressed most highly in the siliques during seed development.	seed germination (GO:0009845)	gibberellin carboxyl-O-methyltransferase activity (GO:0010341) /// S-adenosylmethionine-dependent methyltransferase activity (GO:0008757)	cellular_component (GO:0005575)	2.1.1.-, gibberellin inactivation II (methylation) (gibberellin carboxyl methyltransferase) /// 2.1.1.-, gibberellin inactivation II (methylation) (gibberellin carboxyl methyltransferase) /// 2.1.1.-, gibberellin inactivation II (methylation) (gibberellin carboxyl methyltransferase)
AT5G56880	AT5G56880	0.405513	5.36892	0.593844	3.79204	0.0359751	-3.17648	0.000158064		---	---	biological_process (GO:0008150)	molecular_function (GO:0003674)	cellular_component (GO:0005575)	---
AT5G56920	AT5G56920	0.0189059	0	0.0363546	-1.79769e+308	1	1.79769e+308	1		Cystatin/monellin superfamily protein	---	biological_process (GO:0008150)	molecular_function (GO:0003674)	cellular_component (GO:0005575)	---
AT5G56960	AT5G56960	0.128284	0.0369297	0	-1.73126	1	-1.79769e+308	1		basic helix-loop-helix (bHLH) DNA-binding family protein	---	regulation of transcription, DNA-dependent (GO:0006355) /// response to chitin (GO:0010200)	DNA binding (GO:0003677) /// sequence-specific DNA binding transcription factor activity (GO:0003700)	---	---
AT5G56970	CKX3	0.152616	0.285916	0.0956618	0.970917	1	-1.57958	1		cytokinin oxidase 3	It encodes a protein whose sequence is similar to cytokinin oxidase/dehydrogenase, which catalyzes the degradation of cytokinins.	cytokinin catabolic process (GO:0009823)	primary amine oxidase activity (GO:0008131) /// cytokinin dehydrogenase activity (GO:0019139)	vacuole (GO:0005773)	1.5.99.12, cytokinins degradation (cytokinin oxidase/dehydrogenase) /// 1.5.99.12, cytokinins degradation (cytokinin oxidase/dehydrogenase) /// 1.5.99.12, cytokinins degradation (cytokinin oxidase/dehydrogenase) /// 1.5.99.12, cytokinins degradation (cytokinin oxidase/dehydrogenase) /// 1.5.99.12, cytokinins degradation (cytokinin oxidase/dehydrogenase)
AT5G57181	AT5G57181	12.5922	20.4958	0	0.768032	0.956571	-1.79769e+308	0.440536		---	---	biological_process (GO:0008150)	molecular_function (GO:0003674)	cellular_component (GO:0005575)	---
AT5G57380	VIN3	0.0354599	0.0273638	0	-0.308691	1	-1.79769e+308	1		Fibronectin type III domain-containing protein	Encodes a plant homeodomain protein VERNALIZATION INSENSITIVE 3 (VIN3). In planta VIN3 and VRN2, VERNALIZATION 2, are part of a large protein complex that can include the polycomb group (PcG) proteins FERTILIZATION INDEPENDENT ENDOSPERM (FIE), CURLY LEAF (CLF), and SWINGER (SWN or EZA1). The complex has a role in establishing FLC (FLOWERING LOCUS C) repression during vernalization.	response to hypoxia (GO:0001666) /// vernalization response (GO:0010048) /// response to cold (GO:0009409)	protein binding (GO:0005515)	cellular_component (GO:0005575)	---
AT5G57420	IAA33	0.0639535	0	0	-1.79769e+308	1	0	1		indole-3-acetic acid inducible 33	Belongs to auxin inducible gene family.	response to auxin stimulus (GO:0009733)	sequence-specific DNA binding transcription factor activity (GO:0003700)	---	---
AT5G57650	AT5G57650	4.42546	0	1.89349	-1.79769e+308	0.553285	1.79769e+308	0.439801		eukaryotic translation initiation factor-related	---	biological_process (GO:0008150)	molecular_function (GO:0003674)	cellular_component (GO:0005575)	---
AT5G57720	AT5G57720	0.149206	0.0283662	0	-2.32983	1	-1.79769e+308	1		AP2/B3-like transcriptional factor family protein	---	regulation of transcription, DNA-dependent (GO:0006355)	DNA binding (GO:0003677) /// sequence-specific DNA binding transcription factor activity (GO:0003700)	cellular_component (GO:0005575)	---
AT5G58280	AT5G58280	0.11595	0.114391	0	0.0457069	1	-1.79769e+308	1		AP2/B3-like transcriptional factor family protein	---	regulation of transcription, DNA-dependent (GO:0006355)	DNA binding (GO:0003677) /// sequence-specific DNA binding transcription factor activity (GO:0003700)	---	---
AT5G59040	COPT3	0.118574	0.398852	0.0376661	1.8153	0.756426	-3.40451	0.261417		copper transporter 3	encodes a member of copper transporter family and functionally complements a high affinity copper transporter mutant in yeast	copper ion transport (GO:0006825)	high affinity copper ion transmembrane transporter activity (GO:0015089) /// copper ion transmembrane transporter activity (GO:0005375)	---	---
AT5G59305	AT5G59305	0.379514	0	0	-1.79769e+308	0.551557	0	1		---	---	biological_process (GO:0008150)	molecular_function (GO:0003674)	---	---
AT5G59490	AT5G59490	0.0874437	0.726735	0.0156446	3.12024	0.234785	-5.5377	0.0296545		Haloacid dehalogenase-like hydrolase (HAD) superfamily protein	---	---	hydrolase activity (GO:0016787)	---	---
AT5G59810	ATSBT5.4	0.033416	0	0.0218762	-1.79769e+308	1	1.79769e+308	1		Subtilase family protein	---	metabolic process (GO:0008152) /// proteolysis (GO:0006508)	serine-type endopeptidase activity (GO:0004252)	cell wall (GO:0005618)	---
AT5G60060	AT5G60060	0.0388671	0	0	-1.79769e+308	1	0	1		Protein of unknown function (DUF295)	---	biological_process (GO:0008150)	molecular_function (GO:0003674)	cellular_component (GO:0005575)	---
AT5G60080	AT5G60080	0.0471754	0	0	-1.79769e+308	1	0	1		Protein kinase superfamily protein	---	---	kinase activity (GO:0016301)	cellular_component (GO:0005575)	---
AT5G60090	AT5G60090	0.0220912	0.0139249	0	-0.60057	1	-1.79769e+308	1		Protein kinase superfamily protein	---	---	kinase activity (GO:0016301)	cellular_component (GO:0005575)	---
AT5G60110	APUM18	0.0177847	0.0372629	0.0670741	1.13233	1	0.848015	1		pumilio 18	Encodes a member of the Arabidopsis Pumilio (APUM) proteins containing PUF domain (eight repeats of approximately 36 amino acids each). PUF proteins regulate both mRNA stability and translation through sequence-specific binding to the 3' UTR of target mRNA transcripts.	synapsis (GO:0007129) /// chromosome segregation (GO:0007059) /// meiotic DNA double-strand break formation (GO:0042138) /// reciprocal meiotic recombination (GO:0007131)	RNA binding (GO:0003723)	cytoplasm (GO:0005737)	---
AT5G60180	APUM19	0.117047	0.170334	0.0506366	0.606516	1	-1.75011	1		pumilio 19	Encodes a member of the Arabidopsis Pumilio (APUM) proteins containing PUF domain (eight repeats of approximately 36 amino acids each). PUF proteins regulate both mRNA stability and translation through sequence-specific binding to the 3' UTR of target mRNA transcripts.	biological_process (GO:0008150)	RNA binding (GO:0003723)	cellular_component (GO:0005575)	---
AT5G60260	AT5G60260	0.132642	0	0.0854635	-1.79769e+308	1	1.79769e+308	1		---	---	biological_process (GO:0008150)	molecular_function (GO:0003674)	---	---
AT5G60320	AT5G60320	0.0120267	0.0234528	0.0145802	1.02875	1	-0.685748	1		Concanavalin A-like lectin protein kinase family protein	---	---	kinase activity (GO:0016301)	---	---
AT5G60350	AT5G60350	0.0398848	0.0138166	0	-1.46421	1	-1.79769e+308	1		---	---	biological_process (GO:0008150)	molecular_function (GO:0003674)	cellular_component (GO:0005575)	---
AT5G60500	AT5G60500	0.132949	0	0	-1.79769e+308	1	0	1		Undecaprenyl pyrophosphate synthetase family protein	---	---	---	---	---
AT5G60510	AT5G60510	0.144184	0	0	-1.79769e+308	1	0	1		Undecaprenyl pyrophosphate synthetase family protein	---	---	---	---	---
AT5G60740	AT5G60740	0.00439936	0.00482837	0.0040669	0.199473	1	-0.247607	1		ABC transporter family protein	---	---	ATPase activity, coupled to transmembrane movement of substances (GO:0042626)	---	---
AT5G60780	ATNRT2.3	0.0545803	0.00975298	0	-2.41923	1	-1.79769e+308	1		nitrate transporter 2.3	member of High affinity nitrate transporter family	nitrate transport (GO:0015706)	nitrate transmembrane transporter activity (GO:0015112)	---	---
AT5G61320	AT5G61320	0.106485	0.0107087	0	-3.24857	1	-1.79769e+308	1		cytochrome P450, family 89, subfamily A, polypeptide 3	member of CYP89A	---	oxygen binding (GO:0019825)	---	---
AT5G61620	AT5G61620	0.0185002	0	0	-1.79769e+308	1	0	1		myb-like transcription factor family protein	---	regulation of transcription, DNA-dependent (GO:0006355)	sequence-specific DNA binding transcription factor activity (GO:0003700)	---	---
AT5G61850	LFY	0.103572	0.0143536	0.026128	-2.78592	1	0.864185	1		floral meristem identity control protein LEAFY (LFY)	Encodes transcriptional regulator that promotes the transition to flowering.Involved in floral meristem development. LFY is involved in the regulation of AP3 expression, and appears to bring the F-box protein UFO to the AP3 promoter.	flower development (GO:0009908) /// gibberellic acid mediated signaling pathway (GO:0009740) /// maintenance of inflorescence meristem identity (GO:0010077) /// floral meristem determinacy (GO:0010582)	sequence-specific DNA binding (GO:0043565) /// protein self-association (GO:0043621) /// protein binding (GO:0005515) /// chromatin DNA binding (GO:0031490) /// sequence-specific DNA binding transcription factor activity (GO:0003700)	nucleus (GO:0005634)	---
AT5G62240	AT5G62240	0.0695727	0	0.010553	-1.79769e+308	1	1.79769e+308	1		Cell cycle regulated microtubule associated protein	---	biological_process (GO:0008150)	molecular_function (GO:0003674)	cellular_component (GO:0005575)	---
AT5G62420	AT5G62420	0.0371499	0.0185362	0	-0.937783	1	-1.79769e+308	1		NAD(P)-linked oxidoreductase superfamily protein	---	---	---	---	---
AT5G63225	AT5G63225	0.0345165	0	0.0663572	-1.79769e+308	1	1.79769e+308	1		Carbohydrate-binding X8 domain superfamily protein	glycosyl hydrolase family protein 17	biological_process (GO:0008150)	molecular_function (GO:0003674)	---	---
AT5G63250	AT5G63250	0.136592	0.0801156	0.038188	-0.704484	1	-1.06896	1		Carbohydrate-binding X8 domain superfamily protein	---	biological_process (GO:0008150)	molecular_function (GO:0003674)	---	---
AT5G63560	AT5G63560	0.0785675	0.0106837	0.030482	-2.81329	1	1.51254	1		HXXXD-type acyl-transferase family protein	---	metabolic process (GO:0008152) /// alkyl caffeate ester biosynthetic process (GO:0090431)	transferase activity (GO:0016740) /// caffeoyl-CoA: alcohol caffeoyl transferase activity (GO:0090430)	cellular_component (GO:0005575)	2.3.1.133, phenylpropanoid biosynthesis (hydroxycinnamoyl-CoA: shikimate/quinate hydroxycinnamoyltransferase||hydroxycinnamoyl-CoA: shikimate/quinate hydroxycinnamoyltransferase) /// 2.3.1.133, phenylpropanoid biosynthesis (hydroxycinnamoyl-CoA: shikimate/quinate hydroxycinnamoyltransferase||hydroxycinnamoyl-CoA: shikimate/quinate hydroxycinnamoyltransferase) /// 2.3.1.133, simple coumarins biosy…
AT5G63600	FLS5	0.0113103	0	0.0853216	-1.79769e+308	1	1.79769e+308	1		flavonol synthase 5	encodes a protein whose sequence is similar to flavonol synthase	transition metal ion transport (GO:0000041) /// response to UV-B (GO:0010224) /// cellular response to iron ion starvation (GO:0010106) /// flavonoid biosynthetic process (GO:0009813) /// iron ion transport (GO:0006826) /// response to nitrate (GO:0010167) /// response to light stimulus (GO:0009416) /// anthocyanin-containing compound biosynthetic process (GO:0009718) /// response to sucrose stim…	flavonol synthase activity (GO:0045431)	---	1.14.11.23, flavonol biosynthesis (flavonol synthase) /// 1.14.11.23, flavonol biosynthesis (flavonol synthase)
AT5G64540	AT5G64540	0.0100276	0.0530305	0.00926907	2.46808	1	-2.51633	1		---	---	biological_process (GO:0008150)	molecular_function (GO:0003674)	cellular_component (GO:0005575)	---
AT5G64590	AT5G64590	0.0526048	0.0366732	0.0333783	-0.455237	1	-0.135815	1		---	---	biological_process (GO:0008150)	molecular_function (GO:0003674)	cellular_component (GO:0005575)	---
AT5G65165	SDH2-3	0.106488	0.0352631	0.322385	-1.52923	1	3.19255	0.125563		succinate dehydrogenase 2-3	One of three isoforms of the iron-sulfur component of the succinate dehydrogenase complex, a component of the mitochondrial respiratory chain complex II. The product of the nuclear encoded gene is imported into the mitochondrion. Transcripts appear during seed maturation, persist through dessication, are abundant in dry seeds, and markedly decline during germination.	mitochondrial electron transport, succinate to ubiquinone (GO:0006121)	succinate dehydrogenase activity (GO:0000104) /// electron carrier activity (GO:0009055)	succinate dehydrogenase complex (GO:0045281) /// mitochondrion (GO:0005739)	1.3.5.1, aerobic respiration -- electron donor III (succinate dehydrogenase) /// 1.3.5.1, aerobic respiration -- electron donor II (succinate dehydrogenase) /// 1.3.5.1, TCA cycle variation III (eukaryotic) (succinate dehydrogenase) /// 1.3.5.1, TCA cycle variation V (plant) (succinate dehydrogenase)
AT5G65340	AT5G65340	0.07411	0	0	-1.79769e+308	1	0	1		Protein of unknown function, DUF617	---	biological_process (GO:0008150)	molecular_function (GO:0003674)	cellular_component (GO:0005575)	---
AT5G65690	PCK2	0.22538	0.0139948	0.0070029	-3.94417	1	-0.998862	1		phosphoenolpyruvate carboxykinase 2	Encodes a putative phosphoenolpyruvate carboxykinase (ATP-dependent).	gluconeogenesis (GO:0006094)	ATP binding (GO:0005524) /// phosphoenolpyruvate carboxykinase (ATP) activity (GO:0004612)	cellular_component (GO:0005575)	4.1.1.49, gluconeogenesis (phosphoenolpyruvate carboxykinase (ATP))
AT5G66370	AT5G66370	0.264286	0	0	-1.79769e+308	1	0	1		---	---	biological_process (GO:0008150)	molecular_function (GO:0003674)	cellular_component (GO:0005575)	---
AT5G66562	AT5G66562	27.7302	0	0	-1.79769e+308	0.639834	0	1		snoRNA	---	rRNA modification (GO:0000154)	molecular_function (GO:0003674)	small nucleolar ribonucleoprotein complex (GO:0005732)	---
AT5G66700	HB53	0.152063	0.0440234	0.194366	-1.72309	1	2.14243	1		homeobox 53	Encodes a homeodomain protein. Member of HD-ZIP 1 family, most closely related to HB5. AtHB53 is auxin-inducible and its induction is inhibited by cytokinin, especially in roots therefore may be involved in root development.	regulation of transcription, DNA-dependent (GO:0006355) /// root development (GO:0048364) /// response to auxin stimulus (GO:0009733)	DNA binding (GO:0003677) /// sequence-specific DNA binding transcription factor activity (GO:0003700)	nucleus (GO:0005634)	---
AT5G66816	AT5G66816	0.416797	0	0	-1.79769e+308	0.610493	0	1		---	---	biological_process (GO:0008150)	molecular_function (GO:0003674)	---	---
AT5G66890	AT5G66890	0.0420241	0	0.0122643	-1.79769e+308	1	1.79769e+308	1		Leucine-rich repeat (LRR) family protein	---	defense response (GO:0006952)	---	---	---
AT5G66940	AT5G66940	0.0462791	0	0	-1.79769e+308	1	0	1		Dof-type zinc finger DNA-binding family protein	---	regulation of transcription, DNA-dependent (GO:0006355)	DNA binding (GO:0003677) /// sequence-specific DNA binding transcription factor activity (GO:0003700)	---	---
ATCG00010	TRNH	242.336	0	0	-1.79769e+308	0.566689	0	1		---	A chloroplast gene encoding a histidine-accepting tRNA.	translational elongation (GO:0006414)	triplet codon-amino acid adaptor activity (GO:0030533)	chloroplast (GO:0009507)	---
ATCG00110	TRNR.1	263.811	0	0	-1.79769e+308	0.566689	0	1		---	tRNA-Arg	translational elongation (GO:0006414)	triplet codon-amino acid adaptor activity (GO:0030533)	chloroplast (GO:0009507)	---
ATCG00200	TRNC	144.038	0	0	-1.79769e+308	0.610493	0	1		---	a chloroplast-encoded tRNA for cysteine	translational elongation (GO:0006414)	triplet codon-amino acid adaptor activity (GO:0030533)	chloroplast (GO:0009507)	---
ATCG00250	TRNE	242.336	0	0	-1.79769e+308	0.566689	0	1		---	this chloroplast gene encodes a UUC tRNA whose expression is regulated by SIG2.	alanine biosynthetic process (GO:0006523) /// chloroplast organization (GO:0009658) /// translational elongation (GO:0006414)	triplet codon-amino acid adaptor activity (GO:0030533)	chloroplast (GO:0009507)	---
ATCG00370	TRNS.3	375.217	146.496	0	-1.29164	0.834389	-1.79769e+308	0.328903		---	tRNA-Ser	translational elongation (GO:0006414)	triplet codon-amino acid adaptor activity (GO:0030533)	chloroplast (GO:0009507)	---
ATCG00390	TRNT.2	242.336	0	0	-1.79769e+308	0.566689	0	1		---	tRNA-Thr	translational elongation (GO:0006414)	triplet codon-amino acid adaptor activity (GO:0030533)	chloroplast (GO:0009507)	---
ATCG00400	TRNL.1	26.1025	0	0	-1.79769e+308	0.639834	0	1		---	tRNA-Leu	translational elongation (GO:0006414)	triplet codon-amino acid adaptor activity (GO:0030533)	chloroplast (GO:0009507)	---
ATCG00460	TRNM	60.584	0	0	-1.79769e+308	0.639834	0	1		---	Chloroplast encoded tRNA-Met gene.	translational elongation (GO:0006414)	---	chloroplast (GO:0009507)	---
ATCG00620	TRNP	334.87	0	0	-1.79769e+308	0.541293	0	1		---	tRNA-Pro	translational elongation (GO:0006414)	triplet codon-amino acid adaptor activity (GO:0030533)	cellular_component (GO:0005575)	---
ATCG01240	RPS7.2	0.0830902	0	0	-1.79769e+308	1	0	1		ribosomal protein S7	30S chloroplast ribosomal protein S7	translation (GO:0006412)	structural constituent of ribosome (GO:0003735)	plastid small ribosomal subunit (GO:0000312)	---
ATMG00470	ORF122A	0.132642	0	0.0790911	-1.79769e+308	1	1.79769e+308	1		---	hypothetical protein	biological_process (GO:0008150)	molecular_function (GO:0003674)	cellular_component (GO:0005575)	---
ATMG00570	ORFX	0.0333888	0	0	-1.79769e+308	1	0	1		Sec-independent periplasmic protein translocase	encodes a protein of unknown function. The transcript has extensive RNA editing at the 3' end. Protein has orthologous in other plants and sequence is similar to E. coli ORFs orf154 and orf131, both of unknown function. So far, similar proteins are found only in plants and prokaryotes.	biological_process (GO:0008150)	molecular_function (GO:0003674)	cellular_component (GO:0005575)	---
ATMG00910	ORF215A	0.0494059	0	0.0313295	-1.79769e+308	1	1.79769e+308	1		---	hypothetical protein	biological_process (GO:0008150)	molecular_function (GO:0003674)	cellular_component (GO:0005575)	---
ATMG01400	ORF105B	0.377239	0	0	-1.79769e+308	0.610493	0	1		---	hypothetical protein	biological_process (GO:0008150)	molecular_function (GO:0003674)	cellular_component (GO:0005575)	---
AT1G01310	AT1G01310	0	0.164751	0.136706	1.79769e+308	1	-0.269213	1		CAP (Cysteine-rich secretory proteins, Antigen 5, and Pathogenesis-related 1 protein) superfamily protein	---	biological_process (GO:0008150)	molecular_function (GO:0003674)	extracellular region (GO:0005576)	---
AT1G01453	AT1G01453	0	0.0167514	0.361368	1.79769e+308	1	4.43112	0.430284		---	---	biological_process (GO:0008150)	molecular_function (GO:0003674)	cellular_component (GO:0005575)	---
AT1G01460	ATPIPK11	0	0	0.011079	0	1	1.79769e+308	1		Phosphatidylinositol-4-phosphate 5-kinase, core	Type I phosphatidylinositol-4-phosphate 5-kinase, subfamily A.	---	1-phosphatidylinositol-4-phosphate 5-kinase activity (GO:0016308)	---	---
AT1G01980	ATSEC1A	0	0.0178478	0.00850735	1.79769e+308	1	-1.06896	1		FAD-binding Berberine family protein	member of Reticuline oxidase-like family	---	electron carrier activity (GO:0009055)	plasma membrane (GO:0005886)	---
AT1G02575	AT1G02575	0	0	0	0	1	0	1		---	---	biological_process (GO:0008150)	molecular_function (GO:0003674)	cellular_component (GO:0005575)	---
AT1G02580	MEA	0	0.00726937	0.0320946	1.79769e+308	1	2.14243	1		SET domain-containing protein	Encodes a putative transcription factor MEDEA (MEA) that negatively regulates seed development in the absence of fertilization. Mutations in this locus result in embryo lethality. MEA is a Polycomb group gene that is imprinted in the endosperm. The maternal allele is expressed and the paternal allele is silent. MEA is controlled by DEMETER (DME), a DNA glycosylase required to activate MEA express…	histone methylation (GO:0016571) /// vernalization response (GO:0010048) /// negative regulation of transcription, DNA-dependent (GO:0045892) /// regulation of gene expression by genetic imprinting (GO:0006349) /// seed morphogenesis (GO:0048317) /// regulation of endosperm development (GO:2000014) /// response to absence of light (GO:0009646)	sequence-specific DNA binding (GO:0043565) /// protein binding (GO:0005515) /// sequence-specific DNA binding transcription factor activity (GO:0003700)	nucleus (GO:0005634)	---
AT1G02940	ATGSTF5	0	0	0	0	1	0	1		glutathione S-transferase (class phi) 5	Encodes glutathione transferase belonging to the phi class of GSTs. Naming convention according to Wagner et al. (2002).	toxin catabolic process (GO:0009407)	glutathione transferase activity (GO:0004364)	cytoplasm (GO:0005737) /// mitochondrion (GO:0005739)	---
AT1G03103	AT1G03103	0	0.0318847	0.0319098	1.79769e+308	1	0.00113786	1		Bifunctional inhibitor/lipid-transfer protein/seed storage 2S albumin superfamily protein	---	---	molecular_function (GO:0003674)	membrane (GO:0016020)	---
AT1G03240	AT1G03240	0	0.155964	0	1.79769e+308	1	-1.79769e+308	1		---	---	biological_process (GO:0008150)	molecular_function (GO:0003674)	---	---
AT1G03506	AT1G03506	0	0	204.28	0	1	1.79769e+308	0.279442		snoRNA	---	rRNA modification (GO:0000154)	molecular_function (GO:0003674)	small nucleolar ribonucleoprotein complex (GO:0005732)	---
AT1G04560	AT1G04560	0	0.174536	3.42114	1.79769e+308	1	4.29288	5.50552e-05		AWPM-19-like family protein	---	biological_process (GO:0008150)	molecular_function (GO:0003674)	---	---
AT1G04625	AT1G04625	0	0.0486787	0.0469564	1.79769e+308	1	-0.0519713	1		Polynucleotidyl transferase, ribonuclease H-like superfamily protein	---	biological_process (GO:0008150)	---	cellular_component (GO:0005575)	---
AT1G05040	AT1G05040	0	0	0.0210496	0	1	1.79769e+308	1		---	---	biological_process (GO:0008150)	molecular_function (GO:0003674)	cellular_component (GO:0005575)	---
AT1G05250	AT1G05250	0	0	0	0	1	0	1		Peroxidase superfamily protein	---	---	peroxidase activity (GO:0004601)	---	---
AT1G05700	AT1G05700	0	0.142302	0.0718351	1.79769e+308	1	-0.986197	1		Leucine-rich repeat transmembrane protein kinase protein	---	oligopeptide transport (GO:0006857)	kinase activity (GO:0016301)	---	---
AT1G07060	AT1G07060	0	0.201933	0.101108	1.79769e+308	1	-0.997984	1		---	---	meiosis (GO:0007126) /// meiotic DNA double-strand break formation (GO:0042138)	molecular_function (GO:0003674)	---	---
AT1G07540	TRFL2	0	0.0081727	0	1.79769e+308	1	-1.79769e+308	1		TRF-like 2	Arabidopsis thaliana telomere-binding protein, putative (At1g07540)	---	DNA binding (GO:0003677)	---	---
AT1G07560	AT1G07560	0	0.0240138	0	1.79769e+308	1	-1.79769e+308	1		Leucine-rich repeat protein kinase family protein	---	transition metal ion transport (GO:0000041)	kinase activity (GO:0016301)	---	---
AT1G07885	AT1G07885	0	0	0	0	1	0	1		---	---	biological_process (GO:0008150)	molecular_function (GO:0003674)	cellular_component (GO:0005575)	---
AT1G08105	AT1G08105	0	0.00525028	0.0136231	1.79769e+308	1	1.37559	1		transposable element gene	---	---	---	---	---
AT1G08120	AT1G08120	0	0	0.0304098	0	1	1.79769e+308	1		---	---	---	---	cellular_component (GO:0005575)	---
AT1G08430	ALMT1	0	0.0111507	0	1.79769e+308	1	-1.79769e+308	1		aluminum-activated malate transporter 1	Encodes a Al-activated malate efflux transporter. Is essential for aluminum tolerance but does not represent the major Al tolerance QTL. Staurosporine and calyculin A both block all changes in AtALMT1 gene expression (as a result malate release is totally inhibited).	response to aluminum ion (GO:0010044)	malate transmembrane transporter activity (GO:0015140)	cellular_component (GO:0005575)	---
AT1G08695	SCRL3	0	0.222925	0	1.79769e+308	1	-1.79769e+308	1		SCR-like 3	Encodes a member of a family of small, secreted, cysteine rich proteins with sequence similarity to SCR (S locus cysteine-rich protein).	---	---	---	---
AT1G09090	ATRBOHB	0	0	0	0	1	0	1		respiratory burst oxidase homolog B	NADPH-oxidase AtrbohB plays a role in seed after-ripening. Major producer of superoxide in germinating seeds. AtrbohB pre-mRNA is alternatively spliced in seeds in a hormonally and developmentally regulated manner. ABA caused accumulation of AtrbohB-ß mRNA and prevented prevented AtrbohB-a mRNA expression in fresh seeds.	seed germination (GO:0009845) /// cellular response to iron ion starvation (GO:0010106) /// iron ion transport (GO:0006826) /// nitrate transport (GO:0015706) /// defense response (GO:0006952) /// response to nitrate (GO:0010167) /// response to heat (GO:0009408)	NAD(P)H oxidase activity (GO:0016174)	---	---
AT1G10100	AT1G10100	0	0	0.234351	0	1	1.79769e+308	1		---	---	biological_process (GO:0008150)	molecular_function (GO:0003674)	cellular_component (GO:0005575)	---
AT1G10400	AT1G10400	0	0.129407	0.137542	1.79769e+308	1	0.0879499	1		UDP-Glycosyltransferase superfamily protein	---	---	transferase activity, transferring glycosyl groups (GO:0016757) /// UDP-glycosyltransferase activity (GO:0008194)	---	2.4.1.215, cytokinins-<i>O</i>-glucoside biosynthesis (UDP-glycosyltransferase) /// 2.4.1.-, cytokinins-<i>O</i>-glucoside biosynthesis (UDP-glycosyltransferase) /// 2.4.1.203, cytokinins-<i>O</i>-glucoside biosynthesis (UDP-glycosyltransferase)
AT1G10480	ZFP5	0	0	0.0192086	0	1	1.79769e+308	1		zinc finger protein 5	Encodes a zinc finger protein containing only a single zinc finger.	regulation of transcription, DNA-dependent (GO:0006355) /// cellular cell wall macromolecule metabolic process (GO:0010382) /// xylem development (GO:0010089) /// gibberellic acid mediated signaling pathway (GO:0009740) /// trichome differentiation (GO:0010026) /// regulation of timing of transition from vegetative to reproductive phase (GO:0048510)	nucleic acid binding (GO:0003676) /// sequence-specific DNA binding transcription factor activity (GO:0003700) /// zinc ion binding (GO:0008270)	---	---
AT1G10652	AT1G10652	0	0	0	0	1	0	1		---	---	---	---	---	---
AT1G11250	SYP125	0	0	0.0385184	0	1	1.79769e+308	1		syntaxin of plants 125	member of SYP12 Gene Family	intracellular protein transport (GO:0006886) /// cellular membrane fusion (GO:0006944)	SNAP receptor activity (GO:0005484)	---	---
AT1G11608	AT1G11608	0	0	0.0133552	0	1	1.79769e+308	1		F-box associated ubiquitination effector family protein	---	biological_process (GO:0008150)	molecular_function (GO:0003674)	cellular_component (GO:0005575)	---
AT1G11690	AT1G11690	0	0.0256965	0	1.79769e+308	1	-1.79769e+308	1		---	---	biological_process (GO:0008150)	molecular_function (GO:0003674)	cellular_component (GO:0005575)	---
AT1G11920	AT1G11920	0	0	0	0	1	0	1		Pectin lyase-like superfamily protein	---	biological_process (GO:0008150)	pectate lyase activity (GO:0030570) /// lyase activity (GO:0016829)	---	---
AT1G12490	AT1G12490	0	0	0	0	1	0	1		F-box associated ubiquitination effector family protein	---	biological_process (GO:0008150)	molecular_function (GO:0003674)	---	---
AT1G12870	AT1G12870	0	0	0	0	1	0	1		F-box and associated interaction domains-containing protein	---	biological_process (GO:0008150)	molecular_function (GO:0003674)	---	---
AT1G12940	ATNRT2.5	0	0.00886171	0	1.79769e+308	1	-1.79769e+308	1		nitrate transporter2.5	member of High affinity nitrate transporter family	---	nitrate transmembrane transporter activity (GO:0015112)	---	---
AT1G14518	AT1G14518	0	0	0.034724	0	1	1.79769e+308	1		other RNA	Unknown gene	biological_process (GO:0008150)	molecular_function (GO:0003674)	cellular_component (GO:0005575)	---
AT1G14688	AT1G14688	0	0	0.0294623	0	1	1.79769e+308	1		---	---	---	molecular_function (GO:0003674)	cellular_component (GO:0005575)	---
AT1G15320	AT1G15320	0	0.0958837	0.0577538	1.79769e+308	1	-0.731369	1		---	---	biological_process (GO:0008150)	molecular_function (GO:0003674)	---	---
AT1G15590	AT1G15590	0	0	0	0	1	0	1		---	---	purine nucleobase transport (GO:0006863) /// biological_process (GO:0008150)	molecular_function (GO:0003674)	cellular_component (GO:0005575)	---
AT1G16160	WAKL5	0	0.0378466	0.0495044	1.79769e+308	1	0.387394	1		wall associated kinase-like 5	WAK-like kinase	protein phosphorylation (GO:0006468)	kinase activity (GO:0016301)	---	---
AT1G16230	AT1G16230	0	0	0	0	1	0	1		Target SNARE coiled-coil domain protein	---	biological_process (GO:0008150)	molecular_function (GO:0003674)	cellular_component (GO:0005575)	---
AT1G16910	LSH8	0	0	0	0	1	0	1		Protein of unknown function (DUF640)	---	biological_process (GO:0008150)	molecular_function (GO:0003674)	cellular_component (GO:0005575)	---
AT1G17495	AT1G17495	0	0	0	0	1	0	1		transposable element gene	---	---	---	---	---
AT1G17615	AT1G17615	0	0	0.0431236	0	1	1.79769e+308	1		Disease resistance protein (TIR-NBS class)	---	defense response (GO:0006952)	---	---	---
AT1G18050	AT1G18050	0	0.0423777	0.0212056	1.79769e+308	1	-0.998862	1		SWAP (Suppressor-of-White-APricot)/surp RNA-binding domain-containing protein	---	RNA processing (GO:0006396)	RNA binding (GO:0003723)	cellular_component (GO:0005575)	---
AT1G18310	AT1G18310	0	0	0.0079115	0	1	1.79769e+308	1		glycosyl hydrolase family 81 protein	---	---	hydrolase activity, acting on glycosyl bonds (GO:0016798)	---	---
AT1G18780	AT1G18780	0	0	0	0	1	0	1		RING/U-box superfamily protein	---	---	zinc ion binding (GO:0008270)	---	---
AT1G18970	GLP4	0	0	0	0	1	0	1		germin-like protein 4	Encodes a germin-like protein with possible oxalate oxidase activity (based on GenBank record).	transition metal ion transport (GO:0000041) /// cellular response to iron ion starvation (GO:0010106) /// iron ion transport (GO:0006826) /// response to nitrate (GO:0010167) /// nitrate transport (GO:0015706)	---	---	---
AT1G19390	AT1G19390	0	0.0063783	0	1.79769e+308	1	-1.79769e+308	1		Wall-associated kinase family protein	---	protein phosphorylation (GO:0006468)	kinase activity (GO:0016301)	---	---
AT1G19790	SRS7	0	0.0102869	0.0273901	1.79769e+308	1	1.41285	1		SHI-related sequence 7	A member of SHI gene family. Arabidopsis thaliana has ten members that encode proteins with a RING finger-like zinc finger motif. Despite being highly divergent in sequence, many of the SHI-related genes are partially redundant in function and synergistically promote gynoecium, stamen and leaf development in Arabidopsis.	biological_process (GO:0008150)	molecular_function (GO:0003674)	cellular_component (GO:0005575)	---
AT1G20290	AT1G20290	0	0	0	0	1	0	1		SWI-SNF-related chromatin binding protein	---	biological_process (GO:0008150)	molecular_function (GO:0003674)	cellular_component (GO:0005575)	---
AT1G20800	AT1G20800	0	0.0454981	0.107628	1.79769e+308	1	1.24217	1		F-box family protein	F-box family protein	purine nucleobase transport (GO:0006863) /// biological_process (GO:0008150)	molecular_function (GO:0003674)	cellular_component (GO:0005575)	---
AT1G20925	AT1G20925	0	0.0796036	0.107869	1.79769e+308	1	0.438375	1		Auxin efflux carrier family protein	---	auxin polar transport (GO:0009926)	auxin:hydrogen symporter activity (GO:0009672)	---	---
AT1G21330	AT1G21330	0	0	0	0	1	0	1		transposable element gene	---	---	---	---	---
AT1G21340	AT1G21340	0	0.100583	0.0443694	1.79769e+308	1	-1.18076	1		Dof-type zinc finger DNA-binding family protein	---	regulation of transcription, DNA-dependent (GO:0006355)	DNA binding (GO:0003677) /// sequence-specific DNA binding transcription factor activity (GO:0003700)	cellular_component (GO:0005575)	---
AT1G21395	AT1G21395	0	0.0905794	0.305177	1.79769e+308	1	1.75239	0.656262		---	---	biological_process (GO:0008150)	molecular_function (GO:0003674)	membrane (GO:0016020)	---
AT1G21529	AT1G21529	0	0.211467	0.469396	1.79769e+308	1	1.15037	0.49212		---	---	---	---	---	---
AT1G21850	sks8	0	0	0.00951799	0	1	1.79769e+308	1		SKU5 similar 8	---	---	---	---	1.10.3.3, ascorbate glutathione cycle (oxidoreductase)
AT1G21890	AT1G21890	0	0	0	0	1	0	1		nodulin MtN21 /EamA-like transporter family protein	---	---	---	membrane (GO:0016020)	---
AT1G22000	AT1G22000	0	0	0.0175597	0	1	1.79769e+308	1		FBD, F-box and Leucine Rich Repeat domains containing protein	---	biological_process (GO:0008150)	molecular_function (GO:0003674)	cellular_component (GO:0005575)	---
AT1G22090	emb2204	0	0	0.0142383	0	1	1.79769e+308	1		Protein of unknown function (DUF626)	---	embryo development ending in seed dormancy (GO:0009793)	molecular_function (GO:0003674)	cellular_component (GO:0005575)	---
AT1G22100	AT1G22100	0	0	0.0105498	0	1	1.79769e+308	1		Inositol-pentakisphosphate 2-kinase family protein	---	---	---	cellular_component (GO:0005575)	---
AT1G22720	AT1G22720	0	0	0.0304975	0	1	1.79769e+308	1		Protein kinase superfamily protein	---	protein phosphorylation (GO:0006468)	kinase activity (GO:0016301)	cellular_component (GO:0005575)	---
AT1G23580	AT1G23580	0	0	0	0	1	0	1		Domain of unknown function DUF220	---	biological_process (GO:0008150)	molecular_function (GO:0003674)	cellular_component (GO:0005575)	---
AT1G24000	AT1G24000	0	0	0	0	1	0	1		Polyketide cyclase/dehydrase and lipid transport superfamily protein	---	---	molecular_function (GO:0003674)	cellular_component (GO:0005575)	---
AT1G24230	AT1G24230	0	0	0.0500768	0	1	1.79769e+308	1		Paired amphipathic helix (PAH2) superfamily protein	---	regulation of transcription, DNA-dependent (GO:0006355)	molecular_function (GO:0003674)	nucleus (GO:0005634)	---
AT1G24380	AT1G24380	0	0	0	0	1	0	1		---	---	biological_process (GO:0008150)	molecular_function (GO:0003674)	cellular_component (GO:0005575)	---
AT1G24480	AT1G24480	0	0.17444	0.468123	1.79769e+308	1	1.42415	0.664432		S-adenosyl-L-methionine-dependent methyltransferases superfamily protein	---	---	---	---	---
AT1G24650	AT1G24650	0	0.0117866	0	1.79769e+308	1	-1.79769e+308	1		Leucine-rich repeat protein kinase family protein	---	---	protein kinase activity (GO:0004672)	---	---
AT1G24807	AT1G24807	0	0	0	0	1	0	1		Glutamine amidotransferase type 1 family protein	---	---	---	---	4.1.3.27, tryptophan biosynthesis (anthranilate synthase)
AT1G25054	AT1G25054	0	0	0	0	1	0	1		UDP-3-O-acyl N-acetylglycosamine deacetylase family protein	---	lipid A biosynthetic process (GO:0009245)	UDP-3-O-[3-hydroxymyristoyl] N-acetylglucosamine deacetylase activity (GO:0008759)	---	---
AT1G25209	AT1G25209	0	0	0	0	1	0	1		---	pseudogene of UDP-3-O-acyl N-acetylglucosamine deacetylase family protein/F-box protein related	---	---	---	---
AT1G25210	AT1G25210	0	0	0.023173	0	1	1.79769e+308	1		UDP-3-O-acyl N-acetylglycosamine deacetylase family protein	---	lipid A biosynthetic process (GO:0009245)	UDP-3-O-[3-hydroxymyristoyl] N-acetylglucosamine deacetylase activity (GO:0008759)	---	---
AT1G25300	AT1G25300	0	0	0	0	1	0	1		Octicosapeptide/Phox/Bem1p family protein	---	biological_process (GO:0008150)	---	cellular_component (GO:0005575)	---
AT1G26360	ATMES13	0	0.0612377	0.0315189	1.79769e+308	1	-0.958202	1		methyl esterase 13	Encodes a protein predicted to act as a carboxylesterase. It has similarity to the SABP2 methyl salicylate esterase from tobacco but no enzymatic activity has been identified for this protein.	---	hydrolase activity (GO:0016787)	---	---
AT1G26700	MLO14	0	0	0	0	1	0	1		Seven transmembrane MLO family protein	A member of a large family of seven-transmembrane domain proteins specific to plants, homologs of the barley mildew resistance locus o (MLO) protein. The Arabidopsis genome contains 15 genes encoding MLO proteins, with localization in plasma membrane. Phylogenetic analysis revealed four clades of closely-related AtMLO genes. ATMLO14 belongs to the clade I, with AtMLO4 and AtMLO11. The gene is exp…	cell death (GO:0008219) /// defense response (GO:0006952)	calmodulin binding (GO:0005516)	plasma membrane (GO:0005886)	---
AT1G27461	AT1G27461	0	0.12081	0.728931	1.79769e+308	1	2.59304	0.0269405		---	---	---	---	---	---
AT1G27860	AT1G27860	0	0	0	0	1	0	1		Protein of unknown function (DUF626)	---	biological_process (GO:0008150)	molecular_function (GO:0003674)	cellular_component (GO:0005575)	---
AT1G28040	AT1G28040	0	0.643181	0.0218246	1.79769e+308	0.0107525	-4.8812	0.0132914		RING/U-box superfamily protein	---	---	zinc ion binding (GO:0008270)	---	---
AT1G28550	AtRABA1i	0	0.358832	0.172762	1.79769e+308	0.198549	-1.05452	0.613125		RAB GTPase homolog A1I	---	plant-type cell wall modification (GO:0009827) /// pollen tube development (GO:0048868) /// pollen tube growth (GO:0009860) /// cellular process involved in reproduction (GO:0048610) /// vesicle-mediated transport (GO:0016192)	GTP binding (GO:0005525)	---	---
AT1G29025	AT1G29025	0	0	0	0	1	0	1		Calcium-binding EF-hand family protein	---	---	---	---	---
AT1G29071	SNOR105	0	0	0	0	1	0	1		SNOR105 (SMALL NUCLEOLAR RNA 105); snoRNA	predicted to encode a C/D box type of snoRNA, also known as Ath-282 (GB:AJ505633). But, the submitted sequence of 106 nucleotides is only part of the 162 nucleotide sequence predicted by Northern blotting. It is assumed that a 5' portion of the gene is missing and its 5' end has not been conclusively mapped. Sequence analysis of this snoRNA suggests that it may not function like other C/D box fam…	ribosome biogenesis (GO:0042254)	molecular_function (GO:0003674)	cellular_component (GO:0005575)	---
AT1G29650	AT1G29650	0	0.015861	0.511343	1.79769e+308	1	5.01074	1.06813e-05		transposable element gene	---	---	---	---	---
AT1G30150	AT1G30150	0	0	0	0	1	0	1		transposable element gene	---	---	---	---	---
AT1G31380	AT1G31380	0	0	0	0	1	0	1		TRAF-like family protein	---	biological_process (GO:0008150)	molecular_function (GO:0003674)	cellular_component (GO:0005575)	---
AT1G31630	AGL86	0	0	0	0	1	0	1		AGAMOUS-like 86	---	---	DNA binding (GO:0003677) /// sequence-specific DNA binding transcription factor activity (GO:0003700)	---	---
AT1G32010	AT1G32010	0	0	0	0	1	0	1		myosin heavy chain-related	---	biological_process (GO:0008150)	molecular_function (GO:0003674)	---	---
AT1G32225	AT1G32225	0	0	0	0	1	0	1		---	---	biological_process (GO:0008150)	molecular_function (GO:0003674)	---	---
AT1G32582	MIR400	0	0	0	0	1	0	1		MIR400; miRNA	Encodes a microRNA of unknown function that is predicted to target PPR family members. MicroRNAs are regulatory RNAs with a mature length of ~21-nucleotides that are processed from hairpin precursors by Dicer-like enzymes. MicroRNAs can negatively regulate gene expression by attenuating translation or by directing mRNA cleavage.Mature sequence: UAUGAGAGUAUUAUAAGUCAC	biological_process (GO:0008150)	molecular_function (GO:0003674)	cellular_component (GO:0005575)	---
AT1G32770	ANAC012	0	0	0	0	1	0	1		NAC domain containing protein 12	Encodes SND1, a NAC Domain transcription factor involved in secondary wall biosynthesis in fibers. Expressed specifically in interfascicular fibers and xylary fibers in stems. Expressed in the procambium of stem inflorescences and root. May act as a negative regulator of secondary wall thickening in xylary fibers. Acts redundantly with NST1 to control development of secondary walls in siliques.	lignin biosynthetic process (GO:0009809) /// fruit dehiscence (GO:0010047) /// multicellular organismal development (GO:0007275) /// secondary cell wall biogenesis (GO:0009834) /// positive regulation of transcription, DNA-dependent (GO:0045893) /// glucuronoxylan metabolic process (GO:0010413) /// xylan biosynthetic process (GO:0045492)	sequence-specific DNA binding (GO:0043565) /// sequence-specific DNA binding transcription factor activity (GO:0003700)	nucleus (GO:0005634)	---
AT1G32830	AT1G32830	0	0.0071873	0	1.79769e+308	1	-1.79769e+308	1		transposable element gene	---	---	---	---	---
AT1G32880	AT1G32880	0	1.68153	0.737538	1.79769e+308	0.574332	-1.18898	0.824244		ARM repeat superfamily protein	---	intracellular protein transport (GO:0006886)	protein transporter activity (GO:0008565)	---	---
AT1G33100	AT1G33100	0	0	0	0	1	0	1		MATE efflux family protein	---	---	transporter activity (GO:0005215) /// antiporter activity (GO:0015297)	membrane (GO:0016020)	---
AT1G33180	AT1G33180	0	0	0	0	1	0	1		transposable element gene	---	---	---	---	---
AT1G33660	AT1G33660	0	0.400079	0.119545	1.79769e+308	0.456102	-1.74273	0.669496		peroxidase family protein	Pseudogene of AT1G33660; peroxidase family protein	---	---	---	---
AT1G33860	AT1G33860	0	0	0	0	1	0	1		---	---	biological_process (GO:0008150)	molecular_function (GO:0003674)	---	---
AT1G33940	AT1G33940	0	0	0.00897562	0	1	1.79769e+308	1		---	---	biological_process (GO:0008150)	molecular_function (GO:0003674)	cellular_component (GO:0005575)	---
AT1G34392	AT1G34392	0	0	0.12448	0	1	1.79769e+308	1		---	Unknown gene	biological_process (GO:0008150)	molecular_function (GO:0003674)	cellular_component (GO:0005575)	---
AT1G34490	AT1G34490	0	0	0.0158255	0	1	1.79769e+308	1		MBOAT (membrane bound O-acyl transferase) family protein	---	biological_process (GO:0008150)	transferase activity, transferring acyl groups (GO:0016746)	cellular_component (GO:0005575)	---
AT1G34600	AT1G34600	0	0	0	0	1	0	1		transposable element gene	---	---	---	---	---
AT1G34650	HDG10	0	0	0	0	1	0	1		homeodomain GLABROUS 10	Encodes a homeobox-leucine zipper family protein belonging to the HD-ZIP IV family.	regulation of transcription, DNA-dependent (GO:0006355)	DNA binding (GO:0003677) /// sequence-specific DNA binding transcription factor activity (GO:0003700)	nucleus (GO:0005634)	---
AT1G35050	AT1G35050	0	0	0	0	1	0	1		transposable element gene	---	---	---	---	---
AT1G35120	AT1G35120	0	0	0.112462	0	1	1.79769e+308	1		transposable element gene	---	---	---	---	---
AT1G35590	AT1G35590	0	0	0	0	1	0	1		transposable element gene	---	---	---	---	---
AT1G35700	AT1G35700	0	0	0	0	1	0	1		---	---	---	---	---	---
AT1G35735	AT1G35735	0	0	0	0	1	0	1		transposable element gene	---	---	---	---	---
AT1G35840	AT1G35840	0	0	0	0	1	0	1		transposable element gene	---	---	---	---	---
AT1G36130	AT1G36130	0	0	0	0	1	0	1		transposable element gene	---	---	---	---	---
AT1G36470	AT1G36470	0	0	0	0	1	0	1		transposable element gene	---	---	---	---	---
AT1G36600	AT1G36600	0	0.0558498	0.014779	1.79769e+308	1	-1.91801	1		transposable element gene	---	---	---	---	---
AT1G36880	AT1G36880	0	0	0	0	1	0	1		---	---	---	---	---	---
AT1G36920	AT1G36920	0	0	0	0	1	0	1		---	---	biological_process (GO:0008150)	molecular_function (GO:0003674)	---	---
AT1G36922	AT1G36922	0	0	0.0899866	0	1	1.79769e+308	1		---	---	---	---	---	---
AT1G37603	AT1G37603	0	0	0	0	1	0	1		transposable element gene	---	---	---	---	---
AT1G37933	AT1G37933	0	0	0.00433951	0	1	1.79769e+308	1		transposable element gene	---	---	---	---	---
AT1G38185	AT1G38185	0	0	0	0	1	0	1		transposable element gene	---	---	---	---	---
AT1G38212	AT1G38212	0	0	0	0	1	0	1		transposable element gene	---	---	---	---	---
AT1G38350	AT1G38350	0	0	0	0	1	0	1		transposable element gene	---	---	---	---	---
AT1G39110	AT1G39110	0	0.0240747	0.0111486	1.79769e+308	1	-1.11065	1		transposable element gene	---	---	---	---	---
AT1G40101	AT1G40101	0	0.00216069	0.00100058	1.79769e+308	1	-1.11065	1		transposable element gene	---	---	---	---	---
AT1G40121	AT1G40121	0	0	0	0	1	0	1		transposable element gene	---	---	---	---	---
AT1G41743	AT1G41743	0	0	0	0	1	0	1		transposable element gene	---	---	---	---	---
AT1G41835	AT1G41835	0	0	0.00295702	0	1	1.79769e+308	1		transposable element gene	---	---	---	---	---
AT1G41840	AT1G41840	0	0	0	0	1	0	1		transposable element gene	---	---	---	---	---
AT1G41930	AT1G41930	0	0	0.00126585	0	1	1.79769e+308	1		transposable element gene	---	---	---	---	---
AT1G42060	AT1G42060	0	0	0	0	1	0	1		transposable element gene	---	---	---	---	---
AT1G42140	AT1G42140	0	0	0	0	1	0	1		transposable element gene	---	---	---	---	---
AT1G42210	AT1G42210	0	0	0	0	1	0	1		transposable element gene	---	---	---	---	---
AT1G42310	AT1G42310	0	0	0	0	1	0	1		transposable element gene	---	---	---	---	---
AT1G42377	AT1G42377	0	0	0	0	1	0	1		transposable element gene	---	---	---	---	---
AT1G42420	AT1G42420	0	0	0.00272571	0	1	1.79769e+308	1		transposable element gene	---	---	---	---	---
AT1G42690	AT1G42690	0	0	0	0	1	0	1		transposable element gene	---	---	---	---	---
AT1G42888	AT1G42888	0	0	0	0	1	0	1		transposable element gene	---	---	---	---	---
AT1G42924	AT1G42924	0	0	0	0	1	0	1		transposable element gene	---	---	---	---	---
AT1G43640	AtTLP5	0	0.0407333	0.0184047	1.79769e+308	1	-1.14613	1		tubby like protein 5	Member of TLP family	regulation of transcription, DNA-dependent (GO:0006355) /// response to fungus (GO:0009620)	phosphoric diester hydrolase activity (GO:0008081) /// sequence-specific DNA binding transcription factor activity (GO:0003700)	cellular_component (GO:0005575)	---
AT1G44050	AT1G44050	0	0	0.00623671	0	1	1.79769e+308	1		Cysteine/Histidine-rich C1 domain family protein	---	---	---	---	---
AT1G44840	AT1G44840	0	0.00588492	0.00495682	1.79769e+308	1	-0.247607	1		transposable element gene	---	---	---	---	---
AT1G44941	AT1G44941	0	0	0.730047	0	1	1.79769e+308	0.439801		---	---	---	---	---	---
AT1G45063	AT1G45063	0	0.0133445	0	1.79769e+308	1	-1.79769e+308	1		copper ion binding;electron carriers	---	---	---	---	---
AT1G47660	AT1G47660	0	0	0.0205742	0	1	1.79769e+308	1		---	---	biological_process (GO:0008150)	molecular_function (GO:0003674)	cellular_component (GO:0005575)	---
AT1G47730	AT1G47730	0	0	0	0	1	0	1		F-box and associated interaction domains-containing protein	---	biological_process (GO:0008150)	molecular_function (GO:0003674)	---	---
AT1G47770	AT1G47770	0	0	0.0336226	0	1	1.79769e+308	1		Beta-galactosidase related protein	---	---	---	---	---
AT1G47780	AT1G47780	0	0	0.153299	0	1	1.79769e+308	1		alpha/beta-Hydrolases superfamily protein	---	---	---	cellular_component (GO:0005575)	---
AT1G47783	AT1G47783	0	0	0	0	1	0	1		transposable element gene	---	---	---	---	---
AT1G47910	AT1G47910	0	0	0	0	1	0	1		transposable element gene	---	---	---	---	---
AT1G47915	AT1G47915	0	0.82821	0.3769	1.79769e+308	0.541293	-1.13582	0.808347		F-box family protein	---	biological_process (GO:0008150)	molecular_function (GO:0003674)	cellular_component (GO:0005575)	---
AT1G48195	AT1G48195	0	0.176465	0.166682	1.79769e+308	1	-0.0822825	1		Zinc finger C-x8-C-x5-C-x3-H type family protein	---	biological_process (GO:0008150)	nucleic acid binding (GO:0003676)	cellular_component (GO:0005575)	---
AT1G48220	AT1G48220	0	0.228042	0.0696439	1.79769e+308	1	-1.71123	1		Protein kinase superfamily protein	---	---	protein kinase activity (GO:0004672)	cellular_component (GO:0005575)	---
AT1G48660	AT1G48660	0	0	0.00910303	0	1	1.79769e+308	1		Auxin-responsive GH3 family protein	---	response to auxin stimulus (GO:0009733)	molecular_function (GO:0003674)	cellular_component (GO:0005575)	---
AT1G48940	ENODL6	0	0	0	0	1	0	1		early nodulin-like protein 6	---	---	copper ion binding (GO:0005507)	anchored to membrane (GO:0031225)	---
AT1G49070	AT1G49070	0	0.00350337	0.00318862	1.79769e+308	1	-0.135815	1		transposable element gene	---	---	---	---	---
AT1G49100	AT1G49100	0	0	0	0	1	0	1		Leucine-rich repeat protein kinase family protein	---	---	kinase activity (GO:0016301)	---	---
AT1G49938	AT1G49938	0	0	0	0	1	0	1		---	---	biological_process (GO:0008150)	molecular_function (GO:0003674)	cellular_component (GO:0005575)	---
AT1G49952	AT1G49952	0	0.168703	0.37297	1.79769e+308	1	1.14457	0.686213		other RNA	Unknown gene	biological_process (GO:0008150)	molecular_function (GO:0003674)	cellular_component (GO:0005575)	---
AT1G50050	AT1G50050	0	0	0.0269701	0	1	1.79769e+308	1		CAP (Cysteine-rich secretory proteins, Antigen 5, and Pathogenesis-related 1 protein) superfamily protein	---	biological_process (GO:0008150)	molecular_function (GO:0003674)	extracellular region (GO:0005576)	---
AT1G50680	AT1G50680	0	0	0	0	1	0	1		AP2/B3 transcription factor family protein	---	regulation of transcription, DNA-dependent (GO:0006355)	DNA binding (GO:0003677) /// sequence-specific DNA binding transcription factor activity (GO:0003700)	nucleus (GO:0005634)	---
AT1G50760	AT1G50760	0	0.217751	0.63752	1.79769e+308	1	1.54979	0.71436		Aminotransferase-like, plant mobile domain family protein	---	biological_process (GO:0008150)	molecular_function (GO:0003674)	cellular_component (GO:0005575)	---
AT1G50960	ATGA2OX7	0	0.571033	0.931548	1.79769e+308	0.0423407	0.706057	0.534463		gibberellin 2-oxidase 7	Encodes a protein with gibberellin 2-oxidase activity which acts specifically on C-20 gibberellins. DDF1 binds to GA2OX7 and regulates its expression in response to salt stress.	gibberellin biosynthetic process (GO:0009686) /// gibberellin metabolic process (GO:0009685) /// response to salt stress (GO:0009651)	C-20 gibberellin 2-beta-dioxygenase activity (GO:0052635)	---	1.14.11.-, gibberellin inactivation (C-20 gibberellin 2-oxidase) /// 1.14.11.-, gibberellin inactivation (C-20 gibberellin 2-oxidase) /// 1.14.11.-, gibberellin inactivation (C-20 gibberellin 2-oxidase)
AT1G51150	DegP6	0	0.127963	0.117442	1.79769e+308	1	-0.123777	1		DegP protease 6	Encodes a putative DegP protease.	proteolysis (GO:0006508)	serine-type peptidase activity (GO:0008236) /// serine-type endopeptidase activity (GO:0004252)	---	---
AT1G51410	AT1G51410	0	0.0357722	0	1.79769e+308	1	-1.79769e+308	1		NAD(P)-binding Rossmann-fold superfamily protein	similar to Eucalyptus gunnii alcohol dehydrogenase of unknown physiological function (GI:1143445), apple tree, PIR:T16995; NOT a cinnamyl-alcohol dehydrogenase	pollen tube development (GO:0048868) /// cellular process involved in reproduction (GO:0048610)	alcohol dehydrogenase (NAD) activity (GO:0004022)	---	1.1.1.1, phenylethanol biosynthesis (phenylacetaldehyde reductase) /// 1.1.1.1, phenylalanine degradation III (phenylacetaldehyde reductase)
AT1G51750	AT1G51750	0	0.0236344	0	1.79769e+308	1	-1.79769e+308	1		transposable element gene	---	---	---	---	---
AT1G51870	AT1G51870	0	0	0	0	1	0	1		protein kinase family protein	---	---	kinase activity (GO:0016301)	---	---
AT1G51990	AT1G51990	0	0	0	0	1	0	1		O-methyltransferase family protein	---	lignin biosynthetic process (GO:0009809)	O-methyltransferase activity (GO:0008171)	cytosol (GO:0005829)	---
AT1G52110	AT1G52110	0	0	0	0	1	0	1		Mannose-binding lectin superfamily protein	---	---	---	---	---
AT1G52390	AT1G52390	0	3.53435	0	1.79769e+308	0.260352	-1.79769e+308	0.134908		---	---	biological_process (GO:0008150)	molecular_function (GO:0003674)	cellular_component (GO:0005575)	---
AT1G52490	AT1G52490	0	0.0103233	0	1.79769e+308	1	-1.79769e+308	1		---	---	biological_process (GO:0008150)	molecular_function (GO:0003674)	---	---
AT1G53935	AT1G53935	0	0.0249515	0	1.79769e+308	1	-1.79769e+308	1		---	---	biological_process (GO:0008150)	molecular_function (GO:0003674)	cellular_component (GO:0005575)	---
AT1G54430	AT1G54430	0	0	0	0	1	0	1		transposable element gene	---	---	---	---	---
AT1G54590	AT1G54590	0	0.0938806	0.0287206	1.79769e+308	1	-1.70874	1		---	---	RNA splicing (GO:0008380)	---	spliceosomal complex (GO:0005681)	---
AT1G54760	AGL85	0	0	0.137691	0	1	1.79769e+308	1		AGAMOUS-like 85	---	regulation of transcription, DNA-dependent (GO:0006355)	DNA binding (GO:0003677) /// sequence-specific DNA binding transcription factor activity (GO:0003700)	---	---
AT1G54860	AT1G54860	0	0	0.19148	0	1	1.79769e+308	1		Glycoprotein membrane precursor GPI-anchored	---	terpenoid biosynthetic process (GO:0016114) /// biological_process (GO:0008150)	molecular_function (GO:0003674)	anchored to membrane (GO:0031225)	---
AT1G54870	AT1G54870	0	0	0.755476	0	1	1.79769e+308	0.00522475		NAD(P)-binding Rossmann-fold superfamily protein	---	oxidation-reduction process (GO:0055114)	alcohol dehydrogenase (NADP+) activity (GO:0008106) /// oxidoreductase activity (GO:0016491)	chloroplast (GO:0009507)	---
AT1G55030	AT1G55030	0	0	0	0	1	0	1		RNI-like superfamily protein	---	biological_process (GO:0008150)	molecular_function (GO:0003674)	cellular_component (GO:0005575)	---
AT1G55070	AT1G55070	0	0.0141394	0.026191	1.79769e+308	1	0.889346	1		F-box and associated interaction domains-containing protein	---	biological_process (GO:0008150)	molecular_function (GO:0003674)	cellular_component (GO:0005575)	---
AT1G55207	AT1G55207	0	0	0.0428179	0	1	1.79769e+308	1		---	---	---	---	---	---
AT1G55221	AT1G55221	0	0	0	0	1	0	1		---	Pseudogene of AT1G55240	---	---	---	---
AT1G55290	AT1G55290	0	0.106928	0.101494	1.79769e+308	1	-0.075252	1		2-oxoglutarate (2OG) and Fe(II)-dependent oxygenase superfamily protein	encodes a protein whose sequence is similar to oxidoreductase, 2OG-Fe(II) oxygenase	biological_process (GO:0008150)	oxidoreductase activity, acting on paired donors, with incorporation or reduction of molecular oxygen, 2-oxoglutarate as one donor, and incorporation of one atom each of oxygen into both donors (GO:0016706)	cellular_component (GO:0005575)	---
AT1G55650	AT1G55650	0	0	0	0	1	0	1		HMG (high mobility group) box protein with ARID/BRIGHT DNA-binding domain	---	---	sequence-specific DNA binding transcription factor activity (GO:0003700)	---	---
AT1G56233	AT1G56233	0	0	0	0	1	0	1		Protein of unknown function (PD694200)	Encodes a defensin-like (DEFL) family protein.	---	---	---	---
AT1G56415	AT1G56415	0	0	0	0	1	0	1		Expressed protein	---	biological_process (GO:0008150)	molecular_function (GO:0003674)	---	---
AT1G56480	AT1G56480	0	0	0	0	1	0	1		---	---	---	---	---	---
AT1G57670	AT1G57670	0	0.076332	0.0266842	1.79769e+308	1	-1.5163	1		Toll-Interleukin-Resistance (TIR) domain family protein	---	defense response (GO:0006952)	---	---	---
AT1G57840	AT1G57840	0	0	0	0	1	0	1		---	---	---	---	---	---
AT1G58140	AT1G58140	0	0.00366722	0.0557116	1.79769e+308	1	3.92522	1		transposable element gene	---	---	---	---	---
AT1G58330	ZW2	0	0	0	0	1	0	1		transcription factor-related	---	---	---	---	---
AT1G58808	AT1G58808	0	0.00973789	0.0164043	1.79769e+308	1	0.752393	1		---	Unknown gene	biological_process (GO:0008150)	molecular_function (GO:0003674)	cellular_component (GO:0005575)	---
AT1G59124	AT1G59124	0	0	0	0	1	0	1		Disease resistance protein (CC-NBS-LRR class) family	---	defense response (GO:0006952)	---	cellular_component (GO:0005575)	---
AT1G59265	AT1G59265	0	0.0169655	0.00604438	1.79769e+308	1	-1.48893	1		transposable element gene	---	---	---	---	---
AT1G59359	AT1G59359	0	0	0	0	1	0	1		Ribosomal protein S5 family protein	---	translation (GO:0006412)	structural constituent of ribosome (GO:0003735)	cytosolic small ribosomal subunit (GO:0022627)	---
AT1G59730	ATH7	0	0	0.108704	0	1	1.79769e+308	1		thioredoxin H-type 7	---	nuclear division (GO:0000280) /// nucleolus organization (GO:0007000)	---	cellular_component (GO:0005575)	---
AT1G60340	AT1G60340	0	0	0	0	1	0	1		NAC (No Apical Meristem) domain transcriptional regulator superfamily protein	---	regulation of transcription, DNA-dependent (GO:0006355)	sequence-specific DNA binding transcription factor activity (GO:0003700)	cellular_component (GO:0005575)	---
AT1G60370	AT1G60370	0	0	0	0	1	0	1		F-box and associated interaction domains-containing protein	---	biological_process (GO:0008150)	molecular_function (GO:0003674)	cellular_component (GO:0005575)	---
AT1G60720	AT1G60720	0	0.0457528	0	1.79769e+308	1	-1.79769e+308	1		RNA-directed DNA polymerase (reverse transcriptase)-related family protein	---	biological_process (GO:0008150)	molecular_function (GO:0003674)	---	---
AT1G60740	AT1G60740	0	0	0.230751	0	1	1.79769e+308	1		Thioredoxin superfamily protein	---	---	antioxidant activity (GO:0016209)	---	---
AT1G60880	AGL56	0	0	0	0	1	0	1		AGAMOUS-like-56	Root Specific	---	DNA binding (GO:0003677) /// sequence-specific DNA binding transcription factor activity (GO:0003700)	---	---
AT1G60913	AT1G60913	0	0	0	0	1	0	1		Rapid alkalinization factor (RALF) family protein	Encodes a Rapid ALkalinization Factor (RALF) family protein	---	---	---	---
AT1G60970	AT1G60970	0	0.048462	0.674483	1.79769e+308	1	3.79886	0.0687745		SNARE-like superfamily protein	---	response to high light intensity (GO:0009644) /// positive regulation of transcription, DNA-dependent (GO:0045893) /// response to hydrogen peroxide (GO:0042542) /// intracellular protein transport (GO:0006886) /// response to endoplasmic reticulum stress (GO:0034976) /// response to heat (GO:0009408) /// protein folding (GO:0006457)	---	clathrin vesicle coat (GO:0030125)	---
AT1G61093	AT1G61093	0	0	0	0	1	0	1		---	---	biological_process (GO:0008150)	molecular_function (GO:0003674)	cellular_component (GO:0005575)	---
AT1G61130	SCPL32	0	0	0	0	1	0	1		serine carboxypeptidase-like 32	---	proteolysis (GO:0006508)	serine-type carboxypeptidase activity (GO:0004185)	---	---
AT1G61226	AT1G61226	0	0	0.171485	0	1	1.79769e+308	1		MIR846a; miRNA	Encodes a microRNA that targets several Jacalin lectin family members. MicroRNAs are regulatory RNAs with a mature length of ~21-nucleotides that are processed from hairpin precursors by Dicer-like enzymes. MicroRNAs can negatively regulate gene expression by attenuating translation or by directing mRNA cleavage. Mature sequence: UUGAAUUGAAGUGCUUGAAUU	biological_process (GO:0008150)	molecular_function (GO:0003674)	cellular_component (GO:0005575)	---
AT1G61540	AT1G61540	0	0	0	0	1	0	1		Galactose oxidase/kelch repeat superfamily protein	---	biological_process (GO:0008150)	molecular_function (GO:0003674)	cellular_component (GO:0005575)	---
AT1G61665	AT1G61665	0	0.251545	0	1.79769e+308	1	-1.79769e+308	1		---	---	---	---	---	---
AT1G61700	AT1G61700	0	0	0.0396228	0	1	1.79769e+308	1		RNA polymerases N / 8 kDa subunit	Protein of unknown function that is homologous to the At1g11475 locus that encodes a non-catalytic subunit common to nuclear DNA-dependent RNA polymerases II, IV and V. Homologous to budding yeast RPB10.	transcription, DNA-dependent (GO:0006351)	DNA-directed RNA polymerase activity (GO:0003899)	---	---
AT1G61720	BAN	0	0.0284595	0.0261196	1.79769e+308	1	-0.123777	1		NAD(P)-binding Rossmann-fold superfamily protein	Negative regulator of flavonoid biosynthesis, mutants accumulate flavonoid pigments in their seed coat, putative oxidoreductase. It is thought that a ternary complex composed of TT2, TT8 and TTG1 is necessary for correct expression of BAN in seed endothelium.	negative regulation of flavonoid biosynthetic process (GO:0009964)	anthocyanidin reductase activity (GO:0033729) /// oxidoreductase activity (GO:0016491)	---	1.3.1.77, 2,3-<i>cis</i>-flavanols biosynthesis (anthocyanidin reductase) /// 1.3.1.77, 2,3-<i>cis</i>-flavanols biosynthesis (anthocyanidin reductase) /// 1.17.1.3, 2,3-<i>cis</i>-flavanols biosynthesis (anthocyanidin reductase)
AT1G62035	MIR171C	0	0	27.6396	0	1	1.79769e+308	0.244745		MIR171C; miRNA	Encodes a microRNA that targets several SCL family members. MicroRNAs are regulatory RNAs with a mature length of ~21-nucleotides that are processed from hairpin precursors by Dicer-like enzymes. MicroRNAs can negatively regulate gene expression by attenuating translation or by directing mRNA cleavage.Mature sequence: UUGAGCCGUGCCAAUAUCACG	---	---	---	---
AT1G62080	AT1G62080	0	0.0881279	0.104109	1.79769e+308	1	0.240423	1		---	---	biological_process (GO:0008150)	molecular_function (GO:0003674)	cellular_component (GO:0005575)	---
AT1G62090	AT1G62090	0	0	0.00301505	0	1	1.79769e+308	1		---	---	---	---	---	---
AT1G62530	AT1G62530	0	0.0176702	0	1.79769e+308	1	-1.79769e+308	1		Plant protein of unknown function (DUF863)	---	biological_process (GO:0008150)	molecular_function (GO:0003674)	cellular_component (GO:0005575)	---
AT1G62890	AT1G62890	0	0.115968	0	1.79769e+308	1	-1.79769e+308	1		transposable element gene	---	---	---	---	---
AT1G63140	AT1G63140	0	0.390587	0.0822854	1.79769e+308	0.0548321	-2.24694	0.175547		O-methyltransferase family protein	---	---	---	cytosol (GO:0005829)	---
AT1G63450	RHS8	0	0.0965152	0.058582	1.79769e+308	1	-0.720299	1		root hair specific 8	---	---	catalytic activity (GO:0003824)	membrane (GO:0016020)	---
AT1G63960	AT1G63960	0	0.136051	0.126006	1.79769e+308	1	-0.110654	1		Copper transport protein family	---	biological_process (GO:0008150)	molecular_function (GO:0003674)	cellular_component (GO:0005575)	---
AT1G64070	RLM1	0	0.01087	0.00494667	1.79769e+308	1	-1.13582	1		Disease resistance protein (TIR-NBS-LRR class) family	Encodes a TIR-NBS-LRR class of disease resistance protein effective against Leptosphaeria maculans.	defense response to fungus (GO:0050832) /// defense response (GO:0006952)	---	---	---
AT1G64240	AT1G64240	0	0	0	0	1	0	1		transposable element gene	---	---	---	---	---
AT1G65346	AT1G65346	0	0.0853961	0.0854635	1.79769e+308	1	0.00113786	1		---	---	biological_process (GO:0008150)	molecular_function (GO:0003674)	cellular_component (GO:0005575)	---
AT1G65541	AT1G65541	0	0	0	0	1	0	1		---	---	---	---	---	---
AT1G65550	AT1G65550	0	0	0	0	1	0	1		Xanthine/uracil permease family protein	---	---	transmembrane transporter activity (GO:0022857)	membrane (GO:0016020)	---
AT1G66170	MMD1	0	0.0385262	0.00602605	1.79769e+308	1	-2.67656	1		RING/FYVE/PHD zinc finger superfamily protein	encodes a PHD-domain containing protein required for male meiosis. Gene is expressed in developing male meiocytes and protein is localized to the nucleus.	regulation of transcription, DNA-dependent (GO:0006355) /// microsporogenesis (GO:0009556) /// male meiosis (GO:0007140)	DNA binding (GO:0003677)	nucleus (GO:0005634)	---
AT1G66210	AT1G66210	0	0	0.00596347	0	1	1.79769e+308	1		Subtilisin-like serine endopeptidase family protein	---	metabolic process (GO:0008152) /// pollen tube growth (GO:0009860) /// proteolysis (GO:0006508)	serine-type endopeptidase activity (GO:0004252)	cell wall (GO:0005618)	---
AT1G66220	AT1G66220	0	0	0	0	1	0	1		Subtilase family protein	---	metabolic process (GO:0008152) /// proteolysis (GO:0006508)	serine-type endopeptidase activity (GO:0004252)	cell wall (GO:0005618)	---
AT1G66235	AT1G66235	0	0.170383	0.701593	1.79769e+308	1	2.04186	0.150493		---	---	biological_process (GO:0008150)	molecular_function (GO:0003674)	cellular_component (GO:0005575)	---
AT1G66320	AT1G66320	0	0.00987185	0	1.79769e+308	1	-1.79769e+308	1		F-box/RNI-like superfamily protein	---	biological_process (GO:0008150)	molecular_function (GO:0003674)	cellular_component (GO:0005575)	---
AT1G66370	AT1G66370	0	0.772446	0	1.79769e+308	0.0574046	-1.79769e+308	0.0223835		myb domain protein 113	Encodes a member of the MYB family of transcription factors. Involved in regulation of anthocyanin biosynthesis. Affects the expression of enzymes involved in later steps of anthocyanin biosynthesis.	regulation of transcription, DNA-dependent (GO:0006355) /// response to jasmonic acid stimulus (GO:0009753) /// regulation of anthocyanin biosynthetic process (GO:0031540)	DNA binding (GO:0003677) /// sequence-specific DNA binding transcription factor activity (GO:0003700)	---	---
AT1G66380	MYB114	0	0.34436	0	1.79769e+308	0.355706	-1.79769e+308	0.199258		myb domain protein 114	Encodes a member of the MYB family of transcription factors. Involved in regulation of anthocyanin biosynthesis. Affects the expression of enzymes involved in later steps of anthocyanin biosynthesis	regulation of transcription, DNA-dependent (GO:0006355) /// response to jasmonic acid stimulus (GO:0009753) /// regulation of anthocyanin biosynthetic process (GO:0031540)	DNA binding (GO:0003677) /// sequence-specific DNA binding transcription factor activity (GO:0003700)	---	---
AT1G66420	AT1G66420	0	0	0	0	1	0	1		DNA-binding storekeeper protein-related transcriptional regulator	---	regulation of transcription, DNA-dependent (GO:0006355) /// biological_process (GO:0008150)	---	cellular_component (GO:0005575)	---
AT1G66470	RHD6	0	0	0	0	1	0	1		ROOT HAIR DEFECTIVE6	---	root hair initiation (GO:0048766)	DNA binding (GO:0003677) /// sequence-specific DNA binding transcription factor activity (GO:0003700)	mitochondrion (GO:0005739)	---
AT1G66783	MIR157A	0	0	0	0	1	0	1		MIR157A; miRNA	Encodes a microRNA that targets several SPL family members, including SPL3,4, and 5. By regulating the expression of SPL3 (and probably also SPL4 and SPL5), this microRNA regulates vegetative phase change. MicroRNAs are regulatory RNAs with a mature length of ~21-nucleotides that are processed from hairpin precursors by Dicer-like enzymes. MicroRNAs can negatively regulate gene expression by atte…	gene silencing by miRNA (GO:0035195)	molecular_function (GO:0003674)	cellular_component (GO:0005575)	---
AT1G67020	AT1G67020	0	0.0240881	0.00719764	1.79769e+308	1	-1.74273	1		---	---	biological_process (GO:0008150)	molecular_function (GO:0003674)	---	---
AT1G67455	AT1G67455	0	0	0	0	1	0	1		F-box and associated interaction domains-containing protein	---	biological_process (GO:0008150)	molecular_function (GO:0003674)	cellular_component (GO:0005575)	---
AT1G67623	AT1G67623	0	0.0826675	0.0575329	1.79769e+308	1	-0.522933	1		F-box family protein	---	biological_process (GO:0008150)	molecular_function (GO:0003674)	---	---
AT1G67626	AT1G67626	0	0.0358908	0	1.79769e+308	1	-1.79769e+308	1		transposable element gene	---	---	---	---	---
AT1G68090	ANNAT5	0	0.0574544	0.0171676	1.79769e+308	1	-1.74273	1		annexin 5	Encodes a calcium-binding protein annexin (AnnAt5).	response to water deprivation (GO:0009414) /// response to cold (GO:0009409) /// response to heat (GO:0009408) /// plant-type cell wall modification (GO:0009827) /// response to red or far red light (GO:0009639) /// actin filament-based movement (GO:0030048) /// pollen tube growth (GO:0009860) /// response to salt stress (GO:0009651)	calcium ion binding (GO:0005509) /// calcium-dependent phospholipid binding (GO:0005544)	---	---
AT1G68150	WRKY9	0	0	0.040537	0	1	1.79769e+308	1		WRKY DNA-binding protein 9	member of WRKY Transcription Factor; Group II-b	transition metal ion transport (GO:0000041) /// regulation of transcription, DNA-dependent (GO:0006355) /// response to zinc ion (GO:0010043) /// cellular response to iron ion starvation (GO:0010106) /// iron ion transport (GO:0006826) /// response to nitrate (GO:0010167) /// nitrate transport (GO:0015706)	sequence-specific DNA binding transcription factor activity (GO:0003700)	---	---
AT1G68250	AT1G68250	0	0.766069	0.52372	1.79769e+308	0.176905	-0.548678	0.749512		---	---	terpenoid biosynthetic process (GO:0016114) /// biological_process (GO:0008150)	molecular_function (GO:0003674)	---	---
AT1G68630	AT1G68630	0	0.0242163	0.011543	1.79769e+308	1	-1.06896	1		PLAC8 family protein	---	biological_process (GO:0008150)	molecular_function (GO:0003674)	---	---
AT1G69240	ATMES15	0	0	0	0	1	0	1		methyl esterase 15	Encodes a protein predicted to act as a carboxylesterase. It has similarity to the SABP2 methyl salicylate esterase from tobacco but no enzymatic activity has been identified for this protein.	---	hydrolase activity (GO:0016787)	---	---
AT1G69818	AT1G69818	0	0.0786556	0	1.79769e+308	1	-1.79769e+308	1		Defensin-like (DEFL) family protein	Encodes a defensin-like (DEFL) family protein.	---	---	---	---
AT1G70040	AT1G70040	0	0	0	0	1	0	1		Protein of unknown function (DUF1163)	---	biological_process (GO:0008150)	molecular_function (GO:0003674)	---	---
AT1G70080	AT1G70080	0	0	0	0	1	0	1		Terpenoid cyclases/Protein prenyltransferases superfamily protein	---	---	---	---	---
AT1G70110	AT1G70110	0	0.0499064	0.0295996	1.79769e+308	1	-0.753649	1		Concanavalin A-like lectin protein kinase family protein	---	---	kinase activity (GO:0016301) /// carbohydrate binding (GO:0030246)	---	---
AT1G70540	EDA24	0	0	0	0	1	0	1		Plant invertase/pectin methylesterase inhibitor superfamily protein	---	polar nucleus fusion (GO:0010197) /// cellular membrane fusion (GO:0006944)	pectinesterase inhibitor activity (GO:0046910)	---	---
AT1G70840	MLP31	0	0.055273	0	1.79769e+308	1	-1.79769e+308	1		MLP-like protein 31	---	---	molecular_function (GO:0003674)	cellular_component (GO:0005575)	---
AT1G70990	AT1G70990	0	0.0481578	0.0223011	1.79769e+308	1	-1.11065	1		proline-rich family protein	---	brassinosteroid biosynthetic process (GO:0016132) /// biological_process (GO:0008150)	molecular_function (GO:0003674)	anchored to membrane (GO:0031225)	---
AT1G72100	AT1G72100	0	0.137696	0.294136	1.79769e+308	1	1.095	0.41932		late embryogenesis abundant domain-containing protein / LEA domain-containing protein	---	seed dormancy process (GO:0010162) /// embryo development ending in seed dormancy (GO:0009793)	---	---	---
AT1G72131	AT1G72131	0	0.22246	0.0532965	1.79769e+308	1	-2.06143	1		---	pseudogene of proton-dependent oligopeptide transporter	---	---	---	---
AT1G73687	MIR159A	0	4.19048	33.422	1.79769e+308	0.357728	2.99561	0.03464		MIR159/MIR159A; miRNA	Encodes a microRNA that targets several MYB family members. MicroRNAs are regulatory RNAs with a mature length of ~21-nucleotides that are processed from hairpin precursors by Dicer-like enzymes. MicroRNAs can negatively regulate gene expression by attenuating translation or by directing mRNA cleavage.Mature sequence: UUUGGAUUGAAGGGAGCUCUA. Functions redundantly with MIR159B. Plants that are doub…	response to abscisic acid stimulus (GO:0009737) /// negative regulation of abscisic acid mediated signaling pathway (GO:0009788) /// gene silencing by miRNA (GO:0035195)	molecular_function (GO:0003674)	cellular_component (GO:0005575)	---
AT1G73780	AT1G73780	0	0.472895	0.569679	1.79769e+308	0.455123	0.268631	0.941343		Bifunctional inhibitor/lipid-transfer protein/seed storage 2S albumin superfamily protein	---	lipid transport (GO:0006869)	lipid binding (GO:0008289)	---	---
AT1G74110	CYP78A10	0	0.01077	0	1.79769e+308	1	-1.79769e+308	1		cytochrome P450, family 78, subfamily A, polypeptide 10	member of CYP78A	---	oxygen binding (GO:0019825)	cellular_component (GO:0005575)	---
AT1G74220	AT1G74220	0	0	0	0	1	0	1		---	---	biological_process (GO:0008150)	molecular_function (GO:0003674)	---	---
AT1G75166	AT1G75166	0	585.832	469.99	1.79769e+308	0.287559	-0.317857	0.907521		snoRNA	---	rRNA modification (GO:0000154)	molecular_function (GO:0003674)	small nucleolar ribonucleoprotein complex (GO:0005732)	---
AT1G75390	AtbZIP44	0	0.223886	0.108394	1.79769e+308	1	-1.04648	1		basic leucine-zipper 44	---	regulation of transcription, DNA-dependent (GO:0006355) /// response to xenobiotic stimulus (GO:0009410) /// endoplasmic reticulum unfolded protein response (GO:0030968)	DNA binding (GO:0003677) /// protein heterodimerization activity (GO:0046982) /// sequence-specific DNA binding transcription factor activity (GO:0003700)	---	---
AT1G75480	AT1G75480	0	0.0337319	0.0898147	1.79769e+308	1	1.41284	1		---	---	---	---	---	---
AT1G75600	AT1G75600	0	0.35818	0.414096	1.79769e+308	0.258347	0.209282	0.934331		Histone superfamily protein	---	---	DNA binding (GO:0003677)	---	---
AT1G76500	SOB3	0	0	0.0166461	0	1	1.79769e+308	1		Predicted AT-hook DNA-binding family protein	Encodes an AT hook domain containing protein. Identified in a screen of activation tagged lines that suppress the long-hypocotyl phenotype of a weak phyB allele. Affects cell elongation in the hypocotyl and leaves.Acts redundantly with ESC to modulate hypocotyl growth inhibition in response to light	protein ubiquitination (GO:0016567) /// seed dormancy process (GO:0010162) /// vegetative to reproductive phase transition of meristem (GO:0010228) /// photomorphogenesis (GO:0009640) /// response to freezing (GO:0050826) /// seed germination (GO:0009845) /// sugar mediated signaling pathway (GO:0010182) /// lipid storage (GO:0019915) /// meristem structural organization (GO:0009933) /// regulati…	DNA binding (GO:0003677)	---	---
AT1G78815	LSH7	0	0.0346471	0.0520117	1.79769e+308	1	0.5861	1		Protein of unknown function (DUF640)	---	cytokinin biosynthetic process (GO:0009691) /// biological_process (GO:0008150)	molecular_function (GO:0003674)	---	---
AT1G80090	AT1G80090	0	0.012681	0.0742537	1.79769e+308	1	2.54979	1		Cystathionine beta-synthase (CBS) family protein	---	pollen tube guidance (GO:0010183) /// pollen development (GO:0009555) /// developmental process involved in reproduction (GO:0003006)	molecular_function (GO:0003674)	cellular_component (GO:0005575)	---
AT1G80470	AT1G80470	0	0	0.00939905	0	1	1.79769e+308	1		F-box/RNI-like/FBD-like domains-containing protein	---	biological_process (GO:0008150)	molecular_function (GO:0003674)	cellular_component (GO:0005575)	---
AT2G01024	AT2G01024	0	0	0	0	1	0	1		transposable element gene	---	---	---	---	---
AT2G01037	AT2G01037	0	0.00254051	0	1.79769e+308	1	-1.79769e+308	1		transposable element gene	---	---	---	---	---
AT2G02000	GAD3	0	0	0	0	1	0	1		glutamate decarboxylase 3	---	---	calmodulin binding (GO:0005516)	cellular_component (GO:0005575)	---
AT2G02490	AT2G02490	0	0	0	0	1	0	1		---	---	biological_process (GO:0008150)	molecular_function (GO:0003674)	---	---
AT2G02498	AT2G02498	0	0.238324	0	1.79769e+308	1	-1.79769e+308	1		---	---	biological_process (GO:0008150)	molecular_function (GO:0003674)	---	---
AT2G02680	AT2G02680	0	0	0.0231446	0	1	1.79769e+308	1		Cysteine/Histidine-rich C1 domain family protein	---	---	---	---	---
AT2G02720	AT2G02720	0	0.00908985	0.0784817	1.79769e+308	1	3.11003	1		Pectate lyase family protein	---	---	pectate lyase activity (GO:0030570) /// lyase activity (GO:0016829)	---	---
AT2G02890	AT2G02890	0	0	0.0191186	0	1	1.79769e+308	1		F-box family protein	---	---	---	---	---
AT2G03320	AT2G03320	0	0	0.126006	0	1	1.79769e+308	1		---	---	biological_process (GO:0008150)	molecular_function (GO:0003674)	---	---
AT2G03580	AT2G03580	0	0.060696	0	1.79769e+308	1	-1.79769e+308	1		F-box family protein-related	---	biological_process (GO:0008150)	molecular_function (GO:0003674)	cellular_component (GO:0005575)	---
AT2G03821	AT2G03821	0	0	0	0	1	0	1		---	---	biological_process (GO:0008150)	molecular_function (GO:0003674)	cellular_component (GO:0005575)	---
AT2G04038	AtbZIP48	0	0.846122	0.278821	1.79769e+308	0.117577	-1.60153	0.364396		basic leucine-zipper 48	---	---	DNA binding (GO:0003677) /// sequence-specific DNA binding transcription factor activity (GO:0003700)	---	---
AT2G04043	AT2G04043	0	0	0.0204565	0	1	1.79769e+308	1		transposable element gene	---	---	---	---	---
AT2G04070	AT2G04070	0	0.17611	0.0479737	1.79769e+308	1	-1.87616	1		MATE efflux family protein	---	transport (GO:0006810)	transporter activity (GO:0005215)	---	---
AT2G04115	AT2G04115	0	0.0696876	0.501757	1.79769e+308	1	2.84802	0.194341		Plant self-incompatibility protein S1 family	---	---	---	---	---
AT2G04150	AT2G04150	0	0.0280454	0.0257395	1.79769e+308	1	-0.123777	1		---	pseudogene of F-box family protein	---	---	---	---
AT2G04210	AT2G04210	0	0	0	0	1	0	1		transposable element gene	---	---	---	---	---
AT2G04290	AT2G04290	0	0	0.0024678	0	1	1.79769e+308	1		transposable element gene	---	---	---	---	---
AT2G04440	AT2G04440	0	0.0304734	0.058721	1.79769e+308	1	0.946324	1		MutT/nudix family protein	---	metabolic process (GO:0008152)	catalytic activity (GO:0003824)	cellular_component (GO:0005575)	---
AT2G04600	AT2G04600	0	0	0	0	1	0	1		transposable element gene	---	---	---	---	---
AT2G04670	AT2G04670	0	0	0	0	1	0	1		transposable element gene	---	---	---	---	---
AT2G04680	AT2G04680	0	0.015528	0.00684971	1.79769e+308	1	-1.18076	1		Cysteine/Histidine-rich C1 domain family protein	---	root hair cell differentiation (GO:0048765) /// brassinosteroid biosynthetic process (GO:0016132)	---	---	---
AT2G04760	AT2G04760	0	0	0	0	1	0	1		transposable element gene	---	---	---	---	---
AT2G04990	AT2G04990	0	0.0186933	0.00577105	1.79769e+308	1	-1.69562	1		transposable element gene	---	---	---	---	---
AT2G05171	AT2G05171	0	0.231329	0.104785	1.79769e+308	1	-1.14252	1		---	Pseudogene of AT3G18310	---	---	---	---
AT2G05490	AT2G05490	0	0.00577714	0	1.79769e+308	1	-1.79769e+308	1		transposable element gene	---	---	---	---	---
AT2G05635	AT2G05635	0	0	0	0	1	0	1		DNA repair DEAD helicase RAD3/XP-D subfamily protein	---	biological_process (GO:0008150)	---	---	---
AT2G05640	AT2G05640	0	0.00261963	0.00476854	1.79769e+308	1	0.864185	1		transposable element gene	---	---	---	---	---
AT2G05950	AT2G05950	0	0	0.0741756	0	1	1.79769e+308	1		transposable element gene	---	---	---	---	---
AT2G06180	AT2G06180	0	0	0	0	1	0	1		transposable element gene	---	---	---	---	---
AT2G06220	AT2G06220	0	0	0	0	1	0	1		transposable element gene	pseudogene of unknown protein	---	---	---	---
AT2G06400	AT2G06400	0	0	0	0	1	0	1		transposable element gene	---	---	---	---	---
AT2G06540	AT2G06540	0	0	0	0	1	0	1		transposable element gene	---	---	---	---	---
AT2G06550	AT2G06550	0	0.0257446	0.0753736	1.79769e+308	1	1.54979	1		transposable element gene	---	---	---	---	---
AT2G06555	AT2G06555	0	0	0	0	1	0	1		---	---	biological_process (GO:0008150)	molecular_function (GO:0003674)	---	---
AT2G06590	AT2G06590	0	0	0.00674466	0	1	1.79769e+308	1		transposable element gene	---	---	---	---	---
AT2G06822	AT2G06822	0	0	0	0	1	0	1		---	Pseudogene of AT2G06822	---	---	---	---
AT2G06885	AT2G06885	0	0	0	0	1	0	1		transposable element gene	---	---	---	---	---
AT2G07676	AT2G07676	0	0	0	0	1	0	1		---	---	biological_process (GO:0008150)	molecular_function (GO:0003674)	cellular_component (GO:0005575)	---
AT2G07685	AT2G07685	0	0.0139954	0.012738	1.79769e+308	1	-0.135815	1		transposable element gene	---	---	---	---	---
AT2G07716	AT2G07716	0	0	0	0	1	0	1		---	---	---	---	---	---
AT2G07721	AT2G07721	0	0	0	0	1	0	1		---	---	biological_process (GO:0008150)	molecular_function (GO:0003674)	cellular_component (GO:0005575)	---
AT2G07767	AT2G07767	0	0	0	0	1	0	1		transposable element gene	similarity to putative non-LTR retroelement reverse transcriptase	---	---	---	---
AT2G07770	AT2G07770	0	0.0112251	0	1.79769e+308	1	-1.79769e+308	1		transposable element gene	---	---	---	---	---
AT2G07780	AT2G07780	0	0	0	0	1	0	1		transposable element gene	---	---	---	---	---
AT2G07830	AT2G07830	0	5.53685	0	1.79769e+308	0.689388	-1.79769e+308	0.503328		---	---	---	---	---	---
AT2G08986	AT2G08986	0	0	0.0569568	0	1	1.79769e+308	1		---	---	biological_process (GO:0008150)	molecular_function (GO:0003674)	cellular_component (GO:0005575)	---
AT2G09187	AT2G09187	0	0	0	0	1	0	1		transposable element gene	---	---	---	---	---
AT2G10285	AT2G10285	0	0	0	0	1	0	1		transposable element gene	---	---	---	---	---
AT2G10400	AT2G10400	0	0	0	0	1	0	1		transposable element gene	---	---	---	---	---
AT2G10450	AT2G10450	0	0	0	0	1	0	1		14-3-3 family protein	---	---	amino acid binding (GO:0016597)	---	---
AT2G10550	AT2G10550	0	0.0948318	0.087035	1.79769e+308	1	-0.123777	1		---	Most likely an inactive paralog of the uracil DNA glycosylase AtUNG (At3g18630) generated by a gene duplication event and subsequently disrupted by transposon insertions (PubMed ID: 20056608).	---	---	---	---
AT2G10614	AT2G10614	0	0.0291201	0	1.79769e+308	1	-1.79769e+308	1		transposable element gene	---	---	---	---	---
AT2G10860	AT2G10860	0	0	0.013967	0	1	1.79769e+308	1		transposable element gene	---	---	---	---	---
AT2G10930	AT2G10930	0	0	0	0	1	0	1		---	---	biological_process (GO:0008150)	molecular_function (GO:0003674)	cellular_component (GO:0005575)	---
AT2G11140	AT2G11140	0	0.0575055	0.0695627	1.79769e+308	1	0.274615	1		transposable element gene	---	---	---	---	---
AT2G11235	AT2G11235	0	0	0	0	1	0	1		transposable element gene	---	---	---	---	---
AT2G11330	AT2G11330	0	0	0	0	1	0	1		transposable element gene	---	---	---	---	---
AT2G11410	AT2G11410	0	0.00364585	0	1.79769e+308	1	-1.79769e+308	1		transposable element gene	---	---	---	---	---
AT2G11522	AT2G11522	0	0	0	0	1	0	1		---	---	---	---	---	---
AT2G11550	AT2G11550	0	0	0	0	1	0	1		transposable element gene	---	---	---	---	---
AT2G11670	AT2G11670	0	0	0	0	1	0	1		transposable element gene	---	---	---	---	---
AT2G11780	AT2G11780	0	0.00491457	0	1.79769e+308	1	-1.79769e+308	1		transposable element gene	---	---	---	---	---
AT2G12050	AT2G12050	0	0.0156925	0	1.79769e+308	1	-1.79769e+308	1		---	---	---	---	---	---
AT2G12210	AT2G12210	0	0.0021326	0	1.79769e+308	1	-1.79769e+308	1		transposable element gene	---	---	---	---	---
AT2G12360	AT2G12360	0	0	0	0	1	0	1		transposable element gene	---	---	---	---	---
AT2G12380	AT2G12380	0	0.00464593	0	1.79769e+308	1	-1.79769e+308	1		transposable element gene	---	---	---	---	---
AT2G13830	AT2G13830	0	0	0	0	1	0	1		transposable element gene	---	---	---	---	---
AT2G13890	AT2G13890	0	0.00419703	0	1.79769e+308	1	-1.79769e+308	1		transposable element gene	---	---	---	---	---
AT2G14300	AT2G14300	0	0	0	0	1	0	1		transposable element gene	---	---	---	---	---
AT2G14320	AT2G14320	0	0.00681153	0.0057373	1.79769e+308	1	-0.247607	1		transposable element gene	---	---	---	---	---
AT2G14330	AT2G14330	0	0	0.0252107	0	1	1.79769e+308	1		transposable element gene	---	---	---	---	---
AT2G14470	AT2G14470	0	0	0	0	1	0	1		transposable element gene	---	---	---	---	---
AT2G14550	AT2G14550	0	0	0	0	1	0	1		---	---	---	---	---	---
AT2G14730	AT2G14730	0	0.103307	0	1.79769e+308	1	-1.79769e+308	1		transposable element gene	---	---	---	---	---
AT2G14820	NPY2	0	0	0	0	1	0	1		Phototropic-responsive NPH3 family protein	A member of the NPY gene family (NPY1/AT4G31820, NPY2/AT2G14820, NPY3/AT5G67440, NPY4/AT2G23050, NPY5/AT4G37590). Involved in auxin-mediated organogenesis.	response to light stimulus (GO:0009416) /// positive gravitropism (GO:0009958)	signal transducer activity (GO:0004871)	cell periphery (GO:0071944)	---
AT2G15029	AT2G15029	0	34.3189	46.636	1.79769e+308	0.516611	0.442442	0.910762		---	---	---	---	---	---
AT2G15200	AT2G15200	0	0	0	0	1	0	1		transposable element gene	---	---	---	---	---
AT2G15370	FUT5	0	0	0.0197734	0	1	1.79769e+308	1		fucosyltransferase 5	Predicted fucosyltransferase, based on similarity to FUT1, but not functionally redundant with FUT1.	---	fucosyltransferase activity (GO:0008417) /// transferase activity, transferring glycosyl groups (GO:0016757)	---	---
AT2G15410	AT2G15410	0	0	0	0	1	0	1		transposable element gene	---	---	---	---	---
AT2G15420	AT2G15420	0	0	0	0	1	0	1		myosin heavy chain-related	---	biological_process (GO:0008150)	molecular_function (GO:0003674)	cellular_component (GO:0005575)	---
AT2G15770	AT2G15770	0	0.0848204	0.0365493	1.79769e+308	1	-1.21457	1		Cupredoxin superfamily protein	---	---	---	---	---
AT2G16080	AT2G16080	0	0	0.0423884	0	1	1.79769e+308	1		---	---	---	---	---	---
AT2G16340	AT2G16340	0	0	0	0	1	0	1		---	---	biological_process (GO:0008150)	molecular_function (GO:0003674)	cellular_component (GO:0005575)	---
AT2G16670	AT2G16670	0	0	0	0	1	0	1		transposable element gene	---	---	---	---	---
AT2G16676	AT2G16676	0	0	0	0	1	0	1		---	---	biological_process (GO:0008150)	molecular_function (GO:0003674)	cellular_component (GO:0005575)	---
[truncated: 31,891 more rows]
