# Supplementary material for: Four distinct types of dehydration stress memory genes in Arabidopsis thaliana
Source: BMC Plant Biol. 2013 Dec 30;13:229. doi: 10.1186/1471-2229-13-229 (PMC3879431; doi:10.1186/1471-2229-13-229)
Supplement: Additional file 4: Table S4 — Transcript abundances displayed by the memory genes from the four memory categories and for the induced and repressed non-memory genes of A. thaliana. [file 1471-2229-13-229-S4.xls]

## Sheet: Summary
Total number of genes (incl. non-coding, etc)	33555
Drought responsive genes (S1/water)	6579
	UP:	3396
	DOWN:	3183
S3/S1 responsive genes	3334
	UP:	1594
	DOWN:	1740
From the subset of drought responsive genes, number of genes also differentially expressed in S3/S1	1963
	UP:	796
	DOWN:	1167
Memory patterns
	UPUP	362
	DOWNDOWN	310
	UPDOWN	857
	DOWNUP	434
	UPEQUAL	2177
	DOWNEQUAL	2439

## Sheet: ++
gene_id	gene	water	S1	S3	S1_water log2(fold_change)	S1_water q_value	S3_S1 log2(fold_change)	S3_S1 q_value	c1	c2	c3	c4	Description	Curator Summary	GO Biological Process	GO Functional Category	GO Cellular Component	AraCyc
AT5G43840	AT-HSFA6A	0.0629012	4.27115	202.55	6.09343	0.000261629	5.56751	0					heat shock transcription factor A6A	member of Heat Stress Transcription Factor (Hsf) family	response to heat (GO:0009408)	DNA binding (GO:0003677) /// sequence-specific DNA binding transcription factor activity (GO:0003700)	---	---
AT1G64110	AT1G64110	0.0177627	3.33054	123.719	7.55879	0.00792116	5.21517	0					P-loop containing nucleoside triphosphate hydrolases superfamily protein	---	pollen sperm cell differentiation (GO:0048235)	ATPase activity (GO:0016887)	---	---
AT1G22990	AT1G22990	0.118119	7.35228	265.312	5.96791	0.000397852	5.17336	0					Heavy metal transport/detoxification superfamily protein	---	negative regulation of transcription, DNA-dependent (GO:0045892) /// galactolipid biosynthetic process (GO:0019375) /// cellular response to phosphate starvation (GO:0016036)	metal ion binding (GO:0046872)	cellular_component (GO:0005575)	---
AT5G66400	RAB18	10.2793	332.737	11495.1	5.0246	0	5.11049	0					Dehydrin family protein	Belongs to the dehydrin protein family, which contains highly conserved stretches of 7-17 residues that are repetitively scattered in their sequences, the K-, S-, Y- and lysine rich segments. ABA- and drought-induced glycine-rice dehydrin protein. The ABA-induced expression of RAB18 was reduced following ACC application, indicating that ethylene inhibits the ABA signaling pathway. RAB18 is also e…	response to abscisic acid stimulus (GO:0009737) /// response to water deprivation (GO:0009414) /// response to stress (GO:0006950) /// response to 1-Aminocyclopropane-1-carboxylic Acid (GO:0009961) /// cold acclimation (GO:0009631)	molecular_function (GO:0003674)	cellular_component (GO:0005575)	---
AT5G45310	AT5G45310	2.35315	5.32836	152.43	1.18713	0.0167433	4.83831	0					---	---	---	---	---	---
AT3G50980	XERO1	0.0514653	2.80545	79.9667	5.77652	0.0138394	4.8331	0					dehydrin xero 1	---	response to water stimulus (GO:0009415) /// response to stress (GO:0006950)	molecular_function (GO:0003674)	cellular_component (GO:0005575)	---
AT1G07985	AT1G07985	0.215934	5.01114	128.814	4.54451	0.000133276	4.68401	0					Expressed protein	---	biological_process (GO:0008150)	molecular_function (GO:0003674)	---	---
AT1G62510	AT1G62510	5.06022	80.321	1762.22	3.99654	0	4.45547	0					Bifunctional inhibitor/lipid-transfer protein/seed storage 2S albumin superfamily protein	---	lipid transport (GO:0006869)	lipid binding (GO:0008289)	---	---
AT4G28040	AT4G28040	0.700343	5.15928	111.33	2.88907	0.0151364	4.43153	0					nodulin MtN21 /EamA-like transporter family protein	---	---	---	membrane (GO:0016020)	---
AT5G39520	AT5G39520	0.537786	27.6631	482.46	5.69282	0.0376996	4.12437	0					Protein of unknown function (DUF1997)	---	biological_process (GO:0008150)	molecular_function (GO:0003674)	---	---
AT4G02280	SUS3	0.612003	10.6659	182.499	4.13135	0	4.09681	0					sucrose synthase 3	Encodes a protein with sucrose synthase activity (SUS3). It appears to be important for sucrose metabolism in developing seeds, especially during the late maturation phase, about 18 days after flowering.	sucrose biosynthetic process (GO:0005986) /// response to hypoxia (GO:0001666) /// response to mannitol stimulus (GO:0010555) /// response to water deprivation (GO:0009414) /// sucrose metabolic process (GO:0005985) /// galactolipid biosynthetic process (GO:0019375) /// seed maturation (GO:0010431) /// starch metabolic process (GO:0005982)	sucrose synthase activity (GO:0016157) /// transferase activity, transferring glycosyl groups (GO:0016757) /// UDP-glycosyltransferase activity (GO:0008194)	---	2.4.1.13, sucrose biosynthesis (sucrose synthase) /// 2.4.1.13, galactose degradation III (sucrose synthase) /// 2.4.1.13, UDP-glucose biosynthesis (from sucrose) (sucrose synthase) /// 2.4.1.13, sucrose degradation III (sucrose synthase)
AT5G22460	AT5G22460	0.960081	3.63867	58.3484	1.93022	0.0125938	4.00321	0					alpha/beta-Hydrolases superfamily protein	---	biological_process (GO:0008150)	catalytic activity (GO:0003824)	plant-type cell wall (GO:0009505)	---
AT3G17520	AT3G17520	0	22.2425	329.085	1.79769e+308	5.71013e-15	3.88707	0					Late embryogenesis abundant protein (LEA) family protein	---	fatty acid catabolic process (GO:0009062) /// embryo development ending in seed dormancy (GO:0009793)	---	---	---
AT4G37220	AT4G37220	1.25676	4.75994	69.6024	1.92927	0.00599712	3.87012	0					Cold acclimation protein WCOR413 family	---	response to glucose stimulus (GO:0009749) /// response to sucrose stimulus (GO:0009744) /// response to fructose stimulus (GO:0009750) /// response to stress (GO:0006950)	molecular_function (GO:0003674)	cellular_component (GO:0005575)	---
AT3G12500	ATHCHIB	0.495043	2.31346	32.9012	2.23246	0.0147941	3.83002	0					basic chitinase	encodes a basic chitinase involved in ethylene/jasmonic acid mediated signalling pathway during systemic acquired resistance based on expression analyses.	defense response to fungus (GO:0050832) /// nitrate transport (GO:0015706) /// jasmonic acid and ethylene-dependent systemic resistance, ethylene mediated signaling pathway (GO:0009871) /// response to nitrate (GO:0010167)	chitinase activity (GO:0004568)	---	---
AT2G18050	HIS1-3	3.20999	16.4678	233.77	2.36703	3.03605e-06	3.82737	0					histone H1-3	encodes a structurally divergent linker histone whose gene expression is induced by dehydration and ABA.	nucleosome assembly (GO:0006334) /// response to water deprivation (GO:0009414)	nucleosomal DNA binding (GO:0031492) /// DNA binding (GO:0003677)	nucleosome (GO:0000786)	---
AT3G14280	AT3G14280	3.37571	31.8533	421.518	3.24621	0.0263242	3.72608	2.0878e-06					---	---	biological_process (GO:0008150)	molecular_function (GO:0003674)	---	---
AT5G59310	LTP4	0.687704	278.14	3610.88	8.66784	0	3.69847	0					lipid transfer protein 4	Encodes a member of the lipid transfer protein family. Proteins of this family are generally small (~9 kD), basic, expressed abundantly and contain eight Cys residues. The proteins can bind fatty acids and acylCoA esters and can transfer several different phospholipids. They are localized to the cell wall. The mRNA is present in flowers and siliques, and is strongly up-regulated by abscisic acid.…	response to abscisic acid stimulus (GO:0009737) /// hyperosmotic salinity response (GO:0042538) /// response to water deprivation (GO:0009414) /// response to cold (GO:0009409) /// response to salt stress (GO:0009651) /// lipid transport (GO:0006869)	---	---	---
AT1G24580	AT1G24580	0.496369	17.1196	211.135	5.11613	4.49102e-08	3.62444	0					RING/U-box superfamily protein	---	---	zinc ion binding (GO:0008270)	---	---
AT2G15480	UGT73B5	1.10427	5.0169	60.4158	2.19174	1.227e-05	3.59006	0					UDP-glucosyl transferase 73B5	---	response to ethylene stimulus (GO:0009723) /// response to other organism (GO:0051707) /// response to cyclopentenone (GO:0010583) /// toxin catabolic process (GO:0009407)	UDP-glucosyltransferase activity (GO:0035251) /// quercetin 3-O-glucosyltransferase activity (GO:0080043) /// transferase activity, transferring glycosyl groups (GO:0016757) /// UDP-glycosyltransferase activity (GO:0008194)	---	2.4.1.91, quercetin glucoside biosynthesis (Arabidopsis) (UDP-glucosyltransferase) /// RXN-9752, 2,4,6-trinitrotoluene degradation (UDP-glucosyltransferase) /// RXN-9751, 2,4,6-trinitrotoluene degradation (UDP-glucosyltransferase) /// RXN-9749, 2,4,6-trinitrotoluene degradation (UDP-glucosyltransferase) /// RXN-9748, 2,4,6-trinitrotoluene degradation (UDP-glucosyltransferase) /// RXN-9745, 2,4,6-…
AT1G61800	GPT2	1.05394	2.43817	29.243	1.21803	0.0445841	3.58422	0					glucose-6-phosphate/phosphate translocator 2	glucose6-Phosphate/phosphate transporter 2	response to glucose stimulus (GO:0009749) /// response to karrikin (GO:0080167) /// photosynthetic acclimation (GO:0009643) /// regulation of photosynthesis (GO:0010109) /// glucose-6-phosphate transport (GO:0015760) /// photosynthesis (GO:0015979) /// triose phosphate transmembrane transport (GO:0035436) /// response to nematode (GO:0009624) /// phosphoenolpyruvate transport (GO:0015714) /// res…	inorganic phosphate transmembrane transporter activity (GO:0005315) /// phosphoglycerate transmembrane transporter activity (GO:0015120) /// antiporter activity (GO:0015297) /// triose-phosphate transmembrane transporter activity (GO:0071917) /// glucose-6-phosphate transmembrane transporter activity (GO:0015152)	---	---
AT2G37870	AT2G37870	0.283747	39.9242	457.024	7.14454	1.41026e-09	3.51694	0					Bifunctional inhibitor/lipid-transfer protein/seed storage 2S albumin superfamily protein	---	lipid transport (GO:0006869)	lipid binding (GO:0008289)	---	---
AT1G17870	ATEGY3	1.02652	3.27843	37.3129	1.68328	0.0283979	3.5086	0					ethylene-dependent gravitropism-deficient and yellow-green-like 3	S2P-like putative metalloprotease, also contain transmembrane helices near their C-termini and many of them, five of seven, contain a conserved zinc-binding motif HEXXH. Homolog of EGY1. Each of the EGY1 and EGY-like proteins share two additional highly conserved motifs, the previously reported NPDG motif (aa 442454 in EGY1, Rudner et al., 1999) and a newly defined GNLR motif (aa 171179 in EGY1…	response to high light intensity (GO:0009644) /// response to hydrogen peroxide (GO:0042542) /// response to heat (GO:0009408) /// protein folding (GO:0006457)	---	---	---
AT4G15910	ATDI21	0.451594	4.91479	52.8718	3.45206	0.000688567	3.42729	0					drought-induced 21	encodes a gene whose transcript level in root and leaves increases to progressive drought stress. The transcript level is also affected by changes of endogenous or exogenous abscisic acid level. It appears to be a member of plant-specific gene family that includes late embryo-abundant and zinc- IAA-induced proteins in other plants.	response to abscisic acid stimulus (GO:0009737) /// response to water deprivation (GO:0009414) /// embryo development (GO:0009790)	molecular_function (GO:0003674)	---	---
AT3G47340	ASN1	0.256488	20.2006	216.033	6.30739	0	3.41878	0					glutamine-dependent asparagine synthase 1	encodes a glutamine-dependent asparagine synthetase, the predicted ASN1 peptide contains a purF-type glutamine-binding domain, and is expressed predominantly in shoot tissues, where light has a negative effect on its mRNA accumulation. Expression is induced within 3 hours of dark treatment, in senescing leaves and treatment with exogenous photosynthesis inhibitor. Induction of gene expression was…	cellular response to sucrose starvation (GO:0043617) /// response to light stimulus (GO:0009416) /// response to glucose stimulus (GO:0009749) /// cellular amino acid catabolic process (GO:0009063) /// response to fructose stimulus (GO:0009750) /// response to sucrose stimulus (GO:0009744) /// response to absence of light (GO:0009646)	asparagine synthase (glutamine-hydrolyzing) activity (GO:0004066)	---	6.3.5.4, asparagine biosynthesis I (asparagine synthase (glutamine-hydrolyzing))
AT3G02480	AT3G02480	0.0768206	356.202	3798.62	12.1869	1.80173e-07	3.41471	0					Late embryogenesis abundant protein (LEA) family protein	---	response to water deprivation (GO:0009414) /// cell wall modification involved in abscission (GO:0009830)	molecular_function (GO:0003674)	---	---
AT1G17020	SRG1	0.0976356	3.17629	31.6735	5.03182	1.76633e-05	3.31786	0					senescence-related gene 1	Encodes a novel member of the Fe(II)/ascorbate oxidase gene family; senescence-related gene.	response to abscisic acid stimulus (GO:0009737) /// organ senescence (GO:0010260) /// seed germination (GO:0009845) /// seed dormancy process (GO:0010162) /// cell wall modification involved in abscission (GO:0009830) /// flavonoid biosynthetic process (GO:0009813) /// embryo development ending in seed dormancy (GO:0009793)	oxidoreductase activity, acting on paired donors, with incorporation or reduction of molecular oxygen, 2-oxoglutarate as one donor, and incorporation of one atom each of oxygen into both donors (GO:0016706) /// oxidoreductase activity, acting on diphenols and related substances as donors, oxygen as acceptor (GO:0016682)	cellular_component (GO:0005575)	1.14.11.9, flavonoid biosynthesis (oxidoreductase, acting on diphenols and related substances as donors, oxygen as acceptor//oxidoreductase, acting on paired donors, with incorporation or reduction of molecular oxygen, 2-oxoglutarate as one donor, and incorporation of one atom each of oxygen into both donors) /// 1.14.11.9, leucodelphinidin biosynthesis (oxidoreductase, acting on diphenols and re…
AT5G41040	AT5G41040	0.344794	5.06766	49.1424	3.88555	6.36443e-08	3.27758	0					HXXXD-type acyl-transferase family protein	Encodes a feruloyl-CoA transferase required for suberin synthesis. Has feruloyl-CoA-dependent feruloyl transferase activity towards substrates with a primary alcohol.	suberin biosynthetic process (GO:0010345) /// nitrate transport (GO:0015706) /// response to nitrate (GO:0010167) /// cell wall pectin biosynthetic process (GO:0052325)	hydroxycinnamoyltransferase activity (GO:0050734) /// transferase activity (GO:0016740)	cellular_component (GO:0005575)	2.3.1.133, phenylpropanoid biosynthesis (transferase) /// 2.3.1.133, phenylpropanoid biosynthesis (transferase) /// 2.3.1.133, simple coumarins biosynthesis (transferase)
AT2G21820	AT2G21820	0.241798	28.5538	268.082	6.89177	0.000327736	3.23092	0					---	---	biological_process (GO:0008150)	molecular_function (GO:0003674)	cellular_component (GO:0005575)	---
AT5G59320	LTP3	6.37804	603.478	5303.8	6.57208	0	3.13565	0					lipid transfer protein 3	Predicted to encode a PR (pathogenesis-related) protein. Belongs to the lipid transfer protein (PR-14) family with the following members: At2g38540/LTP1, At2g38530/LTP2, At5g59320/LTP3, At5g59310/LTP4, At3g51600/LTP5, At3g08770/LTP6, At2g15050/LTP7, At2g18370/LTP8, At2g15325/LTP9, At5g01870/LTP10, At4g33355/LTP11, At3g51590/LTP12, At5g44265/LTP13, At5g62065/LTP14, At4g08530/LTP15.	response to abscisic acid stimulus (GO:0009737) /// hyperosmotic salinity response (GO:0042538) /// response to water deprivation (GO:0009414) /// response to cold (GO:0009409)	---	cell wall (GO:0005618)	---
AT5G57560	TCH4	6.46498	18.9214	160.499	1.55733	1.81717e-05	3.08447	0					Xyloglucan endotransglucosylase/hydrolase family protein	Encodes a cell wall-modifying enzyme, rapidly upregulated in response to environmental stimuli	response to brassinosteroid stimulus (GO:0009741) /// plant-type cell wall organization (GO:0009664) /// response to wounding (GO:0009611) /// response to auxin stimulus (GO:0009733) /// response to chitin (GO:0010200) /// response to cold (GO:0009409) /// response to heat (GO:0009408) /// response to mechanical stimulus (GO:0009612) /// response to cyclopentenone (GO:0010583)	xyloglucan:xyloglucosyl transferase activity (GO:0016762) /// hydrolase activity, acting on glycosyl bonds (GO:0016798)	cell wall (GO:0005618)	---
AT4G32920	AT4G32920	2.32359	6.23435	49.508	1.43192	3.86317e-06	2.98935	0					glycine-rich protein	---	protein glycosylation (GO:0006486) /// biological_process (GO:0008150)	molecular_function (GO:0003674)	---	---
AT3G10910	AT3G10910	0.676367	4.01936	31.6584	2.57912	0.000339376	2.97755	0					RING/U-box superfamily protein	---	glucuronoxylan metabolic process (GO:0010413) /// xylan biosynthetic process (GO:0045492)	zinc ion binding (GO:0008270)	---	---
AT3G20660	AtOCT4	0.40869	3.56391	27.5865	3.13241	3.62126e-06	2.95243	0					organic cation/carnitine transporter4	---	para-aminobenzoic acid metabolic process (GO:0046482) /// fatty acid beta-oxidation (GO:0006635) /// cellular response to water deprivation (GO:0042631) /// nitrate transport (GO:0015706) /// response to cyclopentenone (GO:0010583) /// toxin catabolic process (GO:0009407)	sugar:hydrogen symporter activity (GO:0005351) /// carbohydrate transmembrane transporter activity (GO:0015144)	membrane (GO:0016020) /// plant-type vacuole membrane (GO:0009705)	---
AT3G48240	AT3G48240	0.449307	4.61807	35.2795	3.36955	5.94997e-05	2.93347	0					Octicosapeptide/Phox/Bem1p family protein	---	biological_process (GO:0008150)	molecular_function (GO:0003674)	cellular_component (GO:0005575)	---
AT1G52690	AT1G52690	0.0368339	436.786	3330.72	13.5416	0.000545448	2.93084	0					Late embryogenesis abundant protein (LEA) family protein	---	cell wall modification involved in abscission (GO:0009830) /// embryo development ending in seed dormancy (GO:0009793)	molecular_function (GO:0003674)	cellular_component (GO:0005575)	---
AT1G10140	AT1G10140	3.73493	12.0544	91.1022	1.69844	0.000808005	2.91792	0					Uncharacterised conserved protein UCP031279	---	biological_process (GO:0008150)	molecular_function (GO:0003674)	---	---
AT5G53870	ENODL1	0.54416	7.68531	57.1826	3.82803	1.61681e-08	2.8954	0					early nodulin-like protein 1	---	---	copper ion binding (GO:0005507)	anchored to membrane (GO:0031225)	---
AT2G22240	ATMIPS2	4.30181	23.6256	174.185	2.46537	1.56468e-05	2.8822	0					myo-inositol-1-phosphate synthase 2	** Referred to as MIPS1 in Mitsuhashi et al 2008. Myo-inositol-1-phosphate synthase isoform 2. Expressed in leaf, root and silique. Immunolocalization experiments with an antibody recognizing MIPS1, MIPS2, and MIPS3 showed endosperm localization.	defense response to bacterium (GO:0042742) /// response to auxin stimulus (GO:0009733) /// defense response to virus (GO:0051607) /// response to heat (GO:0009408) /// phospholipid biosynthetic process (GO:0008654) /// chlorophyll catabolic process (GO:0015996) /// response to high light intensity (GO:0009644) /// defense response to fungus (GO:0050832) /// myo-inositol hexakisphosphate biosynthe…	protein binding (GO:0005515) /// inositol-3-phosphate synthase activity (GO:0004512)	cytoplasm (GO:0005737)	5.5.1.4, <i>myo</i>-inositol biosynthesis (inositol-3-phosphate synthase) /// 5.5.1.4, 1D-<i>myo</i>-inositol hexakisphosphate biosynthesis III (<i>Spirodela polyrrhiza</i>) (inositol-3-phosphate synthase)
AT3G12580	HSP70	2.79845	13.5362	99.6488	2.28216	3.80076e-11	2.88003	0					heat shock protein 70	---	protein ubiquitination (GO:0016567) /// response to bacterium (GO:0009617) /// response to temperature stimulus (GO:0009266) /// response to endoplasmic reticulum stress (GO:0034976) /// response to heat (GO:0009408) /// protein folding (GO:0006457) /// response to high light intensity (GO:0009644) /// response to hydrogen peroxide (GO:0042542) /// response to virus (GO:0009615)	ubiquitin protein ligase binding (GO:0031625)	apoplast (GO:0048046) /// cytosol (GO:0005829)	---
AT5G42510	AT5G42510	0	8.5222	61.5762	1.79769e+308	3.73149e-06	2.85308	2.03155e-14					Disease resistance-responsive (dirigent-like protein) family protein	---	defense response (GO:0006952)	molecular_function (GO:0003674)	---	---
AT1G48000	MYB112	0.109973	8.82136	63.4106	6.33382	2.30809e-06	2.84565	0					myb domain protein 112	Encodes a putative transcription factor (MYB112).	response to cadmium ion (GO:0046686) /// response to abscisic acid stimulus (GO:0009737) /// regulation of transcription, DNA-dependent (GO:0006355) /// response to salicylic acid stimulus (GO:0009751) /// cell wall modification involved in abscission (GO:0009830) /// response to salt stress (GO:0009651)	DNA binding (GO:0003677) /// sequence-specific DNA binding transcription factor activity (GO:0003700)	---	---
AT1G08630	THA1	0.0612401	2.9387	20.7325	5.59259	0.00609494	2.81864	1.79424e-12					threonine aldolase 1	Encodes a threonine aldolase, involved in threonine degradation to glycine. Primarily expressed in seeds and seedlings.	response to fructose stimulus (GO:0009750) /// response to sucrose stimulus (GO:0009744) /// threonine catabolic process (GO:0006567)	threonine aldolase activity (GO:0004793) /// aldehyde-lyase activity (GO:0016832)	cellular_component (GO:0005575)	4.1.2.5, glycine biosynthesis (threonine aldolase//aldehyde-lyase)
AT3G13672	AT3G13672	7.29641	22.5403	156.898	1.63528	0.00292446	2.79926	0					TRAF-like superfamily protein	---	multicellular organismal development (GO:0007275) /// ubiquitin-dependent protein catabolic process (GO:0006511)	molecular_function (GO:0003674)	nucleus (GO:0005634)	---
AT1G64360	AT1G64360	11.1222	78.6301	538.536	2.82967	5.76711e-14	2.77589	0					---	---	response to oxidative stress (GO:0006979)	molecular_function (GO:0003674)	cellular_component (GO:0005575)	---
AT4G24130	AT4G24130	1.63029	16.2594	106.974	3.32611	2.58479e-07	2.71792	0					Protein of unknown function, DUF538	---	biological_process (GO:0008150)	---	---	---
AT3G48020	AT3G48020	0.404685	15.758	100.711	5.29117	2.8461e-07	2.67606	0					---	---	biological_process (GO:0008150)	molecular_function (GO:0003674)	---	---
AT5G10930	AT5G10930	8.45981	20.5622	128.805	1.28933	2.03571e-05	2.64713	0					CBL-interacting protein kinase 5	Encodes CBL-interacting protein kinase 5 (CIPK5).	---	kinase activity (GO:0016301)	cellular_component (GO:0005575)	---
AT5G24120	SIGE	6.81237	21.3426	132.807	1.65554	6.08511e-08	2.63752	0					sigma factor E	Encodes a specialized sigma factor that functions in regulation of plastid genes and is responsible for the light-dependent transcription at the psbD LRP. Activation of SIG5 is dependent upon blue light and mediated by cryptochromes.	chloroplast organization (GO:0009658) /// cellular response to blue light (GO:0071483) /// regulation of transcription, DNA-dependent (GO:0006355) /// photosystem II assembly (GO:0010207) /// response to red light (GO:0010114) /// myo-inositol hexakisphosphate biosynthetic process (GO:0010264) /// positive regulation of transcription, DNA-dependent (GO:0045893) /// regulation of RNA biosynthetic …	DNA-directed RNA polymerase activity (GO:0003899) /// sigma factor activity (GO:0016987) /// plastid sigma factor activity (GO:0001053) /// DNA binding (GO:0003677) /// sequence-specific DNA binding transcription factor activity (GO:0003700)	chloroplast (GO:0009507) /// mitochondrion (GO:0005739)	---
AT4G23680	AT4G23680	0.551685	18.4427	112.42	5.07109	6.54514e-09	2.60777	0					Polyketide cyclase/dehydrase and lipid transport superfamily protein	---	---	molecular_function (GO:0003674)	cellular_component (GO:0005575)	---
AT5G02420	AT5G02420	0.775023	5.76418	34.932	2.90283	0.000644268	2.59936	2.37061e-11					---	---	biological_process (GO:0008150)	protein binding (GO:0005515)	nucleus (GO:0005634)	---
AT4G27450	AT4G27450	11.3196	24.6713	147.502	1.13204	0.000680832	2.57983	0					Aluminium induced protein with YGL and LRDR motifs	---	regulation of hydrogen peroxide metabolic process (GO:0010310) /// response to hypoxia (GO:0001666) /// systemic acquired resistance, salicylic acid mediated signaling pathway (GO:0009862) /// biological_process (GO:0008150)	protein binding (GO:0005515)	nucleus (GO:0005634) /// cytosol (GO:0005829)	---
AT4G34881	AT4G34881	4.41029	10.5656	62.7937	1.26846	0.00637269	2.57125	0					---	---	biological_process (GO:0008150)	molecular_function (GO:0003674)	---	---
AT5G44310	AT5G44310	0	3.99103	23.5853	1.79769e+308	0.000101795	2.56306	2.1227e-08					Late embryogenesis abundant protein (LEA) family protein	---	positive regulation of transcription, DNA-dependent (GO:0045893) /// terpenoid biosynthetic process (GO:0016114) /// embryo development ending in seed dormancy (GO:0009793)	---	---	---
AT5G06760	LEA4-5	0.090294	104.464	612.475	10.1841	3.58679e-13	2.55165	0					Late Embryogenesis Abundant 4-5	Encodes LEA4-5, a member of the Late Embryogenesis Abundant (LEA) proteins which typically accumulate in response to low water availability conditions imposed during development or by the environment. Most of thediverse set of LEA proteins can be grouped according to properties such as high hydrophilicity and high content of glycine or other small amino acids in what has been termed hydrophilins.…	response to osmotic stress (GO:0006970) /// response to water deprivation (GO:0009414) /// response to cold (GO:0009409) /// seed development (GO:0048316) /// embryo development ending in seed dormancy (GO:0009793)	molecular_function (GO:0003674)	cellular_component (GO:0005575)	---
AT1G32100	ATPRR1	3.33105	10.0856	58.7389	1.60629	0.000259878	2.54201	0					pinoresinol reductase 1	Encodes a pinoresinol reductase involved in lignan biosynthesis. Expressed strongly in roots and less strongly in stems. Shows specificity for pinoresinol and not lariciresinol.	glucuronoxylan metabolic process (GO:0010413) /// lignan biosynthetic process (GO:0009807) /// xylan biosynthetic process (GO:0045492)	pinoresinol reductase activity (GO:0010283)	cellular_component (GO:0005575)	---
AT3G16450	AT3G16450	0.719553	3.36793	19.5556	2.23472	0.0124655	2.53765	6.27641e-09					Mannose-binding lectin superfamily protein	---	response to zinc ion (GO:0010043) /// response to cold (GO:0009409)	molecular_function (GO:0003674)	---	---
AT1G31750	AT1G31750	0.623005	2.52071	14.452	2.02454	0.0323707	2.51937	2.42201e-07					proline-rich family protein	---	biological_process (GO:0008150)	molecular_function (GO:0003674)	---	---
AT3G19550	AT3G19550	1.06225	4.01241	23.004	1.92538	0.0209128	2.51934	2.35119e-08					---	---	biological_process (GO:0008150)	molecular_function (GO:0003674)	---	---
AT3G19620	AT3G19620	1.14877	2.53407	14.4149	1.1494	0.0219939	2.50804	2.03155e-14					Glycosyl hydrolase family protein	---	---	hydrolase activity, hydrolyzing O-glycosyl compounds (GO:0004553)	---	---
AT2G05540	AT2G05540	12.4868	149.151	842.235	3.58633	0	2.49745	0					Glycine-rich protein family	---	---	---	---	---
AT5G52300	RD29B	0.403688	472.671	2661.74	10.2014	0	2.49346	3.9991e-09					CAP160 protein	encodes a protein that is induced in expression in response to water deprivation such as cold, high-salt, and dessication. The response appears to be via abscisic acid. The promoter region contains two ABA-responsive elements (ABREs) that are required for the dehydration-responsive expression of rd29B as cis-acting elements. Protein is a member of a gene family with other members found plants, an…	response to abscisic acid stimulus (GO:0009737) /// response to water deprivation (GO:0009414) /// response to cold (GO:0009409) /// abscisic acid mediated signaling pathway (GO:0009738) /// response to salt stress (GO:0009651) /// leaf senescence (GO:0010150)	molecular_function (GO:0003674)	cellular_component (GO:0005575)	---
AT1G67920	AT1G67920	1.68615	20.4074	113.241	3.60532	0.0147374	2.47224	1.2844e-07					---	---	biological_process (GO:0008150)	molecular_function (GO:0003674)	cellular_component (GO:0005575)	---
AT5G15500	AT5G15500	0.355141	27.0949	149.799	6.26152	9.33369e-13	2.46693	0					Ankyrin repeat family protein	---	biological_process (GO:0008150)	---	---	---
AT4G15530	PPDK	9.33237	32.9345	181.882	1.82732	9.24748e-08	2.46533	1.03729e-14					pyruvate orthophosphate dikinase	The product of this long transcript was shown to be targeted to the chloroplast, whereas the shorter transcript (no targeting sequence) accumulates in the cytosol. They were also found in slightly different tissues.	phosphorylation (GO:0016310)	kinase activity (GO:0016301) /// pyruvate, phosphate dikinase activity (GO:0050242)	chloroplast (GO:0009507) /// nucleus (GO:0005634) /// cytosol (GO:0005829)	2.7.9.1, glutamine biosynthesis III (pyruvate,orthophosphate dikinase)
AT1G15310	ATHSRP54A	1.13739	3.82455	20.9408	1.7576	0.00104037	2.45296	3.96267e-14					signal recognition particle 54 kDa subunit	54 kDa protein subunit of SRP that interacts with the signal peptide of secreted proteins	production of ta-siRNAs involved in RNA interference (GO:0010267) /// defense response to virus (GO:0051607) /// production of miRNAs involved in gene silencing by miRNA (GO:0035196) /// SRP-dependent cotranslational protein targeting to membrane, signal sequence recognition (GO:0006617)	mRNA binding (GO:0003729) /// 7S RNA binding (GO:0008312) /// GTP binding (GO:0005525)	cytoplasm (GO:0005737) /// signal recognition particle, endoplasmic reticulum targeting (GO:0005786)	---
AT1G02470	AT1G02470	0.783485	6.34048	33.726	3.02465	9.19639e-05	2.4112	8.04249e-12					Polyketide cyclase/dehydrase and lipid transport superfamily protein	---	biological_process (GO:0008150)	molecular_function (GO:0003674)	---	---
AT3G22620	AT3G22620	0.388052	10.8496	57.4626	4.81327	0.0317294	2.40499	7.72446e-08					Bifunctional inhibitor/lipid-transfer protein/seed storage 2S albumin superfamily protein	---	nitrate transport (GO:0015706) /// response to nitrate (GO:0010167) /// lipid transport (GO:0006869)	lipid binding (GO:0008289)	---	---
AT5G44670	AT5G44670	1.98888	4.80932	25.0609	1.28191	0.00314602	2.38153	0					Domain of unknown function (DUF23)	---	biological_process (GO:0008150)	---	cytoplasm (GO:0005737) /// vacuole (GO:0005773)	---
AT3G57680	AT3G57680	2.03117	7.88794	39.9761	1.96537	9.10387e-06	2.34142	0					Peptidase S41 family protein	---	chlorophyll catabolic process (GO:0015996) /// intracellular signal transduction (GO:0035556)	---	chloroplast thylakoid lumen (GO:0009543)	---
AT2G39570	AT2G39570	15.1826	39.2394	196.975	1.37792	5.8792e-07	2.32764	0					ACT domain-containing protein	---	response to sucrose stimulus (GO:0009744) /// response to fructose stimulus (GO:0009750)	---	---	---
AT1G03070	AT1G03070	0.483357	2.21143	11.0384	2.20185	0.02374	2.31948	0.000116291					Bax inhibitor-1 family protein	---	response to high light intensity (GO:0009644) /// response to hydrogen peroxide (GO:0042542) /// response to heat (GO:0009408) /// protein folding (GO:0006457) /// biological_process (GO:0008150)	glutamate binding (GO:0016595)	---	---
AT2G37130	AT2G37130	1.84277	6.73238	32.8741	1.87727	0.00186666	2.28777	3.31193e-09					Peroxidase superfamily protein	---	defense response to fungus (GO:0050832)	peroxidase activity (GO:0004601)	---	---
AT5G45690	AT5G45690	0	5.97563	28.912	1.79769e+308	1.44168e-07	2.2745	4.38755e-11					Protein of unknown function (DUF1264)	---	biological_process (GO:0008150)	molecular_function (GO:0003674)	cellular_component (GO:0005575)	---
AT1G30500	NF-YA7	5.27061	11.6339	56.0359	1.15032	0.00693387	2.26802	1.03729e-14					nuclear factor Y, subunit A7	---	negative regulation of transcription, DNA-dependent (GO:0045892) /// regulation of transcription, DNA-dependent (GO:0006355) /// galactolipid biosynthetic process (GO:0019375) /// cellular response to phosphate starvation (GO:0016036)	sequence-specific DNA binding transcription factor activity (GO:0003700)	CCAAT-binding factor complex (GO:0016602)	---
AT3G50970	LTI30	7.86682	83.0922	399.585	3.40889	0	2.26572	0					dehydrin family protein	Belongs to the dehydrin protein family, which contains highly conserved stretches of 7-17 residues that are repetitively scattered in their sequences, the K-, S-, Y- and lysine rich segments. LTI29 and LTI30 double overexpressors confer freeze tolerance. Located in membranes. mRNA upregulated by water deprivation and abscisic acid.	response to abscisic acid stimulus (GO:0009737) /// heat acclimation (GO:0010286) /// response to water stimulus (GO:0009415) /// defense response to fungus (GO:0050832) /// response to water deprivation (GO:0009414) /// response to stress (GO:0006950) /// response to cold (GO:0009409) /// cold acclimation (GO:0009631)	molecular_function (GO:0003674)	membrane (GO:0016020)	---
AT3G05937	AT3G05937	1.43258	4.92313	23.571	1.78899	0.00674384	2.25937	2.17744e-09					---	---	biological_process (GO:0008150)	molecular_function (GO:0003674)	cellular_component (GO:0005575)	---
AT4G23870	AT4G23870	2.36824	9.15802	43.4817	1.95926	0.000433379	2.2473	5.0997e-12					---	---	response to sucrose stimulus (GO:0009744) /// response to fructose stimulus (GO:0009750) /// biological_process (GO:0008150)	molecular_function (GO:0003674)	---	---
AT5G47560	ATTDT	26.9379	120.778	566.98	2.17268	4.02364e-15	2.23093	5.0333e-13					tonoplast dicarboxylate transporter	Encodes a tonoplast malate/fumarate transporter.	malate transport (GO:0015743) /// dicarboxylic acid transport (GO:0006835) /// sodium ion transmembrane transport (GO:0035725) /// sodium ion transport (GO:0006814) /// regulation of intracellular pH (GO:0051453)	malate transmembrane transporter activity (GO:0015140) /// sodium:dicarboxylate symporter activity (GO:0017153)	vacuole (GO:0005773)	---
AT1G47960	C/VIF1	2.66172	19.7485	92.0745	2.89935	1.48184e-13	2.22106	0					cell wall / vacuolar inhibitor of fructosidase 1	Plant cell wall (CWI) and vacuolar invertases (VI) play important roles in carbohydrate metabolism, stress responses and sugar signaling. This protein may inhibit their activity.	---	pectinesterase inhibitor activity (GO:0046910)	---	---
AT4G34860	AT4G34860	0.409663	7.18992	33.3001	4.1415	1.55489e-07	2.21148	0					Plant neutral invertase family protein	---	---	beta-fructofuranosidase activity (GO:0004564)	cytosol (GO:0005829)	3.2.1.26, sucrose degradation III (beta-fructofuranosidase)
AT3G20250	APUM5	6.01282	23.052	106.352	1.94681	3.61375e-12	2.20589	0					pumilio 5	Encodes a member of the Arabidopsis Pumilio (APUM) proteins containing PUF domain (eight repeats of approximately 36 amino acids each). PUF proteins regulate both mRNA stability and translation through sequence-specific binding to the 3' UTR of target mRNA transcripts.	protein N-linked glycosylation (GO:0006487)	RNA binding (GO:0003723) /// mRNA binding (GO:0003729)	---	---
AT3G52820	ATPAP22	0.313306	3.55992	16.2924	3.51423	3.96376e-06	2.19428	5.93679e-11					purple acid phosphatase 22	---	negative regulation of transcription, DNA-dependent (GO:0045892) /// galactolipid biosynthetic process (GO:0019375) /// cellular response to phosphate starvation (GO:0016036)	protein serine/threonine phosphatase activity (GO:0004722) /// acid phosphatase activity (GO:0003993)	---	3.1.3.26, phytate degradation I (acid phosphatase) /// 3.1.3.26, phytate degradation II (acid phosphatase)
AT2G41190	AT2G41190	5.25413	278.008	1264.82	5.73356	0	2.18574	3.40467e-09					Transmembrane amino acid transporter family protein	---	amino acid transport (GO:0006865)	amino acid transmembrane transporter activity (GO:0015171)	membrane (GO:0016020)	---
AT4G28350	AT4G28350	1.04357	2.6762	12.125	1.36669	0.0120577	2.17972	1.76055e-10					Concanavalin A-like lectin protein kinase family protein	---	defense response to fungus (GO:0050832) /// response to chitin (GO:0010200)	kinase activity (GO:0016301) /// carbohydrate binding (GO:0030246)	---	---
AT3G61900	AT3G61900	1.02805	7.66089	34.6377	2.90563	0.00873134	2.17676	5.94523e-06					SAUR-like auxin-responsive protein family	---	response to auxin stimulus (GO:0009733)	molecular_function (GO:0003674)	cellular_component (GO:0005575)	---
AT5G45630	AT5G45630	0	25.1108	110.367	1.79769e+308	3.74931e-10	2.13593	1.82336e-12					Protein of unknown function, DUF584	---	response to chitin (GO:0010200) /// biological_process (GO:0008150)	molecular_function (GO:0003674)	cellular_component (GO:0005575)	---
AT5G24090	ATCHIA	1.59573	6.09911	26.552	1.94242	0.000473059	2.12215	1.12166e-10					chitinase A	Chitinase A (class III) expressed exclusively under environmental stress conditions.	response to light intensity (GO:0009642) /// cellular response to water deprivation (GO:0042631) /// response to wounding (GO:0009611) /// vegetative to reproductive phase transition of meristem (GO:0010228) /// response to cold (GO:0009409) /// protein desumoylation (GO:0016926) /// hydrogen peroxide biosynthetic process (GO:0050665) /// response to salt stress (GO:0009651)	hydrolase activity, hydrolyzing O-glycosyl compounds (GO:0004553)	---	---
AT2G45570	CYP76C2	0.433457	12.5293	54.2002	4.8613	3.35122e-14	2.113	0					cytochrome P450, family 76, subfamily C, polypeptide 2	member of CYP76C	cellular response to water deprivation (GO:0042631) /// cellular response to phosphate starvation (GO:0016036) /// galactolipid biosynthetic process (GO:0019375)	oxygen binding (GO:0019825)	---	---
AT3G03170	AT3G03170	0.470315	3.83176	16.5672	3.03434	0.00114298	2.11225	7.88227e-07					---	---	---	---	cellular_component (GO:0005575)	---
AT5G55970	AT5G55970	3.73806	9.89582	42.6505	1.41256	0.00466423	2.10767	1.22001e-08					RING/U-box superfamily protein	---	---	zinc ion binding (GO:0008270)	---	---
AT4G37370	AT4G37370	1.29423	5.14888	21.8945	2.0002	7.49654e-05	2.08824	9.57754e-12					cytochrome P450, family 81, subfamily D, polypeptide 8	member of CYP81D	response to ethylene stimulus (GO:0009723) /// heat acclimation (GO:0010286) /// response to karrikin (GO:0080167)	oxygen binding (GO:0019825)	endoplasmic reticulum (GO:0005783)	---
AT3G16770	RAP2.3	23.1702	112.509	473.043	2.28773	0	2.07193	8.62527e-14					ethylene-responsive element binding protein	Encodes a member of the ERF (ethylene response factor) subfamily B-2 of the plant specific ERF/AP2 transcription factor family (RAP2.3). The protein contains one AP2 domain. There are 5 members in this subfamily including RAP2.2 AND RAP2.12.It is localized to the nucleus and acts as a transcriptional activator through the GCC-box. It has been identified as a suppressor of Bax-induced cell death b…	response to stress (GO:0006950) /// cell death (GO:0008219) /// response to ethylene stimulus (GO:0009723) /// response to other organism (GO:0051707) /// positive regulation of transcription, DNA-dependent (GO:0045893) /// response to cytokinin stimulus (GO:0009735) /// ethylene mediated signaling pathway (GO:0009873) /// response to jasmonic acid stimulus (GO:0009753)	protein binding (GO:0005515) /// DNA binding (GO:0003677) /// sequence-specific DNA binding transcription factor activity (GO:0003700)	nucleus (GO:0005634) /// cytoplasm (GO:0005737) /// plasma membrane (GO:0005886)	---
AT3G10740	ASD1	19.7742	44.2634	183.748	1.17053	1.47889e-05	2.05355	6.78227e-14					alpha-L-arabinofuranosidase 1	Encodes a bifunctional alpha-l-arabinofuranosidase/beta-d-xylosidase that belongs to family 51 of glycoside hydrolases. It may be involved in cell wall modification.	glucuronoxylan metabolic process (GO:0010413) /// xylan biosynthetic process (GO:0045492)	hydrolase activity, acting on glycosyl bonds (GO:0016798)	---	---
AT3G03870	AT3G03870	20.969	87.0511	360.692	2.06163	3.16942e-13	2.05083	3.95182e-13					---	---	phosphatidylinositol biosynthetic process (GO:0006661) /// biological_process (GO:0008150)	molecular_function (GO:0003674)	cellular_component (GO:0005575)	---
AT3G20370	AT3G20370	1.29646	10.3132	42.4401	2.99988	3.20167e-09	2.04093	6.05419e-13					TRAF-like family protein	---	biological_process (GO:0008150)	molecular_function (GO:0003674)	---	---
AT5G22860	AT5G22860	1.47588	15.6541	63.6797	3.41492	1.41084e-09	2.0243	1.29539e-10					Serine carboxypeptidase S28 family protein	---	---	peptidase activity (GO:0008233)	---	---
AT4G33420	AT4G33420	0.395784	8.38962	33.8419	4.41385	1.33057e-08	2.01213	2.37245e-11					Peroxidase superfamily protein	---	phenylpropanoid metabolic process (GO:0009698) /// polyamine catabolic process (GO:0006598) /// cellular modified amino acid biosynthetic process (GO:0042398) /// response to nitrate (GO:0010167) /// nitrate transport (GO:0015706)	peroxidase activity (GO:0004601)	---	---
AT2G04570	AT2G04570	7.75573	76.271	307.358	3.30583	0	2.01071	1.04511e-13					GDSL-like Lipase/Acylhydrolase superfamily protein	---	---	carboxylesterase activity (GO:0004091)	---	---
AT4G23880	AT4G23880	5.88975	17.2697	68.1222	1.56	0.000291383	1.97988	1.41592e-11					---	---	biological_process (GO:0008150)	molecular_function (GO:0003674)	cellular_component (GO:0005575)	---
AT3G16360	AHP4	0.45217	5.62057	22.0809	3.64381	0.00217527	1.97401	0.00271918					HPT phosphotransmitter 4	Encodes AHP4, a histidine-containing phosphotransmitter involved in Histidine (His)-to-Aspartate (Asp) phosphorelay signal transduction. AHP4 is one of the six Arabidopsis thaliana histidine phosphotransfer proteins (AHPs). AHPs function as redundant positive regulators of cytokinin signaling. Members of the AHP gene family include: AT3G21510 (AHP1), AT3G29350 (AHP2), AT5G39340 (AHP3), AT3G16360 …	cytokinin mediated signaling pathway (GO:0009736) /// regulation of cytokinin mediated signaling pathway (GO:0080036) /// two-component signal transduction system (phosphorelay) (GO:0000160)	transferase activity, transferring phosphorus-containing groups (GO:0016772) /// histidine phosphotransfer kinase activity (GO:0009927)	nucleus (GO:0005634) /// cytoplasm (GO:0005737)	---
AT2G33590	AT2G33590	17.6868	80.354	311.371	2.19173	0	1.95419	1.06037e-12					NAD(P)-binding Rossmann-fold superfamily protein	---	lignin biosynthetic process (GO:0009809)	cinnamoyl-CoA reductase activity (GO:0016621)	cellular_component (GO:0005575)	---
AT2G43510	ATTI1	13.2127	58.7206	226.652	2.15997	4.65934e-08	1.94854	1.04565e-12					trypsin inhibitor protein 1	Member of the defensin-like (DEFL) family. Encodes putative trypsin inhibitor protein which may function in defense against herbivory.	defense response to fungus (GO:0050832) /// defense response (GO:0006952)	serine-type endopeptidase inhibitor activity (GO:0004867)	---	---
AT3G28270	AT3G28270	1.30467	31.5126	121.626	4.6022	0	1.94846	1.0667e-12					Protein of unknown function (DUF677)	---	biological_process (GO:0008150)	molecular_function (GO:0003674)	cellular_component (GO:0005575)	---
AT3G13277	AT3G13277	0.927057	4.52395	17.3536	2.29489	7.46138e-05	1.93958	3.66713e-09					other RNA	---	biological_process (GO:0008150)	molecular_function (GO:0003674)	cellular_component (GO:0005575)	---
AT4G02380	SAG21	32.1051	141.227	540.754	2.14517	7.28085e-10	1.93696	4.10375e-09					senescence-associated gene 21	Encodes AtLEA5 (late embryogenesis abundant like protein). Also known as SENESCENCE-ASSOCIATED GENE 21 (SAG21). Has a role on oxidative stress tolerance. mRNA levels are elevated in response to various stresses.	regulation of plant-type hypersensitive response (GO:0010363) /// negative regulation of programmed cell death (GO:0043069) /// protein targeting to membrane (GO:0006612) /// defense response to fungus (GO:0050832) /// cellular response to phosphate starvation (GO:0016036) /// abscisic acid mediated signaling pathway (GO:0009738) /// systemic acquired resistance, salicylic acid mediated signaling…	molecular_function (GO:0003674)	---	---
AT1G35720	ANNAT1	170.061	381.088	1452.05	1.1721	9.42184e-05	1.9299	6.27641e-09					annexin 1	Encodes a member of the annexin gene family, a diverse, multigene family of calcium-dependent, membrane-binding proteins. The protein was determined to have peroxidase activity. This activity is thought to be dependent on the presence of post-translational modifications (most likely phosphorylation). The protein was shown to be present as a mixture of monomer and homodimer. The homodimerization s…	response to osmotic stress (GO:0006970) /// divalent metal ion transport (GO:0070838) /// response to heat (GO:0009408) /// calcium ion transport (GO:0006816) /// response to cadmium ion (GO:0046686) /// cysteine biosynthetic process (GO:0019344) /// sterol biosynthetic process (GO:0016126) /// Golgi organization (GO:0007030) /// potassium ion export (GO:0071435) /// chromatin assembly or disasse…	peroxidase activity (GO:0004601) /// calcium ion binding (GO:0005509) /// protein homodimerization activity (GO:0042803) /// calcium-dependent phospholipid binding (GO:0005544) /// zinc ion binding (GO:0008270)	apoplast (GO:0048046) /// cytosol (GO:0005829) /// membrane (GO:0016020)	---
AT2G47270	AT2G47270	0.750385	10.8456	41.124	3.86136	1.202e-05	1.92288	9.75086e-08					sequence-specific DNA binding transcription factors;transcription regulators	---	regulation of transcription, DNA-dependent (GO:0006355) /// regulation of root development (GO:2000280)	sequence-specific DNA binding transcription factor activity (GO:0003700)	---	---
AT4G16190	AT4G16190	262.024	617.7	2342.17	1.24524	0.000117838	1.92286	2.32394e-07					Papain family cysteine protease	---	hydrogen peroxide catabolic process (GO:0042744) /// proteolysis (GO:0006508)	cysteine-type peptidase activity (GO:0008234)	---	---
AT1G03106	AT1G03106	0.684262	3.67916	13.7691	2.43479	0.00237168	1.90398	5.61455e-06					---	---	biological_process (GO:0008150)	molecular_function (GO:0003674)	cellular_component (GO:0005575)	---
AT4G01985	AT4G01985	0	15.9163	59.4905	1.79769e+308	6.36431e-16	1.90216	5.75766e-13					---	---	biological_process (GO:0008150)	molecular_function (GO:0003674)	---	---
AT4G36040	AT4G36040	84.6229	264.019	986.531	1.64955	1.70989e-09	1.90172	2.90929e-10					Chaperone DnaJ-domain superfamily protein	---	response to stress (GO:0006950) /// protein folding (GO:0006457)	---	nucleus (GO:0005634) /// plastid (GO:0009536)	---
AT1G78850	AT1G78850	81.1527	238.469	888.934	1.56312	2.23838e-08	1.89828	1.59002e-09					D-mannose binding lectin protein with Apple-like carbohydrate-binding domain	curculin-like (mannose-binding) lectin family protein, low similarity to ser/thr protein kinase from Zea mays (GI:2598067); contains Pfam lectin (probable mannose binding) domain PF01453 but not the protein kinase domain of the Z. mays protein	---	carbohydrate binding (GO:0030246)	---	---
AT3G22560	AT3G22560	0.116842	6.24281	23.193	5.74759	0.00067824	1.89342	2.847e-06					Acyl-CoA N-acyltransferases (NAT) superfamily protein	---	metabolic process (GO:0008152)	N-acetyltransferase activity (GO:0008080)	---	---
AT1G07900	LBD1	0.658538	81.9497	303.538	6.96736	8.52479e-14	1.88907	1.1888e-12					LOB domain-containing protein 1	---	biological_process (GO:0008150)	---	mitochondrion (GO:0005739)	---
AT1G04830	AT1G04830	8.83632	23.7695	87.3222	1.43562	1.64557e-06	1.87724	1.09796e-12					Ypt/Rab-GAP domain of gyp1p superfamily protein	---	---	---	---	---
AT1G32560	AT1G32560	0	4.25842	15.5183	1.79769e+308	3.13572e-05	1.86558	3.73693e-05					Late embryogenesis abundant protein, group 1 protein	---	response to osmotic stress (GO:0006970) /// response to water deprivation (GO:0009414) /// seed development (GO:0048316) /// embryo development ending in seed dormancy (GO:0009793)	molecular_function (GO:0003674)	---	---
AT5G37540	AT5G37540	1.52693	19.3704	69.2422	3.67318	0	1.8378	2.20022e-12					Eukaryotic aspartyl protease family protein	---	proteolysis (GO:0006508)	---	---	---
AT2G35300	LEA18	0	13.9027	49.5628	1.79769e+308	4.57733e-07	1.83389	8.75285e-07					Late embryogenesis abundant protein, group 1 protein	---	response to osmotic stress (GO:0006970) /// response to abscisic acid stimulus (GO:0009737) /// seed dormancy process (GO:0010162) /// response to water deprivation (GO:0009414) /// seed development (GO:0048316) /// seed germination (GO:0009845) /// pollen tube development (GO:0048868) /// embryo development ending in seed dormancy (GO:0009793)	molecular_function (GO:0003674)	cellular_component (GO:0005575)	---
AT2G38530	LTP2	8.90638	274.055	975.285	4.95151	0	1.83136	1.24633e-10					lipid transfer protein 2	Involved in lipid transfer between membranes. Belongs to a family of Lipid transfer proteins. Sequence similarity to other plant/Arabidopsis LPT genes but highest similarity to LPT1. Stress and pathogen-inducible motifs found in the upstream region. Expressed in flower, leaves and siliques but absent in roots. Predicted to be a member of PR-14 pathogenesis-related protein family with the followin…	programmed cell death (GO:0012501) /// response to water deprivation (GO:0009414) /// phospholipid transfer to membrane (GO:0006649)	---	endosome (GO:0005768) /// Golgi apparatus (GO:0005794) /// plasma membrane (GO:0005886) /// trans-Golgi network (GO:0005802)	---
AT1G28260	AT1G28260	6.42365	19.5883	69.6545	1.61656	1.38478e-07	1.83022	5.56612e-08					Telomerase activating protein Est1	---	biological_process (GO:0008150)	---	cellular_component (GO:0005575)	---
AT3G55880	SUE4	11.8062	81.4031	289.017	2.79357	0	1.828	1.76055e-10					Alpha/beta hydrolase related protein	A gain-of-function mutant of SUE4 exhibited improved low sulphur tolerance.	cellular response to sulfate starvation (GO:0009970)	molecular_function (GO:0003674)	cellular_component (GO:0005575)	---
AT2G41210	PIP5K5	2.92348	10.239	36.1214	1.81635	4.2184e-08	1.81878	8.77242e-12					phosphatidylinositol- 4-phosphate 5-kinase 5	Encodes a protein with phosphatidylinositol-4-phosphate 5-kinase activity that plays a role in pollen tip growth. The enzyme localizes to the apical plasma membrane and adjacent cytosolic region of pollen tubes. Overexpression of this gene leads to increased deposition of pectin in the cell wall at the tip of the pollen tube and causes altered pollen tube morphology.	pollen germination (GO:0009846) /// plant-type cell wall modification (GO:0009827) /// phosphatidylinositol metabolic process (GO:0046488) /// pollen tube growth (GO:0009860)	1-phosphatidylinositol-4-phosphate 5-kinase activity (GO:0016308)	pollen tube (GO:0090406) /// apical plasma membrane (GO:0016324) /// cytosolic part (GO:0044445)	---
AT1G10070	ATBCAT-2	0.58912	23.9218	84.3467	5.35165	0.00155946	1.81801	0.0018097					branched-chain amino acid transaminase 2	Encodes a chloroplast branched-chain amino acid aminotransferase. Complements the yeast leu/iso-leu/val auxotrophy mutant.	response to sucrose stimulus (GO:0009744) /// response to fructose stimulus (GO:0009750) /// toxin catabolic process (GO:0009407)	branched-chain-amino-acid transaminase activity (GO:0004084) /// catalytic activity (GO:0003824)	chloroplast (GO:0009507)	2.6.1.42, isoleucine biosynthesis I (from threonine) (branched-chain amino acid aminotransferase||branched-chain amino acid aminotransferase||branched-chain amino acid aminotransferase) /// 2.6.1.42, leucine biosynthesis (branched-chain amino acid aminotransferase||branched-chain amino acid aminotransferase||branched-chain amino acid aminotransferase) /// 2.6.1.42, valine biosynthesis (branched-c…
AT2G45210	AT2G45210	0.0389672	7.21152	25.3651	7.53993	7.1765e-05	1.81447	1.50678e-08					SAUR-like auxin-responsive protein family	---	response to auxin stimulus (GO:0009733)	molecular_function (GO:0003674)	---	---
AT3G04070	anac047	0.761414	28.5253	99.8907	5.23545	0	1.80811	1.15512e-11					NAC domain containing protein 47	---	multicellular organismal development (GO:0007275) /// organ senescence (GO:0010260) /// amino acid transport (GO:0006865)	sequence-specific DNA binding transcription factor activity (GO:0003700)	cellular_component (GO:0005575)	---
AT3G22460	AT3G22460	2.02507	11.0768	38.6553	2.45953	5.36978e-07	1.80313	8.25949e-10					O-acetylserine (thiol) lyase (OAS-TL) isoform A2	Encodes a member of a family of genes with O-acetylserine(thiol)lyase activity.	cysteine biosynthetic process (GO:0019344) /// response to zinc ion (GO:0010043)	cysteine synthase activity (GO:0004124)	---	2.5.1.47, cysteine biosynthesis I (cysteine synthase)
AT3G28740	CYP81D1	0.47849	40.9911	142.638	6.42871	3.06198e-06	1.79897	1.11429e-07					Cytochrome P450 superfamily protein	Encodes a member of the cytochrome p450 family. Expression is upregulated in response to cis-jasmonate treatment. Overexpression induces synthesis of volatile compounds that affect chemical ecology and insect interactions.	defense response to insect (GO:0002213) /// response to cyclopentenone (GO:0010583) /// toxin catabolic process (GO:0009407)	oxygen binding (GO:0019825)	---	---
AT2G21180	AT2G21180	3.21539	14.3992	49.5011	2.17096	2.93081e-05	1.78147	1.49363e-08					---	---	phosphatidylinositol biosynthetic process (GO:0006661) /// biological_process (GO:0008150)	molecular_function (GO:0003674)	cellular_component (GO:0005575)	---
AT2G26355	AT2G26355	2.28899	13.2508	45.5095	2.54132	0.000287075	1.78009	1.88575e-08					other RNA	Potential natural antisense gene, locus overlaps with AT2G26360	biological_process (GO:0008150)	molecular_function (GO:0003674)	cellular_component (GO:0005575)	---
AT5G51890	AT5G51890	7.31882	20.9735	71.9768	1.52691	6.34016e-06	1.77897	2.30559e-11					Peroxidase superfamily protein	encodes peroxidase involved in the lignification of tracheary elements (TE) in roots	---	peroxidase activity (GO:0004601)	---	---
AT1G68570	AT1G68570	7.57245	42.0591	144.003	2.48162	0	1.77561	6.6409e-10					Major facilitator superfamily protein	---	oligopeptide transport (GO:0006857)	transporter activity (GO:0005215)	membrane (GO:0016020)	---
AT1G14730	AT1G14730	0.730781	2.44377	8.30299	1.74963	0.0259374	1.76452	0.000148337					Cytochrome b561/ferric reductase transmembrane protein family	---	---	---	---	---
AT4G24000	ATCSLG2	0	35.3726	120.073	1.79769e+308	4.54929e-16	1.7632	1.06172e-10					cellulose synthase like G2	encodes a protein similar to cellulose synthase	polysaccharide biosynthetic process (GO:0000271)	transferase activity (GO:0016740) /// transferase activity, transferring glycosyl groups (GO:0016757) /// cellulose synthase activity (GO:0016759)	---	2.4.1.12, cellulose biosynthesis (cellulose synthase)
AT4G38060	AT4G38060	5.91562	39.3361	133.502	2.74128	4.92341e-09	1.76294	8.82969e-08					---	---	biological_process (GO:0008150)	molecular_function (GO:0003674)	---	---
AT3G15760	AT3G15760	4.3878	8.93226	30.3106	1.03356	0.0346229	1.76272	1.5439e-07					---	---	response to absence of light (GO:0009646) /// biological_process (GO:0008150)	molecular_function (GO:0003674)	---	---
AT4G11910	AT4G11910	1.17312	35.0246	118.369	4.90798	0	1.75685	4.09805e-11					---	---	biological_process (GO:0008150)	---	---	---
AT5G62040	AT5G62040	0.193464	4.24614	14.2792	4.46405	0.00326737	1.7497	0.00103478					PEBP (phosphatidylethanolamine-binding protein) family protein	---	flower development (GO:0009908) /// vegetative to reproductive phase transition of meristem (GO:0010228)	phosphatidylethanolamine binding (GO:0008429)	cellular_component (GO:0005575)	---
AT4G33040	AT4G33040	3.7742	19.7622	66.3801	2.39653	5.04638e-07	1.74801	2.4311e-09					Thioredoxin superfamily protein	---	anther development (GO:0048653)	---	cellular_component (GO:0005575)	---
AT2G35950	EDA12	0.321509	3.51598	11.7636	3.45903	0.000453024	1.74233	3.9365e-05					embryo sac development arrest 12	---	megagametogenesis (GO:0009561)	molecular_function (GO:0003674)	---	---
AT5G46350	WRKY8	0.728657	8.30158	27.6881	3.51811	1.33756e-08	1.73781	7.33183e-09					WRKY DNA-binding protein 8	member of WRKY Transcription Factor; Group II-c	response to abscisic acid stimulus (GO:0009737) /// regulation of transcription, DNA-dependent (GO:0006355) /// defense response to fungus (GO:0050832) /// defense response to bacterium (GO:0042742) /// cellular response to hydrogen peroxide (GO:0070301)	sequence-specific DNA binding transcription factor activity (GO:0003700)	nucleus (GO:0005634)	---
AT1G01580	FRO2	0.63941	8.63202	28.7612	3.76292	8.18282e-14	1.73635	1.12166e-10					ferric reduction oxidase 2	Encodes the low-iron-inducible ferric chelate reductase responsible for reduction of iron at the root surface. It is likely to be the major Fe(III) chelate reductase in Arabidopsis iron metabolism. Coordinately regulated with IRT1, the major transporter responsible for high-affinity iron uptake from the soil, at both transcriptional and posttranscriptional levels. Steady state mRNA levels are reg…	iron chelate transport (GO:0015688) /// response to cytokinin stimulus (GO:0009735) /// iron ion homeostasis (GO:0055072) /// response to bacterium (GO:0009617)	ferric-chelate reductase activity (GO:0000293)	plasma membrane (GO:0005886) /// membrane (GO:0016020)	1.16.1.7, Fe(III)-reduction and Fe(II) transport (ferric-chelate reductase)
AT2G47190	ATMYB2	0.125442	11.1059	36.9729	6.4762	1.13296e-08	1.73514	3.26789e-09					myb domain protein 2	Encodes a MYB transcription factor that possesses an R2R3 MYB DNA binding domain and is known to regulate the expression of salt- and dehydration-responsive genes. Has been shown to bind calmodulin.	response to abscisic acid stimulus (GO:0009737) /// organ senescence (GO:0010260) /// response to wounding (GO:0009611) /// response to water deprivation (GO:0009414) /// response to salicylic acid stimulus (GO:0009751) /// response to auxin stimulus (GO:0009733) /// response to cold (GO:0009409) /// response to cadmium ion (GO:0046686) /// response to ethylene stimulus (GO:0009723) /// hyperosmo…	DNA binding (GO:0003677) /// calmodulin binding (GO:0005516) /// sequence-specific DNA binding transcription factor activity (GO:0003700)	---	---
AT4G21020	AT4G21020	0	2.60574	8.61511	1.79769e+308	2.90533e-05	1.72518	0.000170274					Late embryogenesis abundant protein (LEA) family protein	---	embryo development ending in seed dormancy (GO:0009793)	---	---	---
AT1G55760	AT1G55760	2.08127	16.9428	55.7421	3.03317	1.90704e-14	1.71809	1.07167e-10					BTB/POZ domain-containing protein	---	biological_process (GO:0008150)	---	---	---
AT5G38240	AT5G38240	1.7178	4.53425	14.8838	1.40834	0.00294412	1.7148	8.42679e-08					Protein kinase family protein	---	---	kinase activity (GO:0016301)	---	---
AT1G70300	KUP6	2.29149	13.628	44.3607	2.58025	2.27463e-14	1.7027	1.08017e-10					K+ uptake permease 6	potassium transporter	potassium ion transport (GO:0006813)	potassium ion transmembrane transporter activity (GO:0015079)	---	---
AT5G40020	AT5G40020	0.674562	4.06669	13.2084	2.59987	0.000859032	1.69953	3.73179e-05					Pathogenesis-related thaumatin superfamily protein	---	response to other organism (GO:0051707) /// glucuronoxylan metabolic process (GO:0010413) /// xylan biosynthetic process (GO:0045492)	molecular_function (GO:0003674)	---	---
AT2G28500	LBD11	1.09199	8.56154	27.6083	2.97895	2.29289e-05	1.68916	2.05353e-06					LOB domain-containing protein 11	---	biological_process (GO:0008150)	---	---	---
AT4G15610	AT4G15610	0.883821	20.1502	64.8218	4.51893	3.84864e-12	1.68569	1.87471e-09					Uncharacterised protein family (UPF0497)	---	amino acid transport (GO:0006865) /// nitrate transport (GO:0015706) /// response to nitrate (GO:0010167) /// toxin catabolic process (GO:0009407) /// biological_process (GO:0008150) /// response to cyclopentenone (GO:0010583)	molecular_function (GO:0003674)	endosome (GO:0005768) /// Golgi apparatus (GO:0005794) /// trans-Golgi network (GO:0005802)	---
AT5G10946	AT5G10946	2.13287	10.882	34.9421	2.35911	3.20807e-05	1.68302	2.08334e-07					---	---	biological_process (GO:0008150)	molecular_function (GO:0003674)	---	---
AT2G19810	AT2G19810	11.191	83.6083	267.464	2.90934	0	1.67763	2.79267e-09					CCCH-type zinc finger family protein	---	chlorophyll catabolic process (GO:0015996) /// regulation of transcription, DNA-dependent (GO:0006355) /// phosphatidylinositol biosynthetic process (GO:0006661) /// response to oxidative stress (GO:0006979)	nucleic acid binding (GO:0003676) /// sequence-specific DNA binding transcription factor activity (GO:0003700)	plasma membrane (GO:0005886)	---
AT5G01520	AT5G01520	7.58111	147.798	467.969	4.2931	0	1.66279	1.74684e-08					RING/U-box superfamily protein	---	chlorophyll catabolic process (GO:0015996)	zinc ion binding (GO:0008270)	---	---
AT1G66830	AT1G66830	0.604861	3.21234	10.0983	2.41698	2.46125e-05	1.65242	5.58588e-07					Leucine-rich repeat protein kinase family protein	---	protein phosphorylation (GO:0006468) /// transmembrane receptor protein tyrosine kinase signaling pathway (GO:0007169)	ATP binding (GO:0005524) /// kinase activity (GO:0016301) /// protein serine/threonine kinase activity (GO:0004674)	---	---
AT4G25000	ATAMY1	0.908271	5.51212	17.2862	2.60944	6.44451e-06	1.64894	7.0311e-07					alpha-amylase-like	Predicted to be secreted protein based on signalP prediction. Involved in starch mobilization. Mutants are defective in alpha-amylase activity. (Note: AMY1 has been found in the literature to be referred to as AMY3, which is not to be confused with AMY3/At1g69830).	response to abscisic acid stimulus (GO:0009737) /// response to gibberellin stimulus (GO:0009739)	alpha-amylase activity (GO:0004556)	apoplast (GO:0048046) /// extracellular region (GO:0005576)	3.2.1.1, starch degradation (alpha-amylase) /// 3.2.1.1, starch degradation (alpha-amylase)
AT4G18980	AtS40-3	0.115105	15.0892	47.1407	7.04246	7.75898e-05	1.64345	1.22465e-06					AtS40-3	Encodes a nuclear-targeted protein AtS40-3 that modulates senescence associated gene expression.	regulation of gene expression (GO:0010468) /// leaf senescence (GO:0010150)	molecular_function (GO:0003674)	nucleus (GO:0005634)	---
AT2G34850	MEE25	0.87011	4.62318	14.4173	2.41765	0.000272006	1.64084	1.04422e-05					NAD(P)-binding Rossmann-fold superfamily protein	---	nucleotide-sugar metabolic process (GO:0009225) /// pollen tube development (GO:0048868) /// embryo development ending in seed dormancy (GO:0009793)	catalytic activity (GO:0003824)	cellular_component (GO:0005575)	5.1.3.5, UDP-L-arabinose biosynthesis I (from UDP-xylose) (UDP-arabinose 4-epimerase)
AT4G16750	AT4G16750	3.29422	8.47264	26.3046	1.37091	0.00836731	1.63443	2.77025e-06					Integrase-type DNA-binding superfamily protein	encodes a member of the DREB subfamily A-4 of ERF/AP2 transcription factor family. The protein contains one AP2 domain. There are 17 members in this subfamily including TINY.	multicellular organismal development (GO:0007275)	DNA binding (GO:0003677) /// sequence-specific DNA binding transcription factor activity (GO:0003700)	nucleus (GO:0005634)	---
AT2G40900	AT2G40900	1.40499	5.31262	16.4447	1.92689	0.000103323	1.63012	2.64064e-07					nodulin MtN21 /EamA-like transporter family protein	---	---	---	membrane (GO:0016020)	---
AT3G22600	AT3G22600	2.95444	35.6571	109.51	3.60127	6.11251e-14	1.6188	2.43111e-09					Bifunctional inhibitor/lipid-transfer protein/seed storage 2S albumin superfamily protein	---	nitrate transport (GO:0015706) /// response to nitrate (GO:0010167) /// lipid transport (GO:0006869)	lipid binding (GO:0008289)	anchored to membrane (GO:0031225)	---
AT4G35770	SEN1	32.386	279.926	858.781	3.11963	0	1.61725	1.06012e-07					Rhodanese/Cell cycle control phosphatase superfamily protein	Senescence-associated gene that is strongly induced by phosphate starvation. Transcripts are differentially regulated at the level of mRNA stability at different times of day. mRNAs are targets of the mRNA degradation pathway mediated by the downstream (DST) instability determinant.	response to light stimulus (GO:0009416) /// response to wounding (GO:0009611) /// response to fructose stimulus (GO:0009750) /// response to sucrose stimulus (GO:0009744) /// response to jasmonic acid stimulus (GO:0009753) /// aging (GO:0007568) /// response to oxidative stress (GO:0006979)	molecular_function (GO:0003674)	chloroplast (GO:0009507)	---
AT3G26510	AT3G26510	28.3214	68.4027	209.788	1.28019	6.11238e-05	1.6168	2.88741e-07					Octicosapeptide/Phox/Bem1p family protein	---	biological_process (GO:0008150)	protein binding (GO:0005515)	---	---
AT1G21000	AT1G21000	8.60088	67.4772	206.81	2.97988	0	1.61584	2.37128e-09					PLATZ transcription factor family protein	---	biological_process (GO:0008150)	---	---	---
AT5G03190	CPUORF47	11.3267	27.9262	84.8239	1.30993	0.000152406	1.60285	3.77436e-07					conserved peptide upstream open reading frame 47	---	---	---	---	---
AT2G04160	AT2G04160	3.65585	28.3085	85.871	2.96099	0	1.60093	2.5071e-09					Subtilisin-like serine endopeptidase family protein	isolated from differential screening of a cDNA library from auxin-treated root culture. encodes a protein similar to subtilisin-like serine protease which is believed to be active outside the plant cell.	metabolic process (GO:0008152) /// lateral root morphogenesis (GO:0010102) /// response to auxin stimulus (GO:0009733) /// glucosinolate biosynthetic process (GO:0019761) /// proteolysis (GO:0006508)	serine-type endopeptidase activity (GO:0004252)	cell wall (GO:0005618)	---
AT3G45300	IVD	7.26996	21.0456	63.3212	1.54153	1.12639e-07	1.58917	2.51531e-09					isovaleryl-CoA-dehydrogenase	Encodes isovaleryl-coenzyme a dehydrogenase. Mutants have increases in 12 seed free amino acids, accumulation of seed homomethionine and 3-isovaleroyloxypropyl-glucosinolate, with a concomitant decrease in seed 3-benzoyloxypropyl-glucosinolate.	leucine catabolic process (GO:0006552) /// response to sucrose stimulus (GO:0009744) /// response to fructose stimulus (GO:0009750) /// branched-chain amino acid catabolic process (GO:0009083)	isovaleryl-CoA dehydrogenase activity (GO:0008470)	mitochondrion (GO:0005739) /// mitochondrial matrix (GO:0005759)	1.3.99.10, leucine degradation I (isovaleryl-CoA dehydrogenase) /// 1.3.99.12, valine degradation I (isovaleryl-CoA dehydrogenase)
AT4G32940	GAMMA-VPE	77.2944	229.968	691.491	1.58103	6.02365e-07	1.58828	2.76747e-06					gamma vacuolar processing enzyme	Encodes a vacuolar processing enzyme belonging to a novel group of cysteine proteinases that is expressed in vegetative organs and is upregulated in association with various types of cell death and under stressed conditions. They are essential in processing seed storage proteins and for mediating the susceptible response of toxin-induced cell death.	vacuolar protein processing (GO:0006624) /// Golgi vesicle transport (GO:0048193) /// cellular membrane fusion (GO:0006944) /// proteolysis (GO:0006508)	cysteine-type endopeptidase activity (GO:0004197)	lytic vacuole (GO:0000323)	---
AT3G21550	DMP2	4.20274	10.9683	32.9364	1.39196	0.00321543	1.58635	1.04295e-06					DUF679 domain membrane protein 2	---	biological_process (GO:0008150)	molecular_function (GO:0003674)	plant-type vacuole membrane (GO:0009705) /// endoplasmic reticulum (GO:0005783)	---
AT5G58650	PSY1	11.6997	75.6044	225.76	2.70003	1.82113e-05	1.57825	2.46409e-05					plant peptide containing sulfated tyrosine 1	Encodes PSY1, an18-aa tyrosine-sulfated glycopeptide that promotes cellular proliferation and expansion. PSY1 is widely expressed in various tissues, including shoot apical meristem, and is highly up-regulated by wounding. Perception of PSY1 depends on At1g72300, a leucine-rich repeat receptor kinase (LRR-RK).	chloroplast organization (GO:0009658) /// regulation of cell proliferation (GO:0042127)	molecular_function (GO:0003674)	---	---
AT1G79900	ATMBAC2	0.215811	17.8936	53.3881	6.38156	6.11251e-14	1.57708	6.64317e-09					Mitochondrial substrate carrier family protein	encodes a mitochondrial ornithine transporter that exports ornithine from the mitochondria to the cytosol	mitochondrial transport (GO:0006839) /// hyperosmotic response (GO:0006972) /// proline biosynthetic process (GO:0006561) /// transport (GO:0006810) /// L-arginine import (GO:0043091)	L-ornithine transmembrane transporter activity (GO:0000064) /// carnitine:acyl carnitine antiporter activity (GO:0005476)	mitochondrion (GO:0005739) /// mitochondrial inner membrane (GO:0005743)	---
AT1G23130	AT1G23130	232.149	850.373	2531.43	1.88108	6.27956e-11	1.57379	5.44841e-06					Polyketide cyclase/dehydrase and lipid transport superfamily protein	---	---	molecular_function (GO:0003674)	cellular_component (GO:0005575)	---
AT5G11110	SPS1	2.98355	8.77313	25.9783	1.56409	5.16671e-07	1.56614	3.51545e-09					sucrose phosphate synthase 2F	Encodes a protein with putative sucrose-phosphate synthase activity.Involved in pollen exine formation.	pollen wall assembly (GO:0010208) /// response to hypoxia (GO:0001666) /// galactolipid biosynthetic process (GO:0019375)	---	---	2.4.1.14, sucrose biosynthesis (sucrose-phosphate synthase)
AT1G05340	AT1G05340	0.98241	119.822	352.331	6.93839	0	1.55604	4.58935e-09					---	---	response to chitin (GO:0010200) /// biological_process (GO:0008150)	molecular_function (GO:0003674)	nucleus (GO:0005634) /// cytoplasm (GO:0005737)	---
AT4G33150	AT4G33150	3.25455	352.989	1037.42	6.76905	0	1.55531	0.00216114					lysine-ketoglutarate reductase/saccharopine dehydrogenase bifunctional enzyme	---	protein desumoylation (GO:0016926) /// hydrogen peroxide biosynthetic process (GO:0050665) /// response to fructose stimulus (GO:0009750) /// response to sucrose stimulus (GO:0009744) /// vegetative to reproductive phase transition of meristem (GO:0010228) /// response to karrikin (GO:0080167)	---	---	1.5.1.9, lysine degradation II (lysine-ketoglutarate reductase||saccharopine dehydrogenase||lysine-ketoglutarate reductase) /// 1.5.1.8, lysine degradation II (lysine-ketoglutarate reductase||saccharopine dehydrogenase||lysine-ketoglutarate reductase)
AT1G69252	AT1G69252	44.38	263.774	775.037	2.57935	9.05937e-09	1.55496	0.00143732					other RNA	---	biological_process (GO:0008150)	molecular_function (GO:0003674)	cellular_component (GO:0005575)	---
AT1G22890	AT1G22890	20.9474	46.1838	135.395	1.14865	0.00110885	1.55172	1.9915e-08					---	---	biological_process (GO:0008150)	molecular_function (GO:0003674)	---	---
AT5G40800	AT5G40800	0.0595961	2.69788	7.90885	5.5085	0.00524432	1.55164	0.00295285					---	---	biological_process (GO:0008150)	molecular_function (GO:0003674)	cellular_component (GO:0005575)	---
AT1G73010	ATPS2	0.576535	3.05817	8.93148	2.41522	0.00240734	1.54623	0.000267652					phosphate starvation-induced gene 2	---	negative regulation of transcription, DNA-dependent (GO:0045892) /// galactolipid biosynthetic process (GO:0019375) /// cellular response to phosphate starvation (GO:0016036) /// protein tetramerization (GO:0051262)	pyrophosphatase activity (GO:0016462) /// inorganic diphosphatase activity (GO:0004427)	---	---
AT2G21560	AT2G21560	3.29549	10.417	30.3845	1.66841	7.46599e-05	1.5444	1.80727e-07					---	---	regulation of plant-type hypersensitive response (GO:0010363) /// positive regulation of flavonoid biosynthetic process (GO:0009963) /// protein targeting to membrane (GO:0006612) /// biological_process (GO:0008150)	molecular_function (GO:0003674)	---	---
AT5G18670	BMY3	2.12941	35.6423	103.884	4.0731	0	1.54331	5.29395e-08					beta-amylase 3	putative beta-amylase BMY3 (BMY3)	---	beta-amylase activity (GO:0016161)	---	---
AT3G10340	PAL4	0.897146	8.72325	25.382	3.28948	2.47491e-13	1.54087	1.51978e-08					phenylalanine ammonia-lyase 4	Encodes PAL4, a putative a phenylalanine ammonia-lyase. Arabidopsis has four PALs: AT2G37040 (PAL1), AT3G53260 (PAL2), AT5G04230 (PAL3) and AT3G10340 (PAL4).	glucuronoxylan metabolic process (GO:0010413) /// xylan biosynthetic process (GO:0045492)	---	---	4.3.1.24, <i>trans</i>-cinnamoyl-CoA biosynthesis (phenylalanine ammonia ligase) /// 4.3.1.24, suberin biosynthesis (phenylalanine ammonia ligase) /// 4.3.1.24, benzoate biosynthesis II (CoA-independent, non-&beta;-oxidative) (phenylalanine ammonia ligase) /// 4.3.1.24, phenylpropanoid biosynthesis, initial reactions (phenylalanine ammonia ligase)
AT4G40010	SNRK2-7	0.147425	21.0302	61.0447	7.16437	1.17034e-10	1.53741	3.23946e-08					SNF1-related protein kinase 2.7	encodes a member of SNF1-related protein kinases (SnRK2) whose activity is activated by ionic (salt) and non-ionic (mannitol) osmotic stress.	response to osmotic stress (GO:0006970) /// response to salt stress (GO:0009651)	kinase activity (GO:0016301)	nucleus (GO:0005634) /// cytosol (GO:0005829) /// cytoplasm (GO:0005737)	---
AT4G03320	tic20-IV	0.507442	7.45573	21.4053	3.88507	5.29464e-08	1.52155	2.17516e-06					translocon at the inner envelope membrane of chloroplasts 20-IV	---	protein import into chloroplast stroma (GO:0045037) /// response to cyclopentenone (GO:0010583) /// toxin catabolic process (GO:0009407)	---	chloroplast (GO:0009507) /// mitochondrion (GO:0005739)	---
AT3G18560	AT3G18560	0.973347	11.7544	33.6754	3.60214	1.1603e-07	1.51849	1.88859e-06					---	---	---	---	---	---
AT5G40960	AT5G40960	2.30315	7.93271	22.6834	1.79224	0.00726362	1.51575	0.000262478					Protein of unknown function (DUF 3339)	---	biological_process (GO:0008150)	molecular_function (GO:0003674)	anchored to membrane (GO:0031225)	---
AT2G02060	AT2G02060	0.861859	13.0258	37.2414	3.92581	6.36759e-10	1.51553	3.32354e-07					Homeodomain-like superfamily protein	---	regulation of transcription, DNA-dependent (GO:0006355)	sequence-specific DNA binding transcription factor activity (GO:0003700)	---	---
AT2G21187	AT2G21187	15.3926	41.7017	119.146	1.4459	0.000325398	1.51456	1.43963e-06					other RNA	Potential natural antisense gene, locus overlaps with AT2G21185	biological_process (GO:0008150)	molecular_function (GO:0003674)	cellular_component (GO:0005575)	---
AT3G47420	ATPS3	4.32209	11.096	31.6435	1.36828	4.78714e-05	1.51187	2.26836e-08					phosphate starvation-induced gene 3	Encodes a Pi starvation-responsive protein AtPS3.	carbohydrate transport (GO:0008643) /// phosphate ion homeostasis (GO:0055062)	sugar:hydrogen symporter activity (GO:0005351)	---	---
AT5G15850	COL1	6.75773	13.5105	38.4548	1.00751	0.00235865	1.50908	4.52018e-08					CONSTANS-like 1	Homologous to the flowering-time gene CONSTANS.	circadian rhythm (GO:0007623) /// reproductive structure development (GO:0048608) /// regulation of flower development (GO:0009909) /// negative regulation of photomorphogenesis (GO:0010100) /// DNA repair (GO:0006281)	identical protein binding (GO:0042802) /// protein binding (GO:0005515) /// sequence-specific DNA binding transcription factor activity (GO:0003700) /// zinc ion binding (GO:0008270)	---	---
AT1G29050	TBL38	5.34146	36.0116	102.304	2.76119	6.58563e-09	1.50633	6.2729e-07					TRICHOME BIREFRINGENCE-LIKE 38	Encodes a member of the TBL (TRICHOME BIREFRINGENCE-LIKE) gene family containing a plant-specific DUF231 (domain of unknown function) domain. TBL gene family has 46 members, two of which (TBR/AT5G06700 and TBL3/AT5G01360) have been shown to be involved in the synthesis and deposition of secondary wall cellulose, presumably by influencing the esterification state of pectic polymers. A nomenclature…	biological_process (GO:0008150)	---	---	---
AT1G29640	AT1G29640	0.416589	15.0759	42.708	5.1855	7.57074e-09	1.50227	1.50049e-06					Protein of unknown function, DUF584	---	biological_process (GO:0008150)	molecular_function (GO:0003674)	cellular_component (GO:0005575)	---
AT4G06536	AT4G06536	0.392061	3.54838	10.0274	3.18604	0.0118178	1.49871	0.0143281					SPla/RYanodine receptor (SPRY) domain-containing protein	---	biological_process (GO:0008150)	molecular_function (GO:0003674)	cellular_component (GO:0005575)	---
AT4G30460	AT4G30460	2.11568	134.001	378.548	5.99301	0	1.49823	4.01131e-08					glycine-rich protein	---	biological_process (GO:0008150)	molecular_function (GO:0003674)	---	---
AT2G47490	ATNDT1	10.3652	23.156	64.946	1.16767	9.97457e-05	1.48786	2.08045e-08					NAD+ transporter 1	Encodes a chloroplast-localized NAD+ transporter that transports NAD+ in a counter exchange mode with ADP and AMP in vitro.	NAD transport (GO:0043132) /// mitochondrial transport (GO:0006839) /// transport (GO:0006810)	NAD transporter activity (GO:0051724)	chloroplast membrane (GO:0031969) /// mitochondrion (GO:0005739) /// mitochondrial inner membrane (GO:0005743)	---
AT1G73810	AT1G73810	0.983207	2.57564	7.21951	1.3974	0.0264781	1.48697	0.000457628					Core-2/I-branching beta-1,6-N-acetylglucosaminyltransferase family protein	---	---	transferase activity, transferring glycosyl groups (GO:0016757)	cellular_component (GO:0005575)	---
AT3G23000	CIPK7	34.7556	141.223	394.85	2.03069	2.99919e-14	1.48333	5.10576e-07					CBL-interacting protein kinase 7	Encodes a serine/threonine protein kinase with similarities to CBL-interacting protein kinases, SNF1 and SOS2.	divalent metal ion transport (GO:0070838) /// regulation of plant-type hypersensitive response (GO:0010363) /// response to fructose stimulus (GO:0009750) /// response to cold (GO:0009409) /// protein targeting to membrane (GO:0006612) /// water transport (GO:0006833) /// response to salt stress (GO:0009651) /// positive regulation of flavonoid biosynthetic process (GO:0009963) /// cellular catio…	protein binding (GO:0005515) /// kinase activity (GO:0016301)	---	---
AT4G01120	GBF2	5.255	26.5617	74.0557	2.34561	5.15768e-13	1.47926	2.01602e-08					G-box binding factor 2	bZIP (basic leucine zipper) transcription factor that binds to the G-box regulatory element found in many plant promoters. GBF2 nuclear localization is increased by blue light	response to xenobiotic stimulus (GO:0009410) /// endoplasmic reticulum unfolded protein response (GO:0030968) /// response to blue light (GO:0009637)	sequence-specific DNA binding (GO:0043565) /// DNA binding (GO:0003677) /// sequence-specific DNA binding transcription factor activity (GO:0003700)	nucleus (GO:0005634) /// cytoplasm (GO:0005737)	---
AT4G31240	AT4G31240	2.2109	6.1365	17.0782	1.48082	0.00143721	1.47667	0.000179024					protein kinase C-like zinc finger protein	---	negative regulation of transcription, DNA-dependent (GO:0045892) /// cellular response to phosphate starvation (GO:0016036) /// galactolipid biosynthetic process (GO:0019375)	---	cellular_component (GO:0005575)	---
AT1G21400	AT1G21400	4.53708	92.5189	257.292	4.35794	0	1.47558	2.92325e-07					Thiamin diphosphate-binding fold (THDP-binding) superfamily protein	---	metabolic process (GO:0008152)	3-methyl-2-oxobutanoate dehydrogenase (2-methylpropanoyl-transferring) activity (GO:0003863)	---	---
AT5G06530	AT5G06530	19.6001	48.4219	133.879	1.31283	1.87046e-06	1.4672	1.79992e-07					ABC-2 type transporter family protein	---	response to water deprivation (GO:0009414) /// transpiration (GO:0010148)	ATPase activity, coupled to transmembrane movement of substances (GO:0042626)	---	---
AT5G20250	DIN10	26.8954	56.0255	154.789	1.06676	0.00295085	1.46615	1.45441e-05					Raffinose synthase family protein	encodes a member of glycosyl hydrolase family 36. Expression is induced within 3 hours of dark treatment, in senescing leaves and treatment with exogenous photosynthesis inhibitor. Induction of gene expression was suppressed in excised leaves supplied with sugar. The authors suggest that the gene's expression pattern is responding to the level of sugar in the cell.	response to light stimulus (GO:0009416) /// response to karrikin (GO:0080167) /// response to fructose stimulus (GO:0009750) /// response to sucrose stimulus (GO:0009744) /// response to cold (GO:0009409) /// aging (GO:0007568) /// response to oxidative stress (GO:0006979)	hydrolase activity, hydrolyzing O-glycosyl compounds (GO:0004553)	---	2.4.1.82, stachyose biosynthesis (hydrolase, hydrolyzing O-glycosyl compounds)
AT1G65690	AT1G65690	1.46542	6.67781	18.3437	2.19609	0.000208291	1.45784	4.20153e-05					Late embryogenesis abundant (LEA) hydroxyproline-rich glycoprotein family	---	systemic acquired resistance (GO:0009627) /// amino acid transport (GO:0006865) /// response to endoplasmic reticulum stress (GO:0034976) /// biological_process (GO:0008150)	molecular_function (GO:0003674)	---	---
AT2G39800	P5CS1	86.8441	753.963	2066.65	3.12603	0	1.45473	0.00429102					delta1-pyrroline-5-carboxylate synthase 1	encodes a delta1-pyrroline-5-carboxylate synthase that catalyzes the rate-limiting enzyme in the biosynthesis of proline. Gene is expressed in reproductive organs and tissues under non-stress conditions but in the whole plant under water-limiting condition. Expression is also induced by abscisic acid and salt stress in a light-dependent manner. P5CS1 appears to be involved in salt stress response…	response to abscisic acid stimulus (GO:0009737) /// hyperosmotic salinity response (GO:0042538) /// response to desiccation (GO:0009269) /// proline biosynthetic process (GO:0006561) /// response to water deprivation (GO:0009414) /// root development (GO:0048364) /// response to salt stress (GO:0009651) /// response to oxidative stress (GO:0006979)	delta1-pyrroline-5-carboxylate synthetase activity (GO:0017084)	chloroplast (GO:0009507) /// cytoplasm (GO:0005737)	1.2.1.41, citrulline biosynthesis (&delta;1-pyrroline-5-carboxylate synthetase||glutamate-5-semialdehyde dehydrogenase||gamma-glutamyl kinase) /// 2.7.2.11, citrulline biosynthesis (&delta;1-pyrroline-5-carboxylate synthetase||glutamate-5-semialdehyde dehydrogenase||gamma-glutamyl kinase) /// PROLINE-MULTI, proline biosynthesis III (&delta;1-pyrroline-5-carboxylate synthetase||glutamate-5-semiald…
AT3G03310	ATLCAT3	3.78718	13.5575	37.0701	1.84793	2.36618e-07	1.45116	1.08868e-07					lecithin:cholesterol acyltransferase 3	---	lipid metabolic process (GO:0006629)	phosphatidylcholine-sterol O-acyltransferase activity (GO:0004607)	cellular_component (GO:0005575)	3.1.1.32, phospholipases (phosphatidylcholine-sterol O-acyltransferase)
AT3G14595	AT3G14595	47.0862	147.927	401.631	1.65954	1.05829e-09	1.44099	1.10731e-07					Ribosomal protein L18ae family	---	biological_process (GO:0008150)	molecular_function (GO:0003674)	---	---
AT5G49525	AT5G49525	1.26249	6.22466	16.9001	2.30975	0.0151234	1.44096	0.00855864					---	---	biological_process (GO:0008150)	molecular_function (GO:0003674)	---	---
AT3G51730	AT3G51730	92.2943	246.777	660.451	1.42693	2.61306e-07	1.42024	2.75911e-06					saposin B domain-containing protein	---	protein import into peroxisome matrix (GO:0016558) /// fatty acid beta-oxidation (GO:0006635) /// Golgi organization (GO:0007030) /// response to salt stress (GO:0009651) /// calcium ion transport (GO:0006816)	molecular_function (GO:0003674)	---	---
AT1G01250	AT1G01250	3.81313	12.5785	33.5584	1.72994	0.00026701	1.41572	9.86048e-06					Integrase-type DNA-binding superfamily protein	encodes a member of the DREB subfamily A-4 of ERF/AP2 transcription factor family. The protein contains one AP2 domain. There are 17 members in this subfamily including TINY.	response to abscisic acid stimulus (GO:0009737) /// regulation of transcription, DNA-dependent (GO:0006355) /// response to water deprivation (GO:0009414) /// response to cold (GO:0009409)	DNA binding (GO:0003677) /// sequence-specific DNA binding transcription factor activity (GO:0003700)	nucleus (GO:0005634)	---
AT4G37150	AT4G37150	0.97146	17.7757	47.3305	4.20164	3.85754e-11	1.41286	1.46034e-06					methyl esterase 9	Encodes a protein shown to have carboxylesterase activity, methyl salicylate esterase activity, methyl jasmonate esterase activity, and methyl IAA esterase activity in vitro. MES9 appears to be involved in MeSA hydrolysis in planta. Expression of MES9 can restore systemic acquired resistance in SAR-deficient tobacco plants. This protein does not act on MeGA4, or MEGA9 in vitro.	salicylic acid metabolic process (GO:0009696) /// systemic acquired resistance (GO:0009627) /// defense response to fungus, incompatible interaction (GO:0009817) /// jasmonic acid metabolic process (GO:0009694)	methyl indole-3-acetate esterase activity (GO:0080030) /// protein binding (GO:0005515) /// hydrolase activity, acting on ester bonds (GO:0016788) /// methyl salicylate esterase activity (GO:0080031) /// methyl jasmonate esterase activity (GO:0080032)	---	3.1.1.1, methyl indole-3-acetate interconversion (methylesterase)
AT4G28390	AAC3	3.54563	9.89802	26.2952	1.48913	0.00870751	1.40959	0.001007					ADP/ATP carrier 3	Encodes a mitochondrial ADP/ATP carrier protein. Shown in heterologous systems to be located in the plasma membrane. Has comparable affinity for ADP and ATP (in E.coli).	purine nucleotide transport (GO:0015865) /// mitochondrial transport (GO:0006839) /// systemic acquired resistance (GO:0009627) /// transport (GO:0006810) /// response to endoplasmic reticulum stress (GO:0034976)	ATP:ADP antiporter activity (GO:0005471)	membrane (GO:0016020) /// mitochondrion (GO:0005739) /// mitochondrial inner membrane (GO:0005743)	---
AT3G28100	AT3G28100	3.63128	13.7563	36.5025	1.92958	1.00859e-06	1.4079	8.01095e-07					nodulin MtN21 /EamA-like transporter family protein	---	biological_process (GO:0008150)	molecular_function (GO:0003674)	---	---
AT1G02390	ATGPAT2	2.0884	6.12866	16.1793	1.5612	0.000327872	1.4005	5.81003e-06					glycerol-3-phosphate acyltransferase 2	Encodes a member of a family of proteins with glycerol-3-phosphate acyltransferase activity.	metabolic process (GO:0008152) /// phosphatidylglycerol biosynthetic process (GO:0006655)	transferase activity, transferring acyl groups (GO:0016746)	---	2.3.1.51, triacylglycerol biosynthesis (acyltransferase) /// 2.3.1.51, CDP-diacylglycerol biosynthesis I (acyltransferase) /// 2.3.1.51, CDP-diacylglycerol biosynthesis II (acyltransferase)
AT3G54420	ATEP3	1.72031	7.13664	18.7989	2.06061	0.000568397	1.39733	0.000172179					homolog of carrot EP3-3 chitinase	encodes an EP3 chitinase that is expressed during somatic embryogenesis in 'nursing' cells surrounding the embryos but not in embryos themselves. The gene is also expressed in mature pollen and growing pollen tubes until they enter the receptive synergid, but not in endosperm and integuments as in carrot. Post-embryonically, expression is found in hydathodes, stipules, root epidermis and emerging…	proline transport (GO:0015824) /// somatic embryogenesis (GO:0010262) /// plant-type hypersensitive response (GO:0009626) /// response to nitrate (GO:0010167) /// respiratory burst involved in defense response (GO:0002679) /// amino acid transport (GO:0006865) /// response to chitin (GO:0010200) /// nitrate transport (GO:0015706)	chitinase activity (GO:0004568)	---	---
AT4G24450	GWD3	2.40507	11.3825	29.9498	2.25069	2.78813e-13	1.39574	2.1313e-07					phosphoglucan, water dikinase	---	---	---	---	---
AT2G47770	ATTSPO	0.0651452	368.447	969.114	12.4735	4.02364e-15	1.39521	1.61075e-05					TSPO(outer membrane tryptophan-rich sensory protein)-related	Encodes a membrane-bound protein designated AtTSPO (Arabidopsis thaliana TSPO-related). AtTSPO is related to the bacterial outer membrane tryptophan-rich sensory protein (TspO) and the mammalian mitochondrial 18 kDa Translocator Protein (18 kDa TSPO), members of the TspO/MBR domain-containing membrane proteins. Mainly detected in dry seeds, but can be induced in vegetative tissues by osmotic or s…	response to osmotic stress (GO:0006970) /// response to abscisic acid stimulus (GO:0009737) /// porphyrin-containing compound metabolic process (GO:0006778) /// response to salt stress (GO:0009651)	heme binding (GO:0020037)	Golgi stack (GO:0005795) /// Golgi apparatus (GO:0005794) /// membrane (GO:0016020) /// endoplasmic reticulum (GO:0005783)	---
AT3G16920	CTL2	2.45015	6.41285	16.867	1.39613	0.00381047	1.39517	3.75936e-05					chitinase-like protein 2	Encodes a chitinase-like protein expressed predominantly in stems. Mutants accumulate ligning in etiolated hypocotyls.	lignin biosynthetic process (GO:0009809) /// protein desumoylation (GO:0016926) /// hydrogen peroxide biosynthetic process (GO:0050665) /// vegetative to reproductive phase transition of meristem (GO:0010228) /// glucuronoxylan metabolic process (GO:0010413) /// xylan biosynthetic process (GO:0045492)	chitinase activity (GO:0004568)	plasma membrane (GO:0005886)	---
AT1G16515	AT1G16515	15.3973	83.0505	217.797	2.43934	8.78272e-05	1.39092	0.000101357					---	---	biological_process (GO:0008150)	molecular_function (GO:0003674)	cellular_component (GO:0005575)	---
AT3G05930	GLP8	1.66841	4.65462	12.0581	1.48822	0.033982	1.37326	0.00555849					germin-like protein 8	germin-like protein (GLP8)	actin filament-based movement (GO:0030048) /// biological_process (GO:0008150)	---	apoplast (GO:0048046)	---
AT3G05936	AT3G05936	3.7919	19.1068	49.329	2.34113	7.53413e-07	1.36835	6.75742e-06					---	---	biological_process (GO:0008150)	molecular_function (GO:0003674)	cellular_component (GO:0005575)	---
AT1G06180	ATMYB13	0.727144	5.43345	14.0001	2.90959	0.0001032	1.3655	0.000696065					myb domain protein 13	member of MYB3R- and R2R3- type MYB- encoding genes	regulation of transcription, DNA-dependent (GO:0006355) /// response to gibberellin stimulus (GO:0009739) /// response to salicylic acid stimulus (GO:0009751) /// response to jasmonic acid stimulus (GO:0009753) /// response to salt stress (GO:0009651)	DNA binding (GO:0003677) /// sequence-specific DNA binding transcription factor activity (GO:0003700)	---	---
AT1G53100	AT1G53100	1.56026	9.11681	23.478	2.55477	0.00537957	1.36471	0.0097989					Core-2/I-branching beta-1,6-N-acetylglucosaminyltransferase family protein	---	carbohydrate biosynthetic process (GO:0016051)	acetylglucosaminyltransferase activity (GO:0008375)	membrane (GO:0016020)	---
AT3G52310	AT3G52310	0.36899	6.60226	16.9875	4.16934	5.49807e-12	1.36344	2.22208e-06					ABC-2 type transporter family protein	---	---	ATPase activity, coupled to transmembrane movement of substances (GO:0042626)	---	---
AT1G09500	AT1G09500	3.07529	74.5408	191.481	4.60727	0	1.3611	1.22562e-05					NAD(P)-binding Rossmann-fold superfamily protein	similar to Eucalyptus gunnii alcohol dehydrogenase of unknown physiological function (GI:1143445), Vigna unguiculata (gi:1854445), NOT a cinnamyl-alcohol dehydrogenase	lignin biosynthetic process (GO:0009809)	cinnamyl-alcohol dehydrogenase activity (GO:0045551) /// alcohol dehydrogenase (NAD) activity (GO:0004022)	---	---
AT1G02610	AT1G02610	3.64288	11.3995	29.2346	1.65385	0.00040047	1.3587	2.13734e-05					RING/FYVE/PHD zinc finger superfamily protein	---	---	zinc ion binding (GO:0008270)	---	---
AT4G12400	AT4G12400	0.8142	2.43131	6.19761	1.58631	0.00615195	1.34998	0.000465681					stress-inducible protein, putative	---	response to high light intensity (GO:0009644) /// heat acclimation (GO:0010286) /// response to hydrogen peroxide (GO:0042542) /// response to stress (GO:0006950) /// response to endoplasmic reticulum stress (GO:0034976) /// response to heat (GO:0009408) /// protein folding (GO:0006457)	---	---	---
AT4G35350	XCP1	6.27712	14.6979	37.4404	1.23546	0.000646188	1.34899	2.83677e-06					xylem cysteine peptidase 1	tracheary element vacuolar protein	glucuronoxylan metabolic process (GO:0010413) /// developmental programmed cell death (GO:0010623) /// proteolysis (GO:0006508) /// xylan biosynthetic process (GO:0045492)	cysteine-type peptidase activity (GO:0008234)	plant-type vacuole (GO:0000325)	---
AT5G58660	AT5G58660	0.0948414	2.94525	7.4866	4.96476	5.75214e-05	1.34592	0.00170744					2-oxoglutarate (2OG) and Fe(II)-dependent oxygenase superfamily protein	---	---	oxidoreductase activity, acting on paired donors, with incorporation or reduction of molecular oxygen, 2-oxoglutarate as one donor, and incorporation of one atom each of oxygen into both donors (GO:0016706)	cellular_component (GO:0005575)	1.14.11.-, gibberellin inactivation (oxidoreductase, acting on paired donors, with incorporation or reduction of molecular oxygen, 2-oxoglutarate as one donor, and incorporation of one atom each of oxygen into both donors) /// 1.14.11.-, gibberellin inactivation (oxidoreductase, acting on paired donors, with incorporation or reduction of molecular oxygen, 2-oxoglutarate as one donor, and incorpor…
AT5G63350	AT5G63350	0.0783241	6.26251	15.9027	6.32917	2.34515e-06	1.34446	0.000111272					---	---	biological_process (GO:0008150)	protein binding (GO:0005515)	---	---
AT4G04620	ATG8B	15.4207	34.2615	86.525	1.15975	0.00240643	1.33653	8.19566e-05					Ubiquitin-like superfamily protein	---	para-aminobenzoic acid metabolic process (GO:0046482) /// autophagy (GO:0006914)	microtubule binding (GO:0008017)	---	---
AT2G15310	AT2G15310	0.834146	4.6535	11.7254	2.48797	0.000237542	1.33325	0.0007561					ADP-ribosylation factor B1A	A member of ARF GTPase family. A thaliana has 21 members of this family, known to be essential for vesicle coating and uncoating and functions in GTP-binding. Gene encoding ADP-ribosylation factor and similar to ADP-ribosylation factor (GI:861205) (Chlamydomonas reinhardtii), other ARFs and ARF-like proteins.	N-terminal protein myristoylation (GO:0006499)	GTP binding (GO:0005525)	---	---
AT2G35070	AT2G35070	0.0619534	24.1745	60.8384	8.61612	4.35243e-06	1.3315	5.5964e-06					---	---	pollen tube development (GO:0048868) /// pollen development (GO:0009555)	molecular_function (GO:0003674)	---	---
AT4G16690	ATMES16	5.24149	30.1094	75.6261	2.5302	9.78868e-13	1.32867	8.05238e-07					methyl esterase 16	Encodes a protein shown to have carboxylesterase activity, methyl IAA esterase activity, and methyl jasmonate esterase activity in vitro. This protein does not act on MeSA, MeGA4, or MEGA9 in vitro. Although MES16 is similar to MES17, a MeIAA hydrolase, two mes16 mutant lines (SALK_151578) and (SALK_139756) do not show altered sensitivity to MeIAA in root growth assays. MES16 transcripts appear t…	---	methyl indole-3-acetate esterase activity (GO:0080030) /// hydrolase activity, acting on ester bonds (GO:0016788) /// catalytic activity (GO:0003824) /// methyl jasmonate esterase activity (GO:0080032)	---	3.1.1.1, methyl indole-3-acetate interconversion (methylesterase)
AT1G02660	AT1G02660	2.7924	46.1957	115.966	4.05621	0	1.32787	3.92214e-06					alpha/beta-Hydrolases superfamily protein	---	lipid metabolic process (GO:0006629)	triglyceride lipase activity (GO:0004806)	---	---
AT3G16420	PBP1	9.98847	69.0445	173.014	2.79722	0	1.32529	3.08701e-06					PYK10-binding protein 1	The PBP1(PYK10-binding protein 1) assists the PYK10 (beta-glucosidase complex) in its activity and may act like a molecular chaperone that facilitates the correct polymerization of PYK10, when tissues are damaged and subcellular structures are destroyed by pests.	---	---	---	---
AT1G50290	AT1G50290	76.9826	223.759	560.523	1.54738	1.93584e-08	1.32483	4.62733e-06					---	---	response to oxidative stress (GO:0006979)	molecular_function (GO:0003674)	cytosol (GO:0005829)	---
AT1G67340	AT1G67340	8.28213	18.6064	46.5353	1.17576	0.000253031	1.32252	1.27483e-06					HCP-like superfamily protein with MYND-type zinc finger	---	biological_process (GO:0008150)	---	nucleus (GO:0005634)	---
AT5G03260	AT5G03260	2.00734	5.62918	14.049	1.49567	0.00129314	1.31947	3.73693e-05					laccase 11	putative laccase, a member of laccase family of genes (17 members in Arabidopsis).	glucuronoxylan metabolic process (GO:0010413) /// xylan biosynthetic process (GO:0045492)	---	---	---
AT2G32870	AT2G32870	27.139	99.8584	249.163	1.88755	1.40552e-12	1.31913	4.69871e-06					TRAF-like family protein	---	biological_process (GO:0008150)	molecular_function (GO:0003674)	cellular_component (GO:0005575)	---
AT1G56280	ATDI19	149.675	379.924	944.044	1.35191	4.98175e-06	1.31314	7.95841e-05					drought-induced 19	Encodes a gene whose transcript level in root and leaves increases to progressive drought stress. The increase in transcript level is independent from abscisic acid level. Sequence is not similar to any protein of known function. It appears to be a member of plant-specific gene family. It's phosphorylated by AtCPK11 in a Ca(2+)-dependent manner at Thr105 and Ser107 within the AtDi19 bipartite nuc…	response to water deprivation (GO:0009414) /// Golgi vesicle transport (GO:0048193) /// cellular membrane fusion (GO:0006944) /// protein targeting to vacuole (GO:0006623)	---	---	---
AT3G26460	AT3G26460	0.648338	6.09296	15.1068	3.24036	0.00026301	1.30998	0.00370175					Polyketide cyclase/dehydrase and lipid transport superfamily protein	---	---	molecular_function (GO:0003674)	cellular_component (GO:0005575)	---
AT5G60020	LAC17	3.21569	7.25282	17.9499	1.18145	0.00199485	1.30736	9.16375e-06					laccase 17	putative laccase, a member of laccase family of genes (17 members in Arabidopsis).	lignin biosynthetic process (GO:0009809) /// phenylpropanoid metabolic process (GO:0009698) /// glucuronoxylan metabolic process (GO:0010413) /// plant-type cell wall biogenesis (GO:0009832) /// xylan biosynthetic process (GO:0045492)	oxidoreductase activity (GO:0016491)	---	---
AT4G39210	APL3	8.98756	24.1764	59.7664	1.43563	6.28534e-07	1.30573	1.03805e-06					Glucose-1-phosphate adenylyltransferase family protein	Encodes the large subunit of ADP-Glucose Pyrophosphorylase which catalyzes the first, rate limiting step in starch biosynthesis. The large subunit plays a regulatory role whereas the small subunit (ApS) is the catalytic isoform. Four isoforms (ApL1-4) have been identified. ApL3 is the major large subunit isoform present in inflorescences, fruits and roots.	starch biosynthetic process (GO:0019252) /// photorespiration (GO:0009853)	glucose-1-phosphate adenylyltransferase activity (GO:0008878)	---	2.7.7.27, starch biosynthesis (ADP-glucose pyrophosphorylase)
AT4G29190	AT4G29190	49.3128	125.958	309.716	1.36094	5.51014e-07	1.298	8.43652e-06					Zinc finger C-x8-C-x5-C-x3-H type family protein	---	regulation of transcription, DNA-dependent (GO:0006355)	sequence-specific DNA binding transcription factor activity (GO:0003700)	cellular_component (GO:0005575)	---
AT5G03230	AT5G03230	23.7576	74.9888	184.013	1.66632	9.91541e-09	1.29506	1.48516e-06					Protein of unknown function, DUF584	---	biological_process (GO:0008150)	molecular_function (GO:0003674)	cellular_component (GO:0005575)	---
AT4G01610	AT4G01610	55.219	141.332	346.501	1.36388	6.57692e-07	1.29378	1.40964e-05					Cysteine proteinases superfamily protein	---	fatty acid beta-oxidation (GO:0006635) /// cell growth (GO:0016049) /// seed dormancy process (GO:0010162) /// Golgi vesicle transport (GO:0048193) /// cell morphogenesis (GO:0000902) /// proteolysis (GO:0006508)	cysteine-type peptidase activity (GO:0008234)	---	---
AT2G24540	AFR	2.32895	13.1129	32.0387	2.50126	1.90319e-08	1.28883	1.00405e-05					Galactose oxidase/kelch repeat superfamily protein	---	red or far-red light signaling pathway (GO:0010017) /// red, far-red light phototransduction (GO:0009585) /// response to UV-B (GO:0010224) /// myo-inositol hexakisphosphate biosynthetic process (GO:0010264) /// response to sucrose stimulus (GO:0009744) /// flavonoid biosynthetic process (GO:0009813)	protein binding (GO:0005515)	cellular_component (GO:0005575)	---
AT5G07080	AT5G07080	1.17346	10.6307	25.9278	3.18743	1.91652e-10	1.28626	9.37522e-06					HXXXD-type acyl-transferase family protein	---	glucuronoxylan metabolic process (GO:0010413) /// response to nitrate (GO:0010167) /// nitrate transport (GO:0015706) /// xylan biosynthetic process (GO:0045492)	transferase activity (GO:0016740)	cellular_component (GO:0005575)	---
AT5G47550	AT5G47550	8.03271	27.1705	66.2663	1.76611	0.000101271	1.28623	4.48818e-05					Cystatin/monellin superfamily protein	---	---	cysteine-type endopeptidase inhibitor activity (GO:0004869)	---	---
AT5G53730	AT5G53730	8.31834	44.184	107.521	2.41719	6.17213e-12	1.28303	2.55482e-06					Late embryogenesis abundant (LEA) hydroxyproline-rich glycoprotein family	---	biological_process (GO:0008150)	molecular_function (GO:0003674)	cellular_component (GO:0005575)	---
AT3G14590	NTMC2T6.2	0.549368	8.50201	20.6729	3.95999	2.12252e-12	1.28187	4.13199e-05					Calcium-dependent lipid-binding (CaLB domain) family protein	---	---	---	---	---
AT1G22370	AtUGT85A5	10.8065	51.8008	125.798	2.26911	6.676e-11	1.28006	5.79579e-06					UDP-glucosyl transferase 85A5	---	---	glucuronosyltransferase activity (GO:0015020) /// transferase activity, transferring glycosyl groups (GO:0016757)	---	2.4.1.215, cytokinins-<i>O</i>-glucoside biosynthesis (transferase, transferring glycosyl groups//glucuronosyltransferase) /// 2.4.1.-, cytokinins-<i>O</i>-glucoside biosynthesis (transferase, transferring glycosyl groups//glucuronosyltransferase) /// 2.4.1.203, cytokinins-<i>O</i>-glucoside biosynthesis (transferase, transferring glycosyl groups//glucuronosyltransferase)
AT5G58770	AT5G58770	2.91888	10.3259	25.0728	1.83081	8.61016e-05	1.27986	6.13647e-05					Undecaprenyl pyrophosphate synthetase family protein	---	ubiquinone biosynthetic process (GO:0006744) /// dolichol biosynthetic process (GO:0019408)	dehydrodolichyl diphosphate synthase activity (GO:0045547)	---	---
AT4G36380	ROT3	1.37797	3.17596	7.70618	1.21268	0.0139547	1.27882	0.000297561					Cytochrome P450 superfamily protein	Encodes a cytochrome P-450 gene that is involved in leaf blade expansion by controlling polar cell expansion in the leaf length direction. Member of the CYP90C CYP450 family. ROT3 was shown to be involved in brassinosteroid biosynthesis, most likely in the conversion step of typhasterol (TY) to castasterone (CS). As 6-deoxo-CS was unable to restore the phenotype of rot3-1, it has been postulated …	monopolar cell growth (GO:0042814) /// stamen development (GO:0048443) /// petal development (GO:0048441) /// brassinosteroid biosynthetic process (GO:0016132) /// brassinosteroid homeostasis (GO:0010268) /// leaf morphogenesis (GO:0009965) /// leaf development (GO:0048366)	oxygen binding (GO:0019825) /// steroid hydroxylase activity (GO:0008395) /// oxidoreductase activity, acting on paired donors, with incorporation or reduction of molecular oxygen, NADH or NADPH as one donor, and incorporation of one atom of oxygen (GO:0016709)	---	1.14.13.-, brassinosteroid biosynthesis II (steroid hydroxylase) /// 1.14.13.-, brassinosteroid biosynthesis II (steroid hydroxylase) /// 1.14.13.-, brassinosteroid biosynthesis II (steroid hydroxylase) /// 1.14.13.112, brassinosteroid biosynthesis II (steroid hydroxylase) /// RXN-777, brassinosteroid biosynthesis I (steroid hydroxylase) /// 1.14.-.-, brassinosteroid biosynthesis I (steroid hydro…
AT2G46680	ATHB-7	4.02831	420.631	1018.18	6.71427	0	1.27537	0.000228413					homeobox 7	encodes a putative transcription factor that contains a homeodomain closely linked to a leucine zipper motif. Transcript is detected in all tissues examined. Is transcriptionally regulated in an ABA-dependent manner and may act in a signal transduction pathway which mediates a drought response.	response to abscisic acid stimulus (GO:0009737) /// hyperosmotic salinity response (GO:0042538) /// regulation of transcription, DNA-dependent (GO:0006355) /// response to water deprivation (GO:0009414) /// positive regulation of transcription, DNA-dependent (GO:0045893) /// abscisic acid mediated signaling pathway (GO:0009738) /// response to cold (GO:0009409)	sequence-specific DNA binding transcription factor activity (GO:0003700)	nucleus (GO:0005634)	---
AT2G46690	AT2G46690	14.4004	62.9915	152.477	2.13708	3.96509e-11	1.27537	2.23563e-06					SAUR-like auxin-responsive protein family	---	response to auxin stimulus (GO:0009733) /// calcium ion transport (GO:0006816)	molecular_function (GO:0003674)	cellular_component (GO:0005575)	---
AT1G25560	TEM1	11.9969	33.9837	82.1911	1.51021	2.55454e-07	1.27414	1.9069e-06					AP2/B3 transcription factor family protein	Encodes a member of the RAV transcription factor family that contains AP2 and B3 binding domains. Involved in the regulation of flowering under long days. Loss of function results in early flowering. Overexpression causes late flowering and repression of expression of FT. Novel transcriptional regulator involved in ethylene signaling. Promoter bound by EIN3. EDF1 in turn, binds to promoter elemen…	divalent metal ion transport (GO:0070838) /// photoperiodism, flowering (GO:0048573) /// cellular cation homeostasis (GO:0030003)	sequence-specific DNA binding transcription factor activity (GO:0003700)	---	---
AT1G46554	AT1G46554	6.40532	38.4	92.3373	2.59179	5.71132e-13	1.26581	2.5991e-06					other RNA	---	biological_process (GO:0008150)	molecular_function (GO:0003674)	cellular_component (GO:0005575)	---
AT1G58180	BCA6	15.8591	58.6131	140.912	1.89395	2.53353e-07	1.2655	0.000850709					beta carbonic anhydrase 6	---	carbon utilization (GO:0015976)	carbonate dehydratase activity (GO:0004089) /// zinc ion binding (GO:0008270)	mitochondrion (GO:0005739)	4.2.1.1, cyanate degradation (carbonate dehydratase)
AT1G10150	AT1G10150	9.25219	21.7284	52.1398	1.23975	3.40942e-05	1.2628	3.2901e-06					Carbohydrate-binding protein	---	---	carbohydrate binding (GO:0030246)	---	---
AT1G01070	AT1G01070	0.946016	7.83351	18.7659	3.05775	2.47259e-07	1.26038	0.000169884					nodulin MtN21 /EamA-like transporter family protein	---	---	---	---	---
AT2G14878	AT2G14878	11.4244	37.9054	90.7453	1.73831	1.26069e-07	1.25942	3.61447e-06					---	---	---	---	---	---
AT1G45249	ABF2	9.98972	111.43	266.49	3.48759	0	1.25794	4.64651e-05					abscisic acid responsive elements-binding factor 2	Leucine zipper transcription factor that binds to the abscisic acid (ABA)responsive element (ABRE) motif in the promoter region of ABA-inducible genes. Enhances drought tolerance in vegetative tissues. Required for normal glucose response. Localized in the nucleus. Expressed constitutively in roots, leaf vascular tissues, and hydathodes or in all tissues under stress conditions. It's phosphoryla…	response to abscisic acid stimulus (GO:0009737) /// positive regulation of transcription, DNA-dependent (GO:0045893) /// response to water deprivation (GO:0009414) /// abscisic acid mediated signaling pathway (GO:0009738) /// response to salt stress (GO:0009651) /// glucose mediated signaling pathway (GO:0010255)	protein binding (GO:0005515) /// DNA binding (GO:0003677) /// sequence-specific DNA binding transcription factor activity (GO:0003700)	nucleus (GO:0005634)	---
AT4G30450	AT4G30450	3.30359	32.299	77.2443	3.29742	8.46467e-11	1.25794	1.44618e-05					glycine-rich protein	---	biological_process (GO:0008150)	molecular_function (GO:0003674)	---	---
AT5G11090	AT5G11090	14.0904	79.2793	189.37	2.50026	0	1.25619	5.56898e-06					serine-rich protein-related	---	biological_process (GO:0008150)	molecular_function (GO:0003674)	---	---
AT3G14360	AT3G14360	0.585536	16.1929	38.1328	4.79749	0	1.23567	8.13389e-06					alpha/beta-Hydrolases superfamily protein	---	lipid metabolic process (GO:0006629)	triglyceride lipase activity (GO:0004806)	---	3.1.1.3, triacylglycerol degradation (triacylglycerol lipase)
AT1G19490	AT1G19490	0.48654	2.60682	6.12024	2.42969	0.000332682	1.2313	0.00250474					Basic-leucine zipper (bZIP) transcription factor family protein	---	---	DNA binding (GO:0003677) /// sequence-specific DNA binding transcription factor activity (GO:0003700)	---	---
AT5G01880	AT5G01880	2.10284	5.80125	13.6154	1.47205	0.00609541	1.23081	0.000410311					RING/U-box superfamily protein	---	---	zinc ion binding (GO:0008270)	---	---
AT4G18425	AT4G18425	0.910258	3.58399	8.40775	1.98525	0.0120572	1.23015	0.0146983					Protein of unknown function (DUF679)	---	biological_process (GO:0008150)	molecular_function (GO:0003674)	plant-type vacuole membrane (GO:0009705)	---
AT4G37430	CYP91A2	0.937033	3.22448	7.56122	1.79093	0.0192894	1.22955	0.0333946					cytochrome P450, family 91, subfamily A, polypeptide 2	Encodes a member of the CYP81F cytochrome P450 monooxygenase subfamily.	indole glucosinolate metabolic process (GO:0042343)	oxygen binding (GO:0019825) /// monooxygenase activity (GO:0004497)	endoplasmic reticulum (GO:0005783)	RXN-2162, glucosinolate biosynthesis from tryptophan (CYP81F1 monooxygenase) /// RXN-2162, indole glucosinolate breakdown (active in intact plant cell) (CYP81F1 monooxygenase)
AT1G11175	AT1G11175	9.40218	46.041	107.865	2.29988	4.42727e-11	1.22824	6.48535e-06					other RNA	---	biological_process (GO:0008150)	molecular_function (GO:0003674)	cellular_component (GO:0005575)	---
AT4G23450	AT4G23450	1.54579	21.6024	50.483	3.81281	5.93718e-05	1.22461	0.000201336					RING/U-box superfamily protein	---	response to abscisic acid stimulus (GO:0009737) /// autophagy (GO:0006914) /// heat acclimation (GO:0010286) /// response to water deprivation (GO:0009414) /// positive regulation of abscisic acid mediated signaling pathway (GO:0009789) /// positive regulation of hydrogen peroxide biosynthetic process (GO:0010729)	protein binding (GO:0005515) /// ubiquitin-protein ligase activity (GO:0004842) /// zinc ion binding (GO:0008270)	cytoplasm (GO:0005737)	---
AT3G45970	ATEXLA1	8.14047	47.3073	110.422	2.54691	0.00039706	1.2229	0.000223186					expansin-like A1	member of EXPANSIN-LIKE. Naming convention from the Expansin Working Group (Kende et al, 2004. Plant Mol Bio)	unidimensional cell growth (GO:0009826) /// plant-type cell wall loosening (GO:0009828)	---	plant-type cell wall (GO:0009505)	---
AT5G14940	AT5G14940	3.39703	10.7458	25.0354	1.66946	5.43796e-06	1.22019	1.99473e-05					Major facilitator superfamily protein	---	oligopeptide transport (GO:0006857) /// response to nematode (GO:0009624)	amino acid transmembrane transporter activity (GO:0015171) /// transporter activity (GO:0005215)	membrane (GO:0016020)	---
AT3G15353	MT3	1720.89	4467.45	10377.3	1.38433	6.52195e-05	1.2159	0.00394561					metallothionein 3	metallothionein, binds to and detoxifies excess copper and other metals, limiting oxidative damage	regulation of cell size (GO:0008361) /// response to osmotic stress (GO:0006970) /// regulation of plant-type hypersensitive response (GO:0010363) /// growth (GO:0040007) /// pattern specification process (GO:0007389) /// response to fructose stimulus (GO:0009750) /// cellular copper ion homeostasis (GO:0006878) /// protein targeting to membrane (GO:0006612) /// response to cadmium ion (GO:004668…	copper ion binding (GO:0005507)	---	---
AT5G37300	WSD1	0.847148	12.6337	29.2283	3.90655	1.15627e-13	1.21009	1.97805e-05					O-acyltransferase (WSD1-like) family protein	Encodes a bifunctional enzyme, wax ester synthase (WS) and diacylglycerol acyltransferase (DGAT). In vitro assay indicated a ratio of 10.9 between its WS and DGAT activities. Both mutant and in vivo expression/analysis in yeast studies indicated a role in wax biosynthesis.	wax biosynthetic process (GO:0010025) /// ovule development (GO:0048481)	diacylglycerol O-acyltransferase activity (GO:0004144) /// long-chain-alcohol O-fatty-acyltransferase activity (GO:0047196)	endoplasmic reticulum (GO:0005783)	2.3.1.75, cuticular wax biosynthesis (diacylglycerol O-acyltransferase||diacylglycerol O-acyltransferase||wax ester synthase) /// 2.3.1.20, triacylglycerol biosynthesis (diacylglycerol O-acyltransferase||diacylglycerol O-acyltransferase||wax ester synthase)
AT4G30960	CIPK6	88.9061	224.405	517.757	1.34378	3.52299e-06	1.20617	0.000278374					SOS3-interacting protein 3	Encodes CBL-interacting protein kinase 6 (CIPK6). Required for development and salt tolerance.	multicellular organismal development (GO:0007275) /// response to water deprivation (GO:0009414) /// response to abiotic stimulus (GO:0009628) /// calcium-mediated signaling (GO:0019722) /// stomatal movement (GO:0010118) /// hyperosmotic salinity response (GO:0042538) /// basipetal auxin transport (GO:0010540) /// response to salt stress (GO:0009651)	protein binding (GO:0005515) /// kinase activity (GO:0016301)	---	---
AT2G24260	AT2G24260	3.32652	7.6646	17.5655	1.21223	0.00382246	1.19646	0.000183913					LJRHL1-like 1	Encodes a basic helix-loop-helix (bHLH) protein that regulates root hair development. One of the three Arabidopsis homologs of the Lotus japonicus ROOTHAIRLESS1 (LjRHL1) gene: At2g24260 (AtLRL1), At4g30980 (AtLRL2), and At5g58010 (AtLRL3).	regulation of transcription, DNA-dependent (GO:0006355) /// root hair cell development (GO:0080147)	DNA binding (GO:0003677) /// sequence-specific DNA binding transcription factor activity (GO:0003700)	---	---
AT1G31820	AT1G31820	2.57671	19.6605	44.9925	2.93974	7.87423e-15	1.19438	1.21437e-05					Amino acid permease family protein	---	sphingoid biosynthetic process (GO:0046520) /// sterol biosynthetic process (GO:0016126) /// polyamine transport (GO:0015846)	cationic amino acid transmembrane transporter activity (GO:0015326) /// polyamine transmembrane transporter activity (GO:0015203)	---	---
AT4G23190	CRK11	1.98665	5.17828	11.8441	1.39017	0.000589753	1.19363	0.00010828					cysteine-rich RLK (RECEPTOR-like protein kinase) 11	Encodes putative receptor-like protein kinase that is induced by the soil-borne vascular bacteria, Ralstonia solanacearum. Naming convention from Chen et al 2003 (PMID 14756307)	defense response to bacterium, incompatible interaction (GO:0009816) /// defense response to fungus (GO:0050832) /// response to wounding (GO:0009611) /// response to chitin (GO:0010200) /// response to oxidative stress (GO:0006979) /// endoplasmic reticulum unfolded protein response (GO:0030968)	protein kinase activity (GO:0004672) /// kinase activity (GO:0016301)	membrane (GO:0016020)	---
AT5G01820	ATSR1	20.9447	61.3593	140.176	1.55873	5.39278e-09	1.19188	1.95775e-05					serine/threonine protein kinase 1	Encodes a CBL-interacting serine/threonine protein kinase.	calcium-mediated signaling (GO:0019722) /// stomatal movement (GO:0010118)	protein binding (GO:0005515) /// kinase activity (GO:0016301)	---	---
AT4G09830	AT4G09830	24.4564	56.3887	128.754	1.21322	2.86596e-05	1.19114	1.2291e-05					Uncharacterised conserved protein UCP009193	---	biological_process (GO:0008150)	molecular_function (GO:0003674)	---	---
AT4G19520	AT4G19520	6.58147	14.8439	33.8747	1.18142	1.39657e-05	1.19034	2.42494e-05					disease resistance protein (TIR-NBS-LRR class) family	---	cellular response to hypoxia (GO:0071456) /// defense response (GO:0006952)	---	---	---
AT1G76980	AT1G76980	2.99346	16.7012	37.931	2.4881	1.78548e-05	1.18342	0.0020197					---	---	biological_process (GO:0008150)	molecular_function (GO:0003674)	cellular_component (GO:0005575)	---
AT5G53970	AT5G53970	4.98128	44.1515	100.188	3.15591	0	1.18217	1.26959e-05					Tyrosine transaminase family protein	encodes tyrosine aminotransferase which is strongly induced upon aging and coronatine treatment	vitamin E biosynthetic process (GO:0010189) /// biosynthetic process (GO:0009058)	L-tyrosine:2-oxoglutarate aminotransferase activity (GO:0004838) /// transaminase activity (GO:0008483)	cellular_component (GO:0005575)	2.6.1.5, 4-hydroxyphenylpyruvate biosynthesis (tyrosine transaminase) /// 2.6.1.57, phenylalanine degradation III (tyrosine transaminase) /// 2.6.1.5, tyrosine degradation I (tyrosine transaminase)
AT2G05518	AT2G05518	4.89734	12.7014	28.8018	1.38295	0.0194509	1.18117	0.00499643					---	Unknown gene	biological_process (GO:0008150)	molecular_function (GO:0003674)	cellular_component (GO:0005575)	---
AT1G80920	J8	173.868	1211.13	2731.82	2.80831	0	1.17351	0.00231946					Chaperone DnaJ-domain superfamily protein	A nuclear encoded soluble protein found in the chloroplast stroma.	response to light stimulus (GO:0009416) /// response to stress (GO:0006950) /// protein folding (GO:0006457)	---	nucleus (GO:0005634) /// chloroplast stroma (GO:0009570)	---
AT3G09770	AT3G09770	15.1495	45.6101	102.777	1.59811	4.78247e-09	1.1721	1.92982e-05					RING/U-box superfamily protein	---	amino acid homeostasis (GO:0080144)	ubiquitin-protein ligase activity (GO:0004842) /// zinc ion binding (GO:0008270)	plasma membrane (GO:0005886)	---
AT1G46768	RAP2.1	2.46127	12.917	29.1042	2.39983	5.13987e-06	1.17195	0.000410311					related to AP2 1	encodes a member of the DREB subfamily A-5 of ERF/AP2 transcription factor family (RAP2.1). The protein contains one AP2 domain. There are 16 members in this subfamily including RAP2.9 and RAP2.10.	regulation of transcription, DNA-dependent (GO:0006355) /// response to water deprivation (GO:0009414) /// positive regulation of transcription, DNA-dependent (GO:0045893) /// response to cold (GO:0009409)	DNA binding (GO:0003677) /// sequence-specific DNA binding transcription factor activity (GO:0003700)	nucleus (GO:0005634)	---
AT3G15670	AT3G15670	0.0223621	10.4596	23.5565	8.87759	0.000208797	1.1713	0.000361565					Late embryogenesis abundant protein (LEA) family protein	---	seed dormancy process (GO:0010162) /// embryo development ending in seed dormancy (GO:0009793)	molecular_function (GO:0003674)	---	---
AT4G20480	AT4G20480	1.34249	5.74571	12.9102	2.10561	0.000424061	1.16795	0.00260717					Putative endonuclease or glycosyl hydrolase	---	biological_process (GO:0008150)	---	---	---
AT1G32450	NRT1.5	3.67304	9.22722	20.7242	1.33695	0.000103164	1.16735	4.65299e-05					nitrate transporter 1.5	Transmembrane nitrate transporter. Involved in xylem transport of nitrate from root to shoot. Induced in response to nitrate. Not involved in nitrate uptake. expressed in root pericycle cells.	oligopeptide transport (GO:0006857) /// phenylpropanoid metabolic process (GO:0009698) /// cellular response to iron ion starvation (GO:0010106) /// cellular modified amino acid biosynthetic process (GO:0042398) /// iron ion transport (GO:0006826) /// response to nitrate (GO:0010167) /// inorganic anion transport (GO:0015698) /// polyamine catabolic process (GO:0006598) /// auxin mediated signali…	nitrate transmembrane transporter activity (GO:0015112) /// transporter activity (GO:0005215)	membrane (GO:0016020) /// plasma membrane (GO:0005886)	---
AT5G23980	ATFRO4	2.95156	12.7651	28.6417	2.12068	7.22925e-10	1.16591	3.00816e-05					ferric reduction oxidase 4	Encodes a ferric chelate reductase that is expressed at low levels in roots,shoots and cotyledons, but not flowers. Its transcription is regulated by FIT1.	---	ferric-chelate reductase activity (GO:0000293)	membrane (GO:0016020)	1.16.1.7, Fe(III)-reduction and Fe(II) transport (ferric-chelate reductase)
AT1G51140	AT1G51140	9.24761	110.738	248.365	3.58996	0	1.16531	7.09247e-05					basic helix-loop-helix (bHLH) DNA-binding superfamily protein	---	regulation of transcription, DNA-dependent (GO:0006355) /// photoperiodism, flowering (GO:0048573)	DNA binding (GO:0003677) /// sequence-specific DNA binding transcription factor activity (GO:0003700)	---	---
AT1G03610	AT1G03610	10.6697	30.3156	67.8408	1.51457	1.38582e-07	1.16209	1.69214e-05					Protein of unknown function (DUF789)	---	biological_process (GO:0008150)	molecular_function (GO:0003674)	---	---
AT3G48310	CYP71A22	13.8469	29.1106	65.1	1.08001	0.0001545	1.16111	1.68306e-05					cytochrome P450, family 71, subfamily A, polypeptide 22	putative cytochrome P450	---	oxygen binding (GO:0019825)	cellular_component (GO:0005575)	---
AT2G41200	AT2G41200	3.98334	14.705	32.6676	1.89229	0.000131628	1.15156	0.000810647					---	---	biological_process (GO:0008150)	molecular_function (GO:0003674)	cellular_component (GO:0005575)	---
AT2G16990	AT2G16990	2.65851	7.76908	17.1341	1.55516	0.00187683	1.14105	0.00383657					Major facilitator superfamily protein	---	---	tetracycline transporter activity (GO:0008493)	---	---
AT1G78670	ATGGH3	25.6916	69.0766	152.249	1.43493	1.18256e-07	1.14016	3.73179e-05					gamma-glutamyl hydrolase 3	---	---	---	---	---
AT5G45340	CYP707A3	0.60381	27.211	59.6818	5.50198	0	1.1331	3.4297e-05					cytochrome P450, family 707, subfamily A, polypeptide 3	Encodes a protein with ABA 8'-hydroxylase activity; involved in ABA catabolism. Mutant analyses show that disruption in the gene results in more drought tolerance whereas overexpression results in increased transpiration rate and reduced drought tolerance. Gene involved in postgermination growth. Plant P450 CYP707A3, ABA 8'-hydroxylase, binds enantioselectively (+)-ABA but not (-)-ABA, whereas th…	abscisic acid catabolic process (GO:0046345) /// response to water deprivation (GO:0009414) /// response to red or far red light (GO:0009639) /// response to chitin (GO:0010200)	(+)-abscisic acid 8'-hydroxylase activity (GO:0010295) /// oxygen binding (GO:0019825)	---	1.14.13.93, phaseic acid biosynthesis (abscisic acid 8'-hydroxylase)
AT5G03240	UBQ3	438.598	920.26	2016.96	1.07717	0.00230881	1.13207	0.00584198					polyubiquitin 3	encodes ubiquitin that is attached to proteins destined for degradation. UBQ3 is most homologous with UBQ4, and is expressed in higher levels in vegetative tissue but lower levels in flowers than UBQ4. UBQ3 encodes different number of ubiquitins in different ecotypes. UBQ3 transcript level is modulated by UV-B and light/dark treatments.	ubiquitin-dependent protein catabolic process (GO:0006511) /// response to UV-B (GO:0010224) /// protein targeting to vacuole (GO:0006623) /// cellular protein modification process (GO:0006464) /// vesicle-mediated transport (GO:0016192)	---	intracellular (GO:0005622)	---
AT2G43800	AT2G43800	1.88874	4.42206	9.62372	1.23533	0.00142007	1.12188	0.000279083					Actin-binding FH2 (formin homology 2) family protein	---	determination of bilateral symmetry (GO:0009855) /// response to UV-B (GO:0010224) /// meristem initiation (GO:0010014) /// anthocyanin-containing compound biosynthetic process (GO:0009718) /// response to sucrose stimulus (GO:0009744) /// meristem maintenance (GO:0010073)	actin binding (GO:0003779)	---	---
AT1G80820	CCR2	0.435987	6.12882	13.3319	3.82128	6.02777e-07	1.12121	0.00160916					cinnamoyl coa reductase	Encodes an cinnamoyl CoA reductase isoform. Involved in lignin biosynthesis.	lignin biosynthetic process (GO:0009809) /// defense response to fungus (GO:0050832) /// response to cold (GO:0009409) /// response to chitin (GO:0010200)	cinnamoyl-CoA reductase activity (GO:0016621)	cellular_component (GO:0005575)	1.2.1.44, phenylpropanoid biosynthesis (cinnamoyl-CoA reductase) /// 1.2.1.44, phenylpropanoid biosynthesis (cinnamoyl-CoA reductase)
AT2G29350	SAG13	1.45037	12.3269	26.7133	3.09535	2.70735e-09	1.11574	0.000917055					senescence-associated gene 13	senescence-associated gene SAG13 encoding a short-chain alcohol dehydrogenase	defense response to insect (GO:0002213) /// aging (GO:0007568)	alcohol dehydrogenase (NAD) activity (GO:0004022) /// oxidoreductase activity (GO:0016491)	---	---
AT1G17745	PGDH	4.8189	103.215	223.047	4.42884	0	1.11169	0.000384999					D-3-phosphoglycerate dehydrogenase	encodes a 3-Phosphoglycerate dehydrogenase	regulation of plant-type hypersensitive response (GO:0010363) /// tryptophan catabolic process (GO:0006569) /// defense response to bacterium (GO:0042742) /// L-serine biosynthetic process (GO:0006564) /// protein targeting to membrane (GO:0006612) /// positive regulation of flavonoid biosynthetic process (GO:0009963) /// indoleacetic acid biosynthetic process (GO:0009684)	protein binding (GO:0005515) /// phosphoglycerate dehydrogenase activity (GO:0004617)	chloroplast (GO:0009507) /// nucleus (GO:0005634) /// cytosol (GO:0005829)	1.1.1.95, serine biosynthesis (phosphoglycerate dehydrogenase)
AT1G15740	AT1G15740	25.6392	70.2977	151.911	1.46316	3.24493e-05	1.11168	0.00165195					Leucine-rich repeat family protein	---	---	---	cellular_component (GO:0005575)	---
AT3G15534	AT3G15534	0.7694	66.2211	142.644	6.43545	0.00938137	1.10706	0.0433372					---	---	biological_process (GO:0008150)	molecular_function (GO:0003674)	cellular_component (GO:0005575)	---
AT1G54160	NFYA5	2.16384	17.4289	37.3939	3.01785	1.49786e-07	1.10132	0.00103373					nuclear factor Y, subunit A5	Encodes a member of the CCAAT-binding transcription factor (CBF-B/NF-YA) family. Expression is upregulated in response to ABA and drought. This regulation appears to be mediated by MIR169A which is downregulated in response to drought. NFYA5 is a target of MIR169A. Loss of function mutations are hypersensitive to drought.	somatic embryogenesis (GO:0010262) /// negative regulation of transcription, DNA-dependent (GO:0045892) /// response to water deprivation (GO:0009414) /// galactolipid biosynthetic process (GO:0019375) /// embryo development (GO:0009790) /// seed development (GO:0048316) /// regulation of transcription, DNA-dependent (GO:0006355) /// blue light signaling pathway (GO:0009785) /// cellular response…	sequence-specific DNA binding transcription factor activity (GO:0003700)	CCAAT-binding factor complex (GO:0016602)	---
AT4G23810	WRKY53	2.67273	6.08408	13.0114	1.19476	0.0292821	1.09666	0.00207322					WRKY family transcription factor	member of WRKY Transcription Factor; Group III	regulation of plant-type hypersensitive response (GO:0010363) /// regulation of hydrogen peroxide metabolic process (GO:0010310) /// defense response to bacterium (GO:0042742) /// response to salicylic acid stimulus (GO:0009751) /// detection of biotic stimulus (GO:0009595) /// response to ozone (GO:0010193) /// protein targeting to membrane (GO:0006612) /// leaf senescence (GO:0010150) /// regul…	protein binding (GO:0005515) /// DNA binding (GO:0003677) /// sequence-specific DNA binding transcription factor activity (GO:0003700)	nucleus (GO:0005634)	---
AT4G37970	ATCAD6	0.883582	4.76521	10.1662	2.43914	0.000123868	1.09317	0.00559811					cinnamyl alcohol dehydrogenase 6	---	lignin biosynthetic process (GO:0009809)	---	---	---
AT3G11690	AT3G11690	3.62923	38.9497	83.0386	3.43191	0	1.09217	6.97273e-05					---	---	biological_process (GO:0008150)	molecular_function (GO:0003674)	---	---
AT3G60690	AT3G60690	10.651	44.0442	93.8021	2.056	9.76369e-10	1.09067	9.22805e-05					SAUR-like auxin-responsive protein family	---	response to auxin stimulus (GO:0009733) /// systemic acquired resistance, salicylic acid mediated signaling pathway (GO:0009862)	---	---	---
AT5G54080	HGO	9.93715	80.1732	170.352	3.02025	0	1.08732	0.000787206					homogentisate 1,2-dioxygenase	homogentisate 1,2-dioxygenase	fatty acid beta-oxidation (GO:0006635) /// protein import into peroxisome matrix (GO:0016558) /// chlorophyll catabolic process (GO:0015996) /// tyrosine catabolic process (GO:0006572) /// response to fructose stimulus (GO:0009750) /// response to sucrose stimulus (GO:0009744) /// L-phenylalanine catabolic process (GO:0006559)	homogentisate 1,2-dioxygenase activity (GO:0004411)	---	1.13.11.5, tyrosine degradation I (homogentisate 1,2-dioxygenase)
AT5G18130	AT5G18130	18.0158	232.68	493.671	3.69905	0	1.0852	0.00111554					---	---	response to bacterium (GO:0009617) /// innate immune response (GO:0045087) /// biological_process (GO:0008150)	molecular_function (GO:0003674)	cellular_component (GO:0005575)	---
AT1G34060	AT1G34060	0.924866	3.71525	7.87962	2.01418	0.000903375	1.08467	0.00830341					Pyridoxal phosphate (PLP)-dependent transferases superfamily protein	---	---	carbon-sulfur lyase activity (GO:0016846)	---	---
AT5G56520	AT5G56520	6.58108	17.3462	36.7103	1.40625	7.12772e-05	1.08157	0.000203396					---	---	phosphatidylinositol biosynthetic process (GO:0006661) /// biological_process (GO:0008150)	molecular_function (GO:0003674)	cellular_component (GO:0005575)	---
AT4G19860	AT4G19860	34.4807	115.925	244.864	1.75736	1.10579e-10	1.07879	0.000420876					alpha/beta-Hydrolases superfamily protein	---	phospholipid catabolic process (GO:0009395) /// Golgi vesicle transport (GO:0048193) /// lipid metabolic process (GO:0006629) /// cellular membrane fusion (GO:0006944)	phospholipase activity (GO:0004620) /// phosphatidylcholine-sterol O-acyltransferase activity (GO:0004607)	cytosol (GO:0005829)	3.1.1.32, phospholipases (phosphatidylcholine-sterol O-acyltransferase)
AT5G64230	AT5G64230	2.27869	9.04607	19.081	1.99712	6.2344e-06	1.07677	0.000655967					---	---	biological_process (GO:0008150)	molecular_function (GO:0003674)	---	---
AT1G03200	AT1G03200	3.19704	9.33414	19.6823	1.55381	0.0361924	1.07631	0.0404833					---	---	biological_process (GO:0008150)	molecular_function (GO:0003674)	cellular_component (GO:0005575)	---
AT3G21600	AT3G21600	0.532036	7.09172	14.9501	3.74457	1.19024e-07	1.07594	0.0013285					Senescence/dehydration-associated protein-related	---	biological_process (GO:0008150)	molecular_function (GO:0003674)	---	---
AT1G50600	SCL5	10.8222	22.4472	47.2579	1.06057	0.000189334	1.07402	8.2712e-05					scarecrow-like 5	Encodes a scarecrow-like protein (SCL5). Member of GRAS gene family.	regulation of transcription, DNA-dependent (GO:0006355)	sequence-specific DNA binding transcription factor activity (GO:0003700)	---	---
AT1G27920	MAP65-8	2.42176	6.81196	14.3393	1.50005	0.000973011	1.07383	0.00354482					microtubule-associated protein 65-8	---	anaphase (GO:0051322) /// microtubule cytoskeleton organization (GO:0000226) /// biological_process (GO:0008150)	molecular_function (GO:0003674)	spindle (GO:0005819) /// microtubule (GO:0005874) /// phragmoplast (GO:0009524)	---
AT1G02305	AT1G02305	50.2094	105.127	220.886	1.07414	7.87987e-05	1.07116	0.000242649					Cysteine proteinases superfamily protein	---	proteolysis (GO:0006508)	cysteine-type peptidase activity (GO:0008234)	---	---
AT2G31350	GLX2-5	14.9067	40.9521	85.9796	1.466	5.12545e-06	1.07006	0.00302621					glyoxalase 2-5	Encodes a mitochondrial glyoxalase 2 that can accommodate a number of different metal centers and with the predominant metal center being Fe(III)Zn(II).	cellular membrane fusion (GO:0006944) /// methylglyoxal catabolic process to D-lactate (GO:0019243)	iron ion binding (GO:0005506) /// hydroxyacylglutathione hydrolase activity (GO:0004416) /// zinc ion binding (GO:0008270)	mitochondrion (GO:0005739)	3.1.2.6, methylglyoxal degradation I (hydroxyacylglutathione hydrolase)
AT5G02480	AT5G02480	22.8895	53.122	111.249	1.22266	5.36587e-06	1.06642	0.000218609					HSP20-like chaperones superfamily protein	---	response to high light intensity (GO:0009644) /// response to hydrogen peroxide (GO:0042542) /// response to heat (GO:0009408)	---	cellular_component (GO:0005575)	---
AT2G44080	ARL	2.00515	7.81734	16.3581	1.971	0.00040371	1.06526	0.00511591					ARGOS-like	Encodes ARL, a gene similar to ARGOS involved in cell expansion-dependent organ growth. Upregulated by brassinosteroid. Acts downstream of BRI1.	cell growth (GO:0016049) /// response to brassinosteroid stimulus (GO:0009741) /// brassinosteroid mediated signaling pathway (GO:0009742) /// organ growth (GO:0035265)	molecular_function (GO:0003674)	intracellular (GO:0005622) /// endoplasmic reticulum (GO:0005783)	---
AT1G69410	ATELF5A-3	35.5001	128.972	269.662	1.8692	1.00632e-11	1.06409	0.000135438					eukaryotic elongation factor 5A-3	Encodes eIF5A-2, a putative eukaryotic translation initiation factor. There are three eIF5A coding genes in Arabidopsis: eIF5A-1/At1g13950, eIF5A-2/At1g26630 and eIF5A-3/At1g69410.	translational initiation (GO:0006413)	translation initiation factor activity (GO:0003743)	---	---
AT5G63195	AT5G63195	13.8306	66.5094	138.803	2.27373	2.68786e-10	1.06141	0.009194					other RNA	Potential natural antisense gene, locus overlaps with AT5G63190	biological_process (GO:0008150)	molecular_function (GO:0003674)	cellular_component (GO:0005575)	---
AT5G12840	HAP2A	11.566	35.4723	73.8975	1.62483	7.36994e-06	1.05883	0.00290847					nuclear factor Y, subunit A1	Encodes a subunit of CCAAT-binding complex, binds to CCAAT box motif present in some plant promoter sequences. One of three members of this class (HAP2A, HAP2B, HAP2C), it is expressed in vegetative and reproductive tissues.	somatic embryogenesis (GO:0010262) /// regulation of transcription, DNA-dependent (GO:0006355) /// microgametogenesis (GO:0055046) /// embryo development (GO:0009790) /// embryo development ending in seed dormancy (GO:0009793) /// regulation of timing of transition from vegetative to reproductive phase (GO:0048510) /// seed development (GO:0048316)	sequence-specific DNA binding transcription factor activity (GO:0003700)	CCAAT-binding factor complex (GO:0016602)	---
AT1G79970	AT1G79970	23.8366	48.5676	101.102	1.03485	0.000287075	1.05774	0.000136101					---	---	biological_process (GO:0008150)	molecular_function (GO:0003674)	---	---
AT3G48690	ATCXE12	38.8288	143.415	297.931	1.89303	8.45579e-13	1.05478	0.00030061					alpha/beta-Hydrolases superfamily protein	Encodes a protein with carboxylesterase whose activity was tested using both pNA and 2,4-D-methyl.	---	carboxylesterase activity (GO:0004091)	cytoplasm (GO:0005737)	---
AT5G60580	AT5G60580	5.69977	14.9433	31.0261	1.39856	4.02506e-05	1.05398	0.0010383					RING/U-box superfamily protein	---	biological_process (GO:0008150)	zinc ion binding (GO:0008270)	cellular_component (GO:0005575)	---
AT5G62130	AT5G62130	8.94601	18.4214	38.2434	1.0501	0.000899643	1.05383	0.000211489					Per1-like family protein	---	biological_process (GO:0008150)	molecular_function (GO:0003674)	---	---
AT4G06534	AT4G06534	0.492736	2.72662	5.66051	2.47626	0.00174952	1.05382	0.0295003					---	---	biological_process (GO:0008150)	molecular_function (GO:0003674)	---	---
AT1G56600	AtGolS2	3.96111	131.706	272.329	5.0633	0	1.04803	0.000745875					galactinol synthase 2	---	response to abscisic acid stimulus (GO:0009737) /// galactose metabolic process (GO:0006012) /// response to water deprivation (GO:0009414) /// response to cold (GO:0009409) /// response to salt stress (GO:0009651) /// carbohydrate biosynthetic process (GO:0016051) /// response to oxidative stress (GO:0006979)	inositol 3-alpha-galactosyltransferase activity (GO:0047216) /// transferase activity, transferring glycosyl groups (GO:0016757) /// transferase activity, transferring hexosyl groups (GO:0016758)	cellular_component (GO:0005575)	2.4.1.123, stachyose biosynthesis (transferase, transferring hexosyl groups)
AT2G28120	AT2G28120	2.21692	5.26697	10.8783	1.25645	0.00265251	1.04641	0.00135805					Major facilitator superfamily protein	---	---	---	---	---
AT1G15340	MBD10	42.6714	101.79	209.918	1.26229	1.09612e-05	1.04423	0.00234336					methyl-CPG-binding domain 10	Protein containing methyl-CpG-binding domain.Has sequence similarity to human MBD proteins.	biological_process (GO:0008150)	DNA binding (GO:0003677) /// methyl-CpG binding (GO:0008327)	nucleus (GO:0005634)	---
AT4G21620	AT4G21620	73.2116	186.014	383.353	1.3533	6.45016e-06	1.04326	0.000698866					glycine-rich protein	---	biological_process (GO:0008150)	molecular_function (GO:0003674)	---	---
AT4G13530	AT4G13530	39.5969	93.5994	192.86	1.24914	9.81372e-06	1.04298	0.000366082					---	---	biological_process (GO:0008150)	molecular_function (GO:0003674)	cellular_component (GO:0005575)	---
AT3G62160	AT3G62160	0.984086	2.52071	5.19098	1.365	0.0307612	1.04218	0.0251658					HXXXD-type acyl-transferase family protein	---	---	transferase activity (GO:0016740)	cellular_component (GO:0005575)	---
AT1G80160	AT1G80160	0	114.431	235.446	1.79769e+308	1.50877e-16	1.04092	0.000249118					Lactoylglutathione lyase / glyoxalase I family protein	---	carbohydrate metabolic process (GO:0005975) /// para-aminobenzoic acid metabolic process (GO:0046482) /// hyperosmotic salinity response (GO:0042538) /// response to water deprivation (GO:0009414)	lactoylglutathione lyase activity (GO:0004462)	---	---
AT2G41380	AT2G41380	0.309615	9.03579	18.5773	4.87513	4.87375e-08	1.03982	0.00310676					S-adenosyl-L-methionine-dependent methyltransferases superfamily protein	---	response to cyclopentenone (GO:0010583) /// toxin catabolic process (GO:0009407)	---	mitochondrion (GO:0005739)	---
AT1G06570	PDS1	11.5234	116.548	239.171	3.34632	0	1.03712	0.000519007					phytoene desaturation 1	Mutation of the PDS1 locus disrupts the activity of p-hydroxyphenylpyruvate dioxygenase (HPPDase), the first committed step in the synthesis of both plastoquinone and tocopherols in plants.	vitamin E biosynthetic process (GO:0010189) /// carotenoid biosynthetic process (GO:0016117) /// plastoquinone biosynthetic process (GO:0010236)	identical protein binding (GO:0042802) /// 4-hydroxyphenylpyruvate dioxygenase activity (GO:0003868)	chloroplast (GO:0009507) /// cytosol (GO:0005829) /// mitochondrion (GO:0005739)	1.13.11.27, vitamin E biosynthesis (4-hydroxyphenylpyruvate dioxygenase) /// 1.13.11.27, plastoquinone-<i>9</i> biosynthesis (4-hydroxyphenylpyruvate dioxygenase) /// 1.13.11.27, tyrosine degradation I (4-hydroxyphenylpyruvate dioxygenase)
AT5G66480	AT5G66480	1.03497	3.97306	8.14478	1.94869	0.000325398	1.03562	0.005639					---	---	biological_process (GO:0008150)	molecular_function (GO:0003674)	---	---
AT1G58030	CAT2	18.8701	65.1262	133.462	1.79517	1.66519e-11	1.03511	0.000432316					cationic amino acid transporter 2	Encodes a member of the cationic amino acid transporter (CAT) subfamily of amino acid polyamine choline transporters. Localized to the tonoplast.	fatty acid beta-oxidation (GO:0006635) /// protein import into peroxisome matrix (GO:0016558) /// photoperiodism, flowering (GO:0048573) /// transport (GO:0006810)	---	membrane (GO:0016020) /// plant-type vacuole membrane (GO:0009705)	---
AT5G40690	AT5G40690	1.66378	10.7099	21.9458	2.69443	3.06424e-06	1.035	0.00359071					---	---	biological_process (GO:0008150)	---	nucleus (GO:0005634) /// cytoplasm (GO:0005737)	---
AT4G27020	AT4G27020	5.17659	15.5561	31.8418	1.59544	8.46593e-07	1.03344	0.000218393					---	---	---	molecular_function (GO:0003674)	---	---
AT3G54390	AT3G54390	1.93131	4.94251	10.1041	1.3637	0.00726236	1.03163	0.00687105					sequence-specific DNA binding transcription factors	---	regulation of transcription, DNA-dependent (GO:0006355)	sequence-specific DNA binding transcription factor activity (GO:0003700)	cellular_component (GO:0005575)	---
AT3G04040	AT3G04040	2.5253	9.69377	19.7432	1.94863	0.00054608	1.02623	0.00784136					---	---	biological_process (GO:0008150)	molecular_function (GO:0003674)	cellular_component (GO:0005575)	---
AT1G18710	AtMYB47	4.80757	17.8145	36.2746	1.89771	6.12699e-07	1.02591	0.000534555					myb domain protein 47	Member of the R2R3 factor gene family.	regulation of transcription, DNA-dependent (GO:0006355) /// response to jasmonic acid stimulus (GO:0009753) /// response to salt stress (GO:0009651)	DNA binding (GO:0003677) /// sequence-specific DNA binding transcription factor activity (GO:0003700)	nucleus (GO:0005634) /// cytoplasm (GO:0005737)	---
AT3G49790	AT3G49790	4.48355	18.249	37.1517	2.03314	1.8639e-09	1.02561	0.000260999					Carbohydrate-binding protein	---	response to sucrose stimulus (GO:0009744) /// response to fructose stimulus (GO:0009750) /// biological_process (GO:0008150)	---	---	---
AT3G53230	AT3G53230	1.20549	5.25387	10.6878	2.13179	4.53332e-07	1.02451	0.000840075					ATPase, AAA-type, CDC48 protein	---	positive regulation of protein catabolic process (GO:0045732)	ATP binding (GO:0005524) /// protein binding (GO:0005515)	cytosol (GO:0005829) /// nucleoplasm (GO:0005654)	---
AT2G25625	AT2G25625	3.56828	216.309	439.328	5.92975	0	1.0222	0.00908413					---	---	biological_process (GO:0008150)	molecular_function (GO:0003674)	---	---
AT3G03270	AT3G03270	5.83423	18.1364	36.7796	1.64431	0.00026227	1.02002	0.00282893					Adenine nucleotide alpha hydrolases-like superfamily protein	---	response to molecule of fungal origin (GO:0002238) /// response to stress (GO:0006950)	---	plasma membrane (GO:0005886)	---
AT4G22270	MRB1	0.757193	8.36522	16.9571	3.4737	2.01104e-06	1.01942	0.00215478					Protein of unknown function (DUF3537)	Encodes a plasma membrane protein involved in the positive regulation of organ size development. Overexpression results in organ size enlargement.	regulation of cell division (GO:0051302) /// organ growth (GO:0035265)	molecular_function (GO:0003674)	plasma membrane (GO:0005886)	---
AT1G49032	AT1G49032	13.5942	31.4487	63.5892	1.21804	0.000579734	1.01578	0.000567617					---	---	biological_process (GO:0008150)	molecular_function (GO:0003674)	---	---
AT4G34138	UGT73B1	11.0296	22.0495	44.436	1.00739	0.000606573	1.01098	0.000259002					UDP-glucosyl transferase 73B1	---	---	quercetin 3-O-glucosyltransferase activity (GO:0080043) /// quercetin 7-O-glucosyltransferase activity (GO:0080044) /// abscisic acid glucosyltransferase activity (GO:0010294) /// UDP-glycosyltransferase activity (GO:0008194)	---	2.4.1.-, abscisic acid glucose ester biosynthesis (abscisic acid glucosyltransferase) /// 2.4.1.-, kaempferol glucoside biosynthesis (Arabidopsis) (abscisic acid glucosyltransferase) /// 2.4.1.237, kaempferol glucoside biosynthesis (Arabidopsis) (abscisic acid glucosyltransferase) /// 2.4.1.-, quercetin glucoside biosynthesis (Arabidopsis) (abscisic acid glucosyltransferase) /// 2.4.1.237, querce…
AT3G60640	ATG8G	8.79666	18.1628	36.5601	1.05399	0.0156265	1.00929	0.0035585					Ubiquitin-like superfamily protein	---	autophagy (GO:0006914) /// fatty acid catabolic process (GO:0009062)	microtubule binding (GO:0008017)	---	---
AT3G55610	P5CS2	42.6968	142.193	285.78	1.74368	1.2119e-09	1.00705	0.00347866					delta 1-pyrroline-5-carboxylate synthase 2	encodes delta 1-pyrroline-5-carboxylate synthetase B. Gene expression is induced by dehydration, high salt and ABA. Knock-out mutations in P5CS2 are embryo-lethal. P5CS2 appears to be present in different cells and/or different subcellular locations from P5CS1 in a tissue-dependent manner.	response to abscisic acid stimulus (GO:0009737) /// hyperosmotic salinity response (GO:0042538) /// proline biosynthetic process (GO:0006561) /// embryo development ending in seed dormancy (GO:0009793)	---	chloroplast (GO:0009507) /// cytoplasm (GO:0005737)	1.2.1.41, citrulline biosynthesis (&delta;1-pyrroline-5-carboxylate synthetase||glutamate 5-kinase||glutamate-5-semialdehyde dehydrogenase) /// 2.7.2.11, citrulline biosynthesis (&delta;1-pyrroline-5-carboxylate synthetase||glutamate 5-kinase||glutamate-5-semialdehyde dehydrogenase) /// PROLINE-MULTI, proline biosynthesis III (&delta;1-pyrroline-5-carboxylate synthetase||glutamate 5-kinase||gluta…
AT3G61890	ATHB-12	6.36657	334.61	672.393	5.72385	0	1.00682	0.00150934					homeobox 12	Encodes a homeodomain leucine zipper class I (HD-Zip I) protein. Loss of function mutant has abnormally shaped leaves and stems.	response to osmotic stress (GO:0006970) /// response to abscisic acid stimulus (GO:0009737) /// regulation of transcription, DNA-dependent (GO:0006355) /// response to water deprivation (GO:0009414) /// positive regulation of transcription, DNA-dependent (GO:0045893) /// response to salt stress (GO:0009651) /// response to virus (GO:0009615)	sequence-specific DNA binding transcription factor activity (GO:0003700)	nucleus (GO:0005634)	---
AT4G28703	AT4G28703	0.713787	7.88473	15.8215	3.47353	0.00025977	1.00475	0.0432243					RmlC-like cupins superfamily protein	---	---	molecular_function (GO:0003674)	cellular_component (GO:0005575)	---
AT3G03440	AT3G03440	4.54499	21.3104	42.7015	2.23724	4.23823e-11	1.00273	0.000344085					ARM repeat superfamily protein	---	biological_process (GO:0008150)	---	---	---
AT3G59700	ATHLECRK	0.477806	2.948	5.9047	2.63327	3.08514e-05	1.00213	0.00908482					lectin-receptor kinase	member of Receptor kinase-like protein family	regulation of stomatal closure (GO:0090333) /// N-terminal protein myristoylation (GO:0006499) /// amino acid transport (GO:0006865) /// negative regulation of defense response to bacterium (GO:1900425) /// endoplasmic reticulum unfolded protein response (GO:0030968)	kinase activity (GO:0016301)	plasma membrane (GO:0005886)	---

## Sheet: --
gene_id	gene	water	S1	S3	S1_water log2(fold_change)	S1_water q_value	S3_S1 log2(fold_change)	S3_S1 q_value	c1	c2	c3	c4	Description	Curator Summary	GO Biological Process	GO Functional Category	GO Cellular Component	AraCyc
AT1G31690	AT1G31690	38.7443	10.9972	0.0139695	-1.80882	1.51638e-11	-9.62064	5.56585e-08					Copper amine oxidase family protein	---	---	copper ion binding (GO:0005507)	---	---
AT5G25980	TGG2	136.983	60.4504	0.0965491	-1.17214	0.00224193	-9.29027	0					glucoside glucohydrolase 2	Myrosinase (thioglucoside glucohydrolase) gene involved in glucosinoloate metabolism.	response to abscisic acid stimulus (GO:0009737) /// regulation of stomatal movement (GO:0010119) /// glucosinolate catabolic process (GO:0019762) /// defense response to insect (GO:0002213)	hydrolase activity, hydrolyzing O-glycosyl compounds (GO:0004553) /// thioglucosidase activity (GO:0019137)	peroxisome (GO:0005777)	3.2.1.147, glucosinolate breakdown (myrosinase||thioglucosidase)
AT4G29610	AT4G29610	12.2905	2.61701	0.0204503	-2.22353	1.41305e-06	-6.99965	0.003555					Cytidine/deoxycytidylate deaminase family protein	---	cytidine deamination (GO:0009972)	cytidine deaminase activity (GO:0004126)	cellular_component (GO:0005575)	3.5.4.5, pyrimidine ribonucleosides degradation II (cytidine deaminase)
AT5G36910	THI2.2	23.5846	4.89541	0.0790693	-2.26031	7.38738e-08	-5.95217	4.62446e-05					thionin 2.2	Encodes a thionin that is expressed at a low basal level in seedlings and shows circadian variation. Predicted to encode a PR (pathogenesis-related) protein. Belongs to the plant thionin (PR-13) family with the following members: At1g66100, At5g36910, At1g72260, At2g15010, At1g12663, At1g12660.	defense response (GO:0006952)	toxin receptor binding (GO:0050827)	---	---
AT3G48490	AT3G48490	7.70404	2.85112	0.087813	-1.42605	0.027133	-5.02095	0.0102269					---	---	biological_process (GO:0008150)	molecular_function (GO:0003674)	cellular_component (GO:0005575)	---
AT3G46490	AT3G46490	14.1466	3.44151	0.11767	-2.03131	6.87993e-07	-4.87022	7.059e-06					2-oxoglutarate (2OG) and Fe(II)-dependent oxygenase superfamily protein	---	secondary metabolic process (GO:0019748)	oxidoreductase activity, acting on paired donors, with incorporation or reduction of molecular oxygen, 2-oxoglutarate as one donor, and incorporation of one atom each of oxygen into both donors (GO:0016706)	cellular_component (GO:0005575)	1.14.11.23, flavonol biosynthesis (oxidoreductase, acting on paired donors, with incorporation or reduction of molecular oxygen, 2-oxoglutarate as one donor, and incorporation of one atom each of oxygen into both donors) /// 1.14.11.23, flavonol biosynthesis (oxidoreductase, acting on paired donors, with incorporation or reduction of molecular oxygen, 2-oxoglutarate as one donor, and incorporatio…
AT5G50740	AT5G50740	20.1362	6.63494	0.251842	-1.5936	0.00303109	-4.71949	0.00438585					Heavy metal transport/detoxification superfamily protein	---	---	metal ion binding (GO:0046872)	cellular_component (GO:0005575)	---
AT2G10940	AT2G10940	830.875	30.3825	1.16405	-4.76529	0	-4.70602	0					Bifunctional inhibitor/lipid-transfer protein/seed storage 2S albumin superfamily protein	---	lipid transport (GO:0006869)	lipid binding (GO:0008289)	chloroplast thylakoid membrane (GO:0009535)	---
AT1G07370	PCNA1	15.4627	2.47566	0.11306	-2.63488	7.81226e-10	-4.45265	6.2156e-05					proliferating cellular nuclear antigen 1	Encodes putative proliferating cell nuclear antigen involved in cell cycle regulation.	nucleotide biosynthetic process (GO:0009165) /// DNA replication (GO:0006260) /// regulation of DNA replication (GO:0006275) /// regulation of cell cycle (GO:0051726) /// DNA-dependent DNA replication (GO:0006261) /// histone H3-K9 methylation (GO:0051567) /// DNA methylation (GO:0006306) /// cell proliferation (GO:0008283)	protein binding (GO:0005515) /// DNA binding (GO:0003677) /// DNA polymerase processivity factor activity (GO:0030337)	nucleus (GO:0005634) /// cytoplasm (GO:0005737) /// nucleolus (GO:0005730)	---
AT1G52770	AT1G52770	5.33789	2.60837	0.12261	-1.02509	0.0144857	-4.411	1.8525e-07					Phototropic-responsive NPH3 family protein	---	response to light stimulus (GO:0009416)	signal transducer activity (GO:0004871)	cellular_component (GO:0005575)	---
AT5G61000	RPA70D	9.04041	2.23472	0.106266	-2.00826	2.63582e-08	-4.39434	1.02272e-07					Replication factor-A protein 1-related	---	DNA replication (GO:0006260)	---	---	---
AT2G21650	MEE3	19.6158	3.94864	0.196129	-2.30456	1.37154e-06	-4.33148	0.000271219					Homeodomain-like superfamily protein	RSM1 is a member of a small sub-family of single MYB transcription factors. Analysis of overexpressin lines indicate its involvement during early morphogenesis.	gravitropism (GO:0009630) /// response to red light (GO:0010114) /// regulation of transcription, DNA-dependent (GO:0006355) /// embryo development ending in seed dormancy (GO:0009793)	DNA binding (GO:0003677) /// sequence-specific DNA binding transcription factor activity (GO:0003700)	---	---
AT2G36885	AT2G36885	36.7388	9.61783	0.512974	-1.92549	4.27416e-10	-4.22875	4.64125e-10					---	---	---	molecular_function (GO:0003674)	plasma membrane (GO:0005886)	---
AT3G54560	HTA11	22.2839	9.24156	0.545386	-1.26176	0.00117086	-4.08279	8.96146e-08					histone H2A 11	Encodes HTA11, a histone H2A protein.	flower development (GO:0009908) /// defense response to bacterium (GO:0042742) /// chromatin remodeling (GO:0006338) /// regulation of flower development (GO:0009909) /// detection of temperature stimulus (GO:0016048)	protein binding (GO:0005515) /// DNA binding (GO:0003677)	---	---
AT4G28310	AT4G28310	9.38901	3.17203	0.200533	-1.55754	0.00977268	-3.98349	0.0432732					---	---	biological_process (GO:0008150)	molecular_function (GO:0003674)	---	---
AT3G46940	DUT1	17.4062	3.3088	0.217688	-2.38718	1.10942e-07	-3.92598	0.000155814					DUTP-PYROPHOSPHATASE-LIKE 1	---	DNA-dependent DNA replication (GO:0006261) /// DNA repair (GO:0006281) /// 2'-deoxyribonucleotide metabolic process (GO:0009394)	identical protein binding (GO:0042802) /// dUTP diphosphatase activity (GO:0004170) /// magnesium ion binding (GO:0000287)	---	3.6.1.23, pyrimidine deoxyribonucleotides <i>de novo</i> biosynthesis (dUTP diphosphatase)
AT1G44900	MCM2	6.10155	2.49834	0.174622	-1.28017	0.000127694	-3.83866	8.75285e-07					minichromosome maintenance (MCM2/3/5) family protein	Encodes MCM2 (MINICHROMOSOME MAINTENANCE 2), a protein essential to embryo development. Overexpression results in altered root meristem function.	regulation of root meristem growth (GO:0010082) /// nucleotide biosynthetic process (GO:0009165) /// regulation of DNA replication (GO:0006275) /// histone H3-K9 methylation (GO:0051567) /// regulation of cell cycle (GO:0051726) /// DNA methylation (GO:0006306) /// cell proliferation (GO:0008283) /// DNA replication (GO:0006260) /// regulation of cell proliferation (GO:0042127) /// DNA unwinding …	ATP binding (GO:0005524) /// DNA-dependent ATPase activity (GO:0008094) /// DNA binding (GO:0003677)	nuclear chromatin (GO:0000790)	---
AT5G65360	AT5G65360	85.3918	33.8005	2.38344	-1.32902	2.05297e-06	-3.82593	0					Histone superfamily protein	---	---	DNA binding (GO:0003677)	---	---
AT5G18660	PCB2	149.864	56.3704	4.02172	-1.40262	1.49596e-07	-3.80905	0					NAD(P)-binding Rossmann-fold superfamily protein	Encodes a protein with 3,8-divinyl protochlorophyllide a 8-vinyl reductase activity. Mutants accumulate divinyl chlorophyll rather than monovinyl chlorophyll.	cell differentiation (GO:0030154) /// carotenoid biosynthetic process (GO:0016117) /// isopentenyl diphosphate biosynthetic process, mevalonate-independent pathway (GO:0019288) /// rRNA processing (GO:0006364) /// unsaturated fatty acid biosynthetic process (GO:0006636) /// leaf morphogenesis (GO:0009965) /// cysteine biosynthetic process (GO:0019344) /// positive regulation of transcription, DNA…	3,8-divinyl protochlorophyllide a 8-vinyl reductase activity (GO:0051744)	chloroplast (GO:0009507)	1.3.1.75, chlorophyllide <i>a</i> biosynthesis I (3,8-divinyl protochlorophyllide 8-vinyl reductase)
AT5G44420	PDF1.2	159.77	12.6303	0.923459	-3.65301	0	-3.77369	7.02203e-06					plant defensin 1.2	Encodes an ethylene- and jasmonate-responsive plant defensin. mRNA levels are not responsive to salicylic acid treatment; although jasmonate and salicylic acid can act synergistically to enhance the expression of this gene. Belongs to the plant defensin (PDF) family with the following members: At1g75830/PDF1.1, At5g44420/PDF1.2a, At2g26020/PDF1.2b, At5g44430/PDF1.2c, At2g26010/PDF1.3, At1g19610/P…	response to ethylene stimulus (GO:0009723) /// response to insect (GO:0009625) /// jasmonic acid and ethylene-dependent systemic resistance (GO:0009861) /// response to jasmonic acid stimulus (GO:0009753) /// defense response (GO:0006952)	molecular_function (GO:0003674)	cell wall (GO:0005618)	---
AT4G04570	CRK40	22.0007	5.15658	0.417111	-2.08503	2.01533e-08	-3.62791	8.5096e-08					cysteine-rich RLK (RECEPTOR-like protein kinase) 40	Encodes a cysteine-rich receptor-like protein kinase.	---	kinase activity (GO:0016301)	---	---
AT1G53520	AT1G53520	35.8794	16.9542	1.39175	-1.07348	0.000345474	-3.60667	9.54215e-14					Chalcone-flavanone isomerase family protein	---	fatty acid metabolic process (GO:0006631)	fatty acid binding (GO:0005504)	chloroplast stroma (GO:0009570)	---
AT5G58310	ATMES18	28.6631	6.51802	0.572472	-2.12866	4.6929e-07	-3.50916	0.00603186					methyl esterase 18	Encodes a protein shown to have methyl IAA esterase activity in vitro. This protein does not act on methyl JA, MeSA, MeGA4, or MEGA9 in vitro.	---	methyl indole-3-acetate esterase activity (GO:0080030) /// hydrolase activity (GO:0016787) /// hydrolase activity, acting on ester bonds (GO:0016788)	cellular_component (GO:0005575)	3.1.1.1, methyl indole-3-acetate interconversion (methylesterase)
AT5G10390	AT5G10390	29.8649	9.41173	0.84995	-1.65789	4.41038e-06	-3.46901	1.95099e-07					Histone superfamily protein	---	---	DNA binding (GO:0003677)	---	---
AT5G05580	AT5G05580	44.4679	17.8714	1.75705	-1.30708	8.46765e-07	-3.34642	1.03729e-14					fatty acid desaturase 8	Encodes a temperature sensitive plastidic fatty acid desaturase.	response to temperature stimulus (GO:0009266) /// fatty acid biosynthetic process (GO:0006633)	omega-3 fatty acid desaturase activity (GO:0042389)	chloroplast (GO:0009507)	1.14.99.-, glycolipid desaturation (&omega;-3 fatty acid desaturase||&omega;-3 fatty acid desaturase||&omega;-3 fatty acid desaturase||&omega;-3 fatty acid desaturase||&omega;-3 fatty acid desaturase||&omega;-3 fatty acid desaturase||&omega;-3 fatty acid desaturase||&omega;-3 fatty acid desaturase||&omega;-3 fatty acid desaturase||&omega;-3 fatty acid desaturase||&omega;-3 fatty acid desaturase||…
AT3G60440	AT3G60440	30.1549	8.93725	0.883384	-1.74646	6.76106e-09	-3.33872	1.60637e-10					Phosphoglycerate mutase family protein	---	---	---	---	---
AT1G09200	AT1G09200	104.452	45.1086	4.49057	-1.20333	1.68957e-05	-3.32843	0					Histone superfamily protein	---	cell proliferation (GO:0008283)	protein binding (GO:0005515) /// DNA binding (GO:0003677)	---	---
AT5G38410	AT5G38410	8316.53	2864.15	288.373	-1.52984	0.00121086	-3.3121	0					Ribulose bisphosphate carboxylase (small chain) family protein	---	carbon fixation (GO:0015977) /// response to red light (GO:0010114) /// chloroplast ribulose bisphosphate carboxylase complex biogenesis (GO:0080158) /// photosynthesis (GO:0015979) /// response to far red light (GO:0010218) /// response to blue light (GO:0009637)	ribulose-bisphosphate carboxylase activity (GO:0016984)	chloroplast ribulose bisphosphate carboxylase complex (GO:0009573)	4.1.1.39, Calvin-Benson-Bassham cycle (RUBISCO) /// 2.7.1.148, methylerythritol phosphate pathway (RUBISCO) /// 4.1.1.39, Rubisco shunt (RUBISCO) /// 4.1.1.-, photorespiration (RUBISCO)
AT5G59870	AT5G59870	79.4917	38.8326	3.98005	-1.0255	0.000218916	-3.28641	0					histone H2A 6	Encodes HTA6, a histone H2A protein.	cell proliferation (GO:0008283)	DNA binding (GO:0003677)	---	---
AT2G40100	LHCB4.3	58.2167	20.8424	2.24964	-1.47388	8.79752e-08	-3.21176	0					light harvesting complex photosystem II	Lhcb4:3 protein (Lhcb4.3, light harvesting complex of photosystem II	response to red light (GO:0010114) /// photosynthesis (GO:0015979) /// response to far red light (GO:0010218) /// rRNA processing (GO:0006364) /// response to blue light (GO:0009637)	chlorophyll binding (GO:0016168)	light-harvesting complex (GO:0030076) /// chloroplast thylakoid membrane (GO:0009535)	---
AT1G75580	AT1G75580	6.72724	2.99697	0.335244	-1.15848	0.0408799	-3.16022	0.00109802					SAUR-like auxin-responsive protein family	---	response to auxin stimulus (GO:0009733)	calmodulin binding (GO:0005516)	cellular_component (GO:0005575)	---
AT2G13820	AT2G13820	13.8767	3.07812	0.344616	-2.16451	3.23559e-05	-3.15899	0.0036638					Bifunctional inhibitor/lipid-transfer protein/seed storage 2S albumin superfamily protein	---	sterol biosynthetic process (GO:0016126) /// brassinosteroid biosynthetic process (GO:0016132) /// acetyl-CoA metabolic process (GO:0006084) /// lipid transport (GO:0006869)	lipid binding (GO:0008289)	---	---
AT2G30010	TBL45	16.8414	2.5611	0.295323	-2.70914	1.48184e-13	-3.1164	1.33284e-05					TRICHOME BIREFRINGENCE-LIKE 45	Encodes a member of the TBL (TRICHOME BIREFRINGENCE-LIKE) gene family containing a plant-specific DUF231 (domain of unknown function) domain. TBL gene family has 46 members, two of which (TBR/AT5G06700 and TBL3/AT5G01360) have been shown to be involved in the synthesis and deposition of secondary wall cellulose, presumably by influencing the esterification state of pectic polymers. A nomenclature…	biological_process (GO:0008150)	---	---	---
AT5G67280	RLK	15.7021	5.75794	0.672244	-1.4393	4.8297e-07	-3.0985	2.68169e-12					receptor-like kinase	---	protein phosphorylation (GO:0006468) /// transmembrane receptor protein tyrosine kinase signaling pathway (GO:0007169)	ATP binding (GO:0005524) /// protein serine/threonine kinase activity (GO:0004674) /// kinase activity (GO:0016301)	---	---
AT3G62030	ROC4	1130.75	497.946	59.2591	-1.17519	0.000450671	-3.07088	0					rotamase CYP 4	nuclear-encoded chloroplast stromal cyclophilin CYP20-3 (also known as ROC4). Protein is tyrosine-phosphorylated and its phosphorylation state is modulated in response to ABA in Arabidopsis thaliana seeds.	cellular amino acid biosynthetic process (GO:0008652) /// response to mannitol stimulus (GO:0010555) /// oxidoreduction coenzyme metabolic process (GO:0006733) /// cysteine biosynthetic process (GO:0019344) /// response to blue light (GO:0009637) /// defense response, incompatible interaction (GO:0009814) /// response to abscisic acid stimulus (GO:0009737) /// protein targeting to chloroplast (GO…	protein binding (GO:0005515) /// peptidyl-prolyl cis-trans isomerase activity (GO:0003755)	chloroplast stroma (GO:0009570) /// chloroplast thylakoid membrane (GO:0009535)	---
AT4G34760	AT4G34760	47.8644	9.0991	1.10531	-2.38713	3.02559e-12	-3.04127	1.44907e-06					SAUR-like auxin-responsive protein family	---	response to auxin stimulus (GO:0009733)	molecular_function (GO:0003674)	cellular_component (GO:0005575)	---
AT3G01500	CA1	2506.68	1171.35	143.294	-1.08957	0.0108663	-3.03113	0					carbonic anhydrase 1	Encodes a putative beta-carbonic anhydrase betaCA1. Together with betaCA4 (At1g70410) regulates CO2-controlled stomatal movements in guard cells.	regulation of plant-type hypersensitive response (GO:0010363) /// regulation of hydrogen peroxide metabolic process (GO:0010310) /// defense response to bacterium (GO:0042742) /// detection of biotic stimulus (GO:0009595) /// defense response to fungus, incompatible interaction (GO:0009817) /// protein targeting to membrane (GO:0006612) /// regulation of response to biotic stimulus (GO:0002831) /…	carbonate dehydratase activity (GO:0004089) /// zinc ion binding (GO:0008270)	chloroplast (GO:0009507) /// stromule (GO:0010319) /// chloroplast thylakoid membrane (GO:0009535)	4.2.1.1, cyanate degradation (carbonate dehydratase||carbonate dehydratase)
AT5G22880	H2B	38.5884	18.2237	2.25113	-1.07432	0.00114628	-3.0171	2.51531e-09					histone B2	Encodes a histone 2B (H2B) protein. This protein can be ubiquitinated in planta, and this modification depends on the HUB1 and HUB2 E3 ubiquitin ligases.	cell proliferation (GO:0008283)	protein binding (GO:0005515) /// DNA binding (GO:0003677)	nucleus (GO:0005634)	---
AT2G40550	ETG1	7.46395	2.91223	0.361087	-1.34978	0.000184841	-3.01171	3.4568e-07					E2F target gene 1	Encodes a nuclear localized target of E2Fa-DPa, transcription factors controlling cell cycle progression. Required for sister chromatid cohesion and DNA repair.	regulation of DNA replication (GO:0006275) /// DNA endoreduplication (GO:0042023) /// histone H3-K9 methylation (GO:0051567) /// gene silencing by RNA (GO:0031047) /// sister chromatid cohesion (GO:0007062) /// regulation of cell cycle (GO:0051726) /// DNA methylation (GO:0006306) /// pollen development (GO:0009555) /// cell proliferation (GO:0008283) /// DNA replication (GO:0006260) /// somatic …	protein binding (GO:0005515)	MCM complex (GO:0042555) /// nuclear replisome (GO:0043601) /// nucleus (GO:0005634)	---
AT5G03350	AT5G03350	313.497	3.55652	0.474205	-6.45381	0	-2.90689	8.06822e-05					Legume lectin family protein	---	biological_process (GO:0008150)	carbohydrate binding (GO:0030246)	---	---
AT4G36540	BEE2	52.0935	4.15396	0.565622	-3.64051	0	-2.87658	3.64515e-06					BR enhanced expression 2	---	regulation of transcription, DNA-dependent (GO:0006355) /// seed dormancy process (GO:0010162) /// gibberellic acid mediated signaling pathway (GO:0009740)	DNA binding (GO:0003677) /// sequence-specific DNA binding transcription factor activity (GO:0003700)	---	---
AT3G50270	AT3G50270	29.3019	12.0128	1.68942	-1.27839	6.67518e-06	-2.82997	6.07961e-12					HXXXD-type acyl-transferase family protein	---	---	transferase activity (GO:0016740)	---	---
AT3G52630	AT3G52630	14.2462	3.80985	0.539885	-1.89474	0.00751664	-2.81901	0.0269448					Nucleic acid-binding, OB-fold-like protein	---	biological_process (GO:0008150)	molecular_function (GO:0003674)	cellular_component (GO:0005575)	---
AT3G59890	AT3G59890	5.34264	2.63855	0.38356	-1.00978	0.0253796	-2.78222	0.00179498					Dihydrodipicolinate reductase, bacterial/plant	---	lysine biosynthetic process via diaminopimelate (GO:0009089)	dihydrodipicolinate reductase activity (GO:0008839)	---	1.3.1.26, lysine biosynthesis VI (dihydrodipicolinate reductase)
AT1G24020	MLP423	18.0231	3.23208	0.476275	-2.47128	2.08951e-07	-2.7626	0.00204765					MLP-like protein 423	---	mRNA modification (GO:0016556)	---	---	---
AT3G06870	AT3G06870	17.9302	4.99929	0.748933	-1.83456	1.18641e-05	-2.73882	8.57016e-05					proline-rich family protein	---	biological_process (GO:0008150)	molecular_function (GO:0003674)	---	---
AT1G68520	AT1G68520	102.464	47.1076	7.12604	-1.11305	2.9486e-05	-2.72479	0					B-box type zinc finger protein with CCT domain	---	regulation of plant-type hypersensitive response (GO:0010363) /// regulation of hydrogen peroxide metabolic process (GO:0010310) /// cell differentiation (GO:0030154) /// response to bacterium (GO:0009617) /// protein targeting to membrane (GO:0006612) /// leaf morphogenesis (GO:0009965) /// regulation of transcription, DNA-dependent (GO:0006355) /// positive regulation of transcription, DNA-depe…	sequence-specific DNA binding transcription factor activity (GO:0003700) /// zinc ion binding (GO:0008270)	---	---
AT5G46280	MCM3	7.72606	3.01966	0.467842	-1.34731	5.02567e-05	-2.69029	1.07048e-07					Minichromosome maintenance (MCM2/3/5) family protein	---	regulation of DNA replication (GO:0006275) /// DNA replication (GO:0006260) /// DNA unwinding involved in replication (GO:0006268) /// histone H3-K9 methylation (GO:0051567) /// cytokinesis by cell plate formation (GO:0000911) /// anaphase (GO:0051322) /// gene silencing (GO:0016458) /// regulation of cell cycle (GO:0051726) /// DNA methylation (GO:0006306) /// DNA replication initiation (GO:0006…	ATP binding (GO:0005524) /// DNA-dependent ATPase activity (GO:0008094) /// DNA binding (GO:0003677)	nuclear chromatin (GO:0000790)	---
AT2G29980	FAD3	85.5712	26.5073	4.11198	-1.6827	1.8677e-10	-2.68849	0					fatty acid desaturase 3	Endoplasmic reticulum enzyme responsible for the synthesis of 18:3 fatty acids from phospholipids. Uses cytochrome b5 as electron donor.	response to karrikin (GO:0080167) /// unsaturated fatty acid biosynthetic process (GO:0006636)	omega-3 fatty acid desaturase activity (GO:0042389)	endoplasmic reticulum (GO:0005783)	RXN-8361, phospholipid desaturation (linoleate desaturase||linoleate desaturase||linoleate desaturase||linoleate desaturase||linoleate desaturase||linoleate desaturase||linoleate desaturase) /// 1.14.99.-, phospholipid desaturation (linoleate desaturase||linoleate desaturase||linoleate desaturase||linoleate desaturase||linoleate desaturase||linoleate desaturase||linoleate desaturase) /// 1.14.99.…
AT2G26440	AT2G26440	36.1262	11.2201	1.74276	-1.67893	7.5058e-10	-2.68664	1.62675e-11					Plant invertase/pectin methylesterase inhibitor superfamily	---	---	pectinesterase activity (GO:0030599)	plant-type cell wall (GO:0009505)	3.1.1.11, homogalacturonan degradation (pectinesterase)
AT4G12730	FLA2	49.4311	10.3629	1.64907	-2.24597	0	-2.6517	2.00724e-10					FASCICLIN-like arabinogalactan 2	AF333971 Arabidopsis thaliana fasciclin-like arabinogalactan-protein 2 (Fla2) mRNA, complete cds	brassinosteroid biosynthetic process (GO:0016132) /// response to cyclopentenone (GO:0010583) /// calcium ion transport (GO:0006816) /// Golgi organization (GO:0007030) /// sterol biosynthetic process (GO:0016126) /// root hair elongation (GO:0048767) /// acetyl-CoA metabolic process (GO:0006084) /// response to salt stress (GO:0009651)	---	plasma membrane (GO:0005886) /// anchored to membrane (GO:0031225)	---
AT4G24930	AT4G24930	109.05	53.3776	8.51191	-1.02265	0.00073757	-2.64868	2.10363e-13					thylakoid lumenal 17.9 kDa protein, chloroplast	---	stomatal complex morphogenesis (GO:0010103) /// glucosinolate biosynthetic process (GO:0019761) /// biological_process (GO:0008150)	molecular_function (GO:0003674)	chloroplast thylakoid lumen (GO:0009543)	---
AT2G23680	AT2G23680	8.20692	3.98829	0.646137	-1.03304	0.0381042	-2.62586	0.000221193					Cold acclimation protein WCOR413 family	---	negative regulation of programmed cell death (GO:0043069) /// regulation of plant-type hypersensitive response (GO:0010363) /// regulation of hydrogen peroxide metabolic process (GO:0010310) /// defense response to bacterium (GO:0042742) /// detection of biotic stimulus (GO:0009595) /// response to molecule of bacterial origin (GO:0002237) /// cellular membrane fusion (GO:0006944) /// protein tar…	molecular_function (GO:0003674)	---	---
AT3G11630	AT3G11630	1338.62	642.707	104.551	-1.05049	0.00201468	-2.61995	0					Thioredoxin superfamily protein	Encodes a 2-Cys peroxiredoxin (2-Cys PrxA) that contains two catalytic Cys residues.	very long-chain fatty acid metabolic process (GO:0000038) /// regulation of plant-type hypersensitive response (GO:0010363) /// regulation of hydrogen peroxide metabolic process (GO:0010310) /// defense response to bacterium (GO:0042742) /// detection of biotic stimulus (GO:0009595) /// cuticle development (GO:0042335) /// protein targeting to membrane (GO:0006612) /// cysteine biosynthetic proce…	peroxidase activity (GO:0004601) /// protein binding (GO:0005515) /// peroxiredoxin activity (GO:0051920) /// antioxidant activity (GO:0016209)	stromule (GO:0010319)	---
AT5G63310	NDPK2	314.206	108.462	18.4148	-1.52649	2.02081e-08	-2.55825	0					nucleoside diphosphate kinase 2	Maintains intracellular dNTP levels except ATP. Plays a role in response to oxidative stress and UV. Involved in phytochrome-mediated light signaling. Participates in auxin-regulated processes, partly through the modulation of auxin transport. H-bonding with His-197 inside the nucleotide-binding pocket is critical for NDPK2 functioning.	red, far-red light phototransduction (GO:0009585) /// response to hydrogen peroxide (GO:0042542) /// response to UV (GO:0009411) /// isopentenyl diphosphate biosynthetic process, mevalonate-independent pathway (GO:0019288) /// auxin mediated signaling pathway (GO:0009734)	ATP binding (GO:0005524) /// protein binding (GO:0005515) /// nucleoside diphosphate kinase activity (GO:0004550)	nucleus (GO:0005634) /// cytoplasm (GO:0005737)	2.7.4.6, purine nucleotide metabolism (phosphotransfer and nucleotide modification) (nucleoside-diphosphate kinase) /// 2.7.4.6, purine nucleotide metabolism (phosphotransfer and nucleotide modification) (nucleoside-diphosphate kinase) /// 2.7.4.6, purine nucleotide metabolism (phosphotransfer and nucleotide modification) (nucleoside-diphosphate kinase) /// 2.7.4.6, pyrimidine ribonucleotides int…
AT3G25920	AT3G25920	637.732	314.325	53.5949	-1.01266	0.00280493	-2.55209	4.06394e-12					ribosomal protein L15	encodes a plastid ribosomal protein CL15, a constituent of the large subunit of the ribosomal complex	translation (GO:0006412) /// DNA-dependent transcription, elongation (GO:0006354)	structural constituent of ribosome (GO:0003735)	plastid large ribosomal subunit (GO:0000311)	---
AT5G25460	AT5G25460	251.046	17.4817	2.99799	-3.836	0	-2.54378	4.70905e-12					Protein of unknown function, DUF642	---	response to karrikin (GO:0080167) /// root morphogenesis (GO:0010015)	molecular_function (GO:0003674)	plant-type cell wall (GO:0009505)	---
AT3G17120	AT3G17120	14.3371	3.5808	0.620697	-1.99337	6.32669e-06	-2.52832	0.000935449					---	---	response to brassinosteroid stimulus (GO:0009741) /// biological_process (GO:0008150)	molecular_function (GO:0003674)	cellular_component (GO:0005575)	---
AT5G22580	AT5G22580	124.867	20.3399	3.61468	-2.60998	0	-2.49237	2.67139e-08					Stress responsive A/B Barrel Domain	---	biological_process (GO:0008150)	molecular_function (GO:0003674)	---	---
AT1G72610	GLP1	2689.39	225.857	40.3281	-3.56577	0	-2.48555	0					germin-like protein 1	germin-like protein (GLP1)	divalent metal ion transport (GO:0070838) /// stomatal complex morphogenesis (GO:0010103) /// cellular cation homeostasis (GO:0030003) /// biological_process (GO:0008150)	---	extracellular matrix (GO:0031012)	---
AT1G11850	AT1G11850	23.4661	9.70763	1.77508	-1.26536	0.0111768	-2.45123	0.0110656					---	---	biological_process (GO:0008150)	molecular_function (GO:0003674)	---	---
AT1G24147	AT1G24147	118.819	4.73472	0.879855	-4.64131	0	-2.42794	0.00177125					---	---	biological_process (GO:0008150)	molecular_function (GO:0003674)	---	---
AT3G48730	GSA2	204.542	74.5134	13.8877	-1.44879	1.84075e-07	-2.4237	0					glutamate-1-semialdehyde 2,1-aminomutase 2	---	porphyrin-containing compound biosynthetic process (GO:0006779) /// cell differentiation (GO:0030154) /// protein targeting to chloroplast (GO:0045036) /// rRNA processing (GO:0006364) /// leaf morphogenesis (GO:0009965) /// cysteine biosynthetic process (GO:0019344) /// positive regulation of transcription, DNA-dependent (GO:0045893) /// pentose-phosphate shunt (GO:0006098) /// aromatic amino ac…	glutamate-1-semialdehyde 2,1-aminomutase activity (GO:0042286)	chloroplast (GO:0009507)	5.4.3.8, tetrapyrrole biosynthesis I (glutamate-1-semialdehyde aminotransferase||glutamate-1-semialdehyde 2,1-aminomutase)
AT1G55330	AGP21	382.873	70.4282	13.2669	-2.43461	0	-2.40832	4.06489e-10					arabinogalactan protein 21	Encodes a putative arabinogalactan-protein (AGP21).	cysteine biosynthetic process (GO:0019344) /// biological_process (GO:0008150)	---	anchored to membrane (GO:0031225)	---
AT5G49160	AT5G49160	6.83717	2.4272	0.461742	-1.48607	4.814e-07	-2.39414	1.21451e-08					methyltransferase 1	Encodes a cytosine methyltransferase MET1. Required for silencing of FWA paternal allele in endosperm. Two lines with RNAi constructs directed against DMT1 have reduced agrobacterium-mediated tumor formation.	regulation of gene expression by genetic imprinting (GO:0006349) /// DNA replication (GO:0006260) /// histone H3-K9 methylation (GO:0051567) /// DNA mediated transformation (GO:0009294) /// DNA methylation on cytosine within a CG sequence (GO:0010424) /// zygote asymmetric cytokinesis in embryo sac (GO:0010069) /// chromatin silencing (GO:0006342) /// gene silencing (GO:0016458) /// negative regu…	methyltransferase activity (GO:0008168)	---	---
AT4G13340	AT4G13340	12.621	5.00387	0.954041	-1.32668	7.50895e-06	-2.39092	1.34125e-08					Leucine-rich repeat (LRR) family protein	---	---	protein binding (GO:0005515) /// structural constituent of cell wall (GO:0005199)	plant-type cell wall (GO:0009505)	---
AT1G29070	AT1G29070	534.832	254.921	48.7478	-1.061	0.000226857	-2.38664	0					Ribosomal protein L34	---	translation (GO:0006412) /// ribosome biogenesis (GO:0042254)	structural constituent of ribosome (GO:0003735)	ribosome (GO:0005840)	---
AT5G38420	AT5G38420	4726.86	1318.98	253.836	-1.83343	6.30706e-07	-2.37746	2.03155e-14					Ribulose bisphosphate carboxylase (small chain) family protein	---	response to red light (GO:0010114) /// carbon fixation (GO:0015977) /// response to far red light (GO:0010218) /// response to blue light (GO:0009637)	ribulose-bisphosphate carboxylase activity (GO:0016984)	chloroplast ribulose bisphosphate carboxylase complex (GO:0009573)	4.1.1.39, Calvin-Benson-Bassham cycle (RUBISCO) /// 2.7.1.148, methylerythritol phosphate pathway (RUBISCO) /// 4.1.1.39, Rubisco shunt (RUBISCO) /// 4.1.1.-, photorespiration (RUBISCO)
AT5G38430	AT5G38430	3134.95	130.298	25.8788	-4.58052	0	-2.33198	0					Ribulose bisphosphate carboxylase (small chain) family protein	---	carbon fixation (GO:0015977) /// response to red light (GO:0010114) /// response to far red light (GO:0010218) /// response to blue light (GO:0009637)	ribulose-bisphosphate carboxylase activity (GO:0016984)	chloroplast ribulose bisphosphate carboxylase complex (GO:0009573)	4.1.1.39, Calvin-Benson-Bassham cycle (RUBISCO) /// 2.7.1.148, methylerythritol phosphate pathway (RUBISCO) /// 4.1.1.39, Rubisco shunt (RUBISCO) /// 4.1.1.-, photorespiration (RUBISCO)
AT1G11545	XTH8	16.9846	2.4929	0.498718	-2.76029	1.35488e-11	-2.32153	0.00148078					xyloglucan endotransglucosylase/hydrolase 8	---	---	hydrolase activity, acting on glycosyl bonds (GO:0016798)	---	---
AT2G44740	CYCP4	25.0031	4.11545	0.82859	-2.59495	2.16964e-12	-2.31232	0.000343086					cyclin p4;1	---	regulation of cell cycle (GO:0051726) /// stomatal lineage progression (GO:0010440)	protein binding (GO:0005515) /// cyclin-dependent protein kinase activity (GO:0004693)	---	---
AT2G37640	ATEXPA3	21.6479	9.10442	1.83844	-1.24156	0.000104933	-2.30809	3.22722e-07					Barwin-like endoglucanases superfamily protein	member of Alpha-Expansin Gene Family. Naming convention from the Expansin Working Group (Kende et al, 2004. Plant Mol Bio). Involved in the formation of nematode-induced syncytia in roots of Arabidopsis thaliana.	plant-type cell wall modification involved in multidimensional cell growth (GO:0009831) /// syncytium formation (GO:0006949) /// response to red light (GO:0010114) /// unidimensional cell growth (GO:0009826) /// response to gibberellin stimulus (GO:0009739) /// plant-type cell wall loosening (GO:0009828)	---	---	---
AT5G08760	AT5G08760	135.139	15.6615	3.16378	-3.10112	0	-2.3075	0.000989729					---	---	biological_process (GO:0008150)	molecular_function (GO:0003674)	---	---
AT1G78370	ATGSTU20	617.45	137.477	28.4988	-2.1591	4.02364e-15	-2.27021	0					glutathione S-transferase TAU 20	Encodes glutathione transferase belonging to the tau class of GSTs. Naming convention according to Wagner et al. (2002).	starch biosynthetic process (GO:0019252) /// regulation of response to red or far red light (GO:2000030) /// tryptophan catabolic process (GO:0006569) /// maltose metabolic process (GO:0000023) /// positive regulation of catalytic activity (GO:0043085) /// toxin catabolic process (GO:0009407) /// indoleacetic acid biosynthetic process (GO:0009684)	glutathione transferase activity (GO:0004364) /// enzyme binding (GO:0019899)	nucleus (GO:0005634) /// cytoplasm (GO:0005737)	---
AT3G44890	RPL9	259.182	117.094	24.9554	-1.13827	3.12137e-05	-2.23024	0					ribosomal protein L9	Plastid ribosomal protein CL9	translation (GO:0006412) /// isopentenyl diphosphate biosynthetic process, mevalonate-independent pathway (GO:0019288) /// ribosome biogenesis (GO:0042254)	structural constituent of ribosome (GO:0003735)	ribosome (GO:0005840) /// plastid large ribosomal subunit (GO:0000311)	---
AT1G55490	CPN60B	480.794	97.7986	21.0091	-2.2895	2.63554e-14	-2.2188	0					chaperonin 60 beta	encodes the beta subunit of the chloroplast chaperonin 60, a homologue of bacterial GroEL. Mutants in this gene develops lesions on its leaves, expresses systemic acquired resistance (SAR) and develops accelerated cell death to heat shock stress. The protein has molecular chaperone activity for suppressing protein aggregation in vitro.	chaperone mediated protein folding requiring cofactor (GO:0051085) /// carotenoid biosynthetic process (GO:0016117) /// systemic acquired resistance (GO:0009627) /// cell death (GO:0008219) /// response to cold (GO:0009409) /// protein folding (GO:0006457)	protein binding (GO:0005515)	chloroplast (GO:0009507) /// stromule (GO:0010319)	---
AT5G09650	AtPPa6	282.076	133.308	29.7112	-1.07329	0.00013295	-2.16569	0					pyrophosphorylase 6	Encodes a protein with inorganic pyrophosphatase activity.	regulation of plant-type hypersensitive response (GO:0010363) /// regulation of hydrogen peroxide metabolic process (GO:0010310) /// defense response to bacterium (GO:0042742) /// detection of biotic stimulus (GO:0009595) /// protein targeting to membrane (GO:0006612) /// indoleacetic acid biosynthetic process (GO:0009684) /// cysteine biosynthetic process (GO:0019344) /// regulation of response …	pyrophosphatase activity (GO:0016462) /// inorganic diphosphatase activity (GO:0004427)	chloroplast stroma (GO:0009570) /// membrane (GO:0016020) /// chloroplast part (GO:0044434) /// plastid (GO:0009536)	3.6.1.1, UDP-glucose biosynthesis (from glucose 6-phosphate) (inorganic pyrophosphatase)
AT4G01883	AT4G01883	60.5331	23.9066	5.34277	-1.33229	9.02354e-07	-2.16175	1.56711e-10					Polyketide cyclase / dehydrase and lipid transport protein	---	---	---	---	---
AT4G28660	PSB28	338.586	44.2606	9.93668	-2.92739	0	-2.15519	2.55747e-11					photosystem II reaction center PSB28 protein	Similar to PsbW subunit of photosystem II.	very long-chain fatty acid metabolic process (GO:0000038) /// photosystem II assembly (GO:0010207) /// cuticle development (GO:0042335) /// isopentenyl diphosphate biosynthetic process, mevalonate-independent pathway (GO:0019288) /// photosynthesis (GO:0015979) /// phosphatidylglycerol biosynthetic process (GO:0006655)	molecular_function (GO:0003674)	photosystem II reaction center (GO:0009539) /// chloroplast thylakoid membrane (GO:0009535)	---
AT1G30530	UGT78D1	25.0327	8.85285	1.98766	-1.49157	1.00774e-07	-2.15507	1.38283e-08					UDP-glucosyl transferase 78D1	The At1g30530 gene encodes a UDP-rhamnose:flavonol-3-O-rhamnosyltransferase (UGT78D1) attaching a rhamnosyl residue to the 3-O-position of the flavonols kaempferol and quercetin	response to karrikin (GO:0080167) /// flavonol biosynthetic process (GO:0051555)	quercetin 3-O-glucosyltransferase activity (GO:0080043) /// transferase activity, transferring glycosyl groups (GO:0016757) /// UDP-glycosyltransferase activity (GO:0008194)	---	2.4.1.-, kaempferol glucoside biosynthesis (Arabidopsis) (quercetin 3-O-glucosyltransferase||flavonol-3-<i>O</i>-rhamnosyltransferase||flavonol-3-<i>O</i>-rhamnosyltransferase) /// 2.4.1.-, quercetin glucoside biosynthesis (Arabidopsis) (quercetin 3-O-glucosyltransferase||flavonol-3-<i>O</i>-rhamnosyltransferase||flavonol-3-<i>O</i>-rhamnosyltransferase) /// 2.4.1.91, quercetin glucoside biosynth…
AT5G63180	AT5G63180	67.4816	12.9652	2.94111	-2.37182	0	-2.14021	1.37179e-08					Pectin lyase-like superfamily protein	---	biological_process (GO:0008150)	pectate lyase activity (GO:0030570) /// lyase activity (GO:0016829)	---	---
AT3G16670	AT3G16670	92.2214	44.6893	10.2218	-1.03714	0.000971583	-2.12828	1.80384e-10					Pollen Ole e 1 allergen and extensin family protein	---	response to oxidative stress (GO:0006979)	molecular_function (GO:0003674)	---	---
AT5G12860	DiT1	308.246	86.2326	19.8874	-1.82974	4.1183e-10	-2.11638	0					dicarboxylate transporter 1	---	cell growth (GO:0016049) /// response to fructose stimulus (GO:0009750) /// plant-type cell wall biogenesis (GO:0009832) /// malate transmembrane transport (GO:0071423) /// response to nematode (GO:0009624) /// malate transport (GO:0015743) /// sterol biosynthetic process (GO:0016126) /// water transport (GO:0006833) /// N-terminal protein myristoylation (GO:0006499) /// oxaloacetate transport (G…	oxoglutarate:malate antiporter activity (GO:0015367) /// malate transmembrane transporter activity (GO:0015140) /// oxaloacetate transmembrane transporter activity (GO:0015131) /// alpha-ketoglutarate transmembrane transporter activity (GO:0015139)	mitochondrion (GO:0005739) /// plastid (GO:0009536)	---
AT4G22010	sks4	29.0691	4.9611	1.15591	-2.54272	0	-2.10163	2.46257e-06					SKU5 similar 4	---	regulation of meristem growth (GO:0010075) /// multidimensional cell growth (GO:0009825) /// cell wall organization (GO:0071555) /// sterol biosynthetic process (GO:0016126) /// root hair elongation (GO:0048767) /// cell tip growth (GO:0009932) /// polysaccharide biosynthetic process (GO:0000271) /// anthocyanin accumulation in tissues in response to UV light (GO:0043481) /// regulation of hormon…	---	---	1.10.3.3, ascorbate glutathione cycle (oxidoreductase)
AT2G18328	ATRL4	47.7099	14.8787	3.57545	-1.67301	3.91404e-06	-2.05706	0.000228265					RAD-like 4	---	---	---	---	---
AT5G15230	GASA4	124.296	57.073	13.7271	-1.11487	7.06989e-05	-2.05578	5.29488e-10					GAST1 protein homolog 4	gibberellin-regulated (GASA4)	cysteine biosynthetic process (GO:0019344) /// response to gibberellin stimulus (GO:0009739) /// gibberellic acid mediated signaling pathway (GO:0009740) /// cell redox homeostasis (GO:0045454)	molecular_function (GO:0003674)	---	---
AT5G06290	2-Cys Prx B	334.877	129.016	31.336	-1.36805	1.06111e-06	-2.04165	1.03729e-14					2-cysteine peroxiredoxin B	Encodes a 2-Cys peroxiredoxin (2-Cys PrxB) that contains two catalytic Cys residues.	regulation of plant-type hypersensitive response (GO:0010363) /// regulation of hydrogen peroxide metabolic process (GO:0010310) /// defense response to bacterium (GO:0042742) /// detection of biotic stimulus (GO:0009595) /// response to fructose stimulus (GO:0009750) /// protein targeting to membrane (GO:0006612) /// regulation of response to biotic stimulus (GO:0002831) /// water transport (GO:…	peroxiredoxin activity (GO:0051920) /// antioxidant activity (GO:0016209)	stromule (GO:0010319)	---
AT1G76240	AT1G76240	24.0316	4.62497	1.14173	-2.36939	1.06707e-11	-2.01822	0.000346458					Arabidopsis protein of unknown function (DUF241)	---	---	molecular_function (GO:0003674)	---	---
AT2G35190	NPSN11	12.5916	4.47494	1.1127	-1.48449	1.12024e-05	-2.0078	4.05369e-05					novel plant snare 11	plant-specific SNARE located in cell plate of dividing cells. cofractionates with the cytokinesis-specific syntaxin, KNOLLE, which is required for the formation of the cell plate.	cellular membrane fusion (GO:0006944) /// vesicle-mediated transport (GO:0016192) /// cytokinesis (GO:0000910)	SNAP receptor activity (GO:0005484) /// protein transporter activity (GO:0008565)	cell plate (GO:0009504)	---
AT1G07320	RPL4	423.002	159.193	39.7235	-1.40185	3.22915e-05	-2.00271	1.22001e-08					ribosomal protein L4	encodes a plastid ribosomal protein L4	cysteine biosynthetic process (GO:0019344) /// translation (GO:0006412) /// isopentenyl diphosphate biosynthetic process, mevalonate-independent pathway (GO:0019288)	poly(U) RNA binding (GO:0008266) /// structural constituent of ribosome (GO:0003735)	plastid ribosome (GO:0009547) /// ribosome (GO:0005840) /// plastid large ribosomal subunit (GO:0000311) /// chloroplast thylakoid membrane (GO:0009535)	---
AT2G24090	AT2G24090	636.664	221.877	55.9267	-1.51274	6.43072e-08	-1.98815	9.54215e-14					Ribosomal protein L35	---	translation (GO:0006412) /// pentose-phosphate shunt (GO:0006098)	structural constituent of ribosome (GO:0003735)	ribosome (GO:0005840)	---
AT1G19150	AT1G19150	201.288	55.2938	14.0908	-1.85604	1.16288e-12	-1.97236	6.15679e-12					photosystem I light harvesting complex gene 6	PSI type II chlorophyll a/b-binding protein (Lhca2*1) mRNA,	divalent metal ion transport (GO:0070838) /// isopentenyl diphosphate biosynthetic process, mevalonate-independent pathway (GO:0019288) /// regulation of proton transport (GO:0010155) /// photosynthesis (GO:0015979) /// rRNA processing (GO:0006364) /// response to red light (GO:0010114) /// response to high light intensity (GO:0009644) /// response to sucrose stimulus (GO:0009744) /// pentose-pho…	chlorophyll binding (GO:0016168)	light-harvesting complex (GO:0030076)	---
AT3G18890	AT3G18890	231.688	51.7541	13.2022	-2.1544	1.53764e-14	-1.9709	1.6812e-13					NAD(P)-binding Rossmann-fold superfamily protein	---	photosynthesis, light reaction (GO:0019684) /// mRNA modification (GO:0016556) /// stomatal complex morphogenesis (GO:0010103)	---	chloroplast thylakoid membrane (GO:0009535)	---
AT5G40950	RPL27	472.23	118.819	30.3861	-1.98269	3.16942e-13	-1.96728	2.86148e-13					ribosomal protein large subunit 27	---	translation (GO:0006412)	structural constituent of ribosome (GO:0003735)	ribosome (GO:0005840)	---
AT1G31580	ECS1	1320.4	135.775	34.747	-3.27365	0	-1.96626	6.15679e-12					ECS1	Encodes cell wall protein. ECS1 is not a Xcc750 resistance gene, but the genetic data indicate that ECS1 is linked to a locus influencing resistance to Xcc750.	defense response, incompatible interaction (GO:0009814) /// photosynthesis, light reaction (GO:0019684) /// defense response to bacterium (GO:0042742) /// response to cold (GO:0009409) /// defense response (GO:0006952) /// salicylic acid biosynthetic process (GO:0009697)	molecular_function (GO:0003674)	cell wall (GO:0005618)	---
AT1G14810	AT1G14810	66.6576	19.7539	5.07753	-1.7466	3.80085e-11	-1.95994	1.07343e-09					semialdehyde dehydrogenase family protein	encodes an aspartate semialdehyde dehydrogenase, which produces the branch point intermediate for lysine and threonine/methionine biosynthesis	purine nucleotide biosynthetic process (GO:0006164) /// cellular amino acid metabolic process (GO:0006520)	aspartate-semialdehyde dehydrogenase activity (GO:0004073) /// oxidoreductase activity, acting on the aldehyde or oxo group of donors, NAD or NADP as acceptor (GO:0016620)	mitochondrion (GO:0005739) /// plastid (GO:0009536)	1.2.1.11, lysine biosynthesis VI (aspartate semialdehyde dehydrogenase) /// 1.2.1.11, homoserine biosynthesis (aspartate semialdehyde dehydrogenase)
AT2G45470	FLA8	133.765	12.436	3.25444	-3.41907	0	-1.93404	4.45033e-08					FASCICLIN-like arabinogalactan protein 8	---	regulation of cell size (GO:0008361) /// plant-type cell wall organization (GO:0009664) /// growth (GO:0040007) /// auxin polar transport (GO:0009926) /// pattern specification process (GO:0007389) /// root morphogenesis (GO:0010015) /// plant-type cell wall biogenesis (GO:0009832)	---	plasma membrane (GO:0005886) /// anchored to membrane (GO:0031225)	---
AT5G21920	AT5G21920	158.569	65.3101	17.1434	-1.2717	2.70201e-06	-1.92966	2.03402e-11					YGGT family protein	---	biological_process (GO:0008150)	molecular_function (GO:0003674)	---	---
AT5G55730	FLA1	17.3713	5.04117	1.32506	-1.77684	8.99608e-06	-1.9277	0.00279472					FASCICLIN-like arabinogalactan 1	fasciclin-like arabinogalactan-protein 1 (Fla1)	root development (GO:0048364) /// shoot development (GO:0048367)	---	plasma membrane (GO:0005886) /// anchored to membrane (GO:0031225)	---
AT3G01550	ATPPT2	23.36	6.97618	1.83603	-1.7355	1.47614e-08	-1.92584	1.55355e-05					phosphoenolpyruvate (pep)/phosphate translocator 2	---	phosphoenolpyruvate transport (GO:0015714) /// purine nucleobase transport (GO:0006863) /// anthocyanin-containing compound biosynthetic process (GO:0009718) /// phosphoglycerate transport (GO:0015713)	phosphoglycerate transmembrane transporter activity (GO:0015120) /// antiporter activity (GO:0015297) /// phosphoenolpyruvate:phosphate antiporter activity (GO:0015121)	---	---
AT3G13120	AT3G13120	450.746	210.918	55.6619	-1.0876	0.000196784	-1.92192	9.08617e-13					Ribosomal protein S10p/S20e family protein	---	thylakoid membrane organization (GO:0010027) /// chloroplast relocation (GO:0009902) /// ncRNA metabolic process (GO:0034660) /// isopentenyl diphosphate biosynthetic process, mevalonate-independent pathway (GO:0019288) /// photosynthesis (GO:0015979) /// rRNA processing (GO:0006364) /// translation (GO:0006412) /// chlorophyll biosynthetic process (GO:0015995)	structural constituent of ribosome (GO:0003735)	small ribosomal subunit (GO:0015935)	---
AT1G20340	AT1G20340	5061.98	1716.27	455.572	-1.55239	7.17587e-05	-1.91353	1.90368e-08					Cupredoxin superfamily protein	recombination and DNA-damage resistance protein (DRT112) One of two Arabidopsis plastocyanin genes. Predominant form, expressed 10x higher than PETE1. PETE2 is thought to be post-transcriptionally regulated via copper accumulation and is involved in copper homeostasis.	response to copper ion (GO:0046688) /// cell differentiation (GO:0030154) /// negative regulation of translation (GO:0017148) /// multidimensional cell growth (GO:0009825) /// cell wall organization (GO:0071555) /// cysteine biosynthetic process (GO:0019344) /// response to cadmium ion (GO:0046686) /// response to UV (GO:0009411) /// response to sucrose stimulus (GO:0009744) /// root hair elongat…	---	chloroplast thylakoid lumen (GO:0009543)	---
AT5G23420	HMGB6	23.2679	5.15217	1.37071	-2.16706	1.64502e-09	-1.91025	0.000743023					high-mobility group box 6	Encodes HMGB6, a protein belonging to the subgroup of HMGB (high mobility group B) proteins. Localized in the nucleus. Binds to supercoiled DNA in vitro. HMGB6 is phosphorylated by protein kinase CK2alpha within its acidic C-terminal domain.	DNA-dependent DNA replication (GO:0006261)	DNA binding (GO:0003677) /// sequence-specific DNA binding transcription factor activity (GO:0003700)	nucleus (GO:0005634)	---
AT2G38970	AT2G38970	8.16874	3.21407	0.861101	-1.33768	4.24627e-05	-1.90015	2.9117e-05					Zinc finger (C3HC4-type RING finger) family protein	---	---	ubiquitin-protein ligase activity (GO:0004842) /// zinc ion binding (GO:0008270)	---	---
AT5G17870	PSRP6	265.473	107.341	28.8029	-1.29832	1.27699e-06	-1.89792	1.38835e-10					plastid-specific 50S ribosomal protein 6	plastid-specific ribosomal protein 6 precursor (Psrp-6) - like	---	---	chloroplast (GO:0009507)	---
AT2G28000	CPN60A	353.839	68.369	18.4507	-2.36365	0	-1.88966	1.17449e-12					chaperonin-60alpha	Encodes chaperonin-60 alpha, a molecular chaperone involved in Rubisco folding. Mutants display aberrant chloroplast and embryo development.	chloroplast organization (GO:0009658) /// embryo development (GO:0009790) /// ovule development (GO:0048481) /// protein folding (GO:0006457) /// embryo development ending in seed dormancy (GO:0009793) /// iron-sulfur cluster assembly (GO:0016226)	---	chloroplast (GO:0009507) /// mitochondrion (GO:0005739)	---
AT4G09010	APX4	542.114	260.427	70.4562	-1.04968	0.0179881	-1.88608	0.000453084					ascorbate peroxidase 4	Encodes a protein that was initially believed to act as a microsomal ascorbate peroxidase APX4 but to date, no evidence of enzymatic activity has been found.	glucosinolate metabolic process (GO:0019760) /// photosynthesis, light reaction (GO:0019684) /// isopentenyl diphosphate biosynthetic process, mevalonate-independent pathway (GO:0019288) /// photosynthesis (GO:0015979) /// rRNA processing (GO:0006364) /// starch biosynthetic process (GO:0019252) /// response to red light (GO:0010114) /// pentose-phosphate shunt (GO:0006098) /// stomatal complex m…	peroxidase activity (GO:0004601) /// protein binding (GO:0005515)	nucleus (GO:0005634) /// chloroplast thylakoid lumen (GO:0009543) /// cytoplasm (GO:0005737) /// chloroplast thylakoid membrane (GO:0009535)	---
AT1G23360	MENG	25.9384	11.4439	3.10878	-1.17248	0.000235394	-1.88015	4.98992e-05					S-adenosyl-L-methionine-dependent methyltransferases superfamily protein	Encodes a 2-phytyl-1,4-naphthoquinone methyltransferase that catalyzes the final step in phylloquinone (vitamin K1) biosynthesis.	phylloquinone biosynthetic process (GO:0042372)	2-phytyl-1,4-naphthoquinone methyltransferase activity (GO:0052624) /// methyltransferase activity (GO:0008168)	chloroplast (GO:0009507)	RXN-7569, phylloquinone biosynthesis (2-phytyl-1,4-naphthoquinone methyltransferase)
AT1G52290	AT1G52290	25.464	4.16691	1.13727	-2.60338	0	-1.8734	6.42392e-05					Protein kinase superfamily protein	---	regulation of unidimensional cell growth (GO:0051510) /// protein phosphorylation (GO:0006468)	ATP binding (GO:0005524) /// protein kinase activity (GO:0004672)	---	---
AT2G33450	AT2G33450	723.142	355.65	97.1544	-1.01579	0.000406358	-1.87211	1.88472e-12					Ribosomal L28 family	---	translation (GO:0006412) /// isopentenyl diphosphate biosynthetic process, mevalonate-independent pathway (GO:0019288) /// methylglyoxal catabolic process to D-lactate (GO:0019243)	structural constituent of ribosome (GO:0003735)	ribosome (GO:0005840)	---
AT1G74070	AT1G74070	58.99	12.9771	3.55987	-2.17647	0	-1.86607	3.67663e-07					Cyclophilin-like peptidyl-prolyl cis-trans isomerase family protein	---	mRNA modification (GO:0016556) /// isopentenyl diphosphate biosynthetic process, mevalonate-independent pathway (GO:0019288) /// protein folding (GO:0006457)	peptidyl-prolyl cis-trans isomerase activity (GO:0003755)	chloroplast thylakoid lumen (GO:0009543)	---
AT5G47220	AT5G47220	11.4769	3.24144	0.890033	-1.816	2.74284e-05	-1.8647	0.00599475					ethylene responsive element binding factor 2	Encodes a member of the ERF (ethylene response factor) subfamily B-3 of ERF/AP2 transcription factor family (ATERF-2). The protein contains one AP2 domain. Functions as activator of GCC boxdependent transcription. Positive regulator of JA-responsive defense genes and resistance to F. oxysporum and enhances JA inhibition of root elongation.	response to abscisic acid stimulus (GO:0009737) /// respiratory burst involved in defense response (GO:0002679) /// response to ethylene stimulus (GO:0009723) /// regulation of transcription, DNA-dependent (GO:0006355) /// positive regulation of transcription, DNA-dependent (GO:0045893) /// induced systemic resistance, jasmonic acid mediated signaling pathway (GO:0009864) /// ethylene mediated si…	DNA binding (GO:0003677) /// sequence-specific DNA binding transcription factor activity (GO:0003700)	nucleus (GO:0005634)	---
AT5G22340	AT5G22340	80.8352	20.2357	5.56761	-1.99005	1.12392e-13	-1.86177	3.75821e-08					---	---	aromatic amino acid family biosynthetic process (GO:0009073) /// iron-sulfur cluster assembly (GO:0016226) /// biological_process (GO:0008150)	molecular_function (GO:0003674)	---	---
AT4G34750	AT4G34750	8.04662	3.75209	1.03459	-1.09265	0.0406414	-1.85864	0.00545307					SAUR-like auxin-responsive protein family	---	response to auxin stimulus (GO:0009733)	calmodulin binding (GO:0005516)	---	---
AT2G37660	AT2G37660	444.401	115.317	31.8549	-1.93823	4.21604e-11	-1.85602	3.92969e-10					NAD(P)-binding Rossmann-fold superfamily protein	---	defense response, incompatible interaction (GO:0009814) /// photosynthesis, light reaction (GO:0019684) /// defense response to bacterium (GO:0042742) /// polysaccharide catabolic process (GO:0000272) /// isopentenyl diphosphate biosynthetic process, mevalonate-independent pathway (GO:0019288) /// response to cold (GO:0009409) /// rRNA processing (GO:0006364) /// salicylic acid biosynthetic proce…	copper ion binding (GO:0005507)	---	---
AT1G32470	AT1G32470	808.493	366.595	102.321	-1.13302	0.000358672	-1.84108	1.13469e-08					Single hybrid motif superfamily protein	---	photosynthesis, light reaction (GO:0019684) /// photosynthesis (GO:0015979) /// glycine catabolic process (GO:0006546) /// rRNA processing (GO:0006364) /// cysteine biosynthetic process (GO:0019344) /// photosystem II assembly (GO:0010207) /// plastid organization (GO:0009657) /// pentose-phosphate shunt (GO:0006098) /// stomatal complex morphogenesis (GO:0010103)	glycine dehydrogenase (decarboxylating) activity (GO:0004375)	glycine cleavage complex (GO:0005960) /// mitochondrion (GO:0005739)	---
AT3G54400	AT3G54400	41.5857	14.6495	4.15092	-1.4972	4.8421e-07	-1.81935	3.53957e-07					Eukaryotic aspartyl protease family protein	---	cysteine biosynthetic process (GO:0019344) /// proteolysis (GO:0006508)	---	---	---
AT2G41090	AT2G41090	1452.84	23.2452	6.62858	-5.95777	0	-1.81016	4.08667e-07					Calcium-binding EF-hand family protein	---	calcium-mediated signaling (GO:0019722) /// response to mechanical stimulus (GO:0009612)	calcium ion binding (GO:0005509)	---	---
AT1G56190	AT1G56190	191.791	89.6526	25.6071	-1.08909	0.00187486	-1.8078	5.40552e-08					Phosphoglycerate kinase family protein	---	divalent metal ion transport (GO:0070838) /// starch biosynthetic process (GO:0019252) /// cysteine biosynthetic process (GO:0019344) /// response to cadmium ion (GO:0046686) /// maltose metabolic process (GO:0000023) /// glycolysis (GO:0006096) /// cellular cation homeostasis (GO:0030003)	phosphoglycerate kinase activity (GO:0004618)	mitochondrion (GO:0005739)	2.7.2.3, Calvin-Benson-Bassham cycle (phosphoglycerate kinase) /// 2.7.2.3, gluconeogenesis (phosphoglycerate kinase) /// 2.7.2.3, glycolysis I (plastidic) (phosphoglycerate kinase) /// 2.7.2.3, glycolysis IV (plant cytosol) (phosphoglycerate kinase)
AT1G01300	AT1G01300	28.6551	13.635	3.90501	-1.06345	0.000115533	-1.80392	2.95375e-08					Eukaryotic aspartyl protease family protein	---	plant-type cell wall organization (GO:0009664) /// response to karrikin (GO:0080167) /// proteolysis (GO:0006508) /// cell wall modification (GO:0042545)	---	plant-type cell wall (GO:0009505)	---
AT5G45930	CHLI2	86.1752	26.9856	7.73619	-1.66705	1.48403e-09	-1.8025	2.25919e-06					magnesium chelatase i2	encodes a second Chl I gene (CHLI2), a subunit of magnesium chelatase which is required for chlorophyll biosynthesis. Has ATPase activity, regulated by TRX-f. Involved in the assembly of the Mg chelatase complex.	photosynthesis, light reaction (GO:0019684) /// isopentenyl diphosphate biosynthetic process, mevalonate-independent pathway (GO:0019288) /// stomatal complex morphogenesis (GO:0010103) /// glucosinolate biosynthetic process (GO:0019761) /// chlorophyll biosynthetic process (GO:0015995)	ATPase activity (GO:0016887) /// magnesium chelatase activity (GO:0016851)	chloroplast (GO:0009507) /// chloroplast stroma (GO:0009570) /// magnesium chelatase complex (GO:0010007)	6.6.1.1, chlorophyllide <i>a</i> biosynthesis I (Mg chelatase)
AT3G52370	FLA15	13.7315	6.18828	1.78119	-1.14185	0.000415284	-1.79669	2.9356e-05					FASCICLIN-like arabinogalactan protein 15 precursor	---	cell adhesion (GO:0007155)	---	---	---
AT1G53840	ATPME1	45.6107	20.7125	5.97125	-1.13084	1.95574e-05	-1.7944	4.9719e-10					pectin methylesterase 1	encodes a pectin methylesterase	---	pectinesterase activity (GO:0030599)	endosome (GO:0005768) /// Golgi apparatus (GO:0005794) /// plant-type cell wall (GO:0009505) /// extracellular region (GO:0005576) /// trans-Golgi network (GO:0005802)	3.1.1.11, homogalacturonan degradation (pectinesterase)
AT3G25860	LTA2	56.501	18.53	5.34816	-1.60038	1.14864e-09	-1.79275	5.42403e-09					2-oxoacid dehydrogenases acyltransferase family protein	Nuclear encoded dihydrolipoamide S-acetyltransferase (LTA2) that encodes teh Pyruvate Decarboxylase E2 subunit. Mutant has embryo defect.	cellular amino acid biosynthetic process (GO:0008652) /// oxidoreduction coenzyme metabolic process (GO:0006733) /// brassinosteroid biosynthetic process (GO:0016132) /// vitamin metabolic process (GO:0006766) /// sterol biosynthetic process (GO:0016126) /// acetyl-CoA biosynthetic process from pyruvate (GO:0006086) /// lipoate metabolic process (GO:0009106) /// secondary metabolic process (GO:00…	dihydrolipoyllysine-residue acetyltransferase activity (GO:0004742)	chloroplast stroma (GO:0009570)	2.3.1.12, acetyl-CoA biosynthesis (from pyruvate) (dihydrolipoyllysine-residue acetyltransferase)
AT3G08740	AT3G08740	328.052	69.5089	20.1569	-2.23062	0	-1.78593	1.29539e-10					elongation factor P (EF-P) family protein	---	protein targeting to chloroplast (GO:0045036) /// translational elongation (GO:0006414) /// iron-sulfur cluster assembly (GO:0016226) /// embryo development ending in seed dormancy (GO:0009793)	translation elongation factor activity (GO:0003746)	---	---
AT5G13510	AT5G13510	480.209	167.975	48.8143	-1.50738	8.00537e-08	-1.78287	6.15062e-11					Ribosomal protein L10 family protein	---	cell differentiation (GO:0030154) /// thylakoid membrane organization (GO:0010027) /// chloroplast relocation (GO:0009902) /// rRNA processing (GO:0006364) /// leaf morphogenesis (GO:0009965) /// photosystem II assembly (GO:0010207) /// regulation of protein dephosphorylation (GO:0035304) /// positive regulation of transcription, DNA-dependent (GO:0045893) /// mRNA modification (GO:0016556) /// D…	structural constituent of ribosome (GO:0003735)	cytosolic ribosome (GO:0022626) /// ribosome (GO:0005840)	---
AT1G78630	emb1473	746.743	351.691	102.813	-1.07827	0.000642983	-1.77429	3.15143e-10					Ribosomal protein L13 family protein	---	protein targeting to chloroplast (GO:0045036) /// translation (GO:0006412) /// embryo development ending in seed dormancy (GO:0009793)	structural constituent of ribosome (GO:0003735)	ribosome (GO:0005840)	---
AT4G24350	AT4G24350	61.0063	29.0295	8.5562	-1.06341	0.000244352	-1.76248	1.06251e-08					Phosphorylase superfamily protein	---	response to wounding (GO:0009611)	nutrient reservoir activity (GO:0045735)	---	---
AT2G29570	PCNA2	15.3376	6.64768	1.97024	-1.19812	0.0258219	-1.75448	0.0488234					proliferating cell nuclear antigen 2	Functionally interacts with POLH to repair DNA damaged by UVB damage.	regulation of DNA replication (GO:0006275) /// DNA replication (GO:0006260) /// histone H3-K9 methylation (GO:0051567) /// DNA-dependent DNA replication (GO:0006261) /// DNA methylation (GO:0006306) /// cell proliferation (GO:0008283) /// error-prone translesion synthesis (GO:0042276)	protein binding (GO:0005515) /// DNA binding (GO:0003677) /// DNA polymerase processivity factor activity (GO:0030337)	nucleus (GO:0005634)	---
AT5G08050	AT5G08050	399.712	69.0744	20.4746	-2.52471	0	-1.75432	1.98948e-09					Protein of unknown function (DUF1118)	---	chloroplast organization (GO:0009658) /// photosynthetic electron transport in photosystem I (GO:0009773) /// photosynthesis, light reaction (GO:0019684) /// positive regulation of transcription, DNA-dependent (GO:0045893) /// response to karrikin (GO:0080167) /// pentose-phosphate shunt (GO:0006098) /// chlorophyll biosynthetic process (GO:0015995)	molecular_function (GO:0003674)	chloroplast thylakoid membrane (GO:0009535)	---
AT1G68590	AT1G68590	636.436	161.333	48.0746	-1.97194	3.5121e-12	-1.74669	4.42533e-11					Ribosomal protein PSRP-3/Ycf65	---	stomatal complex morphogenesis (GO:0010103) /// isopentenyl diphosphate biosynthetic process, mevalonate-independent pathway (GO:0019288) /// plastid translation (GO:0032544)	structural constituent of ribosome (GO:0003735)	chloroplast (GO:0009507)	---
AT4G19020	AT4G19020	11.1045	4.77587	1.4246	-1.20927	1.35311e-05	-1.74521	3.64542e-07					chromomethylase 2	---	DNA methylation (GO:0006306)	DNA binding (GO:0003677)	---	---
AT3G17390	MTO3	212.989	73.5104	21.9541	-1.52672	4.46395e-08	-1.74346	2.02372e-10					S-adenosylmethionine synthetase family protein	S-adenosylmethionine synthetase	lignin biosynthetic process (GO:0009809) /// S-adenosylmethionine biosynthetic process (GO:0006556) /// response to cold (GO:0009409) /// methionine metabolic process (GO:0006555)	methionine adenosyltransferase activity (GO:0004478)	---	2.5.1.6, methionine salvage pathway (methionine adenosyltransferase) /// 2.5.1.6, <i>S</i>-adenosyl-L-methionine cycle II (methionine adenosyltransferase) /// 2.5.1.6, S-adenosylmethionine biosynthesis (methionine adenosyltransferase) /// 2.5.1.6, ethylene biosynthesis from methionine (methionine adenosyltransferase)
AT3G30180	CYP85A2	30.1169	12.9024	3.85561	-1.21491	8.78472e-06	-1.7426	1.47796e-07					brassinosteroid-6-oxidase 2	Encodes a cytochrome p450 enzyme that catalyzes the last reaction in the production of brassinolide. It is capable of converting 6-deoxocastasterone into castasterone, a C-6 oxidation, as well as the further conversion of castasterone into brassinolide by a Baeyer-Villinger oxidation reaction at C-6, resulting in the formation of an unusual seven-membered lactone ring. The enzyme possesses high a…	brassinosteroid biosynthetic process (GO:0016132)	oxygen binding (GO:0019825) /// monooxygenase activity (GO:0004497)	---	RXN-11535, brassinosteroid biosynthesis I (monooxygenase) /// RXN-11536, brassinosteroid biosynthesis I (monooxygenase) /// RXN-4241, brassinosteroid biosynthesis I (monooxygenase) /// RXN-779, brassinosteroid biosynthesis I (monooxygenase) /// RXN-778, brassinosteroid biosynthesis I (monooxygenase) /// 1.14.13.-, brassinosteroid biosynthesis I (monooxygenase)
AT1G44575	NPQ4	1968.89	931.403	281.051	-1.07187	0.00339598	-1.72857	9.84171e-08					Chlorophyll A-B binding family protein	Encoding PSII-S (CP22), a ubiquitous pigment-binding protein associated with photosystem II (PSII) of higher plants. Involved in nonphotochemical quenching rather than in photosynthesis. Mutant has a normal violaxanthin cycle but has a limited capacity of quenching singlet excited chlorophylls and is tolerant to lipid peroxidation.	thylakoid membrane organization (GO:0010027) /// response to karrikin (GO:0080167) /// maltose metabolic process (GO:0000023) /// rRNA processing (GO:0006364) /// starch biosynthetic process (GO:0019252) /// cysteine biosynthetic process (GO:0019344) /// photosystem II assembly (GO:0010207) /// plastid organization (GO:0009657) /// stomatal complex morphogenesis (GO:0010103) /// nonphotochemical …	xanthophyll binding (GO:0051738) /// chlorophyll binding (GO:0016168)	PSII associated light-harvesting complex II (GO:0009517) /// chloroplast thylakoid membrane (GO:0009535)	PSII-RXN, photosynthesis light reactions (photosystem II)
AT5G60900	AT5G60900	18.7607	5.1888	1.57328	-1.84621	2.08452e-10	-1.72162	1.95863e-05					receptor-like protein kinase 1	Encodes a receptor-like protein kinase.	regulation of plant-type hypersensitive response (GO:0010363) /// regulation of hydrogen peroxide metabolic process (GO:0010310) /// response to bacterium (GO:0009617) /// protein targeting to membrane (GO:0006612) /// regulation of transcription, DNA-dependent (GO:0006355) /// regulation of protein dephosphorylation (GO:0035304) /// jasmonic acid mediated signaling pathway (GO:0009867) /// syste…	carbohydrate binding (GO:0030246) /// kinase activity (GO:0016301)	---	---
AT3G01440	PQL1	63.9867	6.60328	2.00826	-3.26848	0	-1.71724	0.00469076					PsbQ-like 1	Encodes a subunit of the NAD(P)H complex located in the chloroplast thylakoid lumen.	starch biosynthetic process (GO:0019252) /// photosynthesis, light reaction (GO:0019684) /// maltose metabolic process (GO:0000023) /// positive regulation of catalytic activity (GO:0043085) /// photosynthetic electron transport chain (GO:0009767)	electron transporter, transferring electrons within the cyclic electron transport pathway of photosynthesis activity (GO:0045156)	nitrite reductase complex [NAD(P)H] (GO:0009344) /// chloroplast thylakoid lumen (GO:0009543) /// oxygen evolving complex (GO:0009654) /// chloroplast thylakoid (GO:0009534) /// chloroplast thylakoid membrane (GO:0009535) /// chloroplast photosystem II (GO:0030095)	PSII-RXN, photosynthesis light reactions (PSII-Q subunit)
AT3G09490	AT3G09490	6.49622	2.65368	0.807456	-1.28358	0.00607746	-1.71654	0.0106613					Tetratricopeptide repeat (TPR)-like superfamily protein	---	photosynthesis, light reaction (GO:0019684)	---	chloroplast thylakoid lumen (GO:0009543)	---
AT4G21380	AT4G21380	28.1999	4.08668	1.24658	-2.77866	0	-1.71295	1.11931e-05					receptor kinase 3	encodes a putative receptor-like serine/threonine protein kinases that is similar to Brassica self-incompatibility (S) locus. Expressed in root. Shoot expression limited to limited to the root-hypocotyl transition zone and at the base of lateral roots as well as in axillary buds, and pedicels.	protein autophosphorylation (GO:0046777)	ubiquitin protein ligase binding (GO:0031625) /// kinase activity (GO:0016301) /// transmembrane receptor protein serine/threonine kinase activity (GO:0004675)	---	---
AT3G52150	AT3G52150	419.444	180.214	55.1075	-1.21073	0.000657753	-1.70939	3.64542e-07					RNA-binding (RRM/RBD/RNP motifs) family protein	---	photosynthetic electron transport in photosystem I (GO:0009773) /// protein targeting to chloroplast (GO:0045036) /// isopentenyl diphosphate biosynthetic process, mevalonate-independent pathway (GO:0019288)	RNA binding (GO:0003723)	chloroplast (GO:0009507)	---
AT3G26960	AT3G26960	11.3465	4.44221	1.36707	-1.34487	0.00248464	-1.70019	0.00830172					Pollen Ole e 1 allergen and extensin family protein	---	biological_process (GO:0008150)	molecular_function (GO:0003674)	---	---
AT5G59690	AT5G59690	108.742	43.9758	13.5615	-1.2981	3.5256e-06	-1.69719	9.96469e-07					Histone superfamily protein	---	---	DNA binding (GO:0003677)	---	---
AT4G33360	FLDH	21.9332	8.16862	2.53484	-1.41692	8.71771e-05	-1.6882	0.000229045					NAD(P)-binding Rossmann-fold superfamily protein	Encodes an NAD+-dependent dehydrogenase that oxidizes farnesol more efficiently than other prenyl alcohol substrates.	response to glucose stimulus (GO:0009749) /// systemic acquired resistance (GO:0009627) /// terpenoid metabolic process (GO:0006721) /// response to fructose stimulus (GO:0009750) /// response to sucrose stimulus (GO:0009744) /// photorespiration (GO:0009853) /// negative regulation of abscisic acid mediated signaling pathway (GO:0009788) /// response to endoplasmic reticulum stress (GO:0034976) …	farnesol dehydrogenase activity (GO:0047886)	endoplasmic reticulum (GO:0005783)	---
AT3G01480	CYP38	297.681	114.075	35.5301	-1.37576	1.72033e-06	-1.68286	7.24758e-10					cyclophilin 38	Encodes a chloroplast cyclophilin functioning in the assembly and maintenance of photosystem II (PSII) supercomplexes.	regulation of plant-type hypersensitive response (GO:0010363) /// regulation of hydrogen peroxide metabolic process (GO:0010310) /// protein targeting to membrane (GO:0006612) /// defense response to fungus (GO:0050832) /// pentose-phosphate shunt (GO:0006098) /// negative regulation of defense response (GO:0031348) /// regulation of multi-organism process (GO:0043900) /// defense response, incom…	peptidyl-prolyl cis-trans isomerase activity (GO:0003755)	chloroplast thylakoid lumen (GO:0009543) /// chloroplast thylakoid membrane (GO:0009535)	---
AT4G21280	PSBQ	3028.58	1213.86	380.243	-1.31101	0.000432216	-1.67461	4.06399e-07					photosystem II subunit QA	Encodes the PsbQ subunit of the oxygen evolving complex of photosystem II.	photosynthesis, light reaction (GO:0019684) /// regulation of proton transport (GO:0010155) /// rRNA processing (GO:0006364) /// response to red light (GO:0010114) /// response to high light intensity (GO:0009644) /// photosystem II assembly (GO:0010207) /// regulation of protein dephosphorylation (GO:0035304) /// plastid organization (GO:0009657) /// response to sucrose stimulus (GO:0009744) ///…	---	chloroplast thylakoid lumen (GO:0009543) /// oxygen evolving complex (GO:0009654) /// chloroplast thylakoid membrane (GO:0009535) /// chloroplast photosystem II (GO:0030095)	PSII-RXN, photosynthesis light reactions (photosystem II)
AT2G23130	AGP17	41.6823	11.2933	3.61906	-1.87593	1.01891e-08	-1.64179	0.000411465					arabinogalactan protein 17	AGP17 is a lysine-rich arabinogalactan-protein (AGP) and part of a multi-gene family of glycoproteins with approx. 50 members. It falls into one subclass with AGP18 and AGP19, other lysine-rich AGPs. 84% of its proline residues are hydroxylated to hydroproline and its heavy glycosylation accounts for appr. 69% of the molecular weight. The main glycosyl residues are arabinose (30.1%) and galactose…	response to cyclopentenone (GO:0010583)	molecular_function (GO:0003674)	plasma membrane (GO:0005886) /// anchored to membrane (GO:0031225)	---
AT3G52870	AT3G52870	25.7018	6.14086	1.9717	-2.05733	2.0539e-12	-1.639	8.30868e-05					IQ calmodulin-binding motif family protein	---	biological_process (GO:0008150)	calmodulin binding (GO:0005516)	cellular_component (GO:0005575)	---
AT3G52750	FTSZ2-2	59.2746	22.1442	7.17826	-1.41245	7.733e-08	-1.62523	2.91126e-08					Tubulin/FtsZ family protein	Nuclear gene that encodes a plastidial division protein (FtsZ2-2).	chloroplast organization (GO:0009658) /// regulation of meristem growth (GO:0010075) /// polysaccharide catabolic process (GO:0000272) /// maltose metabolic process (GO:0000023) /// starch biosynthetic process (GO:0019252) /// cysteine biosynthetic process (GO:0019344) /// chloroplast fission (GO:0010020) /// plant-type cell wall organization (GO:0009664) /// pentose-phosphate shunt (GO:0006098) …	structural molecule activity (GO:0005198) /// identical protein binding (GO:0042802) /// protein binding (GO:0005515)	chloroplast (GO:0009507) /// chloroplast stroma (GO:0009570) /// plastid stroma (GO:0009532) /// thylakoid membrane (GO:0042651)	---
AT2G32500	AT2G32500	48.5264	17.3494	5.6257	-1.47585	3.06173e-08	-1.62478	9.43734e-08					Stress responsive alpha-beta barrel domain protein	---	biological_process (GO:0008150)	molecular_function (GO:0003674)	---	---
AT2G21790	R1	19.2045	8.09315	2.64114	-1.23864	6.91839e-06	-1.61554	4.40942e-07					ribonucleotide reductase 1	encodes large subunit of ribonucleotide reductase involved in the production of deoxyribonucleoside triphosphates (dNTPs) for DNA replication and repair	nucleotide biosynthetic process (GO:0009165) /// DNA replication (GO:0006260) /// DNA-dependent DNA replication (GO:0006261) /// proteasomal protein catabolic process (GO:0010498) /// gluconeogenesis (GO:0006094) /// deoxyribonucleoside triphosphate biosynthetic process (GO:0009202) /// cytoskeleton organization (GO:0007010)	ribonucleoside-diphosphate reductase activity, thioredoxin disulfide as acceptor (GO:0004748)	ribonucleoside-diphosphate reductase complex (GO:0005971)	1.17.4.1, purine nucleotide metabolism (phosphotransfer and nucleotide modification) (ribonucleoside-diphosphate reductase||ribonucleoside-diphosphate reductase||ribonucleoside-diphosphate reductase||ribonucleoside-diphosphate reductase||ribonucleoside-diphosphate reductase||ribonucleoside-diphosphate reductase) /// 1.17.4.1, purine nucleotide metabolism (phosphotransfer and nucleotide modificati…
AT5G55280	FTSZ1-1	93.961	45.1459	14.7577	-1.04944	0.000102553	-1.61312	3.59777e-09					homolog of bacterial cytokinesis Z-ring protein FTSZ 1-1	Encodes one of two FtsZ proteins, tubulin-like proteins, in Arabidopsis. It is involved in chloroplast division.	chloroplast organization (GO:0009658) /// pyrimidine ribonucleotide biosynthetic process (GO:0009220) /// chloroplast fission (GO:0010020) /// chloroplast relocation (GO:0009902) /// plastid fission (GO:0043572) /// response to blue light (GO:0009637)	structural molecule activity (GO:0005198) /// identical protein binding (GO:0042802) /// protein self-association (GO:0043621) /// protein binding (GO:0005515) /// GTPase activity (GO:0003924)	chloroplast stroma (GO:0009570) /// chloroplast thylakoid membrane (GO:0009535)	---
AT3G21055	PSBTN	4809.63	1482.5	488.046	-1.68987	5.64745e-07	-1.60294	1.09279e-07					photosystem II subunit T	Encodes photosystem II 5 kD protein subunit PSII-T. This is a nuclear-encoded gene (PsbTn) which also has a plastid-encoded paralog (PsbTc).	photosynthesis, light reaction (GO:0019684) /// photosystem II assembly (GO:0010207) /// regulation of protein dephosphorylation (GO:0035304) /// plastid organization (GO:0009657) /// photosynthesis (GO:0015979) /// rRNA processing (GO:0006364) /// biological_process (GO:0008150)	molecular_function (GO:0003674)	chloroplast thylakoid lumen (GO:0009543) /// chloroplast photosystem II (GO:0030095)	PSII-RXN, photosynthesis light reactions (PSII-T subunit)
AT1G79850	RPS17	603.713	264.108	87.0063	-1.18471	3.64381e-05	-1.60193	3.8456e-09					ribosomal protein S17	nuclear-encoded 30S chloroplast ribosomal protein S17	translation (GO:0006412) /// plastid translation (GO:0032544)	structural constituent of ribosome (GO:0003735)	chloroplast (GO:0009507) /// plastid small ribosomal subunit (GO:0000312) /// cytosolic small ribosomal subunit (GO:0022627)	---
AT5G01590	AT5G01590	93.7387	45.1202	14.9132	-1.04684	0.000118489	-1.59718	2.6044e-09					---	---	regulation of meristem growth (GO:0010075) /// plant-type cell wall organization (GO:0009664) /// polysaccharide catabolic process (GO:0000272) /// starch metabolic process (GO:0005982) /// biological_process (GO:0008150)	molecular_function (GO:0003674)	chloroplast envelope (GO:0009941) /// plastid (GO:0009536)	---
AT3G04790	AT3G04790	185.11	47.1006	15.6581	-1.96653	3.0429e-13	-1.58884	2.90881e-09					Ribose 5-phosphate isomerase, type A protein	---	cellular amino acid biosynthetic process (GO:0008652) /// regulation of plant-type hypersensitive response (GO:0010363) /// regulation of hydrogen peroxide metabolic process (GO:0010310) /// oxidoreduction coenzyme metabolic process (GO:0006733) /// protein targeting to membrane (GO:0006612) /// cysteine biosynthetic process (GO:0019344) /// defense response to fungus (GO:0050832) /// negative re…	---	chloroplast thylakoid membrane (GO:0009535)	5.3.1.6, Calvin-Benson-Bassham cycle (ribose-5-phosphate isomerase) /// 5.3.1.6, ribose degradation (ribose-5-phosphate isomerase) /// 5.3.1.6, Rubisco shunt (ribose-5-phosphate isomerase) /// 5.3.1.6, pentose phosphate pathway (non-oxidative branch) (ribose-5-phosphate isomerase)
AT4G13500	AT4G13500	106.188	35.5872	11.9066	-1.56916	1.034e-08	-1.5796	5.62104e-06					---	---	biological_process (GO:0008150)	molecular_function (GO:0003674)	---	---
AT4G18480	AT4G18480	424.125	98.1512	32.8658	-2.10338	2.95157e-13	-1.57842	6.5267e-09					P-loop containing nucleoside triphosphate hydrolases superfamily protein	Encodes the CHLI subunit of magnesium chelatase which is required for chlorophyll biosynthesis. All four cysteine residues of the protein form two disulfide bonds (Cys102-Cys193 and Cys354-Cys396) under oxidized conditions but are fully reduced by reduction. It was suggested that the redox state of CHLI is regulated in vivo by the change of the redox environment in the chloroplasts probably via t…	carotenoid biosynthetic process (GO:0016117) /// isopentenyl diphosphate biosynthetic process, mevalonate-independent pathway (GO:0019288) /// rRNA processing (GO:0006364) /// unsaturated fatty acid biosynthetic process (GO:0006636) /// stomatal complex morphogenesis (GO:0010103) /// glucosinolate biosynthetic process (GO:0019761) /// chlorophyll biosynthetic process (GO:0015995) /// phosphatidyl…	ATPase activity (GO:0016887) /// magnesium chelatase activity (GO:0016851)	chloroplast (GO:0009507) /// chloroplast stroma (GO:0009570) /// magnesium chelatase complex (GO:0010007)	6.6.1.1, chlorophyllide <i>a</i> biosynthesis I (Mg chelatase)
AT3G18130	RACK1C_AT	42.1147	13.7128	4.60825	-1.61076	1.56162e-08	-1.57324	1.35498e-05					receptor for activated C kinase 1C	Encodes a protein with similarity to mammalian RACKs. RACKs function to shuttle activated protein kinase C to different subcellular sites and may also function as a scaffold through physical interactions with other proteins. RACK1C has no phenotype on its own and probably acts redundantly with RACK1A and RACK1B.	cellular response to abscisic acid stimulus (GO:0071215) /// pyrimidine ribonucleotide biosynthetic process (GO:0009220) /// nucleotide biosynthetic process (GO:0009165) /// seed germination (GO:0009845) /// RNA methylation (GO:0001510) /// root development (GO:0048364) /// shoot development (GO:0048367)	nucleotide binding (GO:0000166)	heterotrimeric G-protein complex (GO:0005834)	---
AT1G42970	GAPB	1498.13	498.799	168.331	-1.5786	1.12153e-05	-1.56716	1.349e-06					glyceraldehyde-3-phosphate dehydrogenase B subunit	Encodes chloroplast localized glyceraldehyde-3-phosphate dehydrogenase that can use both NADH and NADPH to reduce 1,3-diphosphate glycerate. It forms A2B2 heterotetramers with GapA forms of the GADPH enzyme. These complexes are active in the light under reducing conditions, but show reduced NADPH-dependent activity in response to oxidized thioredoxins and increased NAD(H)/NADP(H) ratios due to th…	response to glucose stimulus (GO:0009749) /// defense response to bacterium (GO:0042742) /// chlorophyll metabolic process (GO:0015994) /// chloroplast relocation (GO:0009902) /// regulation of lipid metabolic process (GO:0019216) /// response to cadmium ion (GO:0046686) /// cysteine biosynthetic process (GO:0019344) /// response to sucrose stimulus (GO:0009744) /// pentose-phosphate shunt (GO:00…	glyceraldehyde-3-phosphate dehydrogenase (NADP+) (phosphorylating) activity (GO:0047100) /// glyceraldehyde-3-phosphate dehydrogenase (NAD+) (phosphorylating) activity (GO:0004365)	chloroplast (GO:0009507) /// stromule (GO:0010319) /// chloroplast thylakoid membrane (GO:0009535)	1.2.1.13, Calvin-Benson-Bassham cycle (AB-GADPH) /// 1.2.1.13, Calvin-Benson-Bassham cycle (AB-GADPH) /// 1.2.1.13, Calvin-Benson-Bassham cycle (glyceraldehyde-3-phosphate dehydrogenase) /// 1.2.1.12, gluconeogenesis (AB-GADPH) /// 1.2.1.12, gluconeogenesis (AB-GADPH) /// 1.2.1.12, glycolysis I (plastidic) (AB-GADPH) /// 1.2.1.12, glycolysis I (plastidic) (AB-GADPH) /// 1.2.1.12, glycolysis IV (p…
AT1G47210	CYCA3	10.1203	4.31373	1.46099	-1.22222	0.00070233	-1.56199	0.0125792					cyclin-dependent protein kinase 3;2	---	regulation of cell cycle (GO:0051726)	cyclin-dependent protein kinase activity (GO:0004693)	nucleus (GO:0005634) /// cytoplasm (GO:0005737)	---
AT4G17560	AT4G17560	282.816	132.163	45.313	-1.08951	0.000111773	-1.54432	9.03807e-09					Ribosomal protein L19 family protein	---	production of ta-siRNAs involved in RNA interference (GO:0010267) /// defense response to virus (GO:0051607) /// translation (GO:0006412) /// production of miRNAs involved in gene silencing by miRNA (GO:0035196) /// isopentenyl diphosphate biosynthetic process, mevalonate-independent pathway (GO:0019288) /// ribosome biogenesis (GO:0042254)	structural constituent of ribosome (GO:0003735)	ribosome (GO:0005840)	---
AT3G47560	AT3G47560	47.4622	22.3525	7.67457	-1.07831	0.00182567	-1.54228	0.00108614					alpha/beta-Hydrolases superfamily protein	---	---	catalytic activity (GO:0003824)	---	---
AT5G51545	LPA2	97.3265	38.9698	13.3939	-1.31245	1.23267e-06	-1.54078	1.95861e-06					low psii accumulation2	Encodes LPA2 (low psii accumulation2), an intrinsic thylakoid membrane protein required for efficient assembly of Photosystem II.	photosynthetic electron transport in photosystem I (GO:0009773) /// thylakoid membrane organization (GO:0010027) /// defense response to bacterium (GO:0042742) /// chloroplast relocation (GO:0009902) /// rRNA processing (GO:0006364) /// photosystem II assembly (GO:0010207) /// positive regulation of transcription, DNA-dependent (GO:0045893) /// regulation of protein dephosphorylation (GO:0035304)…	---	thylakoid membrane (GO:0042651)	---
AT5G19780	TUA5	73.6135	16.8191	5.78446	-2.12184	0	-1.53984	6.1787e-07					tubulin alpha-5	Encodes an isoform of alpha tubulin. Closely related to adjacent gene TUA3 suggesting recent duplication.	microtubule-based process (GO:0007017)	structural constituent of cytoskeleton (GO:0005200)	tubulin complex (GO:0045298) /// cytosol (GO:0005829)	---
AT3G28040	AT3G28040	18.715	3.00005	1.03452	-2.63311	0	-1.53603	0.000295431					Leucine-rich receptor-like protein kinase family protein	---	stamen development (GO:0048443) /// signal transduction (GO:0007165) /// stomatal complex morphogenesis (GO:0010103) /// response to molecule of bacterial origin (GO:0002237) /// protein phosphorylation (GO:0006468) /// transmembrane receptor protein tyrosine kinase signaling pathway (GO:0007169)	ATP binding (GO:0005524) /// kinase activity (GO:0016301) /// protein serine/threonine kinase activity (GO:0004674)	---	---
AT1G53440	AT1G53440	21.1979	9.22685	3.18567	-1.19198	0.000319034	-1.53424	0.00174773					Leucine-rich repeat transmembrane protein kinase	---	---	kinase activity (GO:0016301)	plasma membrane (GO:0005886)	---
AT3G63410	APG1	427.456	171.169	59.111	-1.31232	2.67274e-05	-1.53392	1.13673e-06					S-adenosyl-L-methionine-dependent methyltransferases superfamily protein	Encodes a MPBQ/MSBQ methyltransferase located in the chloroplast inner envelope membrane. Mutant plants lack plastoquinone (PQ), suggesting that the APG1 protein is involved in the methylation step of PQ biosynthesis. The gene product is also involved in tocopherol (vitamin E) biosynthesis.	vitamin E biosynthetic process (GO:0010189) /// plastoquinone biosynthetic process (GO:0010236) /// isopentenyl diphosphate biosynthetic process, mevalonate-independent pathway (GO:0019288) /// glucosinolate biosynthetic process (GO:0019761) /// phosphatidylglycerol biosynthetic process (GO:0006655)	2-methyl-6-phytyl-1,4-benzoquinone methyltransferase activity (GO:0051741) /// S-adenosylmethionine-dependent methyltransferase activity (GO:0008757) /// methyltransferase activity (GO:0008168)	chloroplast (GO:0009507) /// chloroplast inner membrane (GO:0009706) /// plastid (GO:0009536)	2.1.1.-, vitamin E biosynthesis (2-methyl-6-solanyl-1,4-benzoquinol methyltransferase||2-methyl-6-solanyl-1,4-benzoquinone methyltransferase||2-methyl-6-solanyl-1,4-benzoquinone methyltransferase) /// RXNQT-4372, plastoquinone-<i>9</i> biosynthesis (2-methyl-6-solanyl-1,4-benzoquinol methyltransferase||2-methyl-6-solanyl-1,4-benzoquinone methyltransferase||2-methyl-6-solanyl-1,4-benzoquinone meth…
AT4G20760	AT4G20760	43.3106	13.9086	4.83419	-1.63071	9.38928e-09	-1.52463	5.37441e-05					NAD(P)-binding Rossmann-fold superfamily protein	---	metabolic process (GO:0008152) /// starch biosynthetic process (GO:0019252)	oxidoreductase activity (GO:0016491)	---	---
AT3G63510	AT3G63510	26.2163	12.109	4.22973	-1.10636	0.000628539	-1.51744	0.000399362					FMN-linked oxidoreductases superfamily protein	---	mRNA modification (GO:0016556) /// regulation of nitrogen utilization (GO:0006808) /// methylglyoxal catabolic process to D-lactate (GO:0019243)	---	---	---
AT1G49750	AT1G49750	320.497	17.433	6.11884	-4.19239	0	-1.51049	1.52814e-06					Leucine-rich repeat (LRR) family protein	---	cellular response to nitrogen starvation (GO:0006995)	---	---	---
AT3G13470	AT3G13470	112.456	6.70341	2.35846	-4.06029	0	-1.50705	5.54109e-05					TCP-1/cpn60 chaperonin family protein	---	chloroplast organization (GO:0009658) /// ovule development (GO:0048481)	---	mitochondrion (GO:0005739)	---
AT3G27830	RPL12-A	658.701	277.123	98.1798	-1.24106	3.18045e-05	-1.49703	5.70691e-08					ribosomal protein L12-A	50S ribosomal protein L12-A	translation (GO:0006412)	structural constituent of ribosome (GO:0003735)	large ribosomal subunit (GO:0015934) /// plastid large ribosomal subunit (GO:0000311) /// chloroplast thylakoid membrane (GO:0009535)	---
AT1G13170	ORP1D	9.79649	4.54726	1.61775	-1.09924	0.00552015	-1.491	0.00877752					OSBP(oxysterol binding protein)-related protein 1D	---	steroid metabolic process (GO:0008202)	oxysterol binding (GO:0008142)	---	---
AT1G11860	AT1G11860	783.637	291.805	104.243	-1.41715	2.88035e-05	-1.48505	1.02343e-06					Glycine cleavage T-protein family	---	regulation of cell size (GO:0008361) /// regulation of meristem growth (GO:0010075) /// chloroplast organization (GO:0009658) /// growth (GO:0040007) /// pattern specification process (GO:0007389) /// carotenoid biosynthetic process (GO:0016117) /// hydrogen peroxide catabolic process (GO:0042744) /// ovule development (GO:0048481) /// glycine catabolic process (GO:0006546) /// cysteine biosynthe…	aminomethyltransferase activity (GO:0004047)	---	2.1.2.10, glycine cleavage complex (aminomethyltransferase)
AT2G47590	PHR2	138.884	57.2067	20.5575	-1.27159	2.80035e-06	-1.47652	3.70758e-08					photolyase/blue-light receptor 2	photolyase/blue light photoreceptor PHR2 (PHR2) mRNA,	starch biosynthetic process (GO:0019252) /// carotenoid biosynthetic process (GO:0016117) /// isopentenyl diphosphate biosynthetic process, mevalonate-independent pathway (GO:0019288) /// maltose metabolic process (GO:0000023) /// DNA repair (GO:0006281) /// phosphatidylglycerol biosynthetic process (GO:0006655)	DNA photolyase activity (GO:0003913)	cellular_component (GO:0005575)	---
AT2G42610	LSH10	26.9877	8.20831	2.97518	-1.70912	5.75547e-05	-1.46411	0.0213385					Protein of unknown function (DUF640)	---	biological_process (GO:0008150)	molecular_function (GO:0003674)	cellular_component (GO:0005575)	---
AT2G25830	AT2G25830	52.6249	24.9478	9.05862	-1.0688	7.35444e-05	-1.46155	9.28291e-07					YebC-related	---	vitamin B6 biosynthetic process (GO:0042819) /// aromatic amino acid family biosynthetic process (GO:0009073) /// iron-sulfur cluster assembly (GO:0016226)	---	---	---
AT3G10520	AHB2	133.826	8.45975	3.07467	-3.97557	0	-1.46019	0.00291533					haemoglobin 2	class 2 non-symbiotic hemoglobin	triglyceride biosynthetic process (GO:0019432) /// fatty acid metabolic process (GO:0006631) /// response to cytokinin stimulus (GO:0009735)	oxygen transporter activity (GO:0005344)	cellular_component (GO:0005575)	---
AT1G16000	AT1G16000	33.8695	14.8126	5.38999	-1.18513	0.0022985	-1.45848	0.00564094					---	---	biological_process (GO:0008150)	molecular_function (GO:0003674)	cellular_component (GO:0005575)	---
AT1G09340	CRB	864.076	369.387	134.557	-1.21799	0.000253547	-1.45692	1.54905e-06					chloroplast RNA binding	Encodes CHLOROPLAST RNA BINDING (CRB), a putative RNA-binding protein. CRB is important for the proper functioning of the chloroplast. Mutations in CRB also affects the circadian system, altering the expression of both oscillator and output genes.	regulation of plant-type hypersensitive response (GO:0010363) /// regulation of hydrogen peroxide metabolic process (GO:0010310) /// ncRNA metabolic process (GO:0034660) /// protein targeting to membrane (GO:0006612) /// defense response to fungus (GO:0050832) /// pentose-phosphate shunt (GO:0006098) /// response to blue light (GO:0009637) /// negative regulation of defense response (GO:0031348) …	RNA binding (GO:0003723) /// protein binding (GO:0005515)	plastoglobule (GO:0010287) /// ribosome (GO:0005840) /// stromule (GO:0010319) /// peroxisome (GO:0005777)	---
AT2G31170	SYCO ARATH	25.9469	11.3254	4.13169	-1.18796	0.000115673	-1.45476	8.31642e-05					Cysteinyl-tRNA synthetase, class Ia family protein	---	chloroplast organization (GO:0009658) /// regulation of programmed cell death (GO:0043067) /// cristae formation (GO:0042407) /// polar nucleus fusion (GO:0010197) /// cysteinyl-tRNA aminoacylation (GO:0006423) /// ovule development (GO:0048481)	ATP binding (GO:0005524) /// cysteine-tRNA ligase activity (GO:0004817)	chloroplast (GO:0009507) /// cytosol (GO:0005829) /// mitochondrion (GO:0005739)	6.1.1.16, tRNA charging pathway (cysteine-tRNA ligase)
AT5G45680	ATFKBP13	181.135	79.3834	29.03	-1.18212	9.22905e-06	-1.45129	1.88569e-07					FK506-binding protein 13	Peptidyl-Prolyl Isomerase located in chloroplast thylakoid lumen	peptidyl-proline modification (GO:0018208) /// carotenoid biosynthetic process (GO:0016117) /// stomatal complex morphogenesis (GO:0010103) /// isopentenyl diphosphate biosynthetic process, mevalonate-independent pathway (GO:0019288) /// unsaturated fatty acid biosynthetic process (GO:0006636) /// chlorophyll biosynthetic process (GO:0015995)	protein binding (GO:0005515) /// FK506 binding (GO:0005528) /// peptidyl-prolyl cis-trans isomerase activity (GO:0003755)	chloroplast thylakoid lumen (GO:0009543) /// membrane (GO:0016020)	---
AT3G62530	AT3G62530	384.22	168.17	61.8227	-1.18398	2.50976e-05	-1.44372	9.62078e-08					ARM repeat superfamily protein	---	biological_process (GO:0008150)	lyase activity (GO:0016829) /// zinc ion binding (GO:0008270)	phycobilisome (GO:0030089) /// mitochondrion (GO:0005739)	---
AT3G63200	PLP9	15.9548	2.86715	1.05709	-2.46827	3.14142e-12	-1.43952	0.00965513					PATATIN-like protein 9	---	regulation of meristem growth (GO:0010075)	nutrient reservoir activity (GO:0045735)	cellular_component (GO:0005575)	---
AT3G27850	RPL12-C	363.17	112.828	41.6883	-1.67849	4.51029e-10	-1.43641	9.17301e-08					ribosomal protein L12-C	50S ribosomal protein L12-C	translation (GO:0006412)	structural constituent of ribosome (GO:0003735)	large ribosomal subunit (GO:0015934) /// plastid large ribosomal subunit (GO:0000311) /// chloroplast thylakoid membrane (GO:0009535)	---
AT1G43560	Aty2	174.53	77.1825	28.7317	-1.1691	9.96392e-06	-1.42563	3.03884e-07					thioredoxin Y2	---	starch biosynthetic process (GO:0019252) /// response to light stimulus (GO:0009416) /// thylakoid membrane organization (GO:0010027) /// maltose metabolic process (GO:0000023) /// positive regulation of catalytic activity (GO:0043085)	enzyme activator activity (GO:0008047) /// oxidoreductase activity, acting on a sulfur group of donors, disulfide as acceptor (GO:0016671)	chloroplast (GO:0009507)	---
AT5G55220	AT5G55220	136.083	66.1899	24.7955	-1.03177	0.000204145	-1.41653	1.36222e-07					trigger factor type chaperone family protein	---	thylakoid membrane organization (GO:0010027) /// carotenoid biosynthetic process (GO:0016117) /// chloroplast relocation (GO:0009902) /// isopentenyl diphosphate biosynthetic process, mevalonate-independent pathway (GO:0019288) /// ncRNA metabolic process (GO:0034660) /// maltose metabolic process (GO:0000023) /// protein folding (GO:0006457) /// starch biosynthetic process (GO:0019252) /// mRNA …	peptidyl-prolyl cis-trans isomerase activity (GO:0003755)	---	---
AT3G15680	AT3G15680	11.7356	3.78463	1.42151	-1.62464	0.000174755	-1.41273	0.0266698					Ran BP2/NZF zinc finger-like superfamily protein	---	plant-type cell wall organization (GO:0009664) /// cell wall modification (GO:0042545) /// biological_process (GO:0008150)	---	---	---
AT5G20720	CPN20	617.579	215.632	81.3903	-1.51002	7.81929e-06	-1.40564	7.85194e-06					chaperonin 20	Encodes a chloroplast co-chaperonin with similarity to CPN21 from spinach, E.coli GroES.	chloroplast organization (GO:0009658) /// response to cold (GO:0009409) /// isopentenyl diphosphate biosynthetic process, mevalonate-independent pathway (GO:0019288) /// gluconeogenesis (GO:0006094) /// ovule development (GO:0048481) /// glycolysis (GO:0006096) /// response to cadmium ion (GO:0046686) /// cysteine biosynthetic process (GO:0019344) /// response to salt stress (GO:0009651)	calmodulin binding (GO:0005516) /// copper ion binding (GO:0005507)	chloroplast (GO:0009507) /// plastid (GO:0009536)	---
AT5G14740	CA2	980.047	247.017	93.2891	-1.98021	2.19411e-09	-1.40483	2.23563e-06					carbonic anhydrase 2	Encodes a beta carbonic anhydrase likely to be localized in the cytoplasm. Expression of its mRNA is seen in etiolated seedlings and points to a possible nonphotosynthetic role for this isoform.	regulation of plant-type hypersensitive response (GO:0010363) /// regulation of hydrogen peroxide metabolic process (GO:0010310) /// defense response to bacterium (GO:0042742) /// detection of biotic stimulus (GO:0009595) /// protein targeting to membrane (GO:0006612) /// methylglyoxal catabolic process to D-lactate (GO:0019243) /// regulation of response to biotic stimulus (GO:0002831) /// defen…	carbonate dehydratase activity (GO:0004089) /// zinc ion binding (GO:0008270)	cytosol (GO:0005829) /// cytoplasm (GO:0005737) /// chloroplast thylakoid membrane (GO:0009535)	4.2.1.1, cyanate degradation (carbonate dehydratase)
AT1G56050	AT1G56050	78.9538	11.7616	4.46882	-2.73889	0	-1.39612	6.92156e-05					GTP-binding protein-related	---	heme biosynthetic process (GO:0006783) /// biological_process (GO:0008150)	---	---	---
AT1G51940	AT1G51940	31.9708	3.30871	1.25875	-3.26438	0	-1.39428	0.00200261					protein kinase family protein / peptidoglycan-binding LysM domain-containing protein	---	microtubule nucleation (GO:0007020)	kinase activity (GO:0016301)	---	---
AT3G27690	LHCB2.4	1851.58	217.941	83.1114	-3.07871	0	-1.39082	1.08976e-06					photosystem II light harvesting complex gene 2.3	Encodes Lhcb2.4. Belongs to the Lhc super-gene family encodes the light-harvesting chlorophyll a/b-binding (LHC) proteins that constitute the antenna system of the photosynthetic apparatus.	cellular response to water deprivation (GO:0042631) /// regulation of proton transport (GO:0010155) /// photosynthesis (GO:0015979) /// rRNA processing (GO:0006364) /// response to red light (GO:0010114) /// response to high light intensity (GO:0009644) /// response to sucrose stimulus (GO:0009744) /// response to far red light (GO:0010218) /// response to blue light (GO:0009637)	chlorophyll binding (GO:0016168)	light-harvesting complex (GO:0030076) /// chloroplast thylakoid membrane (GO:0009535)	---
AT4G39040	AT4G39040	80.6354	28.2417	10.7713	-1.50556	4.20365e-06	-1.39063	0.000240812					RNA-binding CRS1 / YhbY (CRM) domain protein	---	positive regulation of transcription, DNA-dependent (GO:0045893) /// carotenoid biosynthetic process (GO:0016117) /// isopentenyl diphosphate biosynthetic process, mevalonate-independent pathway (GO:0019288) /// aromatic amino acid family biosynthetic process (GO:0009073) /// iron-sulfur cluster assembly (GO:0016226) /// biological_process (GO:0008150)	---	---	---
AT2G42220	AT2G42220	680.793	164.231	62.8981	-2.04346	7.71423e-12	-1.38463	6.62287e-06					Rhodanese/Cell cycle control phosphatase superfamily protein	---	cysteine biosynthetic process (GO:0019344) /// photosynthesis, light reaction (GO:0019684) /// stomatal complex morphogenesis (GO:0010103) /// biological_process (GO:0008150)	molecular_function (GO:0003674)	chloroplast thylakoid membrane (GO:0009535)	---
AT5G05740	ATEGY2	76.9956	35.5329	13.6444	-1.10759	3.40942e-05	-1.38085	2.22073e-06					ethylene-dependent gravitropism-deficient and yellow-green-like 2	S2P-like putative metalloprotease, also contain transmembrane helices near their C-termini and many of them, five of seven, contain a conserved zinc-binding motif HEXXH. Homolog of EGY1. Each of the EGY1 and EGY-like proteins share two additional highly conserved motifs, the previously reported NPDG motif (aa 442454 in EGY1, Rudner et al., 1999) and a newly defined GNLR motif (aa 171179 in EGY1…	thylakoid membrane organization (GO:0010027) /// vegetative to reproductive phase transition of meristem (GO:0010228) /// isopentenyl diphosphate biosynthetic process, mevalonate-independent pathway (GO:0019288) /// ovule development (GO:0048481) /// proteolysis (GO:0006508) /// iron-sulfur cluster assembly (GO:0016226) /// stomatal complex morphogenesis (GO:0010103) /// phosphatidylglycerol bios…	metalloendopeptidase activity (GO:0004222)	chloroplast thylakoid membrane (GO:0009535)	---
AT1G12900	GAPA-2	2384.02	320.003	123.452	-2.88921	3.74718e-13	-1.37413	1.85378e-05					glyceraldehyde 3-phosphate dehydrogenase A subunit 2	---	photosynthetic electron transport in photosystem I (GO:0009773) /// photosynthesis, light reaction (GO:0019684) /// photosynthesis (GO:0015979) /// glycolysis (GO:0006096) /// rRNA processing (GO:0006364) /// photosystem II assembly (GO:0010207) /// plastid organization (GO:0009657) /// regulation of protein dephosphorylation (GO:0035304) /// stomatal complex morphogenesis (GO:0010103)	---	---	1.2.1.13, Calvin-Benson-Bassham cycle (AB-GADPH) /// 1.2.1.13, Calvin-Benson-Bassham cycle (A4-GADPH) /// 1.2.1.12, gluconeogenesis (A4-GADPH) /// 1.2.1.12, gluconeogenesis (AB-GADPH) /// 1.2.1.12, glycolysis I (plastidic) (A4-GADPH) /// 1.2.1.12, glycolysis I (plastidic) (AB-GADPH) /// 1.2.1.12, glycolysis IV (plant cytosol) (A4-GADPH) /// 1.2.1.12, glycolysis IV (plant cytosol) (AB-GADPH)
AT2G05990	MOD1	53.5608	23.8099	9.1873	-1.16159	0.000410745	-1.37385	7.65902e-05					NAD(P)-binding Rossmann-fold superfamily protein	Encodes enoyl-ACP reductase a component of the fatty acid synthase complex. A reduced function mutation in this gene, mod1, was found in a screen for premature cell death mutants. Mutant plants have reduced lipid level and pleiotropic morphological defects, including chlorotic and abnormally shaped leaves.	sterol biosynthetic process (GO:0016126) /// Golgi organization (GO:0007030) /// brassinosteroid biosynthetic process (GO:0016132) /// acetyl-CoA metabolic process (GO:0006084) /// response to salt stress (GO:0009651) /// fatty acid biosynthetic process (GO:0006633) /// calcium ion transport (GO:0006816)	copper ion binding (GO:0005507) /// enoyl-[acyl-carrier-protein] reductase activity (GO:0016631) /// enoyl-[acyl-carrier-protein] reductase (NADH) activity (GO:0004318) /// oxidoreductase activity (GO:0016491)	fatty acid synthase complex (GO:0005835)	1.3.1.10, fatty acid elongation -- saturated (enoyl-[acyl-carrier-protein] reductase||enoyl-[acyl-carrier-protein] reductase||enoyl-[acyl-carrier-protein] reductase||enoyl-[acyl-carrier-protein] reductase||enoyl-[acyl-carrier-protein] reductase||enoyl-[acyl-carrier-protein] reductase||enoyl-[acyl-carrier-protein] reductase||enoyl-[acyl-carrier-protein] reductase)
AT1G53240	mMDH1	269.326	68.9499	26.6812	-1.9577	5.61811e-13	-1.36972	3.59371e-07					Lactate/malate dehydrogenase family protein	---	response to temperature stimulus (GO:0009266) /// response to cold (GO:0009409) /// gluconeogenesis (GO:0006094) /// glycolysis (GO:0006096) /// response to cadmium ion (GO:0046686) /// Golgi organization (GO:0007030) /// hyperosmotic response (GO:0006972) /// water transport (GO:0006833) /// peptidyl-cysteine S-nitrosylation (GO:0018119) /// response to salt stress (GO:0009651)	L-malate dehydrogenase activity (GO:0030060) /// copper ion binding (GO:0005507)	apoplast (GO:0048046) /// mitochondrion (GO:0005739)	1.1.1.37, glyoxylate cycle (malate dehydrogenase) /// 1.1.1.37, TCA cycle variation III (eukaryotic) (malate dehydrogenase) /// 1.1.1.37, TCA cycle variation V (plant) (malate dehydrogenase)
AT5G14920	AT5G14920	66.2097	25.961	10.0511	-1.34267	6.0531e-07	-1.36899	8.32271e-06					Gibberellin-regulated family protein	---	response to gibberellin stimulus (GO:0009739)	protein binding (GO:0005515)	---	---
AT4G18370	AT4G18370	48.8384	21.7896	8.44058	-1.15634	5.06588e-05	-1.36822	6.97725e-05					DEGP protease 5	Encodes DEG5. Forms a hexamer with DEG8 in the thylakoid lumen. Involved in the cleavage of photodamaged D2 protein of photosystem II (PSII).	mRNA modification (GO:0016556) /// proteolysis (GO:0006508) /// photosystem II repair (GO:0010206)	serine-type peptidase activity (GO:0008236)	chloroplast thylakoid lumen (GO:0009543)	---
AT3G23940	AT3G23940	51.8668	7.65205	2.96446	-2.75286	0	-1.36808	5.10992e-05					dehydratase family	---	pyrimidine ribonucleotide biosynthetic process (GO:0009220) /// pollen development (GO:0009555)	copper ion binding (GO:0005507) /// catalytic activity (GO:0003824)	plastid (GO:0009536)	4.2.1.9, isoleucine biosynthesis I (from threonine) (dihydroxyacid dehydrogenase||dihydroxyacid dehydratase) /// 4.2.1.9, valine biosynthesis (dihydroxyacid dehydrogenase||dihydroxyacid dehydratase)
AT5G19240	AT5G19240	204.2	24.0352	9.32518	-3.07873	0	-1.36595	0.000197435					Glycoprotein membrane precursor GPI-anchored	---	tryptophan catabolic process (GO:0006569) /// indoleacetic acid biosynthetic process (GO:0009684) /// biological_process (GO:0008150)	molecular_function (GO:0003674)	---	---
AT4G25630	FIB2	13.4286	2.26251	0.878216	-2.56128	1.21893e-09	-1.36528	0.0445415					fibrillarin 2	encodes a fibrillarin, a key nucleolar protein in eukaryotes which associates with box C/D small nucleolar RNAs (snoRNAs) directing 2'-O-ribose methylation of the rRNA. This gene also encodes a novel box C/D snoRNA, U60.2f in its fifth intron that accumulates in seedlings and that their targeted residue on the 25 S rRNA is methylated.	nucleotide biosynthetic process (GO:0009165) /// pyrimidine ribonucleotide biosynthetic process (GO:0009220) /// RNA methylation (GO:0001510) /// purine nucleotide biosynthetic process (GO:0006164) /// rRNA processing (GO:0006364)	RNA binding (GO:0003723) /// snoRNA binding (GO:0030515)	nucleolus (GO:0005730) /// mediator complex (GO:0016592)	---
AT5G52540	AT5G52540	48.5119	23.8906	9.28745	-1.01386	0.000165458	-1.36309	2.29749e-06					Protein of unknown function (DUF819)	---	---	---	---	---
AT1G31860	AT-IE	22.2307	5.50769	2.14147	-2.005	9.04611e-09	-1.36284	0.0083704					histidine biosynthesis bifunctional protein (HISIE)	encodes a bifunctional protein that has phosphoribosyl-ATP pyrophosphohydrolase (PRA-PH) and phosphoribosyl-AMP cyclohydrolase (PRA-CH) activities.	nucleotide biosynthetic process (GO:0009165) /// histidine biosynthetic process (GO:0000105)	phosphoribosyl-ATP diphosphatase activity (GO:0004636) /// phosphoribosyl-AMP cyclohydrolase activity (GO:0004635)	---	3.5.4.19, histidine biosynthesis (phosphoribosyl-ATP pyrophosphohydrolase||phosphoribosyl-AMP cyclohydrolase) /// 3.6.1.31, histidine biosynthesis (phosphoribosyl-ATP pyrophosphohydrolase||phosphoribosyl-AMP cyclohydrolase)
AT2G26730	AT2G26730	27.5647	13.6305	5.30076	-1.00795	0.000181712	-1.36257	3.66258e-06					Leucine-rich repeat protein kinase family protein	---	regulation of cell size (GO:0008361) /// brassinosteroid biosynthetic process (GO:0016132) /// plant-type cell wall biogenesis (GO:0009832) /// sterol biosynthetic process (GO:0016126) /// plant-type cell wall organization (GO:0009664) /// auxin polar transport (GO:0009926) /// protein phosphorylation (GO:0006468) /// transmembrane receptor protein tyrosine kinase signaling pathway (GO:0007169) /…	ATP binding (GO:0005524) /// protein serine/threonine kinase activity (GO:0004674)	---	---
AT4G23290	CRK21	36.725	10.0057	3.91123	-1.86792	2.50264e-08	-1.35512	0.00158657					cysteine-rich RLK (RECEPTOR-like protein kinase) 21	Encodes a cysteine-rich receptor-like protein kinase.	---	kinase activity (GO:0016301)	mitochondrion (GO:0005739)	---
AT4G37110	AT4G37110	9.81118	2.41741	0.95488	-2.01293	2.07477e-07	-1.34007	0.0235872					Zinc-finger domain of monoamine-oxidase A repressor R1	---	---	---	---	---
AT1G01080	AT1G01080	100.859	38.8017	15.4305	-1.37011	2.13997e-07	-1.33034	2.12571e-06					RNA-binding (RRM/RBD/RNP motifs) family protein	---	stomatal complex morphogenesis (GO:0010103) /// isopentenyl diphosphate biosynthetic process, mevalonate-independent pathway (GO:0019288) /// biological_process (GO:0008150) /// phosphatidylglycerol biosynthetic process (GO:0006655)	RNA binding (GO:0003723)	---	---
AT3G52500	AT3G52500	70.8141	23.9119	9.51788	-1.55827	5.85932e-09	-1.32902	5.15976e-06					Eukaryotic aspartyl protease family protein	---	polysaccharide biosynthetic process (GO:0000271) /// proteolysis (GO:0006508) /// glycine catabolic process (GO:0006546)	---	plant-type cell wall (GO:0009505)	---
AT2G28740	HIS4	128.447	59.8632	23.929	-1.0934	9.71097e-05	-1.32291	7.04939e-05					histone H4	histone 4	response to water deprivation (GO:0009414)	DNA binding (GO:0003677)	nucleosome (GO:0000786)	---
AT5G13140	AT5G13140	52.2836	11.1361	4.45239	-2.22309	1.25538e-13	-1.32259	0.00202512					Pollen Ole e 1 allergen and extensin family protein	---	regulation of cell size (GO:0008361) /// growth (GO:0040007) /// pattern specification process (GO:0007389) /// multidimensional cell growth (GO:0009825) /// cysteine biosynthetic process (GO:0019344) /// cell wall organization (GO:0071555) /// auxin polar transport (GO:0009926) /// root hair elongation (GO:0048767) /// cell tip growth (GO:0009932) /// anthocyanin accumulation in tissues in respo…	molecular_function (GO:0003674)	---	---
AT2G32640	AT2G32640	32.801	16.1242	6.4514	-1.01648	8.86593e-05	-1.32154	7.30405e-05					Lycopene beta/epsilon cyclase protein	---	---	---	---	---
AT1G21880	LYM1	14.7311	5.07188	2.03047	-1.53024	2.8866e-06	-1.3207	0.00348716					lysm domain GPI-anchored protein 1 precursor	---	histone modification (GO:0016570) /// cell wall macromolecule catabolic process (GO:0016998) /// floral organ formation (GO:0048449) /// immune response (GO:0006955) /// regulation of flower development (GO:0009909)	peptidoglycan binding (GO:0042834)	anchored to membrane (GO:0031225)	---
AT3G15850	FAD5	178.311	36.0222	14.4499	-2.2994	0	-1.31783	3.52212e-06					fatty acid desaturase 5	Chloroplastic enzyme responsible for the synthesis of 16:1 fatty acids from galactolipids and sulpholipids. Uses ferredoxin as electron donor.	long-chain fatty acid metabolic process (GO:0001676) /// carotenoid biosynthetic process (GO:0016117) /// isopentenyl diphosphate biosynthetic process, mevalonate-independent pathway (GO:0019288) /// defense response to insect (GO:0002213) /// fatty acid biosynthetic process (GO:0006633) /// unsaturated fatty acid biosynthetic process (GO:0006636) /// photoinhibition (GO:0010205) /// chlorophyll …	oxidoreductase activity (GO:0016491) /// 16:0 monogalactosyldiacylglycerol desaturase activity (GO:0009979)	thylakoid (GO:0009579)	1.14.99.-, glycolipid desaturation (palmitate &omega;-9 desaturase||palmitate &omega;-9 desaturase||palmitate desaturase) /// 1.14.99.-, glycolipid desaturation (palmitate &omega;-9 desaturase||palmitate &omega;-9 desaturase||palmitate desaturase) /// 1.14.99.-, glycolipid desaturation (palmitate &omega;-9 desaturase||palmitate &omega;-9 desaturase||palmitate desaturase)
AT2G30200	AT2G30200	56.5009	18.626	7.5064	-1.59292	2.7445e-09	-1.31113	3.99076e-05					catalytics;transferases;[acyl-carrier-protein] S-malonyltransferases;binding	---	ubiquinone biosynthetic process (GO:0006744)	---	---	2.3.1.39, fatty acid biosynthesis initiation I ([acyl-carrier protein] S-malonyltransferase)
AT1G32200	ATS1	81.9656	36.3549	14.7522	-1.16484	0.000452695	-1.30122	0.000252387					phospholipid/glycerol acyltransferase family protein	Encodes a chloroplast glycerol-3-phosphate acyltransferase.Involved in the biosynthesis of chloroplast phosphatidylglycerol.	carotenoid biosynthetic process (GO:0016117) /// isopentenyl diphosphate biosynthetic process, mevalonate-independent pathway (GO:0019288) /// unsaturated fatty acid biosynthetic process (GO:0006636) /// chlorophyll biosynthetic process (GO:0015995) /// phosphatidylglycerol biosynthetic process (GO:0006655)	glycerol-3-phosphate O-acyltransferase activity (GO:0004366)	chloroplast stroma (GO:0009570) /// plastid (GO:0009536)	2.3.1.15, triacylglycerol biosynthesis (glycerol-3-phosphate O-acyltransferase) /// 2.3.1.15, CDP-diacylglycerol biosynthesis I (glycerol-3-phosphate O-acyltransferase) /// 2.3.1.15, CDP-diacylglycerol biosynthesis II (glycerol-3-phosphate O-acyltransferase)
AT2G36145	AT2G36145	198.59	90.1757	36.8975	-1.13095	2.1267e-05	-1.28922	3.7989e-06					---	---	starch biosynthetic process (GO:0019252) /// pentose-phosphate shunt (GO:0006098) /// maltose metabolic process (GO:0000023) /// positive regulation of catalytic activity (GO:0043085) /// biological_process (GO:0008150)	molecular_function (GO:0003674)	chloroplast thylakoid membrane (GO:0009535)	---
AT1G55140	AT1G55140	73.004	34.4843	14.1135	-1.074	9.02593e-05	-1.28886	5.8619e-05					Ribonuclease III family protein	---	---	---	---	---
AT2G06925	ATSPLA2-ALPHA	83.509	21.8414	8.96984	-1.92684	3.52069e-11	-1.28391	0.00132598					Phospholipase A2 family protein	Encodes a secretory phospholipase A2 enzyme, which specifically hydrolyzes the sn-2 position of phospholipids. The enzyme has a preference towards linoleoyl acyl chain over palmitoyl acyl chain. It also has a slight preference for phosphatidylcholine over phosphatidylethanolamine.	---	phospholipase A2 activity (GO:0004623)	Golgi apparatus (GO:0005794) /// vacuole (GO:0005773)	3.1.1.4, phospholipases (phospholipase A2)
AT3G48090	EDS1	25.9148	12.1719	5.00151	-1.08219	6.09576e-05	-1.28312	2.58546e-05					alpha/beta-Hydrolases superfamily protein	Component of R gene-mediated disease resistance in Arabidopsis thaliana with homology to eukaryotic lipases.	negative regulation of programmed cell death (GO:0043069) /// regulation of plant-type hypersensitive response (GO:0010363) /// regulation of hydrogen peroxide metabolic process (GO:0010310) /// response to bacterium (GO:0009617) /// response to endoplasmic reticulum stress (GO:0034976) /// lipid metabolic process (GO:0006629) /// protein targeting to membrane (GO:0006612) /// defense response to…	protein binding (GO:0005515) /// lipase activity (GO:0016298) /// triglyceride lipase activity (GO:0004806) /// signal transducer activity (GO:0004871)	---	---
AT4G34290	AT4G34290	106.992	19.4083	8.02579	-2.45473	0	-1.27395	0.00115157					SWIB/MDM2 domain superfamily protein	---	biological_process (GO:0008150)	molecular_function (GO:0003674)	---	---
AT1G14460	AT1G14460	4.75757	2.2081	0.917319	-1.09939	0.000997728	-1.26731	0.00338828					AAA-type ATPase family protein	---	---	---	---	---
AT3G24480	AT3G24480	50.9894	6.7407	2.80912	-2.9112	0	-1.26278	0.00286233					Leucine-rich repeat (LRR) family protein	---	---	structural constituent of cell wall (GO:0005199)	plant-type cell wall (GO:0009505)	---
AT1G77940	AT1G77940	214.385	86.1043	35.9537	-1.30802	8.25193e-07	-1.25995	1.11872e-05					Ribosomal protein L7Ae/L30e/S12e/Gadd45 family protein	---	translation (GO:0006412)	structural constituent of ribosome (GO:0003735)	cytosolic large ribosomal subunit (GO:0022625) /// cytosolic ribosome (GO:0022626)	---
AT5G27330	AT5G27330	5.15693	2.4809	1.04054	-1.04762	0.00627262	-1.25353	0.0121653					Prefoldin chaperone subunit family protein	---	nucleotide biosynthetic process (GO:0009165) /// transcription factor import into nucleus (GO:0042991)	---	endoplasmic reticulum (GO:0005783)	---
AT1G22530	PATL2	21.5909	5.16541	2.17348	-2.05543	2.50495e-13	-1.24888	0.00100089					PATELLIN 2	---	transport (GO:0006810)	transporter activity (GO:0005215) /// protease binding (GO:0002020)	plasma membrane (GO:0005886)	---
AT1G21500	AT1G21500	619.38	185.496	78.2725	-1.7314	9.55091e-11	-1.24481	5.22301e-06					---	---	---	---	1-phosphatidylinositol-4-phosphate 3-kinase, class IA complex (GO:0005943)	---
AT4G15510	AT4G15510	69.3869	18.1456	7.67081	-1.92701	8.74995e-10	-1.24217	0.00745788					Photosystem II reaction center PsbP family protein	---	---	---	chloroplast thylakoid lumen (GO:0009543) /// oxygen evolving complex (GO:0009654) /// chloroplast photosystem II (GO:0030095)	---
AT1G73805	AT1G73805	10.2541	2.78444	1.1815	-1.87272	3.13599e-07	-1.23677	0.023209					Calmodulin binding protein-like	---	regulation of plant-type hypersensitive response (GO:0010363) /// regulation of hydrogen peroxide metabolic process (GO:0010310) /// defense response to bacterium (GO:0042742) /// detection of external stimulus (GO:0009581) /// detection of biotic stimulus (GO:0009595) /// response to bacterium (GO:0009617) /// regulation of systemic acquired resistance (GO:0010112) /// response to molecule of ba…	sequence-specific DNA binding (GO:0043565) /// calmodulin binding (GO:0005516) /// sequence-specific DNA binding transcription factor activity (GO:0003700)	nucleus (GO:0005634)	---
AT1G18060	AT1G18060	179.401	81.6307	34.6501	-1.12797	2.32419e-05	-1.23625	6.13536e-06					---	---	thylakoid membrane organization (GO:0010027) /// myo-inositol hexakisphosphate biosynthetic process (GO:0010264) /// pentose-phosphate shunt (GO:0006098) /// biological_process (GO:0008150)	---	---	---
AT1G29920	CAB2	7776.26	1338.7	570.318	-2.53021	1.53017e-09	-1.23099	0.00209763					chlorophyll A/B-binding protein 2	Encodes lhcb1.1 a component of the LHCIIb light harvesting complex associated with photosystem II.	response to red light (GO:0010114) /// response to fructose stimulus (GO:0009750) /// photosynthesis (GO:0015979) /// response to far red light (GO:0010218) /// response to blue light (GO:0009637)	chlorophyll binding (GO:0016168)	light-harvesting complex (GO:0030076) /// chloroplast thylakoid membrane (GO:0009535)	---
AT2G44210	AT2G44210	101.653	28.1649	12.0333	-1.84365	1.99081e-12	-1.22686	1.51381e-05					Protein of Unknown Function (DUF239)	---	biological_process (GO:0008150)	---	---	---
AT1G21250	WAK1	93.0716	8.62866	3.68691	-3.4231	0	-1.22672	0.000180318					cell wall-associated kinase	cell wall-associated kinase, may function as a signaling receptor of extracellular matrix component such as oligogalacturonides.	defense response, incompatible interaction (GO:0009814) /// negative regulation of programmed cell death (GO:0043069) /// regulation of plant-type hypersensitive response (GO:0010363) /// defense response to bacterium (GO:0042742) /// response to salicylic acid stimulus (GO:0009751) /// protein targeting to membrane (GO:0006612) /// regulation of defense response (GO:0031347) /// cell surface rec…	protein binding (GO:0005515) /// kinase activity (GO:0016301)	plasma membrane (GO:0005886) /// plant-type cell wall (GO:0009505)	---
AT3G14930	HEME1	216.63	58.4089	24.971	-1.88294	9.71053e-09	-1.22594	5.10184e-05					Uroporphyrinogen decarboxylase	---	response to cadmium ion (GO:0046686) /// tryptophan catabolic process (GO:0006569) /// indoleacetic acid biosynthetic process (GO:0009684)	uroporphyrinogen decarboxylase activity (GO:0004853)	---	4.1.1.37, chlorophyllide <i>a</i> biosynthesis I (uroporphyrinogen decarboxylase) /// 4.1.1.37, heme biosynthesis from uroporphyrinogen-III I (uroporphyrinogen decarboxylase)
AT1G68890	AT1G68890	16.9812	7.65059	3.27216	-1.14227	1.57262e-05	-1.22533	2.08681e-05					magnesium ion binding;thiamin pyrophosphate binding;hydro-lyases;catalytics;2-succinyl-5-enolpyruvyl-6-hydroxy-3-cyclohexene-1-carboxylic-acid synthases	Homologous to the four eubacterial men genes involved in menanoquinone biosynthesis. Studies of mutants defective in this gene demonstrated its involvement in phylloquinone biosynthesis in Arabidopsis.	phylloquinone biosynthetic process (GO:0042372) /// photosystem I stabilization (GO:0042550)	---	---	RXN-9311, 1,4-dihydroxy-2-naphthoate biosynthesis II (plants) (PHYLLO [multifunctional]) /// 4.2.1.113, 1,4-dihydroxy-2-naphthoate biosynthesis II (plants) (PHYLLO [multifunctional]) /// 2.2.1.9, 1,4-dihydroxy-2-naphthoate biosynthesis II (plants) (PHYLLO [multifunctional]) /// 3.1.2.2, acyl-CoA hydrolysis (PHYLLO [multifunctional])
AT5G07860	AT5G07860	16.5439	7.23321	3.09483	-1.18556	0.000165886	-1.22478	0.00265971					HXXXD-type acyl-transferase family protein	---	---	transferase activity (GO:0016740)	cellular_component (GO:0005575)	---
AT4G39710	FKBP16-2	110.235	42.0741	18.0354	-1.38154	2.64222e-06	-1.2221	0.000167172					FK506-binding protein 16-2	---	peptidyl-proline modification (GO:0018208) /// protein peptidyl-prolyl isomerization (GO:0000413)	protein binding (GO:0005515) /// FK506 binding (GO:0005528) /// NADH dehydrogenase (plastoquinone) activity (GO:0031679) /// peptidyl-prolyl cis-trans isomerase activity (GO:0003755)	chloroplast thylakoid lumen (GO:0009543) /// NAD(P)H dehydrogenase complex (plastoquinone) (GO:0010598) /// chloroplast thylakoid membrane (GO:0009535)	---
AT4G25050	ACP4	1111.82	125.092	54.1323	-3.14383	0	-1.20843	1.69228e-05					acyl carrier protein 4	encodes an acyl carrier protein predominantly expressed in leaves. Gene expression is upregulated by light.	cuticle development (GO:0042335) /// isopentenyl diphosphate biosynthetic process, mevalonate-independent pathway (GO:0019288) /// regulation of proton transport (GO:0010155) /// rRNA processing (GO:0006364) /// fatty acid biosynthetic process (GO:0006633) /// response to high light intensity (GO:0009644) /// response to light stimulus (GO:0009416) /// photosystem II assembly (GO:0010207) /// res…	ACP phosphopantetheine attachment site binding involved in fatty acid biosynthetic process (GO:0000036)	---	---
AT2G36620	RPL24A	185.694	58.9964	25.5466	-1.6462	6.05786e-10	-1.2075	3.62715e-05					ribosomal protein L24	RPL24A encodes ribosomal protein L24, homolog of cytosolic RPL24, found in archaea and higher eukaryotes. Arabidopsis has two RPL24 homologs, RPL24A (AT2G36620) and RPL24B (AT3G53020).	RNA methylation (GO:0001510) /// translation (GO:0006412) /// ribosome biogenesis (GO:0042254)	structural constituent of ribosome (GO:0003735)	cytosolic large ribosomal subunit (GO:0022625) /// ribosome (GO:0005840)	---
AT1G48480	AT1G48480	19.6832	5.37905	2.33977	-1.86351	6.98495e-11	-1.20099	0.00180465					receptor-like kinase 1	Arabidopsis thaliana receptor-like protein kinase (RKL1) gene	regulation of meristem growth (GO:0010075) /// protein phosphorylation (GO:0006468) /// transmembrane receptor protein tyrosine kinase signaling pathway (GO:0007169)	ATP binding (GO:0005524) /// kinase activity (GO:0016301) /// protein serine/threonine kinase activity (GO:0004674)	---	---
AT2G37450	AT2G37450	25.3026	9.06927	3.95378	-1.47219	4.07245e-05	-1.19775	0.00419798					nodulin MtN21 /EamA-like transporter family protein	---	mRNA modification (GO:0016556)	---	---	---
AT4G09650	AT4G09650	1910.98	363.108	158.503	-2.38781	2.27463e-14	-1.19589	4.26555e-05					ATP synthase delta-subunit gene	Encodes the chloroplast ATPase delta-subunit.	regulation of plant-type hypersensitive response (GO:0010363) /// glucosinolate metabolic process (GO:0019760) /// regulation of hydrogen peroxide metabolic process (GO:0010310) /// defense response to bacterium (GO:0042742) /// detection of biotic stimulus (GO:0009595) /// photosynthesis (GO:0015979) /// protein targeting to membrane (GO:0006612) /// regulation of response to biotic stimulus (GO…	---	plastoglobule (GO:0010287) /// stromule (GO:0010319) /// chloroplast thylakoid membrane (GO:0009535)	---
AT4G26670	AT4G26670	78.4976	24.9955	10.9134	-1.64295	5.42485e-10	-1.19557	0.00013106					Mitochondrial import inner membrane translocase subunit Tim17/Tim22/Tim23 family protein	---	circadian rhythm (GO:0007623) /// protein transport (GO:0015031)	P-P-bond-hydrolysis-driven protein transmembrane transporter activity (GO:0015450)	mitochondrial inner membrane presequence translocase complex (GO:0005744)	---
AT1G80560	ATIMD2	31.6505	9.2256	4.02832	-1.77048	5.3974e-10	-1.19546	0.0016089					isopropylmalate dehydrogenase 2	The AtIMD2 is one out of 3 genes encoding the enzyme 3-isopropylmalate dehydrogenase involved in leucine biosynthesis in Arabidopsis. Its subcellular location has been targeted to plastids.	metabolic process (GO:0008152) /// leucine biosynthetic process (GO:0009098) /// ubiquinone biosynthetic process (GO:0006744)	3-isopropylmalate dehydrogenase activity (GO:0003862)	plastid (GO:0009536)	1.1.1.85, leucine biosynthesis (3-isopropylmalate dehydrogenase)
AT1G51060	HTA10	118.179	38.8659	16.9994	-1.59637	3.61983e-09	-1.19302	0.000332517					histone H2A 10	Encodes HTA10, a histone H2A protein.	---	DNA binding (GO:0003677)	---	---
AT1G62780	AT1G62780	229.82	84.4049	37.0627	-1.43707	4.81369e-08	-1.18736	1.46983e-05					---	---	starch biosynthetic process (GO:0019252) /// thylakoid membrane organization (GO:0010027) /// chloroplast relocation (GO:0009902) /// ncRNA metabolic process (GO:0034660) /// isopentenyl diphosphate biosynthetic process, mevalonate-independent pathway (GO:0019288) /// pentose-phosphate shunt (GO:0006098) /// maltose metabolic process (GO:0000023) /// biological_process (GO:0008150)	molecular_function (GO:0003674)	---	---
AT5G65700	BAM1	15.4978	4.16851	1.83062	-1.88643	3.02652e-12	-1.1872	0.00103538					Leucine-rich receptor-like protein kinase family protein	Encodes a CLAVATA1-related receptor kinase-like protein required for both shoot and flower meristem function. Very similar to BAM2,with more than 85% a.a. identity. It has a broad expression pattern and is involved in vascular strand development in the leaf, control of leaf shape, size and symmetry, male gametophyte development and ovule specification and function. Anthers of double mutants (bam1…	floral organ development (GO:0048437) /// multidimensional cell growth (GO:0009825) /// cell wall organization (GO:0071555) /// root hair elongation (GO:0048767) /// protein phosphorylation (GO:0006468) /// cell tip growth (GO:0009932) /// polysaccharide biosynthetic process (GO:0000271) /// regulation of meristem structural organization (GO:0009934) /// anthocyanin accumulation in tissues in res…	ATP binding (GO:0005524) /// protein self-association (GO:0043621) /// protein binding (GO:0005515) /// protein serine/threonine kinase activity (GO:0004674) /// kinase activity (GO:0016301) /// receptor serine/threonine kinase binding (GO:0033612)	---	---
AT1G77750	AT1G77750	21.8739	8.67306	3.82142	-1.32656	0.00065244	-1.18243	0.0292645					Ribosomal protein S13/S18 family	---	translation (GO:0006412) /// DNA-dependent transcription, elongation (GO:0006354) /// ribosome biogenesis (GO:0042254)	structural constituent of ribosome (GO:0003735)	mitochondrial small ribosomal subunit (GO:0005763) /// small ribosomal subunit (GO:0015935) /// mitochondrion (GO:0005739)	---
AT4G34220	AT4G34220	24.3967	3.42935	1.51257	-2.82265	0	-1.18093	0.00592811					Leucine-rich repeat protein kinase family protein	---	protein phosphorylation (GO:0006468) /// transmembrane receptor protein tyrosine kinase signaling pathway (GO:0007169)	ATP binding (GO:0005524) /// protein serine/threonine kinase activity (GO:0004674)	---	---
AT2G35860	FLA16	29.8818	12.8486	5.6772	-1.20963	1.18584e-05	-1.17835	0.000331199					FASCICLIN-like arabinogalactan protein 16 precursor	---	cell adhesion (GO:0007155)	---	---	---
AT2G41680	NTRC	139.715	67.1714	29.7454	-1.04854	0.000189548	-1.17518	2.3021e-05					NADPH-dependent thioredoxin reductase C	Encodes a NADPH thioredoxin reductase involved in chloroplast protection against oxidative damage.	regulation of starch biosynthetic process (GO:0010581) /// thylakoid membrane organization (GO:0010027) /// carotenoid biosynthetic process (GO:0016117) /// hydrogen peroxide catabolic process (GO:0042744) /// isopentenyl diphosphate biosynthetic process, mevalonate-independent pathway (GO:0019288) /// cell redox homeostasis (GO:0045454) /// response to cadmium ion (GO:0046686) /// regulation of …	protein binding (GO:0005515) /// enzyme activator activity (GO:0008047) /// thioredoxin-disulfide reductase activity (GO:0004791) /// oxidoreductase activity, acting on a sulfur group of donors, disulfide as acceptor (GO:0016671)	chloroplast (GO:0009507)	1.8.1.9, thioredoxin pathway (thioredoxin-disulfide reductase)
AT3G47650	AT3G47650	429.189	204.459	90.979	-1.06177	0.000134614	-1.16821	1.97805e-05					DnaJ/Hsp40 cysteine-rich domain superfamily protein	---	photosynthetic electron transport in photosystem I (GO:0009773) /// photosystem II assembly (GO:0010207) /// plastid organization (GO:0009657) /// pentose-phosphate shunt (GO:0006098) /// isopentenyl diphosphate biosynthetic process, mevalonate-independent pathway (GO:0019288) /// rRNA processing (GO:0006364)	---	---	---
AT3G45050	AT3G45050	70.9482	25.7069	11.46	-1.45658	1.20191e-05	-1.16555	0.0109576					---	---	starch biosynthetic process (GO:0019252) /// thylakoid membrane organization (GO:0010027) /// maltose metabolic process (GO:0000023) /// biological_process (GO:0008150)	molecular_function (GO:0003674)	---	---
AT5G64770	AT5G64770	365.696	82.5329	36.8314	-2.13957	0	-1.16403	7.52405e-05					---	Encodes a root meristem growth factor (RGF). Belongs to a family of functionally redundant homologous peptides that are secreted, tyrosine-sulfated, and expressed mainly in the stem cell area and the innermost layer of central columella cells. RGFs are required for maintenance of the root stem cell niche and transit amplifying cell proliferation. Members of this family include: At5g60810 (RGF1), …	cell differentiation (GO:0030154) /// positive regulation of cell proliferation (GO:0008284) /// positive gravitropism (GO:0009958) /// root system development (GO:0022622) /// lateral root development (GO:0048527) /// regulation of protein localization (GO:0032880) /// regulation of auxin polar transport (GO:2000012)	growth factor activity (GO:0008083) /// molecular_function (GO:0003674)	extracellular space (GO:0005615)	---
AT3G56910	PSRP5	852.819	312.927	139.725	-1.43838	6.3054e-07	-1.16324	4.58648e-05					plastid-specific 50S ribosomal protein 5	---	plastid translation (GO:0032544)	molecular_function (GO:0003674)	chloroplast (GO:0009507)	---
AT2G47160	BOR1	9.42971	2.7029	1.20993	-1.79467	1.19867e-08	-1.15958	0.0102595					HCO3- transporter family	Boron transporter. Protein accumulates in shoots and roots under conditions of boron deficiency and is degraded within several hours of restoring boron supply. Localized to the plasma membrane under B limitation, and to the cytoplasm after B application before degradation. Protein is transferred via the endosomes to the vacuole for degradation. Localized to the inner plasma membrane domain in the…	transition metal ion transport (GO:0000041) /// cellular response to iron ion starvation (GO:0010106) /// response to boron-containing substance (GO:0010036) /// iron ion transport (GO:0006826) /// nitrate transport (GO:0015706) /// response to nitrate (GO:0010167) /// borate transport (GO:0046713)	anion:anion antiporter activity (GO:0015301) /// borate transmembrane transporter activity (GO:0046715) /// borate efflux transmembrane transporter activity (GO:0080139)	endosome (GO:0005768) /// lateral plasma membrane (GO:0016328) /// columella (GO:0043674) /// cytoplasm (GO:0005737) /// plasma membrane (GO:0005886) /// vacuole (GO:0005773)	---
AT1G75040	PR5	121.52	41.764	18.7156	-1.53284	4.41357e-09	-1.15802	0.000271154					pathogenesis-related gene 5	Thaumatin-like protein involved in response to pathogens. mRNA level of the PR-5 gene (At1g75040)is significantly changed after cutting the inflorescence stem indicating the existence of a network of signal transducing pathways as other stress-regulated genes (At5g01410, At3g17800, At1g29930)do not response to the treatment.	regulation of plant-type hypersensitive response (GO:0010363) /// negative regulation of programmed cell death (GO:0043069) /// regulation of hydrogen peroxide metabolic process (GO:0010310) /// response to bacterium (GO:0009617) /// response to endoplasmic reticulum stress (GO:0034976) /// protein targeting to membrane (GO:0006612) /// response to cadmium ion (GO:0046686) /// defense response to…	molecular_function (GO:0003674)	---	---
AT1G29910	CAB3	14619.9	2844.23	1278.76	-2.3538	7.09099e-07	-1.15329	0.00797841					chlorophyll A/B binding protein 3	member of Chlorophyll a/b-binding protein family	photosynthesis (GO:0015979)	chlorophyll binding (GO:0016168)	plastoglobule (GO:0010287) /// light-harvesting complex (GO:0030076) /// chloroplast thylakoid membrane (GO:0009535)	---
AT2G43030	AT2G43030	586.075	220.815	99.487	-1.40022	2.08683e-06	-1.15026	5.22864e-05					Ribosomal protein L3 family protein	---	photosystem II assembly (GO:0010207) /// protein targeting to chloroplast (GO:0045036) /// translation (GO:0006412) /// isopentenyl diphosphate biosynthetic process, mevalonate-independent pathway (GO:0019288) /// rRNA processing (GO:0006364) /// chlorophyll biosynthetic process (GO:0015995)	structural constituent of ribosome (GO:0003735)	ribosome (GO:0005840)	---
AT5G18570	EMB269	33.4632	10.1607	4.57799	-1.71154	1.50443e-10	-1.15022	0.000361779					GTP1/OBG family protein	Encodes AtObgC, a plant ortholog of bacterial Obg. AtObgC is a chloroplast-targeting GTPase essential for early embryogenesis. Mutations in this locus result in embryo lethality. The protein is dually localized in the stroma and the inner envelope membrane and is involved in thylakoid membrane biogenesis.	chloroplast organization (GO:0009658) /// response to light stimulus (GO:0009416) /// mRNA modification (GO:0016556) /// thylakoid membrane organization (GO:0010027) /// embryo development (GO:0009790) /// rRNA processing (GO:0006364) /// embryo development ending in seed dormancy (GO:0009793)	GTPase activity (GO:0003924)	chloroplast (GO:0009507) /// chloroplast inner membrane (GO:0009706) /// chloroplast stroma (GO:0009570)	---
AT4G26540	AT4G26540	9.61826	3.49013	1.57553	-1.45446	0.000978586	-1.14745	0.02805					Leucine-rich repeat receptor-like protein kinase family protein	---	stamen development (GO:0048443) /// signal transduction (GO:0007165) /// stomatal complex morphogenesis (GO:0010103) /// response to molecule of bacterial origin (GO:0002237)	kinase activity (GO:0016301)	---	---
AT5G14660	PDF1B	70.4895	28.3561	12.8107	-1.30572	3.0085e-05	-1.14631	0.000235271					peptide deformylase 1B	Encodes a peptide deformylase PDF1B. The crystal structure has been determined at a resolution of 0.24 nm (Biochem J, 2008, vol 413:417-427).	thylakoid membrane organization (GO:0010027) /// translation (GO:0006412) /// isopentenyl diphosphate biosynthetic process, mevalonate-independent pathway (GO:0019288)	peptide deformylase activity (GO:0042586)	---	---
AT5G27390	AT5G27390	60.9354	14.5735	6.6042	-2.0559	1.7493e-13	-1.14189	0.00227686					Mog1/PsbP/DUF1795-like photosystem II reaction center PsbP family protein	---	pyrimidine ribonucleotide biosynthetic process (GO:0009220)	---	---	---
AT1G76450	AT1G76450	186.899	81.344	37.1394	-1.19212	6.69785e-05	-1.13109	0.00377428					Photosystem II reaction center PsbP family protein	---	thylakoid membrane organization (GO:0010027) /// chloroplast relocation (GO:0009902) /// ncRNA metabolic process (GO:0034660) /// maltose metabolic process (GO:0000023) /// photosynthesis (GO:0015979) /// rRNA processing (GO:0006364) /// starch biosynthetic process (GO:0019252) /// response to red light (GO:0010114) /// transcription from plastid promoter (GO:0042793) /// pentose-phosphate shunt …	---	chloroplast thylakoid lumen (GO:0009543)	---
AT1G71500	AT1G71500	238.594	118.092	54.2654	-1.00661	0.000323771	-1.12181	4.88565e-05					Rieske (2Fe-2S) domain-containing protein	---	---	---	chloroplast thylakoid membrane (GO:0009535)	---
AT2G40490	HEME2	229.457	48.6973	22.4805	-2.22828	0	-1.11517	5.72585e-05					Uroporphyrinogen decarboxylase	---	chlorophyll biosynthetic process (GO:0015995)	uroporphyrinogen decarboxylase activity (GO:0004853)	---	4.1.1.37, chlorophyllide <i>a</i> biosynthesis I (uroporphyrinogen decarboxylase) /// 4.1.1.37, heme biosynthesis from uroporphyrinogen-III I (uroporphyrinogen decarboxylase)
AT3G06750	AT3G06750	43.5678	9.42657	4.35252	-2.20043	1.76051e-10	-1.11488	0.0332674					hydroxyproline-rich glycoprotein family protein	---	seed dormancy process (GO:0010162) /// cytokinin mediated signaling pathway (GO:0009736) /// gibberellic acid mediated signaling pathway (GO:0009740) /// biological_process (GO:0008150)	molecular_function (GO:0003674)	anchored to membrane (GO:0031225)	---
AT3G17170	RFC3	75.2636	9.49413	4.38786	-2.97881	0	-1.11352	0.0201285					Translation elongation factor EF1B/ribosomal protein S6 family protein	---	translation (GO:0006412) /// ribosome biogenesis (GO:0042254) /// methylglyoxal catabolic process to D-lactate (GO:0019243)	structural constituent of ribosome (GO:0003735)	ribosome (GO:0005840)	---
AT2G24395	AT2G24395	31.6704	11.2433	5.20079	-1.48604	6.57738e-05	-1.11226	0.0343423					chaperone protein dnaJ-related	---	biological_process (GO:0008150)	molecular_function (GO:0003674)	---	---
AT3G01810	AT3G01810	17.6092	6.47498	3.00225	-1.43535	1.73431e-07	-1.10883	0.00095582					---	---	regulation of meristem growth (GO:0010075) /// plant-type cell wall organization (GO:0009664) /// polysaccharide catabolic process (GO:0000272) /// starch metabolic process (GO:0005982) /// biological_process (GO:0008150)	molecular_function (GO:0003674)	---	---
AT1G03475	LIN2	255.278	87.0166	40.4672	-1.54467	2.14945e-08	-1.10454	6.34183e-05					Coproporphyrinogen III oxidase	Encodes coproporphyrinogen III oxidase, a key enzyme in the biosynthetic pathway of chlorophyll and heme, a tetrapyrrole pathway. Mutants express cytological and molecular markers associated with the defense responses, usually activated by pathogen infection.	cell differentiation (GO:0030154) /// rRNA processing (GO:0006364) /// leaf morphogenesis (GO:0009965) /// methylglyoxal catabolic process to D-lactate (GO:0019243) /// cysteine biosynthetic process (GO:0019344) /// tetrapyrrole biosynthetic process (GO:0033014) /// positive regulation of transcription, DNA-dependent (GO:0045893) /// aromatic amino acid family biosynthetic process (GO:0009073) //…	coproporphyrinogen oxidase activity (GO:0004109)	plastid (GO:0009536)	1.3.3.3, chlorophyllide <i>a</i> biosynthesis I (coproporphyrinogen oxidase) /// 1.3.3.3, heme biosynthesis from uroporphyrinogen-III I (coproporphyrinogen oxidase)
AT4G30620	AT4G30620	81.5855	15.7929	7.34871	-2.361	4.1657e-13	-1.10372	0.0182917					Uncharacterised BCR, YbaB family COG0718	---	biological_process (GO:0008150) /// methylglyoxal catabolic process to D-lactate (GO:0019243)	---	---	---
AT5G09995	AT5G09995	24.4197	9.60378	4.49257	-1.33834	0.00208823	-1.09606	0.0306791					---	---	biological_process (GO:0008150)	molecular_function (GO:0003674)	---	---
AT1G15820	LHCB6	5609.24	1259.01	590.155	-2.14748	6.92146e-08	-1.09313	0.00431714					light harvesting complex photosystem II subunit 6	Lhcb6 protein (Lhcb6), light harvesting complex of photosystem II.	cysteine biosynthetic process (GO:0019344) /// Golgi organization (GO:0007030) /// photosynthesis, light reaction (GO:0019684) /// regulation of protein dephosphorylation (GO:0035304) /// nonphotochemical quenching (GO:0010196) /// response to salt stress (GO:0009651) /// photosynthesis (GO:0015979) /// calcium ion transport (GO:0006816)	chlorophyll binding (GO:0016168)	photosystem II antenna complex (GO:0009783) /// plastoglobule (GO:0010287) /// chloroplast thylakoid membrane (GO:0009535) /// thylakoid (GO:0009579)	---
AT3G56340	AT3G56340	201.076	97.3497	45.6364	-1.03846	0.000127533	-1.09299	0.000123273					Ribosomal protein S26e family protein	---	nucleotide biosynthetic process (GO:0009165) /// plant-type cell wall organization (GO:0009664) /// translation (GO:0006412) /// ribosome biogenesis (GO:0042254) /// cell wall modification (GO:0042545)	structural constituent of ribosome (GO:0003735)	cytosolic ribosome (GO:0022626) /// ribosome (GO:0005840) /// cytosolic small ribosomal subunit (GO:0022627)	---
AT4G27440	PORB	1875.74	129.862	60.9209	-3.84438	0	-1.09197	0.000212113					protochlorophyllide oxidoreductase B	light-dependent NADPH:protochlorophyllide oxidoreductase B	photosynthesis, light reaction (GO:0019684) /// cell differentiation (GO:0030154) /// leaf morphogenesis (GO:0009965) /// cysteine biosynthetic process (GO:0019344) /// starch biosynthetic process (GO:0019252) /// response to ethylene stimulus (GO:0009723) /// positive regulation of transcription, DNA-dependent (GO:0045893) /// aromatic amino acid family biosynthetic process (GO:0009073) /// chlo…	oxidoreductase activity (GO:0016491) /// protochlorophyllide reductase activity (GO:0016630)	chloroplast (GO:0009507) /// chloroplast thylakoid membrane (GO:0009535)	1.3.1.33, chlorophyllide <i>a</i> biosynthesis I (protochlorophyllide reductase)
AT4G17390	AT4G17390	193.871	81.8092	38.3902	-1.23673	5.22496e-06	-1.09152	8.94114e-05					Ribosomal protein L23/L15e family protein	---	pyrimidine ribonucleotide biosynthetic process (GO:0009220) /// chromatin silencing (GO:0006342) /// plant-type cell wall organization (GO:0009664) /// RNA methylation (GO:0001510) /// translation (GO:0006412) /// histone H3-K9 methylation (GO:0051567) /// cell wall modification (GO:0042545)	structural constituent of ribosome (GO:0003735)	cytosolic large ribosomal subunit (GO:0022625) /// ribosome (GO:0005840)	---
AT3G59780	AT3G59780	194.839	95.2252	45.1677	-1.02483	0.000613087	-1.07605	0.000212717					Rhodanese/Cell cycle control phosphatase superfamily protein	---	starch biosynthetic process (GO:0019252) /// carotenoid biosynthetic process (GO:0016117) /// isopentenyl diphosphate biosynthetic process, mevalonate-independent pathway (GO:0019288) /// pentose-phosphate shunt (GO:0006098) /// maltose metabolic process (GO:0000023) /// positive regulation of catalytic activity (GO:0043085) /// biological_process (GO:0008150)	molecular_function (GO:0003674)	---	---
AT1G48630	RACK1B_AT	57.6532	17.1392	8.1379	-1.74207	1.82163e-10	-1.07457	0.00133404					receptor for activated C kinase 1B	Encodes a protein with similarity to mammalian RACKs. RACKs function to shuttle activated protein kinase C to different subcellular sites and may also function as a scaffold through physical interactions with other proteins. RACK1B has no phenotype on its own and probably acts redundantly with RACK1A and RACK1C.	cellular response to abscisic acid stimulus (GO:0071215) /// nucleotide biosynthetic process (GO:0009165) /// root development (GO:0048364) /// shoot development (GO:0048367) /// cell wall modification (GO:0042545) /// pyrimidine ribonucleotide biosynthetic process (GO:0009220) /// seed germination (GO:0009845) /// RNA methylation (GO:0001510) /// plant-type cell wall organization (GO:0009664) //…	nucleotide binding (GO:0000166)	nucleus (GO:0005634) /// cytosol (GO:0005829)	---
AT3G08680	AT3G08680	13.2969	5.3746	2.55533	-1.29883	9.40441e-06	-1.07265	0.0149557					Leucine-rich repeat protein kinase family protein	---	regulation of meristem growth (GO:0010075) /// regulation of cell size (GO:0008361) /// growth (GO:0040007) /// pattern specification process (GO:0007389) /// brassinosteroid biosynthetic process (GO:0016132) /// cell wall modification (GO:0042545) /// sterol biosynthetic process (GO:0016126) /// plant-type cell wall organization (GO:0009664) /// auxin polar transport (GO:0009926) /// microtubule…	ATP binding (GO:0005524) /// protein serine/threonine kinase activity (GO:0004674) /// kinase activity (GO:0016301)	plasma membrane (GO:0005886) /// plant-type cell wall (GO:0009505)	---
AT3G28860	ATMDR1	31.5742	12.622	6.00849	-1.31477	5.47045e-07	-1.07087	0.000151815					ATP binding cassette subfamily B19	Belongs to the family of ATP-binding cassette (ABC) transporters. Also known as AtMDR11 and PGP19. Possibly regulates auxin-dependent responses by influencing basipetal auxin transport in the root. Acts upstream of phyA in regulating hypocotyl elongation and gravitropic response. Exerts nonredundant, partially overlapping functions with the ABC transporter encoded by AtPGP1.	regulation of cell size (GO:0008361) /// vernalization response (GO:0010048) /// response to auxin stimulus (GO:0009733) /// photomorphogenesis (GO:0009640) /// multidimensional cell growth (GO:0009825) /// cell wall organization (GO:0071555) /// root hair cell differentiation (GO:0048765) /// response to red or far red light (GO:0009639) /// acropetal auxin transport (GO:0010541) /// auxin polar…	protein binding (GO:0005515) /// auxin efflux transmembrane transporter activity (GO:0010329) /// ATPase activity, coupled to transmembrane movement of substances (GO:0042626)	integral to membrane (GO:0016021) /// plasma membrane (GO:0005886)	---
AT1G70280	AT1G70280	19.2504	5.087	2.42195	-1.91197	1.18223e-10	-1.07065	0.0113613					NHL domain-containing protein	---	methionine biosynthetic process (GO:0009086) /// RNA splicing, via endonucleolytic cleavage and ligation (GO:0000394) /// biological_process (GO:0008150)	molecular_function (GO:0003674)	---	---
AT4G17600	LIL3:1	126.529	58.3047	27.8074	-1.10975	3.01483e-05	-1.06815	0.000170445					Chlorophyll A-B binding family protein	Encodes Lil3:1 (light-harvesting-like) protein. Belongs to the Lhc super-gene family encodes the light-harvesting chlorophyll a/b-binding (LHC) proteins that constitute the antenna system of the photosynthetic apparatus. A generic LHC motif is present in Lil3:1.	cell differentiation (GO:0030154) /// chloroplast relocation (GO:0009902) /// ncRNA metabolic process (GO:0034660) /// photosynthesis (GO:0015979) /// pentose-phosphate shunt (GO:0006098) /// response to far red light (GO:0010218) /// regulation of translation (GO:0006417) /// response to blue light (GO:0009637) /// thylakoid membrane organization (GO:0010027) /// isopentenyl diphosphate biosynth…	sequence-specific DNA binding transcription factor activity (GO:0003700)	chloroplast thylakoid membrane (GO:0009535)	---
AT1G13860	QUL1	9.5913	3.72468	1.77672	-1.35658	0.000415272	-1.0679	0.040207					QUASIMODO2 LIKE 1	Encodes QUASIMODO2 LIKE1 (QUL1), a paralog of QUASIMODO2 (QUA2). AT1G78240 (QUA2), AT1G13860 (QUL1) and AT2G03480 (QUL2) form a clade with a possible role in plant vasculature development.	---	---	---	---
AT5G46580	AT5G46580	58.919	23.8691	11.4007	-1.29556	9.9375e-07	-1.06602	0.000166378					pentatricopeptide (PPR) repeat-containing protein	---	protein targeting to chloroplast (GO:0045036) /// stomatal complex morphogenesis (GO:0010103) /// aromatic amino acid family biosynthetic process (GO:0009073) /// biological_process (GO:0008150) /// iron-sulfur cluster assembly (GO:0016226) /// embryo development ending in seed dormancy (GO:0009793)	---	---	---
AT1G60600	ABC4	29.1471	10.1875	4.87504	-1.50851	6.34977e-08	-1.06332	0.0029398					UbiA prenyltransferase family protein	Encodes a protein similar to 1,4-dihydroxy-2-naphthoic acid phytyltransferase involved in phylloquinone and plastoquinone biosynthesis. Mutants are pale green and heterotrophic with defects in photosynthetic electron transport.	phylloquinone biosynthetic process (GO:0042372) /// photosystem II assembly (GO:0010207) /// mRNA modification (GO:0016556) /// photosynthetic electron transport in photosystem II (GO:0009772) /// stomatal complex morphogenesis (GO:0010103) /// plastoquinone biosynthetic process (GO:0010236) /// isopentenyl diphosphate biosynthetic process, mevalonate-independent pathway (GO:0019288)	1,4-dihydroxy-2-naphthoate octaprenyltransferase activity (GO:0046428) /// prenyltransferase activity (GO:0004659)	chloroplast (GO:0009507)	2.5.1.-, phylloquinone biosynthesis (prenyltransferase)
AT1G63940	MDAR6	74.124	16.2111	7.77679	-2.18493	2.72511e-13	-1.05974	0.00720908					monodehydroascorbate reductase 6	---	hydrogen peroxide catabolic process (GO:0042744) /// response to cold (GO:0009409)	---	stromule (GO:0010319) /// mitochondrion (GO:0005739)	---
AT3G45860	CRK4	10.1615	2.6337	1.26841	-1.93991	3.72856e-08	-1.05407	0.0427494					cysteine-rich RLK (RECEPTOR-like protein kinase) 4	Encodes a cysteine-rich receptor-like protein kinase. Involved in programmed cell death and defense response to pathogen.	programmed cell death (GO:0012501) /// defense response to bacterium (GO:0042742) /// response to salicylic acid stimulus (GO:0009751) /// defense response (GO:0006952)	kinase activity (GO:0016301)	---	---
AT4G11010	NDPK3	226.563	95.084	45.8124	-1.24461	3.10045e-06	-1.05347	0.000142486					nucleoside diphosphate kinase 3	nucleoside diphosphate kinase 3 (ndpk3), located to the inter-membrane space in mitochondria	second-messenger-mediated signaling (GO:0019932) /// photorespiration (GO:0009853) /// response to oxidative stress (GO:0006979)	ATP binding (GO:0005524) /// cobalt ion binding (GO:0050897) /// nucleoside diphosphate kinase activity (GO:0004550) /// zinc ion binding (GO:0008270)	mitochondrion (GO:0005739) /// plastid (GO:0009536) /// mitochondrial inner membrane (GO:0005743)	2.7.4.6, purine nucleotide metabolism (phosphotransfer and nucleotide modification) (nucleoside-diphosphate kinase) /// 2.7.4.6, purine nucleotide metabolism (phosphotransfer and nucleotide modification) (nucleoside-diphosphate kinase) /// 2.7.4.6, pyrimidine ribonucleotides interconversion (nucleoside-diphosphate kinase) /// 2.7.4.6, pyrimidine ribonucleotides interconversion (nucleoside-diphosp…
AT3G57560	NAGK	26.7984	11.1126	5.35704	-1.26192	1.10083e-05	-1.05269	0.00313474					N-acetyl-l-glutamate kinase	encodes a N-acetylglutamate kinase, involved in arginine biosynthesis	arginine biosynthetic process via ornithine (GO:0042450) /// arginine biosynthetic process (GO:0006526)	protein binding (GO:0005515) /// acetylglutamate kinase activity (GO:0003991) /// arginine binding (GO:0034618)	chloroplast (GO:0009507)	2.7.2.8, arginine biosynthesis II (acetyl cycle) (acetylglutamate kinase) /// 2.7.2.8, ornithine biosynthesis (acetylglutamate kinase)
AT3G60245	AT3G60245	483.503	178.765	86.3617	-1.42743	1.46064e-07	-1.0496	0.000177513					Zinc-binding ribosomal protein family protein	---	translation (GO:0006412) /// ribosome biogenesis (GO:0042254)	structural constituent of ribosome (GO:0003735)	cytosolic large ribosomal subunit (GO:0022625) /// ribosome (GO:0005840)	---
AT2G18300	AT2G18300	92.1973	7.53526	3.64598	-3.60496	0	-1.04735	0.0177815					basic helix-loop-helix (bHLH) DNA-binding superfamily protein	---	regulation of transcription, DNA-dependent (GO:0006355) /// response to cytokinin stimulus (GO:0009735)	sequence-specific DNA binding transcription factor activity (GO:0003700)	---	---
AT4G00810	AT4G00810	168.071	66.7045	32.3027	-1.32518	6.0287e-07	-1.04613	0.000502843					60S acidic ribosomal protein family	---	translational elongation (GO:0006414)	structural constituent of ribosome (GO:0003735)	nucleus (GO:0005634) /// cytosol (GO:0005829) /// cytosolic ribosome (GO:0022626) /// ribosome (GO:0005840)	---
AT3G53750	ACT3	22.3362	10.7228	5.1957	-1.05068	0.000307938	-1.04529	0.00321757					actin 3	Member of the Actin gene family. Expressed in mature pollen.	cytoskeleton organization (GO:0007010)	structural constituent of cytoskeleton (GO:0005200)	apoplast (GO:0048046) /// cytoskeleton (GO:0005856)	---
AT1G22780	PFL	130.333	63.9721	31.0085	-1.01865	0.000177656	-1.04478	0.000364789					Ribosomal protein S13/S18 family	S18 ribosomal protein involved in the binding of f-Met tRNA during initiation of mRNA translation. Expression restricted to meristems. Mutant phenotype-pointed first leaves,reduced fresh weight, growth retardation.	translational initiation (GO:0006413) /// translation (GO:0006412) /// ribosome biogenesis (GO:0042254)	structural constituent of ribosome (GO:0003735)	small ribosomal subunit (GO:0015935) /// ribosome (GO:0005840) /// cytosolic small ribosomal subunit (GO:0022627)	---
AT5G47700	AT5G47700	187.957	70.0557	33.9601	-1.4158	1.65167e-06	-1.04466	0.0049312					60S acidic ribosomal protein family	---	translational elongation (GO:0006414)	protein binding (GO:0005515) /// structural constituent of ribosome (GO:0003735)	nucleus (GO:0005634) /// cytosol (GO:0005829) /// cytosolic ribosome (GO:0022626) /// ribosome (GO:0005840)	---
AT5G53490	AT5G53490	383.458	132.972	64.4792	-1.51991	5.76501e-07	-1.04422	0.00100837					Tetratricopeptide repeat (TPR)-like superfamily protein	thylakoid lumenal 17.4 kDa protein, chloroplast, identical to SP:P81760 Thylakoid lumenal 17.4 kDa protein, chloroplast precursor (P17.4) {Arabidopsis thaliana}. Putative pentapeptide protein.	divalent metal ion transport (GO:0070838) /// thylakoid membrane organization (GO:0010027) /// carotenoid biosynthetic process (GO:0016117) /// isopentenyl diphosphate biosynthetic process, mevalonate-independent pathway (GO:0019288) /// photosynthesis (GO:0015979) /// unsaturated fatty acid biosynthetic process (GO:0006636) /// rRNA processing (GO:0006364) /// cellular cation homeostasis (GO:003…	protein binding (GO:0005515) /// molecular_function (GO:0003674)	chloroplast thylakoid lumen (GO:0009543)	---
AT2G16380	AT2G16380	15.3239	4.30856	2.10639	-1.82247	3.50535e-09	-1.03243	0.0163156					Sec14p-like phosphatidylinositol transfer family protein	---	transport (GO:0006810)	transporter activity (GO:0005215)	---	---
AT3G09800	AT3G09800	25.2861	8.7143	4.27784	-1.52886	5.68869e-06	-1.0265	0.0288245					SNARE-like superfamily protein	---	intracellular protein transport (GO:0006886)	---	clathrin vesicle coat (GO:0030125)	---
AT5G02450	AT5G02450	196.419	94.3278	46.3183	-1.05014	9.11615e-05	-1.0261	0.000325637					Ribosomal protein L36e family protein	---	translation (GO:0006412)	structural constituent of ribosome (GO:0003735)	cytosolic large ribosomal subunit (GO:0022625) /// ribosome (GO:0005840)	---
AT2G44650	CHL-CPN10	123.253	58.3337	28.725	-1.07119	0.000824834	-1.02203	0.00162763					chloroplast chaperonin 10	Encodes a chloroplast-localized chaperonin 10 whose mRNA is expressed in leaves and stems but not roots.	tryptophan catabolic process (GO:0006569) /// protein folding (GO:0006457) /// indoleacetic acid biosynthetic process (GO:0009684)	chaperone binding (GO:0051087)	chloroplast stroma (GO:0009570)	---
AT1G52230	PSAH2	3836.64	709.084	349.966	-2.42778	3.35122e-14	-1.01874	0.000882555					photosystem I subunit H2	---	photosynthetic electron transport in photosystem I (GO:0009773) /// photosynthesis, light reaction (GO:0019684) /// photosynthesis (GO:0015979) /// rRNA processing (GO:0006364) /// cysteine biosynthetic process (GO:0019344) /// photosystem II assembly (GO:0010207) /// regulation of protein dephosphorylation (GO:0035304) /// plastid organization (GO:0009657)	molecular_function (GO:0003674)	photosystem I reaction center (GO:0009538) /// plastoglobule (GO:0010287) /// chloroplast thylakoid membrane (GO:0009535)	RXN-924, photosynthesis light reactions (PSI-H subunit)
AT1G69200	FLN2	19.5231	7.17148	3.54486	-1.43681	9.00985e-07	-1.01654	0.00694005					fructokinase-like 2	Encodes a fructokinase-like protein (AT3G54090/FLN1, AT1G69200/FLN2), a member of the pfkB-carbohydrate kinase family. FLN1 and FLN2 are potential plastidial thioredoxin z (TRX z) targets.	pyrimidine ribonucleotide biosynthetic process (GO:0009220) /// chloroplast organization (GO:0009658) /// positive regulation of transcription, DNA-dependent (GO:0045893) /// protein targeting to chloroplast (GO:0045036) /// etioplast organization (GO:0009662) /// transcription from plastid promoter (GO:0042793) /// rRNA processing (GO:0006364) /// tRNA metabolic process (GO:0006399)	kinase activity (GO:0016301)	chloroplast nucleoid (GO:0042644)	2.7.1.4, sucrose degradation III (kinase)
AT2G21385	AT2G21385	88.6391	37.0069	18.2939	-1.25211	3.85067e-06	-1.01644	0.000585062					---	---	carotenoid biosynthetic process (GO:0016117) /// isopentenyl diphosphate biosynthetic process, mevalonate-independent pathway (GO:0019288) /// biological_process (GO:0008150)	molecular_function (GO:0003674)	---	---
AT4G26542	AT4G26542	25.3796	8.31636	4.12168	-1.60161	2.02266e-06	-1.01272	0.0113361					---	Potential natural antisense gene, locus overlaps with AT4G26540	---	---	---	---
AT4G31700	RPS6	262.097	106.027	52.6462	-1.29763	2.07113e-06	-1.01003	0.000305143					ribosomal protein S6	Encodes a putative ribosomal protein S6 (rps6a). RPS6A and RPS6B are fully redundant and essential during gametogenesis.	RNA methylation (GO:0001510) /// growth (GO:0040007) /// translation (GO:0006412) /// ribosomal small subunit biogenesis (GO:0042274) /// rRNA processing (GO:0006364)	structural constituent of ribosome (GO:0003735)	cytosolic small ribosomal subunit (GO:0022627)	---
AT2G03420	AT2G03420	139.522	22.1784	11.0291	-2.64523	0	-1.00784	0.0423532					---	---	starch biosynthetic process (GO:0019252) /// positive regulation of transcription, DNA-dependent (GO:0045893) /// stomatal complex morphogenesis (GO:0010103) /// isopentenyl diphosphate biosynthetic process, mevalonate-independent pathway (GO:0019288) /// maltose metabolic process (GO:0000023) /// biological_process (GO:0008150)	molecular_function (GO:0003674)	---	---
AT3G09820	ADK1	137.73	50.6727	25.2884	-1.43453	1.18256e-07	-1.00274	0.000493966					adenosine kinase 1	Involved in the salvage synthesis of adenylates and methyl recycling	cysteine biosynthetic process (GO:0019344) /// response to trehalose-6-phosphate stimulus (GO:0080094) /// adenosine salvage (GO:0006169)	adenosine kinase activity (GO:0004001)	cytosol (GO:0005829)	2.7.1.20, adenine and adenosine salvage VI (adenosine kinase)

## Sheet: +-
gene_id	gene	water	S1	S3	S1_water log2(fold_change)	S1_water q_value	S3_S1 log2(fold_change)	S3_S1 q_value	c1	c2	c3	c4	Description	Curator Summary	GO Biological Process	GO Functional Category	GO Cellular Component	AraCyc
AT4G00413	AT4G00413	0	237.166	0	1.79769e+308	0.00900615	-1.79769e+308	0.0158681					---	---	---	---	---	---
AT1G28591	AT1G28591	0	3.5088	0	1.79769e+308	0.0301822	-1.79769e+308	0.0498739					---	Pseudogene of AT1G28610; GDSL-motif lipase, putative	---	---	---	---
AT2G28085	AT2G28085	0.382186	5.1378	0	3.75683	0.00678013	-1.79769e+308	0.000368644					SAUR-like auxin-responsive protein family	---	response to auxin stimulus (GO:0009733)	molecular_function (GO:0003674)	cellular_component (GO:0005575)	---
AT3G49620	DIN11	0.764398	4.55155	0	2.582	6.01612e-05	-1.79769e+308	9.56091e-08					2-oxoglutarate (2OG) and Fe(II)-dependent oxygenase superfamily protein	encodes a protein similar to 2-oxoacid-dependent dioxygenase. Expression is induced after 24 hours of dark treatment, in senescing leaves and treatment with exogenous photosynthesis inhibitor. Induction of gene expression was suppressed in excised leaves supplied with sugar. The authors suggest that the gene's expression pattern is responding to the level of sugar in the cell.	response to ethylene stimulus (GO:0009723) /// response to light stimulus (GO:0009416) /// response to sucrose stimulus (GO:0009744) /// cellular response to starvation (GO:0009267) /// aging (GO:0007568)	oxidoreductase activity (GO:0016491)	---	1.14.11.23, flavonol biosynthesis (oxidoreductase) /// 1.14.11.23, flavonol biosynthesis (oxidoreductase)
AT4G15200	FH3	0.173153	11.3563	0.00611098	6.04334	1.74157e-11	-10.8598	0.0377504					formin 3	Actin nucleation factor that directs the formation of actin cables in pollen tubes. Involved in cytoplasmic streaming and polarized growth in pollen tubes.	actin nucleation (GO:0045010) /// actin filament bundle assembly (GO:0051017) /// pollen tube growth (GO:0009860) /// cytoplasmic transport (GO:0016482)	actin binding (GO:0003779)	cytoskeleton (GO:0005856)	---
AT4G16730	TPS02	0	14.884	0.0240603	1.79769e+308	1.1952e-14	-9.27289	1.05656e-11					terpene synthase 02	In the Col ecotype, no functional protein is encoded at this locus due to the presence of a two-base (AT) insertion 184 nucleotides downstream of the start codon leading to a frame shift and premature translational termination. However, in the Ws ecotype, a functional terpene synthase that localizes to the chloroplast is encoded at this locus. It can catalyze the synthesis of (E)-beta-ocimene and…	---	---	---	---
AT2G24210	TPS10	0.169853	6.71094	0.0150315	5.31219	3.60924e-10	-8.80238	9.03207e-07					terpene synthase 10	---	carpel development (GO:0048440) /// specification of floral organ identity (GO:0010093) /// response to wounding (GO:0009611) /// meristem development (GO:0048507) /// monoterpenoid biosynthetic process (GO:0016099) /// response to herbivore (GO:0080027) /// response to jasmonic acid stimulus (GO:0009753)	myrcene synthase activity (GO:0050551) /// (E)-beta-ocimene synthase activity (GO:0034768)	---	4.2.3.-, monoterpene biosynthesis (myrcene synthase//(E)-beta-ocimene synthase) /// 4.2.3.-, monoterpene biosynthesis (myrcene synthase//(E)-beta-ocimene synthase) /// RXN-5102, monoterpene biosynthesis (myrcene synthase//(E)-beta-ocimene synthase) /// 4.2.3.-, monoterpene biosynthesis (myrcene synthase//(E)-beta-ocimene synthase) /// 4.2.3.14, monoterpene biosynthesis (myrcene synthase//(E)-beta…
AT5G19110	AT5G19110	0.0498257	7.78185	0.0218216	7.29511	3.74845e-07	-8.47822	2.50292e-06					Eukaryotic aspartyl protease family protein	---	---	---	---	---
AT1G51780	ILL5	0	262.806	0.747445	1.79769e+308	8.32876e-13	-8.45782	0					IAA-leucine resistant (ILR)-like gene 5	encodes a member of the six Arabidopsis IAA-amino acid conjugate hydrolase subfamily and conjugates and is very similar to IAR3.	regulation of systemic acquired resistance (GO:0010112) /// proteolysis (GO:0006508)	IAA-amino acid conjugate hydrolase activity (GO:0010178) /// metallopeptidase activity (GO:0008237)	---	3.5.1.-, IAA biosynthesis II (IAA-amino acid conjugate hydrolase)
AT4G13410	ATCSLA15	1.28857	15.4346	0.0460881	3.59036	1.53764e-14	-8.38756	6.79534e-13					Nucleotide-diphospho-sugar transferases superfamily protein	encodes a gene similar to cellulose synthase	---	transferase activity, transferring glycosyl groups (GO:0016757) /// cellulose synthase activity (GO:0016759)	---	---
AT4G15210	ATBETA-AMY	2.22791	123.041	0.428808	5.79533	0	-8.16459	0					beta-amylase 5	cytosolic beta-amylase expressed in rosette leaves and inducible by sugar. RAM1 mutants have reduced beta amylase in leaves and stems.	starch catabolic process (GO:0005983) /// response to herbivore (GO:0080027)	beta-amylase activity (GO:0016161)	---	3.2.1.2, starch degradation (beta-amylase)
AT1G19640	JMT	2.63712	80.2397	0.325175	4.93531	0	-7.94696	0					jasmonic acid carboxyl methyltransferase	Encodes a S-adenosyl-L-methionine:jasmonic acid carboxyl methyltransferase that catalyzes the formation of methyljasmonate from jasmonic acid. Its expression is induced in response to wounding or methyljasmonate treatment.	regulation of plant-type hypersensitive response (GO:0010363) /// response to wounding (GO:0009611) /// response to water deprivation (GO:0009414) /// response to auxin stimulus (GO:0009733) /// protein targeting to membrane (GO:0006612) /// jasmonic acid metabolic process (GO:0009694) /// salicylic acid mediated signaling pathway (GO:0009863) /// response to ethylene stimulus (GO:0009723) /// hy…	jasmonate O-methyltransferase activity (GO:0030795)	cytoplasm (GO:0005737)	---
AT2G30830	AT2G30830	0.150694	58.0106	0.239579	8.59658	1.22632e-09	-7.91967	0					2-oxoglutarate (2OG) and Fe(II)-dependent oxygenase superfamily protein	encodes a protein whose sequence is similar to 2-oxoglutarate-dependent dioxygenase	biological_process (GO:0008150)	1-aminocyclopropane-1-carboxylate oxidase activity (GO:0009815)	cellular_component (GO:0005575)	---
AT3G50280	AT3G50280	0.323635	2.63006	0.0113477	3.03069	0.000371961	-7.85656	0.00134877					HXXXD-type acyl-transferase family protein	---	---	transferase activity (GO:0016740)	cellular_component (GO:0005575)	---
AT2G24850	TAT3	11.0495	173.234	0.762719	3.9787	0	-7.82736	0					tyrosine aminotransferase 3	Encodes a tyrosine aminotransferase that is responsive to treatment with jasmonic acid.	response to water deprivation (GO:0009414) /// response to wounding (GO:0009611) /// response to auxin stimulus (GO:0009733) /// salicylic acid biosynthetic process (GO:0009697) /// response to ethylene stimulus (GO:0009723) /// hyperosmotic salinity response (GO:0042538) /// response to fungus (GO:0009620) /// signal transduction (GO:0007165) /// systemic acquired resistance (GO:0009627) /// jas…	L-tyrosine:2-oxoglutarate aminotransferase activity (GO:0004838) /// transaminase activity (GO:0008483)	cellular_component (GO:0005575)	---
AT1G32910	AT1G32910	0	2.27941	0.0107453	1.79769e+308	6.44129e-06	-7.72881	0.00168009					HXXXD-type acyl-transferase family protein	---	---	transferase activity (GO:0016740)	cellular_component (GO:0005575)	---
AT4G21830	ATMSRB7	0	9.99372	0.0679005	1.79769e+308	2.51358e-08	-7.20146	9.06727e-05					methionine sulfoxide reductase B7	---	response to singlet oxygen (GO:0000304)	peptide-methionine (S)-S-oxide reductase activity (GO:0008113)	cytosol (GO:0005829)	---
AT2G22760	AT2G22760	0	3.66354	0.0262488	1.79769e+308	6.10809e-07	-7.12485	1.46259e-05					basic helix-loop-helix (bHLH) DNA-binding superfamily protein	---	regulation of transcription, DNA-dependent (GO:0006355)	DNA binding (GO:0003677) /// sequence-specific DNA binding transcription factor activity (GO:0003700)	---	---
AT4G22620	AT4G22620	2.28243	19.5431	0.142932	3.10605	7.01147e-06	-7.09518	5.2482e-07					SAUR-like auxin-responsive protein family	---	response to auxin stimulus (GO:0009733)	molecular_function (GO:0003674)	---	---
AT3G46660	UGT76E12	0.200784	139.52	1.1734	9.44865	0	-6.89363	0					UDP-glucosyl transferase 76E12	---	fatty acid beta-oxidation (GO:0006635) /// fatty acid catabolic process (GO:0009062)	quercetin 3-O-glucosyltransferase activity (GO:0080043) /// transferase activity, transferring glycosyl groups (GO:0016757) /// quercetin 7-O-glucosyltransferase activity (GO:0080044) /// UDP-glycosyltransferase activity (GO:0008194)	cellular_component (GO:0005575)	2.4.1.215, cytokinins-<i>O</i>-glucoside biosynthesis (UDP-glycosyltransferase) /// 2.4.1.-, cytokinins-<i>O</i>-glucoside biosynthesis (UDP-glycosyltransferase) /// 2.4.1.203, cytokinins-<i>O</i>-glucoside biosynthesis (UDP-glycosyltransferase) /// 2.4.1.237, quercetin glucoside biosynthesis (Arabidopsis) (UDP-glycosyltransferase) /// 2.4.1.91, quercetin glucoside biosynthesis (Arabidopsis) (UDP…
AT2G38240	AT2G38240	0.0481402	272.456	2.37315	12.4745	4.02364e-15	-6.84308	0					2-oxoglutarate (2OG) and Fe(II)-dependent oxygenase superfamily protein	---	response to cyclopentenone (GO:0010583) /// toxin catabolic process (GO:0009407)	---	---	1.14.11.9, flavonoid biosynthesis (oxidoreductase) /// 1.14.11.9, leucodelphinidin biosynthesis (oxidoreductase) /// 1.14.11.9, leucopelargonidin and leucocyanidin biosynthesis (oxidoreductase)
AT5G19100	AT5G19100	0.124525	4.48057	0.03953	5.17721	6.38542e-06	-6.82459	1.81647e-05					Eukaryotic aspartyl protease family protein	---	---	---	---	---
AT2G44810	DAD1	0	24.24	0.224383	1.79769e+308	3.41348e-15	-6.75528	0					alpha/beta-Hydrolases superfamily protein	Mutant has defects in anther dehiscence, pollen maturation, and flower opening. The DAD1 protein is a chloroplastic phospholipase A1 that catalyzes the initial step of jasmonic acid biosynthesis.	response to wounding (GO:0009611) /// anther dehiscence (GO:0009901) /// lipid metabolic process (GO:0006629) /// pollen maturation (GO:0010152) /// jasmonic acid biosynthetic process (GO:0009695)	galactolipase activity (GO:0047714) /// phosphatidylcholine 1-acylhydrolase activity (GO:0008970) /// triglyceride lipase activity (GO:0004806)	chloroplast (GO:0009507) /// cytoplasm (GO:0005737)	3.1.1.32, phospholipases (phospholipase A1)
AT4G10290	AT4G10290	0	39.4532	0.414387	1.79769e+308	4.13931e-14	-6.57302	1.93678e-13					RmlC-like cupins superfamily protein	---	biological_process (GO:0008150)	molecular_function (GO:0003674)	cellular_component (GO:0005575)	---
AT2G44578	AT2G44578	0.124169	5.328	0.0561132	5.43125	0.000266903	-6.56911	8.54467e-05					RING/U-box superfamily protein	---	biological_process (GO:0008150)	---	---	---
AT3G43250	AT3G43250	0	8.86434	0.101728	1.79769e+308	6.44568e-08	-6.44522	3.60258e-06					Family of unknown function (DUF572)	---	response to fungus (GO:0009620) /// response to wounding (GO:0009611) /// defense response to fungus (GO:0050832) /// response to chitin (GO:0010200) /// response to jasmonic acid stimulus (GO:0009753) /// jasmonic acid biosynthetic process (GO:0009695) /// biological_process (GO:0008150)	molecular_function (GO:0003674)	cellular_component (GO:0005575)	---
AT1G61120	TPS04	0.15577	30.2278	0.36431	7.60835	0	-6.37457	0					terpene synthase 04	Encodes a geranyllinalool synthase that produces a precursor to TMTT, a volatile plant defense C16-homoterpene. GES transcript levels rise in response to alamethicin, a fungal peptide mixture that damages membranes. This transcriptional response is blocked in JA biosynthetic and JA signaling mutants, but GES transcript levels still rise in response to alamethicin in mutants with salicylic acid an…	response to water deprivation (GO:0009414) /// response to wounding (GO:0009611) /// response to auxin stimulus (GO:0009733) /// response to bacterium (GO:0009617) /// response to ethylene stimulus (GO:0009723) /// hyperosmotic salinity response (GO:0042538) /// response to fungus (GO:0009620) /// diterpenoid biosynthetic process (GO:0016102) /// response to herbivore (GO:0080027) /// jasmonic ac…	(E,E)-geranyllinalool synthase activity (GO:0080013)	---	RXN-10441, (<i>E,E</i>)-4,8,12-trimethyltrideca-1,3,7,11-tetraene biosynthesis (g(E,E)-geranyllinalool synthase)
AT3G48520	CYP94B3	0.0243492	42.2479	0.526738	10.7688	5.39278e-09	-6.32565	0					cytochrome P450, family 94, subfamily B, polypeptide 3	member of CYP94B	fruit development (GO:0010154) /// response to wounding (GO:0009611) /// stigma development (GO:0048480) /// defense response to insect (GO:0002213) /// jasmonic acid metabolic process (GO:0009694) /// response to fungus (GO:0009620) /// pollen development (GO:0009555) /// response to chitin (GO:0010200) /// response to jasmonic acid stimulus (GO:0009753) /// anther development (GO:0048653) /// j…	jasmonoyl-isoleucine-12-hydroxylase activity (GO:0052694) /// oxygen binding (GO:0019825)	---	---
AT4G11320	AT4G11320	10.6775	289.383	3.79916	4.76837	0	-6.25115	0					Papain family cysteine protease	---	proteolysis (GO:0006508)	cysteine-type peptidase activity (GO:0008234)	---	---
AT5G24420	PGL5	13.9249	273.792	3.8685	4.30538	0	-6.14516	0					6-phosphogluconolactonase 5	---	---	---	cellular_component (GO:0005575)	3.1.1.31, pentose phosphate pathway (oxidative branch) (6-phosphogluconolactonase)
AT4G21850	ATMSRB9	2.35077	12.5395	0.186423	2.42331	1.02689e-05	-6.07176	4.58935e-09					methionine sulfoxide reductase B9	---	---	---	cytosol (GO:0005829)	---
AT4G29930	AT4G29930	0.0798793	9.89966	0.151604	6.96145	0.00240643	-6.029	1.49009e-08					basic helix-loop-helix (bHLH) DNA-binding superfamily protein	---	regulation of transcription, DNA-dependent (GO:0006355)	DNA binding (GO:0003677) /// sequence-specific DNA binding transcription factor activity (GO:0003700)	---	---
AT1G11925	AT1G11925	0	2.78178	0.0428777	1.79769e+308	0.00010292	-6.01963	0.00182822					Stigma-specific Stig1 family protein	Encodes a Stigma-specific Stig1 family protein	biological_process (GO:0008150)	molecular_function (GO:0003674)	---	---
AT1G19050	ARR7	25.638	80.9899	1.33678	1.66749	5.34602e-09	-5.92091	0					response regulator 7	Encodes a member of the Arabidopsis response regulator (ARR) family, most closely related to ARR15. A two-component response regulator protein containing a phosphate accepting domain in the receiver domain but lacking a DNA binding domain in the output domain. Involved in response to cytokinin and meristem stem cell maintenance. Arr7 protein is stabilized by cytokinin.	circadian rhythm (GO:0007623) /// stem cell maintenance (GO:0019827) /// two-component signal transduction system (phosphorelay) (GO:0000160) /// regulation of anthocyanin metabolic process (GO:0031537) /// regulation of transcription, DNA-dependent (GO:0006355) /// regulation of shoot development (GO:0048831) /// response to cytokinin stimulus (GO:0009735) /// cytokinin mediated signaling pathwa…	two-component response regulator activity (GO:0000156) /// protein binding (GO:0005515)	nucleus (GO:0005634)	---
AT1G70130	AT1G70130	0	3.15577	0.0523893	1.79769e+308	1.56031e-08	-5.91258	1.33347e-08					Concanavalin A-like lectin protein kinase family protein	---	---	kinase activity (GO:0016301)	---	---
AT5G50915	AT5G50915	3.27287	26.8347	0.450523	3.04351	5.76711e-14	-5.89635	0					basic helix-loop-helix (bHLH) DNA-binding superfamily protein	---	response to gibberellin stimulus (GO:0009739)	DNA binding (GO:0003677) /// sequence-specific DNA binding transcription factor activity (GO:0003700)	---	---
AT3G25180	CYP82G1	0.360348	10.8833	0.19099	4.92461	2.69927e-12	-5.83248	2.10363e-13					cytochrome P450, family 82, subfamily G, polypeptide 1	member of CYP82G	terpene biosynthetic process (GO:0046246)	(3E)-4,8-dimethyl-1,3,7-nonatriene synthase activity (GO:0097008) /// oxygen binding (GO:0019825) /// 4,8,12-trimethyltrideca-1,3,7,11-tetraene synthase activity (GO:0097007)	---	RXN-8620, (<i>E,E</i>)-4,8,12-trimethyltrideca-1,3,7,11-tetraene biosynthesis (DMNT synthase||TMTT synthase) /// 1.14.13.-, (3<i>E</i>)-4,8-dimethylnona-1,3,7-triene biosynthesis (DMNT synthase||TMTT synthase)
AT5G38120	4CL8	0.85678	7.39288	0.129836	3.11717	4.26549e-09	-5.83137	1.04511e-13					AMP-dependent synthetase and ligase family protein	---	---	4-coumarate-CoA ligase activity (GO:0016207)	---	---
AT3G09940	MDHAR	0.538106	9.51019	0.168446	4.15154	1.6144e-10	-5.81911	3.31247e-09					monodehydroascorbate reductase	Encodes a member of the monodehydroascorbate reductase gene family. Critical for a mutualistic symbiosis between the host Arabidopsis and the root colonizing fungus Piriformospora indica.	response to water deprivation (GO:0009414) /// response to wounding (GO:0009611) /// regulation of symbiosis, encompassing mutualism through parasitism (GO:0043903) /// response to auxin stimulus (GO:0009733) /// hydrogen peroxide catabolic process (GO:0042744) /// response to ethylene stimulus (GO:0009723) /// hyperosmotic salinity response (GO:0042538) /// jasmonic acid mediated signaling pathw…	monodehydroascorbate reductase (NADH) activity (GO:0016656)	cytosol (GO:0005829)	1.6.5.4, ascorbate glutathione cycle (monodehydroascorbate reductase (NADH))
AT3G44560	FAR8	0.183629	3.31473	0.0593523	4.18206	1.41581e-05	-5.80344	2.57855e-07					fatty acid reductase 8	---	transcription factor import into nucleus (GO:0042991) /// microsporogenesis (GO:0009556)	oxidoreductase activity, acting on the CH-CH group of donors (GO:0016627) /// fatty-acyl-CoA reductase (alcohol-forming) activity (GO:0080019)	---	1.2.1.-, cuticular wax biosynthesis (fatty acyl-CoA reductase (alcohol-forming)||fatty acyl-CoA reductase (alcohol-forming))
AT5G24780	VSP1	31.2347	299.988	5.45381	3.27171	0	-5.7815	0					vegetative storage protein 1	encodes an acid phosphatase similar to soybean vegetative storage proteins. Gene expression is induced by wounding and jasmonic acid.	response to jasmonic acid stimulus (GO:0009753) /// defense response (GO:0006952)	acid phosphatase activity (GO:0003993) /// transcription factor binding (GO:0008134)	---	3.1.3.2, phosphate acquisition (acid phosphatase)
AT2G30540	AT2G30540	1.64573	17.9023	0.326505	3.45138	4.26852e-08	-5.7769	3.63585e-10					Thioredoxin superfamily protein	---	anther development (GO:0048653)	---	---	---
AT1G26770	ATEXPA10	8.15969	767.293	14.2377	6.56315	0	-5.75199	0					expansin A10	Encodes an expansin. Naming convention from the Expansin Working Group (Kende et al, Plant Mol Bio). Involved in the formation of nematode-induced syncytia in roots of Arabidopsis thaliana.	syncytium formation (GO:0006949) /// plant-type cell wall modification involved in multidimensional cell growth (GO:0009831) /// unidimensional cell growth (GO:0009826) /// plant-type cell wall loosening (GO:0009828)	structural constituent of cell wall (GO:0005199)	plant-type cell wall (GO:0009505)	---
AT5G59580	UGT76E1	0.626142	15.3522	0.296674	4.62385	7.87423e-15	-5.69342	0					UDP-glucosyl transferase 76E1	---	---	quercetin 3-O-glucosyltransferase activity (GO:0080043) /// quercetin 7-O-glucosyltransferase activity (GO:0080044) /// UDP-glycosyltransferase activity (GO:0008194)	---	2.4.1.237, quercetin glucoside biosynthesis (Arabidopsis) (UDP-glycosyltransferase) /// 2.4.1.91, quercetin glucoside biosynthesis (Arabidopsis) (UDP-glycosyltransferase)
AT5G28237	AT5G28237	0.127441	26.9526	0.522234	7.73248	0	-5.68958	0					Pyridoxal-5'-phosphate-dependent enzyme family protein	---	tryptophan biosynthetic process (GO:0000162)	tryptophan synthase activity (GO:0004834)	---	4.2.1.20, tryptophan biosynthesis (tryptophan synthase)
AT4G11911	AT4G11911	0.427903	25.4055	0.503628	5.89974	4.11448e-11	-5.65664	0					---	---	biological_process (GO:0008150)	molecular_function (GO:0003674)	---	---
AT1G76790	AT1G76790	17.6965	136.493	2.72496	2.95533	0	-5.64645	0					O-methyltransferase family protein	---	---	---	cytosol (GO:0005829)	---
AT5G62360	AT5G62360	69.7892	220.206	4.55709	1.66581	3.28012e-10	-5.59459	0					Plant invertase/pectin methylesterase inhibitor superfamily protein	---	---	pectinesterase inhibitor activity (GO:0046910)	cellular_component (GO:0005575)	---
AT1G76640	AT1G76640	0	6.85155	0.14451	1.79769e+308	5.4222e-05	-5.56719	0.000184086					Calcium-binding EF-hand family protein	---	biological_process (GO:0008150)	calcium ion binding (GO:0005509)	cytoplasm (GO:0005737)	---
AT2G44840	ATERF13	0.319471	4.15555	0.0923497	3.70931	0.000156252	-5.49179	5.05941e-06					ethylene-responsive element binding factor 13	encodes a member of the ERF (ethylene response factor) subfamily B-3 of ERF/AP2 transcription factor family. The protein contains one AP2 domain. There are 18 members in this subfamily including ATERF-1, ATERF-2, AND ATERF-5.	negative regulation of programmed cell death (GO:0043069) /// regulation of plant-type hypersensitive response (GO:0010363) /// response to auxin stimulus (GO:0009733) /// protein targeting to membrane (GO:0006612) /// response to ethylene stimulus (GO:0009723) /// hyperosmotic salinity response (GO:0042538) /// abscisic acid mediated signaling pathway (GO:0009738) /// response to abscisic acid s…	DNA binding (GO:0003677) /// sequence-specific DNA binding transcription factor activity (GO:0003700)	nucleus (GO:0005634)	---
AT3G45140	LOX2	338.554	5315.19	126.465	3.9807	0	-5.39331	0					lipoxygenase 2	Chloroplast lipoxygenase required for wound-induced jasmonic acid accumulation in Arabidopsis.Mutants are resistant to Staphylococcus aureus and accumulate salicylic acid upon infection.	cellular amino acid biosynthetic process (GO:0008652) /// oxidoreduction coenzyme metabolic process (GO:0006733) /// response to bacterium (GO:0009617) /// maltose metabolic process (GO:0000023) /// lipid oxidation (GO:0034440) /// Golgi organization (GO:0007030) /// cellular cation homeostasis (GO:0030003) /// response to abscisic acid stimulus (GO:0009737) /// response to water deprivation (GO:…	protein binding (GO:0005515) /// lipoxygenase activity (GO:0016165)	chloroplast (GO:0009507) /// cytoplasm (GO:0005737) /// chloroplast thylakoid membrane (GO:0009535)	1.13.11.12, jasmonic acid biosynthesis (lipoxygenase) /// 1.13.11.12, 13-LOX and 13-HPL pathway (lipoxygenase) /// 1.13.11.12, 13-LOX and 13-HPL pathway (lipoxygenase)
AT3G28220	AT3G28220	25.7759	990.367	24.8729	5.2719	0	-5.31532	0					TRAF-like family protein	---	regulation of anthocyanin biosynthetic process (GO:0031540)	molecular_function (GO:0003674)	---	---
AT4G36950	MAPKKK21	0.119998	14.9764	0.387963	6.97157	9.29584e-11	-5.27062	0					mitogen-activated protein kinase kinase kinase 21	member of MEKK subfamily	---	---	---	---
AT3G59710	AT3G59710	1.36686	8.3175	0.216797	2.61332	1.42888e-06	-5.26173	1.15192e-11					NAD(P)-binding Rossmann-fold superfamily protein	---	very long-chain fatty acid metabolic process (GO:0000038) /// cuticle development (GO:0042335) /// response to cold (GO:0009409)	oxidoreductase activity (GO:0016491)	---	---
AT4G38410	AT4G38410	0	9.17257	0.245707	1.79769e+308	1.87842e-07	-5.22232	6.9034e-08					Dehydrin family protein	---	response to water stimulus (GO:0009415) /// response to stress (GO:0006950)	molecular_function (GO:0003674)	cellular_component (GO:0005575)	---
AT3G11480	BSMT1	0.0148925	117.147	3.16445	12.9495	2.63582e-08	-5.21022	0					S-adenosyl-L-methionine-dependent methyltransferases superfamily protein	The gene encodes a SABATH methyltransferase that methylates both salicylic acid and benzoic acid. It is highly expressed in flowers, induced by biotic and abiotic stress and thought to be involved in direct defense mechanism.	response to other organism (GO:0051707) /// response to wounding (GO:0009611) /// response to fungus (GO:0009620) /// defense response (GO:0006952) /// response to jasmonic acid stimulus (GO:0009753) /// jasmonic acid biosynthetic process (GO:0009695)	S-adenosylmethionine-dependent methyltransferase activity (GO:0008757) /// 2-phytyl-1,4-naphthoquinone methyltransferase activity (GO:0052624) /// S-adenosyl-L-methionine:benzoic acid carboxyl methyl transferase activity (GO:0080150)	cellular_component (GO:0005575)	RXN-6723, volatile benzenoid ester biosynthesis (S-adenosyl-L-methionine:benzoic acid-salicylic acid carboxymethyltransferase||S-adenosyl-L-methionine:benzoic acid-salicylic acid carboxymethyltransferase) /// RXN-6722, volatile benzenoid ester biosynthesis (S-adenosyl-L-methionine:benzoic acid-salicylic acid carboxymethyltransferase||S-adenosyl-L-methionine:benzoic acid-salicylic acid carboxymeth…
AT3G22275	AT3G22275	0.0814159	5.49348	0.148928	6.0843	0.00178377	-5.20503	1.96386e-05					---	---	biological_process (GO:0008150)	molecular_function (GO:0003674)	cellular_component (GO:0005575)	---
AT3G12145	FLR1	4.16879	61.3192	1.68696	3.88667	0	-5.18384	0					Leucine-rich repeat (LRR) family protein	A novel leucine-rich repeat protein. Interacts directly with MADS domain transcription factor.	vegetative to reproductive phase transition of meristem (GO:0010228)	enzyme inhibitor activity (GO:0004857) /// transcription factor binding (GO:0008134)	---	---
AT2G39030	AT2G39030	1.19477	586.156	16.9165	8.94644	0	-5.11478	0					Acyl-CoA N-acyltransferases (NAT) superfamily protein	---	ornithine metabolic process (GO:0006591) /// metabolic process (GO:0008152) /// response to jasmonic acid stimulus (GO:0009753)	N-acetyltransferase activity (GO:0008080)	cellular_component (GO:0005575)	---
AT1G19670	ATCLH1	124.967	319.926	9.59654	1.36422	2.45399e-06	-5.05908	0					chlorophyllase 1	Chlorophyllase is the first enzyme involved in chlorophyll degradation. It catalyzes the hydrolysis of the ester bond to yield chlorophyllide and phytol. AtCLH1 lacks a typical signal sequence for the chloroplast. Its expression is induced rapidly by methyljasmonate, a known promoter of senescence and chlorophyll degradation.	regulation of plant-type hypersensitive response (GO:0010363) /// regulation of hydrogen peroxide metabolic process (GO:0010310) /// response to bacterium (GO:0009617) /// response to stress (GO:0006950) /// protein targeting to membrane (GO:0006612) /// regulation of transcription, DNA-dependent (GO:0006355) /// chlorophyll catabolic process (GO:0015996) /// regulation of protein dephosphorylati…	chlorophyllase activity (GO:0047746)	---	3.1.1.14, chlorophyll <i>a</i> degradation (chlorophyllase)
AT1G10585	AT1G10585	0.350934	169.045	5.1	8.92002	0	-5.05076	0					basic helix-loop-helix (bHLH) DNA-binding superfamily protein	---	regulation of transcription, DNA-dependent (GO:0006355) /// amino acid transport (GO:0006865)	sequence-specific DNA binding transcription factor activity (GO:0003700)	nucleus (GO:0005634) /// cytoplasm (GO:0005737)	---
AT5G52882	AT5G52882	2.76145	106.278	3.2275	5.2743	0	-5.04128	0					P-loop containing nucleoside triphosphate hydrolases superfamily protein	---	---	---	---	---
AT1G78120	AT1G78120	0.814138	9.886	0.300598	3.61007	1.05874e-11	-5.03948	0					Tetratricopeptide repeat (TPR)-like superfamily protein	---	cellular cell wall macromolecule metabolic process (GO:0010382) /// xylem development (GO:0010089)	---	mitochondrion (GO:0005739)	---
AT1G43160	RAP2.6	0	548.641	17.3365	1.79769e+308	7.97125e-12	-4.98398	0					related to AP2 6	encodes a member of the ERF (ethylene response factor) subfamily B-4 of ERF/AP2 transcription factor family (RAP2.6). The protein contains one AP2 domain. There are 7 members in this subfamily.	response to abscisic acid stimulus (GO:0009737) /// response to osmotic stress (GO:0006970) /// chloroplast organization (GO:0009658) /// response to water deprivation (GO:0009414) /// response to wounding (GO:0009611) /// cellular response to heat (GO:0034605) /// response to salicylic acid stimulus (GO:0009751) /// response to cold (GO:0009409) /// regulation of transcription, DNA-dependent (GO…	DNA binding (GO:0003677) /// sequence-specific DNA binding transcription factor activity (GO:0003700)	nucleus (GO:0005634)	---
AT4G18440	AT4G18440	259.17	878.172	27.9367	1.76863	4.10251e-07	-4.97427	0					L-Aspartase-like family protein	---	---	N6-(1,2-dicarboxyethyl)AMP AMP-lyase (fumarate-forming) activity (GO:0004018)	---	4.3.2.2, purine nucleotide metabolism (phosphotransfer and nucleotide modification) (adenylosuccinate lyase) /// 4.3.2.2, inosine-5'-phosphate biosynthesis II (adenylosuccinate lyase)
AT4G27590	AT4G27590	0	3.04767	0.0971597	1.79769e+308	0.00133188	-4.97121	0.000136055					Heavy metal transport/detoxification superfamily protein	---	copper ion transport (GO:0006825)	copper ion binding (GO:0005507)	cellular_component (GO:0005575)	---
AT2G01830	WOL	3.07886	30.03	0.958743	3.29397	0	-4.96912	0					CHASE domain containing histidine kinase protein	Histidine kinase: cytokinin-binding receptor that transduces cytokinin signals across the plasma membrane	response to glucose stimulus (GO:0009749) /// defense response to bacterium (GO:0042742) /// embryonic root morphogenesis (GO:0010086) /// response to fructose stimulus (GO:0009750) /// response to sucrose stimulus (GO:0009744) /// cellular response to phosphate starvation (GO:0016036) /// cytokinin mediated signaling pathway (GO:0009736) /// protein phosphorylation (GO:0006468) /// osmosensory s…	protein binding (GO:0005515) /// cytokinin receptor activity (GO:0009884) /// protein histidine kinase binding (GO:0043424) /// enzyme binding (GO:0019899) /// protein histidine kinase activity (GO:0004673) /// protein kinase binding (GO:0019901) /// osmosensor activity (GO:0005034) /// phosphoprotein phosphatase activity (GO:0004721) /// transmembrane histidine kinase cytokinin receptor activity…	endoplasmic reticulum (GO:0005783)	---
AT1G74080	ATMYB122	0	2.86555	0.0916817	1.79769e+308	1.50292e-06	-4.96604	1.29916e-06					myb domain protein 122	Encodes a putative transcription factor, member of the R2R3 factor gene family (MYB122).	regulation of transcription, DNA-dependent (GO:0006355)	DNA binding (GO:0003677) /// sequence-specific DNA binding transcription factor activity (GO:0003700)	---	---
AT4G39950	CYP79B2	13.3565	87.5054	2.85261	2.71986	0	-4.93902	0					cytochrome P450, family 79, subfamily B, polypeptide 2	Belongs to cytochrome P450 and is involved in tryptophan metabolism. Converts Trp to indo-3-acetaldoxime (IAOx), a precursor to IAA and indole glucosinolates.	defense response to bacterium (GO:0042742) /// response to bacterium (GO:0009617) /// camalexin biosynthetic process (GO:0010120) /// defense response (GO:0006952) /// indoleacetic acid biosynthetic process (GO:0009684) /// cysteine biosynthetic process (GO:0019344) /// defense response by callose deposition in cell wall (GO:0052544) /// defense response to oomycetes (GO:0002229) /// tryptophan c…	oxygen binding (GO:0019825)	chloroplast (GO:0009507)	1.14.13.-, IAA biosynthesis I (CYP79B2 monooxygenase) /// 1.14.13.-, glucosinolate biosynthesis from tryptophan (CYP79B2 monooxygenase) /// 1.14.13.-, camalexin biosynthesis (CYP79B2 monooxygenase) /// 1.14.13.-, camalexin biosynthesis (CYP79B2 monooxygenase) /// 1.14.13.-, camalexin biosynthesis (CYP79B2 monooxygenase)
AT5G63450	CYP94B1	0.0641493	89.0461	2.92708	10.4469	0	-4.92702	0					cytochrome P450, family 94, subfamily B, polypeptide 1	member of CYP94B	response to wounding (GO:0009611) /// response to jasmonic acid stimulus (GO:0009753) /// jasmonic acid metabolic process (GO:0009694)	oxygen binding (GO:0019825)	---	---
AT4G15440	HPL1	4.59103	92.3801	3.0843	4.33872	0	-4.90456	0					hydroperoxide lyase 1	Encodes a hydroperoxide lyase. Also a member of the CYP74B cytochrome p450 family. In the ecotype Columbia (Col) the gene contains a 10-nucleotide deletion in its first exon that causes it to code for a truncated protein that results in a non-functional hydroperoxide lyase.	fatty acid metabolic process (GO:0006631) /// tryptophan catabolic process (GO:0006569) /// response to wounding (GO:0009611) /// indoleacetic acid biosynthetic process (GO:0009684)	---	---	RXN-1345, 13-LOX and 13-HPL pathway (hydroperoxide lyase||hydroperoxide lyase) /// HYDROHEX-RXN, 13-LOX and 13-HPL pathway (hydroperoxide lyase||hydroperoxide lyase)
AT1G11185	AT1G11185	0.371921	2.35616	0.0802429	2.6714	0.0409819	-4.87592	0.0167009					other RNA	Unknown gene	biological_process (GO:0008150)	molecular_function (GO:0003674)	cellular_component (GO:0005575)	---
AT3G25760	AOC1	42.6871	2667.82	91.2811	5.97375	0	-4.8692	0					allene oxide cyclase 1	encodes allene oxide cyclase. One of four genes in Arabidopsis that encode this enzyme, which catalyzes an essential step in jasmonic acid biosynthesis. Gene expression is induced during senescence, a process that involves jasmonic acid signalling pathway.	response to desiccation (GO:0009269) /// peptidyl-cysteine S-nitrosylation (GO:0018119) /// jasmonic acid biosynthetic process (GO:0009695)	allene-oxide cyclase activity (GO:0046423)	chloroplast thylakoid membrane (GO:0009535)	5.3.99.6, jasmonic acid biosynthesis (allene-oxide cyclase)
AT4G29700	AT4G29700	0.928023	9.21837	0.334798	3.32031	1.49611e-10	-4.78315	0					Alkaline-phosphatase-like family protein	---	---	hydrolase activity (GO:0016787)	---	---
AT2G29440	ATGSTU6	0.586809	74.8723	2.73945	7.00343	0	-4.77247	0					glutathione S-transferase tau 6	Encodes glutathione transferase belonging to the tau class of GSTs. Naming convention according to Wagner et al. (2002).	toxin catabolic process (GO:0009407)	glutathione transferase activity (GO:0004364)	cytoplasm (GO:0005737)	---
AT2G40670	RR16	6.69597	21.5081	0.790994	1.69155	0.000610469	-4.76507	4.08033e-07					response regulator 16	response regulator 16	circadian rhythm (GO:0007623) /// regulation of transcription, DNA-dependent (GO:0006355) /// response to cytokinin stimulus (GO:0009735) /// cytokinin mediated signaling pathway (GO:0009736)	protein binding (GO:0005515) /// two-component response regulator activity (GO:0000156)	cytoplasm (GO:0005737)	---
AT5G24770	VSP2	11.5661	260.95	9.60568	4.50383	0	-4.76374	0					vegetative storage protein 2	Has acid phosphatase activity dependent on the presence of divalent cations (Mg2+, Co2+, Zn2+, Mn2+) and anti-insect activity. Insects fed with the protein show a retarded development. Induced in response to abscisic acid, jasmonic acid, salt, water deficiency and wounding.	response to copper ion (GO:0046688) /// hyperosmotic salinity response (GO:0042538) /// response to wounding (GO:0009611) /// response to insect (GO:0009625) /// defense response to insect (GO:0002213) /// response to jasmonic acid stimulus (GO:0009753) /// response to oxidative stress (GO:0006979)	acid phosphatase activity (GO:0003993)	---	3.1.3.2, phosphate acquisition (acid phosphatase)
AT5G64700	AT5G64700	0.549442	13.6203	0.501389	4.63968	1.85084e-11	-4.76369	0					nodulin MtN21 /EamA-like transporter family protein	---	---	molecular_function (GO:0003674)	---	---
AT5G12020	HSP17.6II	0.319509	13.9105	0.513529	5.4522	1.43314e-07	-4.75958	1.52926e-10					17.6 kDa class II heat shock protein	---	response to high light intensity (GO:0009644) /// response to hydrogen peroxide (GO:0042542) /// response to endoplasmic reticulum stress (GO:0034976) /// response to heat (GO:0009408) /// protein folding (GO:0006457)	---	---	---
AT3G25770	AOC2	301.933	4237	159.829	3.81878	0	-4.72844	0					allene oxide cyclase 2	Encodes allene oxide cyclase. One of four genes in Arabidopsis that encode this enzyme, which catalyzes an essential step in jasmonic acid biosynthesis. Gene expression is induced during senescence, a process that involves jasmonic acid signalling pathway. Note: Nomenclature for Arabidopsis allene oxide cyclase 2 (AOC2, AT3G25770) gene is based on Stenzel et al. 2003 Plant Molecular Biology 51:89…	response to cold (GO:0009409) /// jasmonic acid biosynthetic process (GO:0009695)	allene-oxide cyclase activity (GO:0046423)	stromule (GO:0010319) /// chloroplast thylakoid membrane (GO:0009535)	5.3.99.6, jasmonic acid biosynthesis (allene oxide cyclase)
AT3G28600	AT3G28600	0	9.04037	0.342598	1.79769e+308	2.94465e-12	-4.72179	0					P-loop containing nucleoside triphosphate hydrolases superfamily protein	---	---	ATP binding (GO:0005524) /// ATPase activity (GO:0016887)	---	---
AT5G13220	JAZ10	0.688313	165.333	6.29761	7.91613	1.41758e-11	-4.71443	0					jasmonate-zim-domain protein 10	Plants overexpressing At5g13220.3, but not At5g13220.1 showed enhanced insensitivity to MeJa.	response to water deprivation (GO:0009414) /// response to wounding (GO:0009611) /// response to auxin stimulus (GO:0009733) /// regulation of systemic acquired resistance (GO:0010112) /// regulation of jasmonic acid mediated signaling pathway (GO:2000022) /// response to ethylene stimulus (GO:0009723) /// hyperosmotic salinity response (GO:0042538) /// response to fungus (GO:0009620) /// jasmoni…	protein binding (GO:0005515) /// protein homodimerization activity (GO:0042803)	---	---
AT3G25573	AT3G25573	0	6.96282	0.271072	1.79769e+308	3.50627e-05	-4.68293	6.90404e-05					---	---	biological_process (GO:0008150)	molecular_function (GO:0003674)	---	---
AT1G64700	AT1G64700	0.502445	2.38466	0.0936126	2.25478	0.0212247	-4.67094	0.000870314					---	---	---	molecular_function (GO:0003674)	cellular_component (GO:0005575)	---
AT1G54010	AT1G54010	0.231938	18.704	0.737913	6.3415	1.90704e-14	-4.66375	0					GDSL-like Lipase/Acylhydrolase superfamily protein	---	---	carboxylesterase activity (GO:0004091)	---	---
AT4G10390	AT4G10390	0.509392	24.5877	0.972589	5.60105	0	-4.65996	0					Protein kinase superfamily protein	---	response to wounding (GO:0009611) /// response to fungus (GO:0009620) /// response to jasmonic acid stimulus (GO:0009753) /// jasmonic acid biosynthetic process (GO:0009695)	kinase activity (GO:0016301)	cellular_component (GO:0005575)	---
AT1G17420	LOX3	8.69909	381.954	15.1437	5.46442	0	-4.65661	0					lipoxygenase 3	Lipoxygenase	growth (GO:0040007) /// response to wounding (GO:0009611) /// defense response (GO:0006952) /// lipid oxidation (GO:0034440) /// response to high light intensity (GO:0009644) /// response to fungus (GO:0009620) /// anther dehiscence (GO:0009901) /// response to chitin (GO:0010200) /// pollen development (GO:0009555) /// ethylene biosynthetic process (GO:0009693) /// stamen filament development (G…	lipoxygenase activity (GO:0016165)	---	1.13.11.12, jasmonic acid biosynthesis (lipoxygenase) /// 1.13.11.12, 13-LOX and 13-HPL pathway (lipoxygenase) /// 1.13.11.12, 13-LOX and 13-HPL pathway (lipoxygenase)
AT1G17380	JAZ5	0.430285	96.7579	3.83819	7.82098	0	-4.65588	0					jasmonate-zim-domain protein 5	---	response to wounding (GO:0009611) /// response to water deprivation (GO:0009414) /// response to auxin stimulus (GO:0009733) /// response to ethylene stimulus (GO:0009723) /// hyperosmotic salinity response (GO:0042538) /// response to fungus (GO:0009620) /// jasmonic acid mediated signaling pathway (GO:0009867) /// signal transduction (GO:0007165) /// response to chitin (GO:0010200) /// abscisic…	protein binding (GO:0005515)	cellular_component (GO:0005575)	---
AT5G64750	ABR1	0.0715989	162.393	6.58341	11.1553	9.87702e-05	-4.62451	0					Integrase-type DNA-binding superfamily protein	Encodes a putative transcription factor containing an AP2 domain. Is a member of the ERF (ethylene response factor) subfamily B-4 of ERF/AP2 transcription factor family. Expressed in response to ABA, osmotic stress, sugar stress and drought. Mutants are hypersensitive to these stresses. May be involved in regulation of ABA mediated stress response.	response to abscisic acid stimulus (GO:0009737) /// response to osmotic stress (GO:0006970) /// regulation of transcription, DNA-dependent (GO:0006355) /// response to glucose stimulus (GO:0009749) /// defense response to fungus (GO:0050832) /// negative regulation of abscisic acid mediated signaling pathway (GO:0009788)	DNA binding (GO:0003677) /// sequence-specific DNA binding transcription factor activity (GO:0003700)	nucleus (GO:0005634)	---
AT2G06050	OPR3	16.4187	592.095	24.4685	5.18045	0	-4.59683	0					oxophytodienoate-reductase 3	Encodes a 12-oxophytodienoate reductase that is required for jasmonate biosynthesis. Mutants are male sterile and defective in pollen dehiscence. Shows activity towards 2,4,6-trinitrotoluene.	response to water deprivation (GO:0009414) /// response to wounding (GO:0009611) /// response to auxin stimulus (GO:0009733) /// response to ozone (GO:0010193) /// jasmonic acid metabolic process (GO:0009694) /// indoleacetic acid biosynthetic process (GO:0009684) /// response to ethylene stimulus (GO:0009723) /// tryptophan catabolic process (GO:0006569) /// hyperosmotic salinity response (GO:00…	12-oxophytodienoate reductase activity (GO:0016629)	peroxisome (GO:0005777)	1.3.1.42, jasmonic acid biosynthesis (12-oxophytodienoate reductase)
AT5G50335	AT5G50335	8.78922	32.4721	1.34902	1.89343	2.27566e-06	-4.58922	0					---	---	biological_process (GO:0008150)	molecular_function (GO:0003674)	cellular_component (GO:0005575)	---
AT2G37180	RD28	6.60659	587.651	24.6544	6.48294	0	-4.57504	0					Aquaporin-like superfamily protein	a member of the plasma membrane intrinsic protein PIP2. functions as aquaporin and is involved in dessication.	response to osmotic stress (GO:0006970) /// response to desiccation (GO:0009269) /// response to water deprivation (GO:0009414) /// transport (GO:0006810)	protein binding (GO:0005515) /// water channel activity (GO:0015250)	membrane (GO:0016020)	---
AT3G51450	AT3G51450	16.3345	270.893	11.5646	4.05976	0	-4.54993	0					Calcium-dependent phosphotriesterase superfamily protein	---	response to wounding (GO:0009611) /// response to fungus (GO:0009620) /// alkaloid biosynthetic process (GO:0009821) /// response to jasmonic acid stimulus (GO:0009753) /// jasmonic acid metabolic process (GO:0009694) /// jasmonic acid biosynthetic process (GO:0009695)	strictosidine synthase activity (GO:0016844)	---	---
AT1G51760	IAR3	9.57139	713.465	30.9056	6.228	0	-4.5289	0					peptidase M20/M25/M40 family protein	encodes a member of the six Arabidopsis IAA-amino acid conjugate hydrolase subfamily and conjugates and conjugates IAA-Ala in vitro. Gene is expressed most strongly in roots, stems, and flowers.	response to wounding (GO:0009611) /// proteolysis (GO:0006508)	IAA-Ala conjugate hydrolase activity (GO:0010179) /// metallopeptidase activity (GO:0008237)	endoplasmic reticulum (GO:0005783)	3.5.1.-, IAA biosynthesis II (indole-3-acetyl-ala hydrolase)
AT3G04630	WDL1	11.7755	88.907	3.91699	2.92454	0	-4.50448	0					WVD2-like 1	Member of a small gene family which have a KLEEK domain which may be involved in protein- protein interactions. Over expression of WDL1 results in abnormal root development.	root morphogenesis (GO:0010015) /// circumnutation (GO:0010031)	molecular_function (GO:0003674)	cytoplasm (GO:0005737)	---
AT1G31710	AT1G31710	2.66865	6.11389	0.271221	1.20401	0.00170588	-4.49455	1.03729e-14					Copper amine oxidase family protein	---	tryptophan catabolic process (GO:0006569) /// response to wounding (GO:0009611) /// coumarin biosynthetic process (GO:0009805) /// indoleacetic acid biosynthetic process (GO:0009684)	copper ion binding (GO:0005507)	---	---
AT3G16330	AT3G16330	0.760431	21.8625	0.97661	4.85353	2.95904e-12	-4.48453	0					---	---	defense response by callose deposition (GO:0052542) /// biological_process (GO:0008150)	molecular_function (GO:0003674)	cellular_component (GO:0005575)	---
AT5G60890	ATMYB34	9.23443	50.1474	2.24498	2.44911	0	-4.4814	0					myb domain protein 34	Myb-like transcription factor that modulates expression of ASA1, a key point of control in the tryptophan pathway; mutant has deregulated expression of ASA1 in dominant allele. Loss of function allele suggests ATR1 also functions at a control point for regulating indole glucosinolate homeostasis.	indole glucosinolate biosynthetic process (GO:0009759) /// tryptophan biosynthetic process (GO:0000162) /// positive regulation of transcription, DNA-dependent (GO:0045893) /// response to jasmonic acid stimulus (GO:0009753) /// defense response to insect (GO:0002213) /// cellular response to sulfur starvation (GO:0010438)	DNA binding (GO:0003677) /// kinase activity (GO:0016301) /// sequence-specific DNA binding transcription factor activity (GO:0003700)	---	---
AT4G08870	AT4G08870	94.6479	1471.94	66.1036	3.96704	0	-4.47685	0					Arginase/deacetylase superfamily protein	Encodes one of the two arginase in the genome. Gene expression is enhanced by methyl jasmonate treatment.	ornithine metabolic process (GO:0006591) /// defense response to fungus (GO:0050832) /// polyamine metabolic process (GO:0006595) /// putrescine metabolic process (GO:0009445) /// proline metabolic process (GO:0006560) /// tyrosine metabolic process (GO:0006570)	agmatinase activity (GO:0008783) /// cobalt ion binding (GO:0050897) /// arginase activity (GO:0004053)	---	3.5.3.1, citrulline biosynthesis (agmatinase||arginase||arginase) /// 3.5.3.1, arginine degradation VI (arginase 2 pathway) (agmatinase||arginase||arginase) /// 3.5.3.11, putrescine biosynthesis I (agmatinase||arginase||arginase) /// 3.5.3.11, putrescine biosynthesis IV (agmatinase||arginase||arginase) /// 3.5.3.1, putrescine biosynthesis IV (agmatinase||arginase||arginase) /// 3.5.3.1, urea cycl…
AT2G36830	GAMMA-TIP	179.855	2381.98	107.122	3.73529	0	-4.47484	0					gamma tonoplast intrinsic protein	Encodes a tonoplast intrinsic protein, which functions as water channel. It has also been shown to be able to facilitate the transport of urea and hydrogen peroxide. Highly expressed in vascular tissues of the root, stem, cauline leaves and flowers but not in the apical meristems.	phenylpropanoid metabolic process (GO:0009698) /// response to temperature stimulus (GO:0009266) /// cellular modified amino acid biosynthetic process (GO:0042398) /// hydrogen peroxide transmembrane transport (GO:0080170) /// urea transport (GO:0015840) /// calcium ion transport (GO:0006816) /// response to cadmium ion (GO:0046686) /// water transport (GO:0006833) /// Golgi organization (GO:0007…	urea transmembrane transporter activity (GO:0015204) /// water channel activity (GO:0015250)	central vacuole (GO:0042807) /// membrane (GO:0016020) /// plant-type vacuole membrane (GO:0009705) /// protein storage vacuole (GO:0000326)	---
AT5G52050	AT5G52050	1.11779	44.9761	2.06062	5.33847	0	-4.44801	0					MATE efflux family protein	---	defense response by callose deposition (GO:0052542) /// ethylene biosynthetic process (GO:0009693)	---	---	---
AT3G07650	COL9	5.67241	72.0157	3.31603	3.67431	0	-4.44078	0					CONSTANS-like 9	This gene belongs to the CO (CONSTANS) gene family. This gene family is divided in three subgroups: groups III, to which COL9 belongs, is characterised by one B-box (supposed to regulate protein-protein interactions) and a second diverged zinc finger. COL9 downregulates expression of CO (CONSTANS) as well as FT and SOC1 which are known regulatory targets of CO.	circadian rhythm (GO:0007623) /// regulation of transcription, DNA-dependent (GO:0006355) /// negative regulation of long-day photoperiodism, flowering (GO:0048579)	sequence-specific DNA binding transcription factor activity (GO:0003700) /// zinc ion binding (GO:0008270)	nucleus (GO:0005634)	---
AT4G35720	AT4G35720	0.0222423	23.7785	1.09835	10.0702	5.20611e-06	-4.43625	0					Arabidopsis protein of unknown function (DUF241)	---	---	---	---	---
AT1G01030	NGA3	0.690694	10.5227	0.487421	3.93735	1.61715e-13	-4.4322	0					AP2/B3-like transcriptional factor family protein	---	flower development (GO:0009908) /// regulation of transcription, DNA-dependent (GO:0006355) /// leaf development (GO:0048366)	sequence-specific DNA binding transcription factor activity (GO:0003700)	cellular_component (GO:0005575)	---
AT2G47950	AT2G47950	0	4.92882	0.233059	1.79769e+308	5.55844e-05	-4.40248	0.000106171					---	---	biological_process (GO:0008150)	molecular_function (GO:0003674)	---	---
AT5G42650	AOS	177.9	1681.09	80.0095	3.24829	0	-4.39308	0					allene oxide synthase	Encodes a member of the cytochrome p450 CYP74 gene family that functions as an allene oxide synthase. This enzyme catalyzes dehydration of the hydroperoxide to an unstable allene oxide in the JA biosynthetic pathway. It shows a dual catalytic activity, the major one being a 13-AOS but also expressing a 9-AOS activity.	cellular amino acid biosynthetic process (GO:0008652) /// regulation of plant-type hypersensitive response (GO:0010363) /// regulation of hydrogen peroxide metabolic process (GO:0010310) /// oxidoreduction coenzyme metabolic process (GO:0006733) /// epoxygenase P450 pathway (GO:0019373) /// jasmonic acid metabolic process (GO:0009694) /// protein targeting to membrane (GO:0006612) /// defense res…	allene oxide synthase activity (GO:0009978) /// oxygen binding (GO:0019825) /// hydro-lyase activity (GO:0016836)	chloroplast (GO:0009507) /// plastoglobule (GO:0010287) /// mitochondrion (GO:0005739) /// chloroplast thylakoid membrane (GO:0009535)	4.2.1.92, jasmonic acid biosynthesis (allene oxide synthase)
AT2G42150	AT2G42150	0.0496939	4.0877	0.194753	6.37011	0.0226927	-4.39157	0.00616954					DNA-binding bromodomain-containing protein	---	---	DNA binding (GO:0003677)	nucleus (GO:0005634)	---
AT5G61440	AT5G61440	1.58885	3.99569	0.190586	1.33849	0.0250465	-4.38993	5.62526e-07					atypical CYS HIS rich thioredoxin 5	Encodes a member of the thioredoxin family protein. Located in the chloroplast.	---	---	chloroplast (GO:0009507)	---
AT1G15010	AT1G15010	0.664673	63.7566	3.12804	6.59182	4.82729e-13	-4.34924	0					---	---	defense response to fungus (GO:0050832)	molecular_function (GO:0003674)	---	---
AT5G23820	AT5G23820	51.0691	149.948	7.45727	1.56197	5.82177e-09	-4.32967	0					MD-2-related lipid recognition domain-containing protein	---	glycine catabolic process (GO:0006546) /// biological_process (GO:0008150)	molecular_function (GO:0003674)	---	---
AT1G19320	AT1G19320	0.156612	4.07842	0.205416	4.71078	0.000152239	-4.31139	1.10615e-05					Pathogenesis-related thaumatin superfamily protein	---	response to other organism (GO:0051707)	molecular_function (GO:0003674)	---	---
AT1G52400	BGLU18	64.5195	2634.58	134.485	5.35973	0	-4.29206	0					beta glucosidase 18	encodes a member of glycosyl hydrolase family 1, located in inducible ER bodies which were formed after wounding, required in inducible ER body formation	response to abscisic acid stimulus (GO:0009737) /// response to abiotic stimulus (GO:0009628) /// response to water deprivation (GO:0009414) /// regulation of stomatal movement (GO:0010119) /// positive regulation of abscisic acid mediated signaling pathway (GO:0009789) /// protein polymerization (GO:0051258) /// ER body organization (GO:0080119) /// defense response to fungus (GO:0050832) /// re…	identical protein binding (GO:0042802) /// beta-glucosidase activity (GO:0008422) /// hydrolase activity, hydrolyzing O-glycosyl compounds (GO:0004553) /// abscisic acid glucose ester beta-glucosidase activity (GO:0051993)	endoplasmic reticulum (GO:0005783) /// peroxisome (GO:0005777) /// ER body (GO:0010168)	---
AT3G14870	AT3G14870	0.690103	11.4218	0.583693	4.05686	2.59339e-07	-4.29043	1.03729e-14					Plant protein of unknown function (DUF641)	---	biological_process (GO:0008150)	molecular_function (GO:0003674)	---	---
AT4G27950	CRF4	1.26904	3.31052	0.171525	1.39135	0.0216952	-4.27057	5.55981e-07					cytokinin response factor 4	encodes a member of the ERF (ethylene response factor) subfamily B-5 of ERF/AP2 transcription factor family. The protein contains one AP2 domain. There are 7 members in this subfamily.	regulation of transcription, DNA-dependent (GO:0006355) /// transcription factor import into nucleus (GO:0042991) /// leaf development (GO:0048366)	protein binding (GO:0005515) /// DNA binding (GO:0003677) /// sequence-specific DNA binding transcription factor activity (GO:0003700)	nucleus (GO:0005634)	---
AT4G16740	ATTPS03	17.2468	150.391	7.83482	3.13235	0	-4.26267	0					terpene synthase 03	Encodes an (E,E)-alpha-farnesene synthase in the Col ecotype of Arabidopsis. This enzyme can also catalyze the formation of (E)-beta-ocimene as well as trace amounts of myrcene and other related compounds in vitro. The cytosolic localization of the protein may make it favor (E,E)-alpha-farnesene biosynthesis because the precursor of this product, FPP, is primarily cytosolic. Transcript levels for…	sesquiterpenoid biosynthetic process (GO:0016106) /// response to wounding (GO:0009611) /// purine nucleobase transport (GO:0006863) /// response to herbivore (GO:0080027) /// response to insect (GO:0009625) /// response to jasmonic acid stimulus (GO:0009753)	myrcene synthase activity (GO:0050551) /// (E)-beta-ocimene synthase activity (GO:0034768) /// alpha-farnesene synthase activity (GO:0052578)	cytosol (GO:0005829)	4.2.3.-, monoterpene biosynthesis (<i>(E,E)</i>-&alpha;-farnesene synthase||(<i>E</i>)-&beta;-ocimene synthase) /// 4.2.3.-, farnesene biosynthesis (<i>(E,E)</i>-&alpha;-farnesene synthase||(<i>E</i>)-&beta;-ocimene synthase)
AT4G35630	AT4G35630	22.6578	196.38	10.2719	3.1236	0	-4.25688	0					phosphoserine aminotransferase	Encodes a phosphoserine aminotransferase which is involved in serine biosynthesis in the chloroplast which operates via the phosphorylated pathway.	systemic acquired resistance (GO:0009627) /// response to endoplasmic reticulum stress (GO:0034976) /// L-serine biosynthetic process (GO:0006564)	O-phospho-L-serine:2-oxoglutarate aminotransferase activity (GO:0004648)	chloroplast (GO:0009507) /// plastid (GO:0009536)	2.6.1.52, serine biosynthesis (phosphoserine transaminase||phosphoserine aminotransferase)
AT4G13790	AT4G13790	0.196696	2.48493	0.130581	3.66719	0.0213574	-4.25019	0.00828746					SAUR-like auxin-responsive protein family	---	response to red light (GO:0010114) /// response to auxin stimulus (GO:0009733) /// response to far red light (GO:0010218)	molecular_function (GO:0003674)	---	---
AT3G53232	RTFL1	0.939896	7.24599	0.388266	2.95464	0.003525	-4.22207	0.000182711					ROTUNDIFOLIA like 1	---	shoot development (GO:0048367)	molecular_function (GO:0003674)	cellular_component (GO:0005575)	---
AT1G11580	ATPMEPCRA	12.1285	82.2535	4.43443	2.76971	0	-4.21326	0					methylesterase PCR A	---	cell wall pectin metabolic process (GO:0052546) /// plant-type cell wall cellulose metabolic process (GO:0052541)	pectinesterase activity (GO:0030599)	plant-type cell wall (GO:0009505)	3.1.1.11, homogalacturonan degradation (pectinesterase)
AT4G36830	HOS3-1	1.83505	20.3512	1.13529	3.47925	2.49053e-12	-4.16398	0					GNS1/SUR4 membrane protein family	---	biological_process (GO:0008150)	molecular_function (GO:0003674)	integral to membrane (GO:0016021)	---
AT5G42900	AT5G42900	8.07755	238.675	13.3301	4.89302	0	-4.16228	0					cold regulated gene 27	---	response to karrikin (GO:0080167) /// response to cold (GO:0009409)	molecular_function (GO:0003674)	---	---
AT4G23060	IQD22	6.93876	26.4498	1.48541	1.93854	3.55271e-10	-4.15432	0					IQ-domain 22	---	response to gibberellin stimulus (GO:0009739)	calmodulin binding (GO:0005516)	---	---
AT5G06570	AT5G06570	0.830398	6.27567	0.354375	2.92593	1.44732e-05	-4.14642	5.27099e-06					alpha/beta-Hydrolases superfamily protein	---	amino acid transport (GO:0006865)	---	cellular_component (GO:0005575)	---
AT1G24070	ATCSLA10	0.323419	86.6872	4.90865	8.0743	0	-4.14242	0					cellulose synthase-like A10	encodes a gene similar to cellulose synthase	---	transferase activity, transferring glycosyl groups (GO:0016757) /// cellulose synthase activity (GO:0016759)	---	---
AT2G22330	CYP79B3	19.5502	219.318	12.6258	3.4958	0	-4.11858	0					cytochrome P450, family 79, subfamily B, polypeptide 3	Encodes a cytochrome P450. Involved in tryptophan metabolism. Converts Trp to indole-3-acetaldoxime (IAOx), a precursor to IAA and indole glucosinolates.	cellular amino acid biosynthetic process (GO:0008652) /// defense response to bacterium (GO:0042742) /// regulation of systemic acquired resistance (GO:0010112) /// oxidoreduction coenzyme metabolic process (GO:0006733) /// vitamin metabolic process (GO:0006766) /// indoleacetic acid biosynthetic process (GO:0009684) /// cysteine biosynthetic process (GO:0019344) /// lipoate metabolic process (GO…	oxygen binding (GO:0019825)	chloroplast (GO:0009507)	1.14.13.-, IAA biosynthesis I (CYP79B3 monooxygenase) /// 1.14.13.-, glucosinolate biosynthesis from tryptophan (CYP79B3 monooxygenase) /// 1.14.13.-, camalexin biosynthesis (CYP79B3 monooxygenase) /// 1.14.13.-, camalexin biosynthesis (CYP79B3 monooxygenase) /// 1.14.13.-, camalexin biosynthesis (CYP79B3 monooxygenase)
AT5G01840	ATOFP1	0.84568	5.15292	0.297312	2.61524	0.000208797	-4.11534	2.76171e-07					ovate family protein 1	Encodes a member of the plant specific ovate protein family. Members of this family have been shown to bind to KNOX and BELL- like TALE class homeodomain proteins. This interaction may mediate relocalization of the TALE homeodomain from the nucleus to the cytoplasm. Functions as a transcriptional repressor that suppresses cell elongation.	organ development (GO:0048513) /// negative regulation of transcription, DNA-dependent (GO:0045892) /// regulation of unidimensional cell growth (GO:0051510)	protein binding (GO:0005515)	cytoskeleton (GO:0005856) /// nucleolus (GO:0005730)	---
AT1G69600	ZFHD1	0	2.2177	0.128342	1.79769e+308	0.000549118	-4.11101	0.0016021					zinc finger homeodomain 1	Encodes ZFHD1, a member of the zinc finger homeodomain transcriptional factor family. Binds to the 62 bp promoter region of ERD1 (early responsive to dehydration stress 1). Expression of ZFHD1 is induced by drought, high salinity and abscisic acid.	positive regulation of cellular process (GO:0048522) /// response to water deprivation (GO:0009414) /// positive regulation of transcription, DNA-dependent (GO:0045893) /// response to xenobiotic stimulus (GO:0009410)	protein binding (GO:0005515) /// DNA binding (GO:0003677) /// sequence-specific DNA binding transcription factor activity (GO:0003700)	cellular_component (GO:0005575)	---
AT3G25780	AOC3	1.81118	152.912	8.95122	6.40766	0	-4.09447	0					allene oxide cyclase 3	Encodes allene oxide cyclase, one of the enzymes involved in jasmonic acid biosynthesis. One of four genes in Arabidopsis that encode this enzyme. mRNA expression is upregulated in senescing leaves. Note: Nomenclature for Arabidopsis allene oxide cyclase 3 (AOC3, AT3G25780) gene is based on Stenzel et al. 2003 Plant Molecular Biology 51:895-911. AOC3 (AT3G25780) is also referred to as AOC2 in He …	regulation of plant-type hypersensitive response (GO:0010363) /// negative regulation of programmed cell death (GO:0043069) /// response to wounding (GO:0009611) /// protein targeting to membrane (GO:0006612) /// response to ethylene stimulus (GO:0009723) /// salicylic acid mediated signaling pathway (GO:0009863) /// defense response by callose deposition (GO:0052542) /// response to fungus (GO:0…	allene-oxide cyclase activity (GO:0046423)	plasma membrane (GO:0005886)	5.3.99.6, jasmonic acid biosynthesis (allene-oxide cyclase)
AT1G17750	PEPR2	0.259931	6.30475	0.373322	4.60827	6.64805e-07	-4.07794	4.07389e-06					PEP1 receptor 2	Encodes PEPR2, a plasma membrane leucine-rich repeat receptor kinase functioning as a receptor for the Pep1 and Pep2 peptides. Pep1 and Pep2 are amino acids that induce the transcription of defense-related genes.	stamen development (GO:0048443) /// response to wounding (GO:0009611) /// defense response to bacterium (GO:0042742) /// response to molecule of bacterial origin (GO:0002237) /// ethylene mediated signaling pathway (GO:0009873) /// signal transduction (GO:0007165) /// stomatal complex morphogenesis (GO:0010103) /// response to chitin (GO:0010200) /// protein phosphorylation (GO:0006468) /// absci…	ATP binding (GO:0005524) /// kinase activity (GO:0016301) /// peptide binding (GO:0042277) /// protein serine/threonine kinase activity (GO:0004674)	---	---
AT2G35980	YLS9	0.0327078	3.526	0.212125	6.76029	0.00328358	-4.05504	3.01748e-05					Late embryogenesis abundant (LEA) hydroxyproline-rich glycoprotein family	Encodes a protein whose sequence is similar to tobacco hairpin-induced gene (HIN1) and Arabidopsis non-race specific disease resistance gene (NDR1). Expression of this gene is induced by cucumber mosaic virus, spermine and during senescence. The gene product is localized to the chloroplast.	negative regulation of programmed cell death (GO:0043069) /// regulation of plant-type hypersensitive response (GO:0010363) /// regulation of hydrogen peroxide metabolic process (GO:0010310) /// defense response to bacterium (GO:0042742) /// defense response to virus (GO:0051607) /// cellular membrane fusion (GO:0006944) /// respiratory burst involved in defense response (GO:0002679) /// protein …	molecular_function (GO:0003674)	chloroplast (GO:0009507)	---
AT5G40540	AT5G40540	1.38201	18.1338	1.10041	3.72187	0	-4.04256	0					Protein kinase superfamily protein	---	---	kinase activity (GO:0016301) /// protein serine/threonine/tyrosine kinase activity (GO:0004712)	cellular_component (GO:0005575)	---
AT5G44050	AT5G44050	4.77038	29.2669	1.78388	2.62513	0	-4.03618	0					MATE efflux family protein	---	---	transporter activity (GO:0005215)	membrane (GO:0016020)	---
AT5G53750	AT5G53750	1.68513	21.5733	1.38808	3.68634	0	-3.95808	0					CBS domain-containing protein	---	response to fungus (GO:0009620) /// response to wounding (GO:0009611) /// response to jasmonic acid stimulus (GO:0009753) /// jasmonic acid biosynthetic process (GO:0009695)	molecular_function (GO:0003674)	---	---
AT1G25422	AT1G25422	1.14952	4.96398	0.319821	2.1185	0.000839783	-3.95616	1.94652e-07					---	---	biological_process (GO:0008150)	molecular_function (GO:0003674)	cellular_component (GO:0005575)	---
AT3G48450	AT3G48450	0.574392	29.457	1.96351	5.68846	3.50945e-09	-3.9071	4.19855e-13					RPM1-interacting protein 4 (RIN4) family protein	---	response to nitrate (GO:0010167)	molecular_function (GO:0003674)	---	---
AT5G53760	MLO11	5.45112	49.1615	3.29503	3.18093	0	-3.89916	0					Seven transmembrane MLO family protein	A member of a large family of seven-transmembrane domain proteins specific to plants, homologs of the barley mildew resistance locus o (MLO) protein. The Arabidopsis genome contains 15 genes encoding MLO proteins, with localization in plasma membrane. Phylogenetic analysis revealed four clades of closely-related AtMLO genes. ATMLO11 belongs to the clade I, with AtMLO4 and AtMLO14. The gene is exp…	cell death (GO:0008219) /// defense response (GO:0006952)	calmodulin binding (GO:0005516)	plasma membrane (GO:0005886)	---
AT2G46370	JAR1	35.6234	399.623	26.7928	3.49577	0	-3.89872	0					Auxin-responsive GH3 family protein	Encodes a jasmonate-amido synthetase that is a member of the GH3 family of proteins. JAR1 catalyzes the formation of a biologically active jasmonyl-isoleucine (JA-Ile) conjugate. JA-Ile promotes the interaction between JAZ1 and COI1 in the jasmonate signaling pathway. JAR1 localizes to the cytoplasm and is also a phytochrome A signaling component. JAR1 is an auxin-induced gene. Loss of function m…	regulation of response to red or far red light (GO:2000030) /// response to auxin stimulus (GO:0009733) /// jasmonic acid and ethylene-dependent systemic resistance (GO:0009861) /// photomorphogenesis (GO:0009640) /// response to ozone (GO:0010193) /// jasmonic acid metabolic process (GO:0009694) /// negative regulation of defense response (GO:0031348) /// regulation of reactive oxygen species me…	ATP binding (GO:0005524) /// adenylyltransferase activity (GO:0070566) /// jasmonate-amino synthetase activity (GO:0080123) /// enzyme binding (GO:0019899) /// catalytic activity (GO:0003824)	cytoplasm (GO:0005737)	6.3.-.-, jasmonoyl-amino acid conjugates biosynthesis I (jasmonoyl-amino acid synthetase)
AT1G16370	ATOCT6	0.20739	10.1299	0.682592	5.61816	2.01104e-12	-3.89145	0					organic cation/carnitine transporter 6	---	cellular response to water deprivation (GO:0042631) /// cellular response to salt stress (GO:0071472) /// nitrate transport (GO:0015706)	sugar:hydrogen symporter activity (GO:0005351) /// carbohydrate transmembrane transporter activity (GO:0015144)	plant-type vacuole membrane (GO:0009705) /// membrane (GO:0016020)	---
AT1G44350	ILL6	5.66343	119.316	8.09742	4.405	0	-3.88119	0					IAA-leucine resistant (ILR)-like gene 6	encodes a protein similar to IAA amino acid conjugate hydrolase.	response to wounding (GO:0009611) /// regulation of systemic acquired resistance (GO:0010112) /// jasmonic acid metabolic process (GO:0009694) /// proteolysis (GO:0006508) /// response to fungus (GO:0009620) /// response to jasmonic acid stimulus (GO:0009753) /// jasmonic acid biosynthetic process (GO:0009695) /// auxin metabolic process (GO:0009850)	IAA-amino acid conjugate hydrolase activity (GO:0010178) /// metallopeptidase activity (GO:0008237)	---	3.5.1.-, IAA biosynthesis II (IAA-amino acid conjugate hydrolase)
AT5G05860	UGT76C2	9.19021	46.1175	3.19171	2.33518	0	-3.85291	0					UDP-glucosyl transferase 76C2	---	cytokinin metabolic process (GO:0009690) /// regulation of anthocyanin catabolic process (GO:1900000) /// seed development (GO:0048316)	transferase activity, transferring glycosyl groups (GO:0016757) /// cytokinin 9-beta-glucosyltransferase activity (GO:0080062) /// cytokinin 7-beta-glucosyltransferase activity (GO:0047807) /// UDP-glycosyltransferase activity (GO:0008194)	---	2.4.1.215, cytokinins-<i>O</i>-glucoside biosynthesis (UDP-glycosyltransferase) /// 2.4.1.203, cytokinins-<i>O</i>-glucoside biosynthesis (UDP-glycosyltransferase)
AT5G38710	AT5G38710	0.328229	29.9129	2.08238	6.51795	0	-3.84446	0					Methylenetetrahydrofolate reductase family protein	---	regulation of plant-type hypersensitive response (GO:0010363) /// response to osmotic stress (GO:0006970) /// response to wounding (GO:0009611) /// response to water deprivation (GO:0009414) /// protein targeting to membrane (GO:0006612) /// response to cyclopentenone (GO:0010583) /// toxin catabolic process (GO:0009407) /// salicylic acid mediated signaling pathway (GO:0009863) /// proline catab…	proline dehydrogenase activity (GO:0004657)	mitochondrion (GO:0005739)	1.5.99.8, citrulline biosynthesis (proline dehydrogenase) /// 1.5.99.8, proline degradation II (proline dehydrogenase)
AT1G54020	AT1G54020	0.117127	10.1927	0.710693	6.45136	1.10154e-05	-3.84217	4.62671e-13					GDSL-like Lipase/Acylhydrolase superfamily protein	---	---	carboxylesterase activity (GO:0004091)	---	---
AT4G13395	DVL10	0.357375	5.83029	0.421961	4.03609	0.00499362	-3.78838	0.00124878					ROTUNDIFOLIA like 12	---	shoot development (GO:0048367)	molecular_function (GO:0003674)	cellular_component (GO:0005575)	---
AT2G30400	ATOFP2	0.289076	2.57347	0.186356	3.16222	0.0015625	-3.78758	8.91078e-05					ovate family protein 2	---	organ development (GO:0048513) /// negative regulation of transcription, DNA-dependent (GO:0045892) /// toxin catabolic process (GO:0009407) /// response to cyclopentenone (GO:0010583)	---	---	---
AT1G43910	AT1G43910	1.81666	8.01809	0.586334	2.15001	0.00179596	-3.77347	0.000309776					P-loop containing nucleoside triphosphate hydrolases superfamily protein	---	response to abscisic acid stimulus (GO:0009737)	ATP binding (GO:0005524) /// ATPase activity (GO:0016887)	endoplasmic reticulum (GO:0005783)	---
AT2G44830	AT2G44830	1.80107	4.32826	0.31696	1.27297	0.0023584	-3.77141	9.83429e-12					Protein kinase superfamily protein	---	organ morphogenesis (GO:0009887) /// meristem initiation (GO:0010014) /// cellular cell wall macromolecule metabolic process (GO:0010382) /// xylem development (GO:0010089) /// flower morphogenesis (GO:0048439) /// xylem and phloem pattern formation (GO:0010051) /// determination of bilateral symmetry (GO:0009855) /// meristem maintenance (GO:0010073) /// negative regulation of biological process…	kinase activity (GO:0016301)	---	---
AT4G32800	AT4G32800	4.2538	8.4869	0.624004	1.00452	0.0136127	-3.76561	5.35752e-12					Integrase-type DNA-binding superfamily protein	encodes a member of the DREB subfamily A-4 of ERF/AP2 transcription factor family. The protein contains one AP2 domain. There are 17 members in this subfamily including TINY.	regulation of transcription, DNA-dependent (GO:0006355)	DNA binding (GO:0003677) /// sequence-specific DNA binding transcription factor activity (GO:0003700)	nucleus (GO:0005634)	---
AT4G39030	AT4G39030	1.86439	15.0524	1.11181	3.02125	0.00165338	-3.75901	1.3703e-10					MATE efflux family protein	Encodes an orphan multidrug and toxin extrusion transporter. Essential component of salicylic acid-dependent signaling for disease resistance. Member of the MATE-transporter family. Expression induced by salicylic acid. Mutants are salicylic acid-deficient.	cellular amino acid biosynthetic process (GO:0008652) /// regulation of plant-type hypersensitive response (GO:0010363) /// regulation of hydrogen peroxide metabolic process (GO:0010310) /// oxidoreduction coenzyme metabolic process (GO:0006733) /// response to endoplasmic reticulum stress (GO:0034976) /// protein targeting to membrane (GO:0006612) /// defense response to fungus (GO:0050832) /// …	drug transmembrane transporter activity (GO:0015238) /// transporter activity (GO:0005215) /// antiporter activity (GO:0015297)	membrane (GO:0016020) /// mitochondrion (GO:0005739) /// plastid (GO:0009536)	---
AT4G36450	ATMPK14	0.378112	17.1233	1.26479	5.50903	4.02056e-12	-3.75899	0					mitogen-activated protein kinase 14	member of MAP Kinase	signal transduction (GO:0007165)	MAP kinase activity (GO:0004707) /// kinase activity (GO:0016301)	---	---
AT1G06620	AT1G06620	1.2364	53.1283	3.95185	5.4333	0	-3.74888	0					2-oxoglutarate (2OG) and Fe(II)-dependent oxygenase superfamily protein	encodes a protein whose sequence is similar to a 2-oxoglutarate-dependent dioxygenase	hyperosmotic salinity response (GO:0042538) /// response to wounding (GO:0009611) /// response to water deprivation (GO:0009414) /// jasmonic acid mediated signaling pathway (GO:0009867) /// biological_process (GO:0008150)	oxidoreductase activity, acting on paired donors, with incorporation or reduction of molecular oxygen, 2-oxoglutarate as one donor, and incorporation of one atom each of oxygen into both donors (GO:0016706)	cellular_component (GO:0005575)	---
AT5G03670	AT5G03670	1.32416	5.77936	0.4329	2.13387	3.50681e-06	-3.7388	4.15835e-12					---	---	cell differentiation (GO:0030154) /// tissue development (GO:0009888) /// biological_process (GO:0008150)	molecular_function (GO:0003674)	cellular_component (GO:0005575)	---
AT4G35160	AT4G35160	0.0496548	5.79506	0.434222	6.87478	1.95336e-06	-3.73832	1.37532e-09					O-methyltransferase family protein	---	---	---	cytosol (GO:0005829)	---
AT3G49940	LBD38	15.294	32.9472	2.51053	1.11522	0.000269929	-3.7141	0					LOB domain-containing protein 38	---	nitrate transport (GO:0015706) /// response to nitrate (GO:0010167) /// biological_process (GO:0008150)	---	cellular_component (GO:0005575)	---
AT1G22470	AT1G22470	2.09955	47.9731	3.6971	4.52211	1.01858e-12	-3.69776	0					---	---	biological_process (GO:0008150)	molecular_function (GO:0003674)	cellular_component (GO:0005575)	---
AT4G31760	AT4G31760	0.0469257	2.73131	0.210769	5.8711	0.000453024	-3.69586	8.71118e-05					Peroxidase superfamily protein	---	---	peroxidase activity (GO:0004601)	---	---
AT1G16530	LBD3	0.602302	3.28425	0.254102	2.45504	0.0127312	-3.69209	0.00227533					ASYMMETRIC LEAVES 2-like 9	---	cellular cell wall macromolecule metabolic process (GO:0010382) /// xylem development (GO:0010089) /// biological_process (GO:0008150)	---	cellular_component (GO:0005575)	---
AT1G62440	LRX2	0.10565	7.10336	0.561002	6.07917	3.96975e-12	-3.66242	0					leucine-rich repeat/extensin 2	encodes a paralog of LRX1 (LEUCINE-RICH REPEAT/EXTENSIN 1) which acts synergistically with LRX1 in root hair cell morphogenesis.	cell morphogenesis involved in differentiation (GO:0000904)	structural constituent of cell wall (GO:0005199)	plant-type cell wall (GO:0009505)	---
AT3G18777	AT3G18777	0.402482	3.45157	0.274506	3.10829	0.000152239	-3.65234	2.56215e-06					---	---	---	---	---	---
AT1G57630	AT1G57630	3.66088	11.9307	0.958738	1.71244	0.00623559	-3.63739	2.49049e-06					Toll-Interleukin-Resistance (TIR) domain family protein	---	defense response, incompatible interaction (GO:0009814) /// regulation of plant-type hypersensitive response (GO:0010363) /// response to molecule of bacterial origin (GO:0002237) /// defense response (GO:0006952) /// protein targeting to membrane (GO:0006612) /// salicylic acid biosynthetic process (GO:0009697) /// salicylic acid mediated signaling pathway (GO:0009863) /// cellular response to h…	---	---	---
AT4G30280	ATXTH18	0.349163	3.32253	0.269153	3.25834	0.00039396	-3.62578	1.17431e-05					xyloglucan endotransglucosylase/hydrolase 18	Encodes a xyloglucan endotransglucosylase/hydrolase with only only the endotransglucosylase (XET; EC 2.4.1.207) activity towards xyloglucan and non-detectable endohydrolytic (XEH; EC 3.2.1.151) activity. Expressed in the mature or basal regions of both the main and lateral roots, but not in the tip of these roots where cell division occurs.	xyloglucan metabolic process (GO:0010411)	hydrolase activity, acting on glycosyl bonds (GO:0016798) /// xyloglucan endotransglucosylase activity (GO:0080039)	---	---
AT3G13650	AT3G13650	0.9423	8.69984	0.722301	3.21476	7.45522e-07	-3.59032	1.9069e-09					Disease resistance-responsive (dirigent-like protein) family protein	---	phenylpropanoid metabolic process (GO:0009698) /// polyamine catabolic process (GO:0006598) /// lignan biosynthetic process (GO:0009807) /// cellular modified amino acid biosynthetic process (GO:0042398) /// defense response (GO:0006952)	molecular_function (GO:0003674)	---	---
AT2G45760	BAP2	0.559347	3.04895	0.258952	2.45453	0.00812051	-3.55756	0.000227264					BON association protein 2	encodes a protein that is similar to BONZAI1-binding protein BAP1.	systemic acquired resistance (GO:0009627) /// ethylene biosynthetic process (GO:0009693) /// biological_process (GO:0008150) /// salicylic acid biosynthetic process (GO:0009697)	molecular_function (GO:0003674)	cellular_component (GO:0005575)	---
AT2G27690	CYP94C1	0.29996	10.2015	0.869729	5.0959	1.84643e-13	-3.55207	0					cytochrome P450, family 94, subfamily C, polypeptide 1	Encodes a CYP94C1. Has highest omega-hydroxylase activity with 9,10-epoxystearic acid, while also metabolized lauric acid (C12:0) and C18 unsaturated fatty acids. Gene expression is induced in response to wounding and jasmonic acid treatment.	response to wounding (GO:0009611) /// response to water deprivation (GO:0009414) /// response to auxin stimulus (GO:0009733) /// response to ethylene stimulus (GO:0009723) /// hyperosmotic salinity response (GO:0042538) /// response to fungus (GO:0009620) /// jasmonic acid mediated signaling pathway (GO:0009867) /// signal transduction (GO:0007165) /// abscisic acid mediated signaling pathway (GO…	alkane 1-monooxygenase activity (GO:0018685) /// oxygen binding (GO:0019825)	intracellular membrane-bounded organelle (GO:0043231)	1.14.13.-, suberin biosynthesis (fatty acid (omega-1)-hydroxylase||fatty acid &omega;-hydroxylase||fatty acid &omega;-hydroxylase||fatty acid &omega;-hydroxylase) /// 1.14.13.-, cutin biosynthesis (fatty acid (omega-1)-hydroxylase||fatty acid &omega;-hydroxylase||fatty acid &omega;-hydroxylase||fatty acid &omega;-hydroxylase) /// 1.14.13.-, cutin biosynthesis (fatty acid (omega-1)-hydroxylase||fa…
AT5G40460	AT5G40460	0.936371	6.0731	0.522122	2.70531	0.00076102	-3.53998	1.08635e-05					---	---	response to jasmonic acid stimulus (GO:0009753) /// jasmonic acid metabolic process (GO:0009694) /// biological_process (GO:0008150)	protein binding (GO:0005515)	cellular_component (GO:0005575)	---
AT1G62975	AT1G62975	0.394776	5.65411	0.488159	3.84823	3.65703e-06	-3.53388	2.30556e-07					basic helix-loop-helix (bHLH) DNA-binding superfamily protein	---	---	DNA binding (GO:0003677) /// sequence-specific DNA binding transcription factor activity (GO:0003700)	---	---
AT1G80840	WRKY40	0.827044	32.4253	2.80233	5.30105	2.69059e-08	-3.53242	0					WRKY DNA-binding protein 40	Pathogen-induced transcription factor. Binds W-box sequences in vitro. Forms protein complexes with itself and with WRKY40 and WRKY60. Coexpression with WRKY18 or WRKY60 made plants more susceptible to both P. syringae and B. cinerea. WRKY18, WRKY40, and WRKY60 have partially redundant roles in response to the hemibiotrophic bacterial pathogen Pseudomonas syringae and the necrotrophic fungal path…	regulation of plant-type hypersensitive response (GO:0010363) /// negative regulation of programmed cell death (GO:0043069) /// regulation of hydrogen peroxide metabolic process (GO:0010310) /// regulation of immune response (GO:0050776) /// protein targeting to membrane (GO:0006612) /// regulation of defense response to virus by host (GO:0050691) /// defense response to fungus (GO:0050832) /// a…	protein binding (GO:0005515) /// sequence-specific DNA binding transcription factor activity (GO:0003700)	nucleus (GO:0005634)	---
AT1G65390	ATPP2-A5	0.476927	2.72956	0.23637	2.52486	0.00103102	-3.52955	4.93412e-06					phloem protein 2 A5	---	defense response (GO:0006952)	carbohydrate binding (GO:0030246)	---	---
AT4G31780	MGD1	50.6474	583.913	51.5447	3.53522	0	-3.50186	0					monogalactosyl diacylglycerol synthase 1	Encodes an A-type monogalactosyldiacylglycerol (MGDG) synthase. It represents the isoform responsible for the bulk of MGDG synthesis in Arabidopsis.	response to wounding (GO:0009611) /// thylakoid membrane organization (GO:0010027) /// galactolipid biosynthetic process (GO:0019375) /// embryo development (GO:0009790) /// glycolipid biosynthetic process (GO:0009247) /// response to fungus (GO:0009620) /// response to jasmonic acid stimulus (GO:0009753) /// jasmonic acid biosynthetic process (GO:0009695)	1,2-diacylglycerol 3-beta-galactosyltransferase activity (GO:0046509) /// transferase activity, transferring glycosyl groups (GO:0016757) /// UDP-galactosyltransferase activity (GO:0035250) /// UDP-glycosyltransferase activity (GO:0008194)	chloroplast inner membrane (GO:0009706) /// chloroplast envelope (GO:0009941) /// plastid (GO:0009536)	2.4.1.46, glycolipid biosynthesis (UDP-galactose:DAG galactosyltransferase)
AT2G22200	AT2G22200	2.35457	54.3801	4.80695	4.53758	0	-3.49989	0					Integrase-type DNA-binding superfamily protein	encodes a member of the DREB subfamily A-6 of ERF/AP2 transcription factor family. The protein contains one AP2 domain. There are 8 members in this subfamily including RAP2.4.	regulation of transcription, DNA-dependent (GO:0006355)	DNA binding (GO:0003677) /// sequence-specific DNA binding transcription factor activity (GO:0003700)	nucleus (GO:0005634)	---
AT2G25460	AT2G25460	0.246505	15.986	1.41751	6.02708	0	-3.49538	0					---	---	response to chitin (GO:0010200) /// biological_process (GO:0008150)	molecular_function (GO:0003674)	cellular_component (GO:0005575)	---
AT5G23360	AT5G23360	1.25552	3.53577	0.315724	1.50177	0.0292329	-3.48529	2.51604e-05					GRAM domain-containing protein / ABA-responsive protein-related	---	biological_process (GO:0008150)	---	---	---
AT1G52720	AT1G52720	17.4456	522.6	47.4688	4.9128	0	-3.46066	0					---	---	biological_process (GO:0008150)	molecular_function (GO:0003674)	plastid (GO:0009536)	---
AT1G72520	AT1G72520	1.6097	24.0618	2.19615	3.90991	0	-3.4537	0					PLAT/LH2 domain-containing lipoxygenase family protein	---	response to bacterium (GO:0009617) /// response to ozone (GO:0010193) /// lipid oxidation (GO:0034440) /// anther dehiscence (GO:0009901) /// pollen development (GO:0009555) /// response to wounding (GO:0009611) /// growth (GO:0040007) /// defense response (GO:0006952) /// defense response by callose deposition (GO:0052542) /// response to fungus (GO:0009620) /// ethylene mediated signaling pathw…	lipoxygenase activity (GO:0016165)	---	1.13.11.12, jasmonic acid biosynthesis (lipoxygenase) /// 1.13.11.12, 13-LOX and 13-HPL pathway (lipoxygenase) /// 1.13.11.12, 13-LOX and 13-HPL pathway (lipoxygenase)
AT3G55970	ATJRG21	0.190976	155.073	14.2183	9.67337	0	-3.44712	0					jasmonate-regulated gene 21	---	amino acid import (GO:0043090)	---	cellular_component (GO:0005575)	1.14.11.9, flavonoid biosynthesis (oxidoreductase) /// 1.14.11.9, leucodelphinidin biosynthesis (oxidoreductase) /// 1.14.11.9, leucopelargonidin and leucocyanidin biosynthesis (oxidoreductase)
AT2G36590	ProT3	5.65272	179.536	16.5865	4.99722	0	-3.4362	0					proline transporter 3	Encodes a proline transporter with affinity for gly betaine, proline, and GABA. Protein is expressed in leaves, flowers and siliques but to a much lesser extent in roots.	proline transport (GO:0015824) /// amino acid transport (GO:0006865)	L-proline transmembrane transporter activity (GO:0015193) /// amino acid transmembrane transporter activity (GO:0015171)	membrane (GO:0016020) /// plasma membrane (GO:0005886)	---
AT1G19300	GATL1	6.30172	34.4631	3.19659	2.45927	4.02364e-15	-3.43044	0					Nucleotide-diphospho-sugar transferases superfamily protein	The PARVUS/GLZ1 gene encodes a putative family 8 glycosyl transferase that contributes to xylan biosynthesis. Its gene expression shows good co-variance with the IRX3 gene involved in secondary cell wall synthesis. PARVUS/GLZ1 is predicted to have galacturonosyltransferase activity and may be involved in the formation of the complex oligosaccharide sequence present at the reducing end of xylan. P…	regulation of plant-type hypersensitive response (GO:0010363) /// xylem and phloem pattern formation (GO:0010051) /// protein targeting to membrane (GO:0006612) /// indoleacetic acid biosynthetic process (GO:0009684) /// salicylic acid mediated signaling pathway (GO:0009863) /// cysteine biosynthetic process (GO:0019344) /// cell wall thickening (GO:0052386) /// multicellular organism reproductio…	transferase activity, transferring glycosyl groups (GO:0016757) /// transferase activity, transferring hexosyl groups (GO:0016758) /// polygalacturonate 4-alpha-galacturonosyltransferase activity (GO:0047262)	endoplasmic reticulum (GO:0005783)	---
AT4G20970	AT4G20970	0.111332	15.0466	1.40542	7.08647	1.468e-05	-3.42037	5.01149e-08					basic helix-loop-helix (bHLH) DNA-binding superfamily protein	---	regulation of transcription, DNA-dependent (GO:0006355) /// defense response to fungus (GO:0050832)	DNA binding (GO:0003677) /// sequence-specific DNA binding transcription factor activity (GO:0003700)	---	---
AT1G52410	TSA1	7.48817	273.962	25.8377	5.20125	0	-3.40643	0					TSK-associating protein 1	Contains a novel calcium-binding repeat sequence. Binds TSK in vitro. Localizes to small cytoplasmic vesicles in interphase cells. In cells synchronized for cell division, TSA1 and TSK relocalize to ends of spindle microtubules that are ahead of separating chromatids during metaphase and anaphase of mitosis. May be involved in mitosis together with TSK. Expressed preferentially in the flower and …	defense response to fungus (GO:0050832) /// photomorphogenesis (GO:0009640)	protein binding (GO:0005515) /// calcium ion binding (GO:0005509)	peroxisome (GO:0005777) /// chloroplast thylakoid membrane (GO:0009535)	---
AT3G06030	ANP3	0.825102	5.55176	0.524557	2.75833	2.44689e-08	-3.40378	2.67059e-12					NPK1-related protein kinase 3	NPK1-related protein kinase 3	DNA replication (GO:0006260) /// regulation of DNA replication (GO:0006275) /// histone phosphorylation (GO:0016572) /// cytokinesis by cell plate formation (GO:0000911) /// anaphase (GO:0051322) /// histone H3-K9 methylation (GO:0051567) /// cortical microtubule organization (GO:0043622) /// regulation of cell cycle (GO:0051726) /// DNA methylation (GO:0006306) /// protein autophosphorylation (G…	kinase activity (GO:0016301) /// protein serine/threonine kinase activity (GO:0004674)	---	---
AT5G05600	AT5G05600	5.13125	679.845	64.7338	7.05779	0	-3.39262	0					2-oxoglutarate (2OG) and Fe(II)-dependent oxygenase superfamily protein	---	response to wounding (GO:0009611) /// response to fungus (GO:0009620) /// response to karrikin (GO:0080167) /// jasmonic acid mediated signaling pathway (GO:0009867) /// response to jasmonic acid stimulus (GO:0009753) /// jasmonic acid biosynthetic process (GO:0009695)	---	---	1.14.11.9, flavonoid biosynthesis (oxidoreductase) /// 1.14.11.9, leucodelphinidin biosynthesis (oxidoreductase) /// 1.14.11.9, leucopelargonidin and leucocyanidin biosynthesis (oxidoreductase)
AT2G47880	AT2G47880	9.18494	27.1133	2.58314	1.56969	0.000146629	-3.3918	6.70659e-12					Glutaredoxin family protein	---	anther development (GO:0048653)	arsenate reductase (glutaredoxin) activity (GO:0008794)	---	---
AT1G62520	AT1G62520	2.53688	6.0121	0.573945	1.25285	0.0140236	-3.38889	7.92238e-08					---	---	biological_process (GO:0008150)	molecular_function (GO:0003674)	cellular_component (GO:0005575)	---
AT4G27560	AT4G27560	16.2732	216.108	20.7619	3.73922	0	-3.37974	0					UDP-Glycosyltransferase superfamily protein	---	---	transferase activity, transferring glycosyl groups (GO:0016757)	cellular_component (GO:0005575)	2.4.1.91, quercetin glucoside biosynthesis (Arabidopsis) (transferase, transferring glycosyl groups)
AT3G48360	BT2	3.7274	40.8863	3.95886	3.46341	0	-3.36846	0					BTB and TAZ domain protein 2	encodes a protein (BT2) that is an essential component of the TAC1-mediated telomerase activation pathway. Acts redundantly with BT3 and BT1 during female gametophyte development and with BT3 during male gametophyte development. BT2 also mediates multiple responses to nutrients, stresses, and hormones.	response to auxin stimulus (GO:0009733) /// response to salicylic acid stimulus (GO:0009751) /// sugar mediated signaling pathway (GO:0010182) /// pollen development (GO:0009555) /// abscisic acid mediated signaling pathway (GO:0009738) /// response to carbohydrate stimulus (GO:0009743) /// response to abscisic acid stimulus (GO:0009737) /// circadian rhythm (GO:0007623) /// embryo sac developmen…	protein binding (GO:0005515) /// calmodulin binding (GO:0005516) /// sequence-specific DNA binding transcription factor activity (GO:0003700)	nucleus (GO:0005634) /// cytoplasm (GO:0005737)	---
AT4G31500	CYP83B1	103.197	220.524	21.5987	1.10358	0.000155076	-3.35193	0					cytochrome P450, family 83, subfamily B, polypeptide 1	Encodes an oxime-metabolizing enzyme in the biosynthetic pathway of glucosinolates. Is required for phytochrome signal transduction in red light. Mutation confers auxin overproduction.	tryptophan biosynthetic process (GO:0000162) /// cellular amino acid biosynthetic process (GO:0008652) /// defense response to bacterium (GO:0042742) /// oxidoreduction coenzyme metabolic process (GO:0006733) /// shade avoidance (GO:0009641) /// vitamin metabolic process (GO:0006766) /// indoleacetic acid biosynthetic process (GO:0009684) /// indole glucosinolate biosynthetic process (GO:0009759)…	oxygen binding (GO:0019825) /// oxidoreductase activity, acting on paired donors, with incorporation or reduction of molecular oxygen, NADH or NADPH as one donor, and incorporation of one atom of oxygen (GO:0016709)	endoplasmic reticulum (GO:0005783) /// mitochondrion (GO:0005739)	1.-.-.-, glucosinolate biosynthesis from phenylalanine (CYP83B1 monooxygenase) /// RXN-11413, glucosinolate biosynthesis from tryptophan (CYP83B1 monooxygenase)
AT1G52040	MBP1	18.3366	318.525	31.2143	4.12664	0	-3.35113	0					myrosinase-binding protein 1	Encodes myrosinase-binding protein expressed in flowers.	defense response (GO:0006952)	---	---	---
AT5G17760	AT5G17760	3.26315	52.6397	5.19312	4.01984	0	-3.34148	0					P-loop containing nucleoside triphosphate hydrolases superfamily protein	---	systemic acquired resistance (GO:0009627) /// salicylic acid biosynthetic process (GO:0009697)	ATP binding (GO:0005524)	plasma membrane (GO:0005886)	---
AT1G09932	AT1G09932	2.82743	6.83539	0.682903	1.28157	0.00903381	-3.32327	2.41997e-08					Phosphoglycerate mutase family protein	---	biological_process (GO:0008150)	molecular_function (GO:0003674)	cellular_component (GO:0005575)	---
AT1G28480	GRX480	2.48114	23.3672	2.36359	3.24344	3.37845e-08	-3.30543	2.00629e-10					Thioredoxin superfamily protein	Encodes GRX480, a member of the glutaredoxin family that regulates protein redox state. GRX480 interacts with TGA factors and suppresses JA-responsive PDF1.2 transcription. GRX480 transcription is SA-inducible and requires NPR1. Maybe involved in SA/JA cross-talk.	negative regulation of programmed cell death (GO:0043069) /// regulation of plant-type hypersensitive response (GO:0010363) /// regulation of hydrogen peroxide metabolic process (GO:0010310) /// response to bacterium (GO:0009617) /// response to auxin stimulus (GO:0009733) /// protein targeting to membrane (GO:0006612) /// defense response to fungus (GO:0050832) /// abscisic acid mediated signali…	protein binding (GO:0005515)	---	---
AT1G07610	MT1C	46.7899	172.217	17.5235	1.88799	2.92508e-10	-3.29686	0					metallothionein 1C	one of the five metallothioneins (MTs) genes identified in Arabidopsis. MTs are cysteine-rich proteins required for heavy metal tolerance.	response to copper ion (GO:0046688) /// nitrate transport (GO:0015706) /// response to nitrate (GO:0010167)	copper ion binding (GO:0005507)	---	---
AT2G32990	AtGH9B8	2.45995	11.3364	1.16585	2.2123	6.68234e-09	-3.28152	0					glycosyl hydrolase 9B8	---	---	hydrolase activity, hydrolyzing O-glycosyl compounds (GO:0004553)	---	3.2.1.4, cellulose biosynthesis (hydrolase, hydrolyzing O-glycosyl compounds)
AT1G69470	AT1G69470	0	4.78574	0.493941	1.79769e+308	0.000982805	-3.27633	0.00454341					---	---	biological_process (GO:0008150)	molecular_function (GO:0003674)	cellular_component (GO:0005575)	---
AT2G28080	AT2G28080	5.13506	13.1556	1.36231	1.36525	4.96661e-05	-3.27155	0					UDP-Glycosyltransferase superfamily protein	---	---	transferase activity, transferring glycosyl groups (GO:0016757)	cellular_component (GO:0005575)	2.4.1.215, cytokinins-<i>O</i>-glucoside biosynthesis (transferase, transferring glycosyl groups) /// 2.4.1.-, cytokinins-<i>O</i>-glucoside biosynthesis (transferase, transferring glycosyl groups) /// 2.4.1.203, cytokinins-<i>O</i>-glucoside biosynthesis (transferase, transferring glycosyl groups)
AT2G37620	ACT1	12.4957	34.1643	3.56682	1.45909	4.5182e-05	-3.25978	0					actin 1	Member of the actin gene family. Expressed in mature pollen.	root hair elongation (GO:0048767) /// developmental growth (GO:0048589) /// cytoskeleton organization (GO:0007010)	structural constituent of cytoskeleton (GO:0005200)	cytoskeleton (GO:0005856)	---
AT5G59570	AT5G59570	0.45187	14.2475	1.48865	4.98669	7.49555e-14	-3.25864	0					Homeodomain-like superfamily protein	---	circadian rhythm (GO:0007623) /// regulation of transcription, DNA-dependent (GO:0006355) /// regulation of flower development (GO:0009909)	DNA binding (GO:0003677) /// sequence-specific DNA binding transcription factor activity (GO:0003700)	nucleus (GO:0005634)	---
AT5G35965	AT5G35965	0.713736	7.54006	0.793117	3.40915	0	-3.24897	0					transposable element gene	---	---	---	---	---
AT5G07010	ATST2A	0.748245	625.181	66.006	9.71458	0	-3.2436	0					sulfotransferase 2A	Encodes a sulfotransferase that acts specifically on 11- and 12-hydroxyjasmonic acid. Transcript levels for this enzyme are increased by treatments with jasmonic acid (JA), 12-hydroxyJA, JA-isoleucine, and 12-oxyphytodienoic acid (a JA precursor).	response to wounding (GO:0009611) /// jasmonic acid mediated signaling pathway (GO:0009867) /// response to jasmonic acid stimulus (GO:0009753) /// jasmonic acid biosynthetic process (GO:0009695) /// jasmonic acid metabolic process (GO:0009694)	sulfotransferase activity (GO:0008146) /// hydroxyjasmonate sulfotransferase activity (GO:0080131)	cellular_component (GO:0005575)	2.8.2.-, hydroxyjasmonate sulfate biosynthesis (sulfotransferase)
AT1G72450	JAZ6	35.06	149.402	15.8828	2.09933	4.02364e-15	-3.23366	0					jasmonate-zim-domain protein 6	JAZ6 transcript levels rise in response to a jasmonate stimulus and a GFP:JAZ6 fusion protein localizes to the nucleus. Application of jasmonate methyl ester to Arabidopsis roots reduces the levels of a JAZ6:GUS fusion protein, presumably by stimulating ubiquitin-proteasome-mediated degradation.	response to fungus (GO:0009620) /// response to wounding (GO:0009611) /// jasmonic acid mediated signaling pathway (GO:0009867) /// response to jasmonic acid stimulus (GO:0009753) /// jasmonic acid biosynthetic process (GO:0009695) /// jasmonic acid metabolic process (GO:0009694)	protein binding (GO:0005515)	nucleus (GO:0005634)	---
AT3G16860	COBL8	0.727422	8.56725	0.912806	3.566	3.65412e-05	-3.23045	0.00688413					COBRA-like protein 8 precursor	---	biological_process (GO:0008150)	---	anchored to membrane (GO:0031225)	---
AT1G74100	SOT16	38.7365	204.54	21.8479	2.40865	0	-3.22682	0					sulfotransferase 16	encodes a desulfoglucosinolate sulfotransferase, involved in the final step of glucosinolate core structure biosynthesis. Has a broad-substrate specificity with different desulfoglucosinolates, the best substrate is indole-3-methyl-dsGS, followed by benzyl-dsGS. Expression was induced by wounding, jasmonate and ethylene stimulates.	defense response to bacterium (GO:0042742) /// response to water deprivation (GO:0009414) /// response to auxin stimulus (GO:0009733) /// response to jasmonic acid stimulus involved in jasmonic acid and ethylene-dependent systemic resistance (GO:0032260) /// indoleacetic acid biosynthetic process (GO:0009684) /// response to ethylene stimulus (GO:0009723) /// tryptophan catabolic process (GO:0006…	sulfotransferase activity (GO:0008146) /// desulfoglucosinolate sulfotransferase activity (GO:0047364)	cellular_component (GO:0005575)	2.8.2.-, glucosinolate biosynthesis from homomethionine (desulfoglucosinolate sulfotransferase) /// 2.8.2.-, glucosinolate biosynthesis from phenylalanine (desulfoglucosinolate sulfotransferase) /// 2.8.2.-, glucosinolate biosynthesis from tryptophan (desulfoglucosinolate sulfotransferase) /// 2.8.2.-, glucosinolate biosynthesis from dihomomethionine (desulfoglucosinolate sulfotransferase) /// 2.…
AT4G17090	AT4G17090	139.066	500.98	53.9208	1.85702	5.37049e-09	-3.21584	0					chloroplast beta-amylase	Encodes a beta-amylase targeted to the chloroplast. Transgenic BMY8 RNAi lines fail to accumulate maltose during cold shock suggesting that maltose accumulation coincides with BMY8 expression. Apart from maltose, the sugar content of the RNAi lines were similar to wildtype (glucose and sucrose unaffected).	starch catabolic process (GO:0005983) /// response to cold (GO:0009409) /// maltose biosynthetic process (GO:0000024)	beta-amylase activity (GO:0016161)	chloroplast stroma (GO:0009570)	3.2.1.2, starch degradation (beta-amylase)
AT3G27960	AT3G27960	4.22577	24.7116	2.66266	2.55593	0	-3.21425	0					Tetratricopeptide repeat (TPR)-like superfamily protein	---	pollen tube growth (GO:0009860) /// regulation of defense response (GO:0031347)	---	---	---
AT1G30135	JAZ8	0.206164	2.69637	0.292472	3.71719	0.0219365	-3.20465	0.00712076					jasmonate-zim-domain protein 8	---	response to fungus (GO:0009620) /// response to wounding (GO:0009611) /// jasmonic acid mediated signaling pathway (GO:0009867) /// ethylene biosynthetic process (GO:0009693) /// response to jasmonic acid stimulus (GO:0009753) /// jasmonic acid biosynthetic process (GO:0009695) /// biological_process (GO:0008150)	protein binding (GO:0005515)	---	---
AT5G05730	ASA1	27.1351	99.6397	10.8945	1.88459	1.70391e-12	-3.19312	0					anthranilate synthase alpha subunit 1	ASA1 encodes the alpha subunit of anthranilate synthase, which catalyzes the rate-limiting step of tryptophan synthesis. ASA1 is induced by ethylene, and forms a link between ethylene signalling and auxin synthesis in roots.	regulation of plant-type hypersensitive response (GO:0010363) /// tryptophan biosynthetic process (GO:0000162) /// regulation of hydrogen peroxide metabolic process (GO:0010310) /// response to auxin stimulus (GO:0009733) /// response to bacterium (GO:0009617) /// protein targeting to membrane (GO:0006612) /// auxin biosynthetic process (GO:0009851) /// defense response to fungus (GO:0050832) ///…	anthranilate synthase activity (GO:0004049)	chloroplast (GO:0009507) /// anthranilate synthase complex (GO:0005950)	4.1.3.27, tryptophan biosynthesis (anthranilate synthase)
AT2G29470	AT2G29470	0	6.97825	0.767062	1.79769e+308	1.31728e-07	-3.18545	9.59836e-07					glutathione S-transferase tau 3	Encodes glutathione transferase belonging to the tau class of GSTs. Naming convention according to Wagner et al. (2002).	fatty acid beta-oxidation (GO:0006635) /// response to misfolded protein (GO:0051788) /// proteasome core complex assembly (GO:0080129) /// proteasomal ubiquitin-dependent protein catabolic process (GO:0043161) /// toxin catabolic process (GO:0009407)	glutathione transferase activity (GO:0004364)	cytoplasm (GO:0005737)	---
AT1G70700	TIFY7	42.2643	1120.15	123.72	4.73614	0	-3.17854	0					TIFY domain/Divergent CCT motif family protein	JAZ9 is a protein presumed to be involved in jasmonate signaling. JAZ9 transcript levels rise in response to a jasmonate stimulus. JAZ9 can interact with the COI1 F-box subunit of an SCF E3 ubiquitin ligase in a yeast-two-hybrid assay only in the presence of jasmonate-isoleucine (JA-ILE) or coronatine. The Jas domain appears to be important for JAZ9-COI1 interactions in the presence of coronatine…	response to wounding (GO:0009611) /// response to fungus (GO:0009620) /// jasmonic acid mediated signaling pathway (GO:0009867) /// response to jasmonic acid stimulus (GO:0009753) /// jasmonic acid biosynthetic process (GO:0009695) /// jasmonic acid metabolic process (GO:0009694)	protein binding (GO:0005515)	cellular_component (GO:0005575)	---
AT5G56880	AT5G56880	0.0550908	5.36892	0.593844	6.61471	0.00411451	-3.17648	0.000158064					---	---	biological_process (GO:0008150)	molecular_function (GO:0003674)	cellular_component (GO:0005575)	---
AT1G30320	AT1G30320	3.70754	87.024	9.62628	4.56091	0	-3.17636	0					Remorin family protein	---	---	DNA binding (GO:0003677)	---	---
AT2G38750	ANNAT4	25.2336	157.863	17.5317	2.65328	0	-3.17063	0					annexin 4	Annexins are a family of calcium dependent membrane binding proteins though to be involved in Golgi mediated secretion. This is one of four annexins identified in Arabidopsis.	response to osmotic stress (GO:0006970) /// response to abscisic acid stimulus (GO:0009737) /// response to water deprivation (GO:0009414) /// response to cold (GO:0009409) /// response to heat (GO:0009408) /// response to salt stress (GO:0009651)	calcium ion binding (GO:0005509) /// calcium-dependent phospholipid binding (GO:0005544)	cell surface (GO:0009986)	---
AT5G47240	AT5G47240	50.2008	345.818	38.5337	2.79227	0	-3.16582	0					nudix hydrolase homolog 8	---	response to wounding (GO:0009611)	hydrolase activity (GO:0016787)	---	---
AT5G13210	AT5G13210	1.44825	3.6551	0.409533	1.34363	0.00401256	-3.15786	5.78177e-09					Uncharacterised conserved protein UCP015417, vWA	---	---	---	---	---
AT4G28088	AT4G28088	0	16.1073	1.80841	1.79769e+308	0.00276548	-3.15492	0.0160909					Low temperature and salt responsive protein family	---	biological_process (GO:0008150)	---	---	---
AT1G52030	MBP2	0.366456	29.5232	3.321	6.3401	0	-3.15216	0					myrosinase-binding protein 2	Similar to myrosinase binding proteins which may be involved in metabolizing glucosinolates and forming defense compounds to protect against herbivory. Also similar to lectins and other agglutinating factors. Expressed only in flowers.	flower development (GO:0009908) /// cell adhesion (GO:0007155) /// response to wounding (GO:0009611) /// defense response (GO:0006952)	thioglucosidase binding (GO:0010180) /// carbohydrate binding (GO:0030246)	thioglucosidase complex (GO:0010169)	---
AT1G05010	EFE	134.973	334.17	37.5914	1.31594	5.70523e-06	-3.15211	0					ethylene-forming enzyme	Encodes 1-aminocyclopropane-1-carboxylate oxidase	divalent metal ion transport (GO:0070838) /// regulation of plant-type hypersensitive response (GO:0010363) /// regulation of hydrogen peroxide metabolic process (GO:0010310) /// defense response to bacterium (GO:0042742) /// detection of biotic stimulus (GO:0009595) /// protein targeting to membrane (GO:0006612) /// regulation of response to biotic stimulus (GO:0002831) /// defense response to f…	1-aminocyclopropane-1-carboxylate oxidase activity (GO:0009815)	---	1.14.17.4, ethylene biosynthesis from methionine (1-aminocyclopropane-1-carboxylate oxidase)
AT4G31110	AT4G31110	0.118767	2.30497	0.259739	4.28657	8.63723e-07	-3.14962	1.81132e-07					Wall-associated kinase family protein	---	protein phosphorylation (GO:0006468)	kinase activity (GO:0016301)	---	---
AT1G02460	AT1G02460	1.31302	3.68469	0.421085	1.49668	0.00337411	-3.12936	2.49061e-07					Pectin lyase-like superfamily protein	---	carbohydrate metabolic process (GO:0005975)	polygalacturonase activity (GO:0004650)	---	---
AT1G29160	AT1G29160	2.10687	10.0888	1.15492	2.26761	0.00147829	-3.12688	1.30373e-05					Dof-type zinc finger DNA-binding family protein	---	regulation of transcription, DNA-dependent (GO:0006355)	DNA binding (GO:0003677) /// sequence-specific DNA binding transcription factor activity (GO:0003700)	cellular_component (GO:0005575)	---
AT5G41120	AT5G41120	1.64295	32.0949	3.69839	4.29602	0	-3.11738	0					Esterase/lipase/thioesterase family protein	---	---	catalytic activity (GO:0003824)	cellular_component (GO:0005575)	---
AT2G43530	AT2G43530	95.5911	944.484	109.804	3.31261	0	-3.10459	0					Scorpion toxin-like knottin superfamily protein	Encodes a defensin-like (DEFL) family protein.	starch biosynthetic process (GO:0019252) /// maltose metabolic process (GO:0000023)	---	---	---
AT5G02260	ATEXPA9	1.44723	4.48378	0.530401	1.63946	0.00364132	-3.07956	8.70275e-07					expansin A9	member of Alpha-Expansin Gene Family. Naming convention from the Expansin Working Group (Kende et al, 2004. Plant Mol Bio)	plant-type cell wall modification involved in multidimensional cell growth (GO:0009831) /// unidimensional cell growth (GO:0009826) /// response to arsenic-containing substance (GO:0046685) /// plant-type cell wall loosening (GO:0009828)	---	---	---
[truncated: 637 more rows]

## Sheet: -+
gene_id	gene	water	S1	S3	S1_water log2(fold_change)	S1_water q_value	S3_S1 log2(fold_change)	S3_S1 q_value	c1	c2	c3	c4	Description	Curator Summary	GO Biological Process	GO Functional Category	GO Cellular Component	AraCyc
[truncated: 434 more rows]

[truncated: 2 more sheets: +=, -=]
