# Supplementary material for: Four distinct types of dehydration stress memory genes in Arabidopsis thaliana
Source: BMC Plant Biol. 2013 Dec 30;13:229. doi: 10.1186/1471-2229-13-229 (PMC3879431; doi:10.1186/1471-2229-13-229)
Supplement: Additional file 5: Table S5 — Complete list of memory and non-memory genes according to GO function. [file 1471-2229-13-229-S5.xls]

## Sheet: Sheet1
Suppl. Table 5: TFs										S1_water q_value
						water	S1	S3	S1_water log2(fold_change)			S3_S1 q_value
											S3_S1 log2(fold_change)
29	transcription_factor	AP2	AP2.{1,20}transcription[al\s]*factor	AT3G16770	RAP2.3	23.1702	112.509	473.043	2.28773	0	2.07193	8.62527e-14					ethylene-responsive element binding protein	Encodes a member of the ERF (ethylene response factor) subfamily B-2 of the plant specific ERF/AP2 transcription factor family (RAP2.3). The protein contains one AP2 domain. There are 5 members in this subfamily including RAP2.2 AND RAP2.12.It is localized to the nucleus and acts as a transcriptional activator through the GCC-box. It has been identified as a suppressor of Bax-induced cell death b…	response to stress (GO:0006950) /// cell death (GO:0008219) /// response to ethylene stimulus (GO:0009723) /// response to other organism (GO:0051707) /// positive regulation of transcription, DNA-dependent (GO:0045893) /// response to cytokinin stimulus (GO:0009735) /// ethylene mediated signaling pathway (GO:0009873) /// response to jasmonic acid stimulus (GO:0009753)	protein binding (GO:0005515) /// DNA binding (GO:0003677) /// sequence-specific DNA binding transcription factor activity (GO:0003700)	nucleus (GO:0005634) /// cytoplasm (GO:0005737) /// plasma membrane (GO:0005886)	---
++	transcription_factor	AP2	AP2.{1,20}transcription[al\s]*factor	AT4G16750	AT4G16750	3.29422	8.47264	26.3046	1.37091	0.00836731	1.63443	2.77025e-06					Integrase-type DNA-binding superfamily protein	encodes a member of the DREB subfamily A-4 of ERF/AP2 transcription factor family. The protein contains one AP2 domain. There are 17 members in this subfamily including TINY.	multicellular organismal development (GO:0007275)	DNA binding (GO:0003677) /// sequence-specific DNA binding transcription factor activity (GO:0003700)	nucleus (GO:0005634)	---
++	transcription_factor	AP2	AP2.{1,20}transcription[al\s]*factor	AT1G01250	AT1G01250	3.81313	12.5785	33.5584	1.72994	0.00026701	1.41572	9.86048e-06					Integrase-type DNA-binding superfamily protein	encodes a member of the DREB subfamily A-4 of ERF/AP2 transcription factor family. The protein contains one AP2 domain. There are 17 members in this subfamily including TINY.	response to abscisic acid stimulus (GO:0009737) /// regulation of transcription, DNA-dependent (GO:0006355) /// response to water deprivation (GO:0009414) /// response to cold (GO:0009409)	DNA binding (GO:0003677) /// sequence-specific DNA binding transcription factor activity (GO:0003700)	nucleus (GO:0005634)	---
++	transcription_factor	AP2	AP2.{1,20}transcription[al\s]*factor	AT1G25560	TEM1	11.9969	33.9837	82.1911	1.51021	2.55454e-07	1.27414	1.9069e-06					AP2/B3 transcription factor family protein	Encodes a member of the RAV transcription factor family that contains AP2 and B3 binding domains. Involved in the regulation of flowering under long days. Loss of function results in early flowering. Overexpression causes late flowering and repression of expression of FT. Novel transcriptional regulator involved in ethylene signaling. Promoter bound by EIN3. EDF1 in turn, binds to promoter elemen…	divalent metal ion transport (GO:0070838) /// photoperiodism, flowering (GO:0048573) /// cellular cation homeostasis (GO:0030003)	sequence-specific DNA binding transcription factor activity (GO:0003700)	---	---
++	transcription_factor	AP2	AP2.{1,20}transcription[al\s]*factor	AT1G46768	RAP2.1	2.46127	12.917	29.1042	2.39983	5.13987e-06	1.17195	0.000410311					related to AP2 1	encodes a member of the DREB subfamily A-5 of ERF/AP2 transcription factor family (RAP2.1). The protein contains one AP2 domain. There are 16 members in this subfamily including RAP2.9 and RAP2.10.	regulation of transcription, DNA-dependent (GO:0006355) /// response to water deprivation (GO:0009414) /// positive regulation of transcription, DNA-dependent (GO:0045893) /// response to cold (GO:0009409)	DNA binding (GO:0003677) /// sequence-specific DNA binding transcription factor activity (GO:0003700)	nucleus (GO:0005634)	---
++	transcription_factor	bLHL	bhlh	AT2G24260	AT2G24260	3.32652	7.6646	17.5655	1.21223	0.00382246	1.19646	0.000183913					LJRHL1-like 1	Encodes a basic helix-loop-helix (bHLH) protein that regulates root hair development. One of the three Arabidopsis homologs of the Lotus japonicus ROOTHAIRLESS1 (LjRHL1) gene: At2g24260 (AtLRL1), At4g30980 (AtLRL2), and At5g58010 (AtLRL3).	regulation of transcription, DNA-dependent (GO:0006355) /// root hair cell development (GO:0080147)	DNA binding (GO:0003677) /// sequence-specific DNA binding transcription factor activity (GO:0003700)	---	---
++	transcription_factor	bLHL	bhlh	AT1G51140	AT1G51140	9.24761	110.738	248.365	3.58996	0	1.16531	7.09247e-05					basic helix-loop-helix (bHLH) DNA-binding superfamily protein	---	regulation of transcription, DNA-dependent (GO:0006355) /// photoperiodism, flowering (GO:0048573)	DNA binding (GO:0003677) /// sequence-specific DNA binding transcription factor activity (GO:0003700)	---	---
++	transcription_factor	bZIP	leucine[\s\-]*zip	AT4G01120	GBF2	5.255	26.5617	74.0557	2.34561	5.15768e-13	1.47926	2.01602e-08					G-box binding factor 2	bZIP (basic leucine zipper) transcription factor that binds to the G-box regulatory element found in many plant promoters. GBF2 nuclear localization is increased by blue light	response to xenobiotic stimulus (GO:0009410) /// endoplasmic reticulum unfolded protein response (GO:0030968) /// response to blue light (GO:0009637)	sequence-specific DNA binding (GO:0043565) /// DNA binding (GO:0003677) /// sequence-specific DNA binding transcription factor activity (GO:0003700)	nucleus (GO:0005634) /// cytoplasm (GO:0005737)	---
++	transcription_factor	bZIP	leucine[\s\-]*zip	AT2G46680	ATHB-7	4.02831	420.631	1018.18	6.71427	0	1.27537	0.000228413					homeobox 7	encodes a putative transcription factor that contains a homeodomain closely linked to a leucine zipper motif. Transcript is detected in all tissues examined. Is transcriptionally regulated in an ABA-dependent manner and may act in a signal transduction pathway which mediates a drought response.	response to abscisic acid stimulus (GO:0009737) /// hyperosmotic salinity response (GO:0042538) /// regulation of transcription, DNA-dependent (GO:0006355) /// response to water deprivation (GO:0009414) /// positive regulation of transcription, DNA-dependent (GO:0045893) /// abscisic acid mediated signaling pathway (GO:0009738) /// response to cold (GO:0009409)	sequence-specific DNA binding transcription factor activity (GO:0003700)	nucleus (GO:0005634)	---
++	transcription_factor	bZIP	leucine[\s\-]*zip	AT1G45249	ABF2	9.98972	111.43	266.49	3.48759	0	1.25794	4.64651e-05					abscisic acid responsive elements-binding factor 2	Leucine zipper transcription factor that binds to the abscisic acid (ABA)–responsive element (ABRE) motif in the promoter region of ABA-inducible genes. Enhances drought tolerance in vegetative tissues. Required for normal glucose response. Localized in the nucleus. Expressed constitutively in roots, leaf vascular tissues, and hydathodes or in all tissues under stress conditions. It's phosphoryla…	response to abscisic acid stimulus (GO:0009737) /// positive regulation of transcription, DNA-dependent (GO:0045893) /// response to water deprivation (GO:0009414) /// abscisic acid mediated signaling pathway (GO:0009738) /// response to salt stress (GO:0009651) /// glucose mediated signaling pathway (GO:0010255)	protein binding (GO:0005515) /// DNA binding (GO:0003677) /// sequence-specific DNA binding transcription factor activity (GO:0003700)	nucleus (GO:0005634)	---
++	transcription_factor	bZIP	leucine[\s\-]*zip	AT1G19490	AT1G19490	0.48654	2.60682	6.12024	2.42969	0.000332682	1.2313	0.00250474					Basic-leucine zipper (bZIP) transcription factor family protein	---	---	DNA binding (GO:0003677) /// sequence-specific DNA binding transcription factor activity (GO:0003700)	---	---
++	transcription_factor	CCAAT	CCAAT-binding factor complex (GO:0016602)	AT1G30500	NF-YA7	5.27061	11.6339	56.0359	1.15032	0.00693387	2.26802	1.03729e-14					nuclear factor Y, subunit A7	---	negative regulation of transcription, DNA-dependent (GO:0045892) /// regulation of transcription, DNA-dependent (GO:0006355) /// galactolipid biosynthetic process (GO:0019375) /// cellular response to phosphate starvation (GO:0016036)	sequence-specific DNA binding transcription factor activity (GO:0003700)	CCAAT-binding factor complex (GO:0016602)	---
++	transcription_factor	CCAAT	CCAAT-binding factor complex (GO:0016602)	AT1G54160	NFYA5	2.16384	17.4289	37.3939	3.01785	1.49786e-07	1.10132	0.00103373					nuclear factor Y, subunit A5	Encodes a member of the CCAAT-binding transcription factor (CBF-B/NF-YA) family. Expression is upregulated in response to ABA and drought. This regulation appears to be mediated by MIR169A which is downregulated in response to drought. NFYA5 is a target of MIR169A. Loss of function mutations are hypersensitive to drought.	somatic embryogenesis (GO:0010262) /// negative regulation of transcription, DNA-dependent (GO:0045892) /// response to water deprivation (GO:0009414) /// galactolipid biosynthetic process (GO:0019375) /// embryo development (GO:0009790) /// seed development (GO:0048316) /// regulation of transcription, DNA-dependent (GO:0006355) /// blue light signaling pathway (GO:0009785) /// cellular response…	sequence-specific DNA binding transcription factor activity (GO:0003700)	CCAAT-binding factor complex (GO:0016602)	---
++	transcription_factor	CCAAT	CCAAT-binding factor complex (GO:0016602)	AT5G12840	HAP2A	11.566	35.4723	73.8975	1.62483	7.36994e-06	1.05883	0.00290847					nuclear factor Y, subunit A1	Encodes a subunit of CCAAT-binding complex, binds to CCAAT box motif present in some plant promoter sequences. One of three members of this class (HAP2A, HAP2B, HAP2C), it is expressed in vegetative and reproductive tissues.	somatic embryogenesis (GO:0010262) /// regulation of transcription, DNA-dependent (GO:0006355) /// microgametogenesis (GO:0055046) /// embryo development (GO:0009790) /// embryo development ending in seed dormancy (GO:0009793) /// regulation of timing of transition from vegetative to reproductive phase (GO:0048510) /// seed development (GO:0048316)	sequence-specific DNA binding transcription factor activity (GO:0003700)	CCAAT-binding factor complex (GO:0016602)	---
++	transcription_factor	GRAS	GRAS[\s\-]*[gene\s\-]*family	AT1G50600	SCL5	10.8222	22.4472	47.2579	1.06057	0.000189334	1.07402	8.2712e-05					scarecrow-like 5	Encodes a scarecrow-like protein (SCL5). Member of GRAS gene family.	regulation of transcription, DNA-dependent (GO:0006355)	sequence-specific DNA binding transcription factor activity (GO:0003700)	---	---
++	transcription_factor	HSF	heat\sstress\stranscription	AT5G43840	AT-HSFA6A	0.0629012	4.27115	202.55	6.09343	0.000261629	5.56751	0					heat shock transcription factor A6A	member of Heat Stress Transcription Factor (Hsf) family	response to heat (GO:0009408)	DNA binding (GO:0003677) /// sequence-specific DNA binding transcription factor activity (GO:0003700)	---	---
++	transcription_factor	homeo_zip	Homeodomain[\s\-like]*[superfamily]*\s*protein	AT2G02060	AT2G02060	0.861859	13.0258	37.2414	3.92581	6.36759e-10	1.51553	3.32354e-07					Homeodomain-like superfamily protein	---	regulation of transcription, DNA-dependent (GO:0006355)	sequence-specific DNA binding transcription factor activity (GO:0003700)	---	---
++	transcription_factor	homeo_zip	homeodomain.{0,30}zip	AT2G46680	ATHB-7	4.02831	420.631	1018.18	6.71427	0	1.27537	0.000228413					homeobox 7	encodes a putative transcription factor that contains a homeodomain closely linked to a leucine zipper motif. Transcript is detected in all tissues examined. Is transcriptionally regulated in an ABA-dependent manner and may act in a signal transduction pathway which mediates a drought response.	response to abscisic acid stimulus (GO:0009737) /// hyperosmotic salinity response (GO:0042538) /// regulation of transcription, DNA-dependent (GO:0006355) /// response to water deprivation (GO:0009414) /// positive regulation of transcription, DNA-dependent (GO:0045893) /// abscisic acid mediated signaling pathway (GO:0009738) /// response to cold (GO:0009409)	sequence-specific DNA binding transcription factor activity (GO:0003700)	nucleus (GO:0005634)	---
++	transcription_factor	homeo_zip	homeodomain.{0,30}zip	AT3G61890	ATHB-12	6.36657	334.61	672.393	5.72385	0	1.00682	0.00150934					homeobox 12	Encodes a homeodomain leucine zipper class I (HD-Zip I) protein. Loss of function mutant has abnormally shaped leaves and stems.	response to osmotic stress (GO:0006970) /// response to abscisic acid stimulus (GO:0009737) /// regulation of transcription, DNA-dependent (GO:0006355) /// response to water deprivation (GO:0009414) /// positive regulation of transcription, DNA-dependent (GO:0045893) /// response to salt stress (GO:0009651) /// response to virus (GO:0009615)	sequence-specific DNA binding transcription factor activity (GO:0003700)	nucleus (GO:0005634)	---
++	transcription_factor	MYB	MYB[\s\-]*domain\s+[containing]*\s*protein	AT1G48000	MYB112	0.109973	8.82136	63.4106	6.33382	2.30809e-06	2.84565	0					myb domain protein 112	Encodes a putative transcription factor (MYB112).	response to cadmium ion (GO:0046686) /// response to abscisic acid stimulus (GO:0009737) /// regulation of transcription, DNA-dependent (GO:0006355) /// response to salicylic acid stimulus (GO:0009751) /// cell wall modification involved in abscission (GO:0009830) /// response to salt stress (GO:0009651)	DNA binding (GO:0003677) /// sequence-specific DNA binding transcription factor activity (GO:0003700)	---	---
++	transcription_factor	MYB	MYB[\s\-]*domain\s+[containing]*\s*protein	AT2G47190	ATMYB2	0.125442	11.1059	36.9729	6.4762	1.13296e-08	1.73514	3.26789e-09					myb domain protein 2	Encodes a MYB transcription factor that possesses an R2R3 MYB DNA binding domain and is known to regulate the expression of salt- and dehydration-responsive genes. Has been shown to bind calmodulin.	response to abscisic acid stimulus (GO:0009737) /// organ senescence (GO:0010260) /// response to wounding (GO:0009611) /// response to water deprivation (GO:0009414) /// response to salicylic acid stimulus (GO:0009751) /// response to auxin stimulus (GO:0009733) /// response to cold (GO:0009409) /// response to cadmium ion (GO:0046686) /// response to ethylene stimulus (GO:0009723) /// hyperosmo…	DNA binding (GO:0003677) /// calmodulin binding (GO:0005516) /// sequence-specific DNA binding transcription factor activity (GO:0003700)	---	---
++	transcription_factor	MYB	MYB[\s\-]*domain\s+[containing]*\s*protein	AT1G06180	ATMYB13	0.727144	5.43345	14.0001	2.90959	0.0001032	1.3655	0.000696065					myb domain protein 13	member of MYB3R- and R2R3- type MYB- encoding genes	regulation of transcription, DNA-dependent (GO:0006355) /// response to gibberellin stimulus (GO:0009739) /// response to salicylic acid stimulus (GO:0009751) /// response to jasmonic acid stimulus (GO:0009753) /// response to salt stress (GO:0009651)	DNA binding (GO:0003677) /// sequence-specific DNA binding transcription factor activity (GO:0003700)	---	---
++	transcription_factor	MYB	MYB[\s\-]*domain\s+[containing]*\s*protein	AT1G18710	AtMYB47	4.80757	17.8145	36.2746	1.89771	6.12699e-07	1.02591	0.000534555					myb domain protein 47	Member of the R2R3 factor gene family.	regulation of transcription, DNA-dependent (GO:0006355) /// response to jasmonic acid stimulus (GO:0009753) /// response to salt stress (GO:0009651)	DNA binding (GO:0003677) /// sequence-specific DNA binding transcription factor activity (GO:0003700)	nucleus (GO:0005634) /// cytoplasm (GO:0005737)	---
++	transcription_factor	NAC	NAC[\s\-]*domain\s+containing\s+protein	AT3G04070	anac047	0.761414	28.5253	99.8907	5.23545	0	1.80811	1.15512e-11					NAC domain containing protein 47	---	multicellular organismal development (GO:0007275) /// organ senescence (GO:0010260) /// amino acid transport (GO:0006865)	sequence-specific DNA binding transcription factor activity (GO:0003700)	cellular_component (GO:0005575)	---
++	transcription_factor	WRKY	WRKY[\s\-]*family[\s\-]*transcription	AT4G23810	WRKY53	2.67273	6.08408	13.0114	1.19476	0.0292821	1.09666	0.00207322					WRKY family transcription factor	member of WRKY Transcription Factor; Group III	regulation of plant-type hypersensitive response (GO:0010363) /// regulation of hydrogen peroxide metabolic process (GO:0010310) /// defense response to bacterium (GO:0042742) /// response to salicylic acid stimulus (GO:0009751) /// detection of biotic stimulus (GO:0009595) /// response to ozone (GO:0010193) /// protein targeting to membrane (GO:0006612) /// leaf senescence (GO:0010150) /// regul…	protein binding (GO:0005515) /// DNA binding (GO:0003677) /// sequence-specific DNA binding transcription factor activity (GO:0003700)	nucleus (GO:0005634)	---
++	transcription_factor	WRKY	WRKY[\s\-]*DNA[\s\-]*binding[\s\-]*protein	AT5G46350	WRKY8	0.728657	8.30158	27.6881	3.51811	1.33756e-08	1.73781	7.33183e-09					WRKY DNA-binding protein 8	member of WRKY Transcription Factor; Group II-c	response to abscisic acid stimulus (GO:0009737) /// regulation of transcription, DNA-dependent (GO:0006355) /// defense response to fungus (GO:0050832) /// defense response to bacterium (GO:0042742) /// cellular response to hydrogen peroxide (GO:0070301)	sequence-specific DNA binding transcription factor activity (GO:0003700)	nucleus (GO:0005634)	---
++	transcription_factor	ZF	zinc[\s\-]*finger\s*protein	AT4G31240	AT4G31240	2.2109	6.1365	17.0782	1.48082	0.00143721	1.47667	0.000179024					protein kinase C-like zinc finger protein	---	negative regulation of transcription, DNA-dependent (GO:0045892) /// cellular response to phosphate starvation (GO:0016036) /// galactolipid biosynthetic process (GO:0019375)	---	cellular_component (GO:0005575)	---
++	transcription_factor	ZF	zinc[\s\-]*finger\s*[super]*family	AT2G19810	AT2G19810	11.191	83.6083	267.464	2.90934	0	1.67763	2.79267e-09					CCCH-type zinc finger family protein	---	chlorophyll catabolic process (GO:0015996) /// regulation of transcription, DNA-dependent (GO:0006355) /// phosphatidylinositol biosynthetic process (GO:0006661) /// response to oxidative stress (GO:0006979)	nucleic acid binding (GO:0003676) /// sequence-specific DNA binding transcription factor activity (GO:0003700)	plasma membrane (GO:0005886)	---
++	transcription_factor	ZF	zinc[\s\-]*finger\s*[super]*family	AT1G02610	AT1G02610	3.64288	11.3995	29.2346	1.65385	0.00040047	1.3587	2.13734e-05					RING/FYVE/PHD zinc finger superfamily protein	---	---	zinc ion binding (GO:0008270)	---	---
TFs 5
--	transcription_factor	MYB	MYB[\s\-]*[likerelated\s\-]*transcription\s+factor	AT2G21650	MEE3	19.6158	3.94864	0.196129	-2.30456	1.37154e-06	-4.33148	0.000271219					Homeodomain-like superfamily protein	RSM1 is a member of a small sub-family of single MYB transcription factors. Analysis of overexpressin lines indicate its involvement during early morphogenesis.	gravitropism (GO:0009630) /// response to red light (GO:0010114) /// regulation of transcription, DNA-dependent (GO:0006355) /// embryo development ending in seed dormancy (GO:0009793)	DNA binding (GO:0003677) /// sequence-specific DNA binding transcription factor activity (GO:0003700)	---	---
--	transcription_factor	bLHL	bhlh	AT2G18300	AT2G18300	92.1973	7.53526	3.64598	-3.60496	0	-1.04735	0.0177815					basic helix-loop-helix (bHLH) DNA-binding superfamily protein	---	regulation of transcription, DNA-dependent (GO:0006355) /// response to cytokinin stimulus (GO:0009735)	sequence-specific DNA binding transcription factor activity (GO:0003700)	---	---
--	transcription_factor	AP2	AP2.{1,20}transcription[al\s]*factor	AT5G47220	AT5G47220	11.4769	3.24144	0.890033	-1.816	2.74284e-05	-1.8647	0.00599475					ethylene responsive element binding factor 2	Encodes a member of the ERF (ethylene response factor) subfamily B-3 of ERF/AP2 transcription factor family (ATERF-2). The protein contains one AP2 domain. Functions as activator of GCC box–dependent transcription. Positive regulator of JA-responsive defense genes and resistance to F. oxysporum and enhances JA inhibition of root elongation.	response to abscisic acid stimulus (GO:0009737) /// respiratory burst involved in defense response (GO:0002679) /// response to ethylene stimulus (GO:0009723) /// regulation of transcription, DNA-dependent (GO:0006355) /// positive regulation of transcription, DNA-dependent (GO:0045893) /// induced systemic resistance, jasmonic acid mediated signaling pathway (GO:0009864) /// ethylene mediated si…	DNA binding (GO:0003677) /// sequence-specific DNA binding transcription factor activity (GO:0003700)	nucleus (GO:0005634)	---
--	transcription_factor	ZF	zinc[\s\-]*finger\s*protein	AT1G68520	AT1G68520	102.464	47.1076	7.12604	-1.11305	2.9486e-05	-2.72479	0					B-box type zinc finger protein with CCT domain	---	regulation of plant-type hypersensitive response (GO:0010363) /// regulation of hydrogen peroxide metabolic process (GO:0010310) /// cell differentiation (GO:0030154) /// response to bacterium (GO:0009617) /// protein targeting to membrane (GO:0006612) /// leaf morphogenesis (GO:0009965) /// regulation of transcription, DNA-dependent (GO:0006355) /// positive regulation of transcription, DNA-depe…	sequence-specific DNA binding transcription factor activity (GO:0003700) /// zinc ion binding (GO:0008270)	---	---
--	transcription_factor	ZF	zinc[\s\-]*finger\s*domain	AT4G37110	AT4G37110	9.81118	2.41741	0.95488	-2.01293	2.07477e-07	-1.34007	0.0235872					Zinc-finger domain of monoamine-oxidase A repressor R1	---	---	---	---	---
--	responses	dehydration	response to water deprivation (GO:0009414)	AT2G28740	HIS4	128.447	59.8632	23.929	-1.0934	9.71097e-05	-1.32291	7.04939e-05					histone H4	histone 4	response to water deprivation (GO:0009414)	DNA binding (GO:0003677)	nucleosome (GO:0000786)	---
TFs 74
+-	transcription_factor	HSF	heat\sstress\stranscription	AT3G22830	AT-HSFA6B	0.0136097	46.4072	9.36536	11.7435	5.31584e-07	-2.30894	0					heat shock transcription factor A6B	member of Heat Stress Transcription Factor (Hsf) family	toxin catabolic process (GO:0009407)	DNA binding (GO:0003677) /// sequence-specific DNA binding transcription factor activity (GO:0003700)	---	---
+-	transcription_factor	HSF	heat\sstress\stranscription	AT1G32330	ATHSFA1D	3.45098	7.20811	3.38339	1.07065	0.00468898	-1.09115	0.00350861					heat shock transcription factor A1D	Member of Heat Stress Transcription Factor (Hsf) family. Negatively regulated by HSP90.2.	response to heat (GO:0009408) /// toxin catabolic process (GO:0009407)	protein binding (GO:0005515) /// DNA binding (GO:0003677) /// sequence-specific DNA binding transcription factor activity (GO:0003700)	---	---
+-	transcription_factor	HSF	heat\sstress\stranscription	AT3G02990	ATHSFA1E	1.4639	15.735	7.67773	3.43412	0	-1.03523	0.000754208					heat shock transcription factor A1E	member of Heat Stress Transcription Factor (Hsf) family	seed dormancy process (GO:0010162) /// response to heat (GO:0009408)	DNA binding (GO:0003677) /// sequence-specific DNA binding transcription factor activity (GO:0003700)	---	---
+-	transcription_factor	NAC	NAC[\s\-]*domain\s+containing\s+protein	AT5G46590	anac096	0.202442	6.861	1.42626	5.09087	5.03555e-08	-2.26618	2.04109e-06					NAC domain containing protein 96	---	multicellular organismal development (GO:0007275)	sequence-specific DNA binding transcription factor activity (GO:0003700)	cellular_component (GO:0005575)	---
+-	transcription_factor	NAC	NAC[\s\-]*domain\s+containing\s+protein	AT5G50820	anac097	0.320165	2.32109	0.534192	2.86594	0.013183	-2.11937	0.0227079					NAC domain containing protein 97	---	multicellular organismal development (GO:0007275)	sequence-specific DNA binding transcription factor activity (GO:0003700)	cellular_component (GO:0005575)	---
+-	transcription_factor	NAC	NAC[\s\-]*domain\s+containing\s+protein	AT1G01010	ANAC001	2.29671	17.4575	5.38068	2.93424	5.43341e-14	-1.69799	4.95299e-08					NAC domain containing protein 1	---	multicellular organismal development (GO:0007275) /// amino acid import (GO:0043090) /// ER to Golgi vesicle-mediated transport (GO:0006888)	sequence-specific DNA binding transcription factor activity (GO:0003700)	---	---
+-	transcription_factor	NAC	NAC[\s\-]*domain\s+containing\s+protein	AT3G49530	ANAC062	6.67631	23.5739	8.97729	1.8281	1.53901e-09	-1.39284	1.09324e-06					NAC domain containing protein 62	Transcription factor that serves as a molecular link between cold signals and pathogen resistance responses. Undergoes proteolytic processing triggered by cold-induced changes in membrane fluidity.	defense response, incompatible interaction (GO:0009814) /// multicellular organismal development (GO:0007275) /// cellular response to cold (GO:0070417) /// response to chitin (GO:0010200) /// respiratory burst involved in defense response (GO:0002679) /// intracellular signal transduction (GO:0035556) /// endoplasmic reticulum unfolded protein response (GO:0030968)	sequence-specific DNA binding transcription factor activity (GO:0003700)	nucleus (GO:0005634) /// plasma membrane (GO:0005886)	---
+-	transcription_factor	NAC	NAC[\s\-]*domain\s+containing\s+protein	AT3G15500	ATNAC3	0.211345	29.7334	11.5175	7.14437	7.87423e-15	-1.36826	3.36013e-06					NAC domain containing protein 3	Encodes an ATAF-like NAC-domain transcription factor that doesn't contain C-terminal sequences shared by CUC1, CUC2 and NAM. Note: this protein (AtNAC3) is not to be confused with the protein encoded by locus AT3G29035, which, on occasion, has also been referred to as AtNAC3.	regulation of plant-type hypersensitive response (GO:0010363) /// negative regulation of programmed cell death (GO:0043069) /// response to auxin stimulus (GO:0009733) /// protein targeting to membrane (GO:0006612) /// response to ethylene stimulus (GO:0009723) /// hyperosmotic salinity response (GO:0042538) /// defense response to fungus (GO:0050832) /// abscisic acid mediated signaling pathway …	protein binding (GO:0005515) /// sequence-specific DNA binding transcription factor activity (GO:0003700)	---	---
+-	transcription_factor	NAC	NAC[\s\-]*domain\s+containing\s+protein	AT2G33480	ANAC041	13.1687	30.2521	12.695	1.20796	9.70285e-05	-1.25277	4.58648e-05					NAC domain containing protein 41	---	multicellular organismal development (GO:0007275)	sequence-specific DNA binding transcription factor activity (GO:0003700)	---	---
+-	transcription_factor	NAC	NAC[\s\-]*domain\s+containing\s+protein	AT1G52890	ANAC019	1.05442	591.057	266.95	9.13874	0	-1.14673	0.00048242					NAC domain containing protein 19	encodes a NAC transcription factor whose expression is induced by drought, high salt, and abscisic acid. This gene binds to ERD1 promoter in vitro.	response to abscisic acid stimulus (GO:0009737) /// regulation of plant-type hypersensitive response (GO:0010363) /// multicellular organismal development (GO:0007275) /// response to wounding (GO:0009611) /// response to water deprivation (GO:0009414) /// response to auxin stimulus (GO:0009733) /// response to cold (GO:0009409) /// protein targeting to membrane (GO:0006612) /// salicylic acid me…	protein binding (GO:0005515) /// sequence-specific DNA binding transcription factor activity (GO:0003700)	---	---
+-	transcription_factor	bLHL	bhlh	AT2G22760	AT2G22760	0	3.66354	0.0262488	1.79769e+308	6.10809e-07	-7.12485	1.46259e-05					basic helix-loop-helix (bHLH) DNA-binding superfamily protein	---	regulation of transcription, DNA-dependent (GO:0006355)	DNA binding (GO:0003677) /// sequence-specific DNA binding transcription factor activity (GO:0003700)	---	---
+-	transcription_factor	bLHL	bhlh	AT4G29930	AT4G29930	0.0798793	9.89966	0.151604	6.96145	0.00240643	-6.029	1.49009e-08					basic helix-loop-helix (bHLH) DNA-binding superfamily protein	---	regulation of transcription, DNA-dependent (GO:0006355)	DNA binding (GO:0003677) /// sequence-specific DNA binding transcription factor activity (GO:0003700)	---	---
+-	transcription_factor	bLHL	bhlh	AT5G50915	AT5G50915	3.27287	26.8347	0.450523	3.04351	5.76711e-14	-5.89635	0					basic helix-loop-helix (bHLH) DNA-binding superfamily protein	---	response to gibberellin stimulus (GO:0009739)	DNA binding (GO:0003677) /// sequence-specific DNA binding transcription factor activity (GO:0003700)	---	---
+-	transcription_factor	bLHL	bhlh	AT1G10585	AT1G10585	0.350934	169.045	5.1	8.92002	0	-5.05076	0					basic helix-loop-helix (bHLH) DNA-binding superfamily protein	---	regulation of transcription, DNA-dependent (GO:0006355) /// amino acid transport (GO:0006865)	sequence-specific DNA binding transcription factor activity (GO:0003700)	nucleus (GO:0005634) /// cytoplasm (GO:0005737)	---
+-	transcription_factor	bLHL	bhlh	AT1G62975	AT1G62975	0.394776	5.65411	0.488159	3.84823	3.65703e-06	-3.53388	2.30556e-07					basic helix-loop-helix (bHLH) DNA-binding superfamily protein	---	---	DNA binding (GO:0003677) /// sequence-specific DNA binding transcription factor activity (GO:0003700)	---	---
+-	transcription_factor	bLHL	bhlh	AT4G20970	AT4G20970	0.111332	15.0466	1.40542	7.08647	1.468e-05	-3.42037	5.01149e-08					basic helix-loop-helix (bHLH) DNA-binding superfamily protein	---	regulation of transcription, DNA-dependent (GO:0006355) /// defense response to fungus (GO:0050832)	DNA binding (GO:0003677) /// sequence-specific DNA binding transcription factor activity (GO:0003700)	---	---
+-	transcription_factor	bLHL	bhlh	AT5G65640	bHLH093	8.02802	23.1312	2.96856	1.53476	3.03051e-06	-2.96201	1.03729e-14					beta HLH protein 93	---	---	DNA binding (GO:0003677) /// sequence-specific DNA binding transcription factor activity (GO:0003700)	---	---
+-	transcription_factor	bLHL	bhlh	AT2G46510	ATAIB	7.73462	85.6118	13.9295	3.47644	0	-2.61967	0					ABA-inducible BHLH-type transcription factor	Encodes a nuclear localized BLH domain containing transcriptional activator involved in response to ABA. Overexpression confers enhanced ABA responsiveness while loss of function mutants are ABA sensitive.	regulation of plant-type hypersensitive response (GO:0010363) /// response to auxin stimulus (GO:0009733) /// protein targeting to membrane (GO:0006612) /// response to ethylene stimulus (GO:0009723) /// hyperosmotic salinity response (GO:0042538) /// abscisic acid mediated signaling pathway (GO:0009738) /// response to abscisic acid stimulus (GO:0009737) /// response to wounding (GO:0009611) ///…	DNA binding (GO:0003677) /// sequence-specific DNA binding transcription factor activity (GO:0003700)	nucleus (GO:0005634)	---
+-	transcription_factor	bLHL	bhlh	AT2G27230	LHW	8.10122	24.0355	3.99399	1.57699	2.88499e-05	-2.58926	2.77775e-11					transcription factor-related	Encodes a nuclear-localized transcriptional activator with weak sequence similarity to basic helix-loop-helix(bHLH)-domain proteins. It promotes the production of stele cells in root meristems and is required to establish and maintain the normal vascular cell number and pattern in primary and lateral roots.	xylem and phloem pattern formation (GO:0010051) /// gene silencing by RNA (GO:0031047) /// determination of bilateral symmetry (GO:0009855) /// chromatin silencing (GO:0006342) /// covalent chromatin modification (GO:0016569) /// meristem maintenance (GO:0010073) /// negative regulation of biological process (GO:0048519) /// maintenance of root meristem identity (GO:0010078) /// organ morphogenes…	protein homodimerization activity (GO:0042803) /// sequence-specific DNA binding transcription factor activity (GO:0003700)	nucleus (GO:0005634)	---
+-	transcription_factor	bLHL	bhlh	AT2G22770	NAI1	1.08844	14.8732	2.93526	3.78042	4.6043e-13	-2.34116	2.28245e-10					basic helix-loop-helix (bHLH) DNA-binding superfamily protein	regulates the development of ER bodies. also involves in response to the endophytic fungus Piriformospora indica.	regulation of transcription, DNA-dependent (GO:0006355)	DNA binding (GO:0003677) /// sequence-specific DNA binding transcription factor activity (GO:0003700)	---	---
+-	transcription_factor	bLHL	bhlh	AT1G32640	ATMYC2	16.655	112.043	22.5098	2.75806	0	-2.31543	0					Basic helix-loop-helix (bHLH) DNA-binding family protein	Encodes a MYC-related transcriptional activator with a typical DNA binding domain of a basic helix-loop-helix leucine zipper motif. Binds to an extended G-Box promoter motif. Its transcription is induced by dehydration stress and ABA treatment. Negative regulator of blue light–mediated photomorphogenic growth and blue and far-red-light–regulated gene expression. Positive regulator of lateral root…	negative regulation of programmed cell death (GO:0043069) /// regulation of plant-type hypersensitive response (GO:0010363) /// jasmonic acid metabolic process (GO:0009694) /// protein targeting to membrane (GO:0006612) /// indole glucosinolate biosynthetic process (GO:0009759) /// abscisic acid mediated signaling pathway (GO:0009738) /// tryptophan metabolic process (GO:0006568) /// response to …	protein binding (GO:0005515) /// DNA binding (GO:0003677) /// sequence-specific DNA binding transcription factor activity (GO:0003700)	nucleus (GO:0005634)	---
+-	transcription_factor	bLHL	bhlh	AT1G05710	AT1G05710	0.516297	5.62297	1.7402	3.45309	0.00722151	-1.69208	0.0295508					basic helix-loop-helix (bHLH) DNA-binding superfamily protein	---	response to ethylene stimulus (GO:0009723)	sequence-specific DNA binding transcription factor activity (GO:0003700)	---	---
+-	transcription_factor	bLHL	bhlh	AT1G22380	AtUGT85A3	0.51113	13.72	5.38302	4.75448	2.63554e-14	-1.34979	3.87046e-05					UDP-glucosyl transferase 85A3	Encodes a putative UDP-glucosyl transferase. At1g22380 was initially identified as encoding the protein AAF87154, which has been classified as a bHLH protein (AtbHLH152). Subsequently it has been found that the AAF87154 protein appears to be encoded by the AT1G23970 genomic locus.	proline transport (GO:0015824)	glucuronosyltransferase activity (GO:0015020) /// transferase activity, transferring glycosyl groups (GO:0016757)	cellular_component (GO:0005575)	2.4.1.215, cytokinins-<i>O</i>-glucoside biosynthesis (transferase, transferring glycosyl groups//glucuronosyltransferase) /// 2.4.1.-, cytokinins-<i>O</i>-glucoside biosynthesis (transferase, transferring glycosyl groups//glucuronosyltransferase) /// 2.4.1.203, cytokinins-<i>O</i>-glucoside biosynthesis (transferase, transferring glycosyl groups//glucuronosyltransferase)
+-	transcription_factor	bLHL	bhlh	AT3G22100	AT3G22100	0.957424	5.42596	2.18697	2.51068	0.00104354	-1.31094	0.0318508					basic helix-loop-helix (bHLH) DNA-binding superfamily protein	---	---	DNA binding (GO:0003677) /// sequence-specific DNA binding transcription factor activity (GO:0003700)	---	---
+-	transcription_factor	bLHL	bhlh	AT5G08130	BIM1	21.7654	51.4269	22.9527	1.24852	0.000116703	-1.16386	0.000888705					basic helix-loop-helix (bHLH) DNA-binding superfamily protein	Arabidopsis thaliana basic helix-loop-helix (bHLH) family protein involved in brassinosteroid signaling. It synergistically interacts with BES1 to bind to E box sequences (CANNTG).	determination of bilateral symmetry (GO:0009855) /// regulation of transcription, DNA-dependent (GO:0006355) /// primary shoot apical meristem specification (GO:0010072) /// brassinosteroid mediated signaling pathway (GO:0009742) /// polarity specification of adaxial/abaxial axis (GO:0009944)	protein binding (GO:0005515) /// DNA binding (GO:0003677) /// sequence-specific DNA binding transcription factor activity (GO:0003700)	---	---
+-	transcription_factor	bLHL	bhlh	AT4G00870	AT4G00870	0.313506	5.71468	2.7335	4.19614	1.38572e-07	-1.06392	0.0205807					basic helix-loop-helix (bHLH) DNA-binding superfamily protein	---	regulation of transcription, DNA-dependent (GO:0006355)	DNA binding (GO:0003677) /// sequence-specific DNA binding transcription factor activity (GO:0003700)	---	---
+-	transcription_factor	AP2	AP2.{1,20}transcription[al\s]*factor	AT2G44840	ATERF13	0.319471	4.15555	0.0923497	3.70931	0.000156252	-5.49179	5.05941e-06					ethylene-responsive element binding factor 13	encodes a member of the ERF (ethylene response factor) subfamily B-3 of ERF/AP2 transcription factor family. The protein contains one AP2 domain. There are 18 members in this subfamily including ATERF-1, ATERF-2, AND ATERF-5.	negative regulation of programmed cell death (GO:0043069) /// regulation of plant-type hypersensitive response (GO:0010363) /// response to auxin stimulus (GO:0009733) /// protein targeting to membrane (GO:0006612) /// response to ethylene stimulus (GO:0009723) /// hyperosmotic salinity response (GO:0042538) /// abscisic acid mediated signaling pathway (GO:0009738) /// response to abscisic acid s…	DNA binding (GO:0003677) /// sequence-specific DNA binding transcription factor activity (GO:0003700)	nucleus (GO:0005634)	---
+-	transcription_factor	AP2	AP2.{1,20}transcription[al\s]*factor	AT1G43160	RAP2.6	0	548.641	17.3365	1.79769e+308	7.97125e-12	-4.98398	0					related to AP2 6	encodes a member of the ERF (ethylene response factor) subfamily B-4 of ERF/AP2 transcription factor family (RAP2.6). The protein contains one AP2 domain. There are 7 members in this subfamily.	response to abscisic acid stimulus (GO:0009737) /// response to osmotic stress (GO:0006970) /// chloroplast organization (GO:0009658) /// response to water deprivation (GO:0009414) /// response to wounding (GO:0009611) /// cellular response to heat (GO:0034605) /// response to salicylic acid stimulus (GO:0009751) /// response to cold (GO:0009409) /// regulation of transcription, DNA-dependent (GO…	DNA binding (GO:0003677) /// sequence-specific DNA binding transcription factor activity (GO:0003700)	nucleus (GO:0005634)	---
+-	transcription_factor	AP2	AP2.{1,20}transcription[al\s]*factor	AT5G64750	ABR1	0.0715989	162.393	6.58341	11.1553	9.87702e-05	-4.62451	0					Integrase-type DNA-binding superfamily protein	Encodes a putative transcription factor containing an AP2 domain. Is a member of the ERF (ethylene response factor) subfamily B-4 of ERF/AP2 transcription factor family. Expressed in response to ABA, osmotic stress, sugar stress and drought. Mutants are hypersensitive to these stresses. May be involved in regulation of ABA mediated stress response.	response to abscisic acid stimulus (GO:0009737) /// response to osmotic stress (GO:0006970) /// regulation of transcription, DNA-dependent (GO:0006355) /// response to glucose stimulus (GO:0009749) /// defense response to fungus (GO:0050832) /// negative regulation of abscisic acid mediated signaling pathway (GO:0009788)	DNA binding (GO:0003677) /// sequence-specific DNA binding transcription factor activity (GO:0003700)	nucleus (GO:0005634)	---
+-	transcription_factor	AP2	AP2.{1,20}transcription[al\s]*factor	AT1G01030	NGA3	0.690694	10.5227	0.487421	3.93735	1.61715e-13	-4.4322	0					AP2/B3-like transcriptional factor family protein	---	flower development (GO:0009908) /// regulation of transcription, DNA-dependent (GO:0006355) /// leaf development (GO:0048366)	sequence-specific DNA binding transcription factor activity (GO:0003700)	cellular_component (GO:0005575)	---
+-	transcription_factor	AP2	AP2.{1,20}transcription[al\s]*factor	AT4G27950	CRF4	1.26904	3.31052	0.171525	1.39135	0.0216952	-4.27057	5.55981e-07					cytokinin response factor 4	encodes a member of the ERF (ethylene response factor) subfamily B-5 of ERF/AP2 transcription factor family. The protein contains one AP2 domain. There are 7 members in this subfamily.	regulation of transcription, DNA-dependent (GO:0006355) /// transcription factor import into nucleus (GO:0042991) /// leaf development (GO:0048366)	protein binding (GO:0005515) /// DNA binding (GO:0003677) /// sequence-specific DNA binding transcription factor activity (GO:0003700)	nucleus (GO:0005634)	---
+-	transcription_factor	AP2	AP2.{1,20}transcription[al\s]*factor	AT4G32800	AT4G32800	4.2538	8.4869	0.624004	1.00452	0.0136127	-3.76561	5.35752e-12					Integrase-type DNA-binding superfamily protein	encodes a member of the DREB subfamily A-4 of ERF/AP2 transcription factor family. The protein contains one AP2 domain. There are 17 members in this subfamily including TINY.	regulation of transcription, DNA-dependent (GO:0006355)	DNA binding (GO:0003677) /// sequence-specific DNA binding transcription factor activity (GO:0003700)	nucleus (GO:0005634)	---
+-	transcription_factor	AP2	AP2.{1,20}transcription[al\s]*factor	AT2G22200	AT2G22200	2.35457	54.3801	4.80695	4.53758	0	-3.49989	0					Integrase-type DNA-binding superfamily protein	encodes a member of the DREB subfamily A-6 of ERF/AP2 transcription factor family. The protein contains one AP2 domain. There are 8 members in this subfamily including RAP2.4.	regulation of transcription, DNA-dependent (GO:0006355)	DNA binding (GO:0003677) /// sequence-specific DNA binding transcription factor activity (GO:0003700)	nucleus (GO:0005634)	---
+-	transcription_factor	AP2	AP2.{1,20}transcription[al\s]*factor	AT5G07310	AT5G07310	0	7.49353	0.918431	1.79769e+308	1.44638e-07	-3.0284	2.24343e-06					Integrase-type DNA-binding superfamily protein	encodes a member of the ERF (ethylene response factor) subfamily B-4 of ERF/AP2 transcription factor family. The protein contains one AP2 domain. There are 7 members in this subfamily.	regulation of transcription, DNA-dependent (GO:0006355)	DNA binding (GO:0003677) /// sequence-specific DNA binding transcription factor activity (GO:0003700)	nucleus (GO:0005634)	---
+-	transcription_factor	AP2	AP2.{1,20}transcription[al\s]*factor	AT4G28140	AT4G28140	0.966115	467.813	58.0124	8.92755	0	-3.0115	0					Integrase-type DNA-binding superfamily protein	encodes a member of the DREB subfamily A-6 of ERF/AP2 transcription factor family. The protein contains one AP2 domain. There are 8 members in this subfamily including RAP2.4.	regulation of transcription, DNA-dependent (GO:0006355) /// response to chitin (GO:0010200)	DNA binding (GO:0003677) /// sequence-specific DNA binding transcription factor activity (GO:0003700)	nucleus (GO:0005634)	---
+-	transcription_factor	AP2	AP2.{1,20}transcription[al\s]*factor	AT1G71520	AT1G71520	0.0595884	2.3199	0.468189	5.29092	0.0258963	-2.3089	0.0315266					Integrase-type DNA-binding superfamily protein	encodes a member of the DREB subfamily A-5 of ERF/AP2 transcription factor family. The protein contains one AP2 domain. There are 16 members in this subfamily including RAP2.1, RAP2.9 and RAP2.10.	regulation of transcription, DNA-dependent (GO:0006355) /// response to chitin (GO:0010200)	DNA binding (GO:0003677) /// sequence-specific DNA binding transcription factor activity (GO:0003700)	nucleus (GO:0005634)	---
+-	transcription_factor	AP2	AP2.{1,20}transcription[al\s]*factor	AT3G50260	CEJ1	1.63102	21.3446	4.4027	3.71806	6.43133e-11	-2.27741	9.25523e-09					cooperatively regulated by ethylene and jasmonate 1	Encodes a member of the DREB subfamily A-5 of ERF/AP2 transcription factor family. The protein contains one AP2 domain. Involved in defense and freezing stress responses. There are 16 members in this subfamily including RAP2.1, RAP2.9 and RAP2.10.	response to abscisic acid stimulus (GO:0009737) /// response to wounding (GO:0009611) /// response to water deprivation (GO:0009414) /// defense response to bacterium (GO:0042742) /// response to bacterium (GO:0009617) /// response to cold (GO:0009409) /// regulation of cell death (GO:0010941) /// respiratory burst involved in defense response (GO:0002679) /// regulation of transcription, DNA-dep…	DNA binding (GO:0003677) /// sequence-specific DNA binding transcription factor activity (GO:0003700)	nucleus (GO:0005634)	---
+-	transcription_factor	AP2	AP2.{1,20}transcription[al\s]*factor	AT2G23340	AT2G23340	17.5398	39.8403	11.2903	1.19163	0.00011521	-1.81915	5.20035e-09					DREB and EAR motif protein 3	encodes a member of the DREB subfamily A-5 of ERF/AP2 transcription factor family. The protein contains one AP2 domain. There are 16 members in this subfamily including RAP2.1, RAP2.9 and RAP2.10.	regulation of transcription, DNA-dependent (GO:0006355)	DNA binding (GO:0003677) /// sequence-specific DNA binding transcription factor activity (GO:0003700)	nucleus (GO:0005634)	---
+-	transcription_factor	AP2	AP2.{1,20}transcription[al\s]*factor	AT2G40340	DREB2C	1.31088	7.35052	2.20996	2.49534	1.66951e-06	-1.73383	5.85525e-05					Integrase-type DNA-binding superfamily protein	Encodes a member of the DREB subfamily A-2 of ERF/AP2 transcription factor family. The protein contains one AP2 domain. There are eight members in this subfamily including DREB2A AND DREB2B that are involved in response to drought.	response to abscisic acid stimulus (GO:0009737) /// regulation of transcription, DNA-dependent (GO:0006355) /// heat acclimation (GO:0010286) /// response to abiotic stimulus (GO:0009628)	protein binding (GO:0005515) /// DNA binding (GO:0003677) /// sequence-specific DNA binding transcription factor activity (GO:0003700)	nucleus (GO:0005634)	---
+-	transcription_factor	AP2	AP2.{1,20}transcription[al\s]*factor	AT5G53290	CRF3	0.506501	2.39481	0.780788	2.24931	0.00213	-1.61691	0.00907622					cytokinin response factor 3	encodes a member of the ERF (ethylene response factor) subfamily B-5 of ERF/AP2 transcription factor family. The protein contains one AP2 domain. There are 7 members in this subfamily.	cotyledon development (GO:0048825) /// nucleotide biosynthetic process (GO:0009165) /// regulation of transcription, DNA-dependent (GO:0006355) /// transcription factor import into nucleus (GO:0042991) /// leaf development (GO:0048366) /// protein import into nucleus (GO:0006606)	protein binding (GO:0005515) /// DNA binding (GO:0003677) /// sequence-specific DNA binding transcription factor activity (GO:0003700)	nucleus (GO:0005634)	---
+-	transcription_factor	AP2	AP2.{1,20}transcription[al\s]*factor	AT5G67190	DEAR2	5.35362	21.4684	7.70418	2.01166	6.90409e-05	-1.4785	0.000840076					DREB and EAR motif protein 2	encodes a member of the DREB subfamily A-5 of ERF/AP2 transcription factor family. The protein contains one AP2 domain. There are 16 members in this subfamily including RAP2.1, RAP2.9 and RAP2.10.	regulation of transcription, DNA-dependent (GO:0006355)	DNA binding (GO:0003677) /// sequence-specific DNA binding transcription factor activity (GO:0003700)	nucleus (GO:0005634)	---
+-	transcription_factor	AP2	AP2.{1,20}transcription[al\s]*factor	AT3G15210	ATERF-4	22.1016	144.053	58.5752	2.71241	0	-1.29824	1.73657e-06					ethylene responsive element binding factor 4	Encodes a member of the ERF (ethylene response factor) subfamily B-1 of ERF/AP2 transcription factor family (ATERF-4). The protein contains one AP2 domain. Acts as a negative regulator of JA-responsive defense gene expression and resistance to the necrotrophic fungal pathogen Fusarium oxysporum and antagonizes JA inhibition of root elongation.	response to abscisic acid stimulus (GO:0009737) /// negative regulation of transcription, DNA-dependent (GO:0045892) /// respiratory burst involved in defense response (GO:0002679) /// response to ethylene stimulus (GO:0009723) /// regulation of transcription, DNA-dependent (GO:0006355) /// induced systemic resistance, jasmonic acid mediated signaling pathway (GO:0009864) /// response to chitin (…	protein binding (GO:0005515) /// DNA binding (GO:0003677) /// sequence-specific DNA binding transcription factor activity (GO:0003700)	nuclear body (GO:0016604) /// nucleus (GO:0005634)	---
+-	transcription_factor	ZF	zinc[\s\-]*finger\s*protein	AT1G28050	AT1G28050	12.5061	92.4655	12.4592	2.89432	0	-2.8917	0					B-box type zinc finger protein with CCT domain	---	circadian rhythm (GO:0007623) /// regulation of transcription, DNA-dependent (GO:0006355)	sequence-specific DNA binding transcription factor activity (GO:0003700) /// zinc ion binding (GO:0008270)	---	---
+-	transcription_factor	ZF	zinc[\s\-]*finger\s*protein	AT3G28210	PMZ	0.242864	5.32309	1.32972	4.46208	1.10405e-05	-2.00114	0.000599514					zinc finger (AN1-like) family protein	Encodes a putative zinc finger protein (PMZ).	regulation of plant-type hypersensitive response (GO:0010363) /// response to auxin stimulus (GO:0009733) /// protein targeting to membrane (GO:0006612) /// response to cyclopentenone (GO:0010583) /// response to ethylene stimulus (GO:0009723) /// heat acclimation (GO:0010286) /// hyperosmotic salinity response (GO:0042538) /// abscisic acid mediated signaling pathway (GO:0009738) /// response to…	---	---	---
+-	transcription_factor	ZF	zinc[\s\-]*finger\s*protein	AT5G48250	AT5G48250	24.4776	51.4773	16.4688	1.08051	6.39702e-05	-1.6442	1.38384e-09					B-box type zinc finger protein with CCT domain	---	circadian rhythm (GO:0007623)	protein binding (GO:0005515) /// sequence-specific DNA binding transcription factor activity (GO:0003700) /// zinc ion binding (GO:0008270)	---	---
+-	transcription_factor	ZF	zinc[\s\-]*finger\s*protein	AT3G62690	ATL5	1.62567	15.3751	6.20589	3.24952	3.16605e-12	-1.30889	8.94338e-05					AtL5	Encodes a RING-H2 zinc finger protein related to ATL2. The ATL gene family is represented by fifteen sequences that contain, in addition to the RING, a transmembrane domain which is located in most of them towards the N-terminal end.	protein complex assembly (GO:0006461)	zinc ion binding (GO:0008270)	membrane (GO:0016020)	---
+-	transcription_factor	ZF	zinc[\s\-]*finger\s*protein	AT5G67450	AZF1	1.34942	3.58673	1.61974	1.41837	0.0211186	-1.14691	0.0490035					zinc-finger protein 1	Encodes zinc-finger protein. mRNA levels are elevated in response to low temperature, cold temperatures and high salt. The protein is localized to the nucleus and acts as a transcriptional repressor.	regulation of transcription, DNA-dependent (GO:0006355) /// hyperosmotic salinity response (GO:0042538) /// negative regulation of transcription, DNA-dependent (GO:0045892) /// response to cold (GO:0009409) /// response to chitin (GO:0010200)	sequence-specific DNA binding (GO:0043565) /// nucleic acid binding (GO:0003676) /// DNA binding (GO:0003677) /// sequence-specific DNA binding transcription factor activity (GO:0003700) /// zinc ion binding (GO:0008270)	nucleus (GO:0005634)	---
+-	transcription_factor	ZF	zinc[\s\-]*finger\s*[super]*family	AT3G53600	AT3G53600	0.0574603	13.5452	1.90472	7.88903	0.00112914	-2.83013	4.32159e-06					C2H2-type zinc finger family protein	---	regulation of transcription, DNA-dependent (GO:0006355) /// response to chitin (GO:0010200) /// respiratory burst involved in defense response (GO:0002679) /// intracellular signal transduction (GO:0035556)	nucleic acid binding (GO:0003676) /// sequence-specific DNA binding transcription factor activity (GO:0003700) /// zinc ion binding (GO:0008270)	---	---
+-	transcription_factor	homeo_zip	homeobox\s*gene\s*family	AT4G35550	HB-4	6.72519	56.7506	20.9122	3.08502	0	-1.44029	1.35296e-06					WUSCHEL related homeobox 13	Encodes a WUSCHEL-related homeobox gene family member with 65 amino acids in its homeodomain. WOX13 is the only family member that does not contain a sequence of eight residues (TLPLFPMH) downstream of the homeodomain called the WUS box.	regulation of transcription, DNA-dependent (GO:0006355)	DNA binding (GO:0003677) /// sequence-specific DNA binding transcription factor activity (GO:0003700)	nucleus (GO:0005634)	---
+-	transcription_factor	homeo_zip	Homeodomain[\s\-like]*[superfamily]*\s*protein	AT5G01840	ATOFP1	0.84568	5.15292	0.297312	2.61524	0.000208797	-4.11534	2.76171e-07					ovate family protein 1	Encodes a member of the plant specific ovate protein family. Members of this family have been shown to bind to KNOX and BELL- like TALE class homeodomain proteins. This interaction may mediate relocalization of the TALE homeodomain from the nucleus to the cytoplasm. Functions as a transcriptional repressor that suppresses cell elongation.	organ development (GO:0048513) /// negative regulation of transcription, DNA-dependent (GO:0045892) /// regulation of unidimensional cell growth (GO:0051510)	protein binding (GO:0005515)	cytoskeleton (GO:0005856) /// nucleolus (GO:0005730)	---
+-	transcription_factor	homeo_zip	Homeodomain[\s\-like]*[superfamily]*\s*protein	AT5G59570	AT5G59570	0.45187	14.2475	1.48865	4.98669	7.49555e-14	-3.25864	0					Homeodomain-like superfamily protein	---	circadian rhythm (GO:0007623) /// regulation of transcription, DNA-dependent (GO:0006355) /// regulation of flower development (GO:0009909)	DNA binding (GO:0003677) /// sequence-specific DNA binding transcription factor activity (GO:0003700)	nucleus (GO:0005634)	---
+-	transcription_factor	homeo_zip	Homeodomain[\s\-like]*[superfamily]*\s*protein	AT3G46640	PCL1	18.2319	90.9435	15.8217	2.32654	5.15768e-13	-2.52306	0					Homeodomain-like superfamily protein	Encodes a myb family transcription factor with a single Myb DNA-binding domain (type SHAQKYF) that is unique to plants and is essential for circadian rhythms, specifically for transcriptional regulation within the circadian clock. LUX is required for normal rhythmic expression of multiple clock outputs in both constant light and darkness. It is coregulated with TOC1 and seems to be repressed by C…	circadian rhythm (GO:0007623) /// regulation of transcription, DNA-dependent (GO:0006355)	DNA binding (GO:0003677) /// sequence-specific DNA binding transcription factor activity (GO:0003700)	---	---
+-	transcription_factor	homeo_zip	Homeodomain[\s\-like]*[superfamily]*\s*protein	AT1G69580	AT1G69580	2.94256	6.37797	2.99844	1.12406	0.0197765	-1.08889	0.0201048					Homeodomain-like superfamily protein	---	regulation of transcription, DNA-dependent (GO:0006355) /// cytokinin mediated signaling pathway (GO:0009736)	sequence-specific DNA binding transcription factor activity (GO:0003700)	---	---
+-	transcription_factor	homeo_zip	homeodomain\s*transcription	AT1G69600	ZFHD1	0	2.2177	0.128342	1.79769e+308	0.000549118	-4.11101	0.0016021					zinc finger homeodomain 1	Encodes ZFHD1, a member of the zinc finger homeodomain transcriptional factor family. Binds to the 62 bp promoter region of ERD1 (early responsive to dehydration stress 1). Expression of ZFHD1 is induced by drought, high salinity and abscisic acid.	positive regulation of cellular process (GO:0048522) /// response to water deprivation (GO:0009414) /// positive regulation of transcription, DNA-dependent (GO:0045893) /// response to xenobiotic stimulus (GO:0009410)	protein binding (GO:0005515) /// DNA binding (GO:0003677) /// sequence-specific DNA binding transcription factor activity (GO:0003700)	cellular_component (GO:0005575)	---
+-	transcription_factor	GRAS	GRAS[\s\-]*[gene\s\-]*family	AT1G66350	RGL1	6.81126	14.9591	3.56397	1.14306	0.000269379	-2.06947	1.63793e-10					RGA-like 1	Negative regulator of GA responses, member of GRAS family of transcription factors. Also belongs to the DELLA proteins that restrain the cell proliferation and expansion that drives plant growth. RGL1 may be involved in reducing ROS accumulation in response to stress by up-regulating the transcription of superoxide dismutases. Rapidly degraded in response to GA. Involved in flower and fruit devel…	regulation of reactive oxygen species metabolic process (GO:2000377) /// response to abscisic acid stimulus (GO:0009737) /// negative regulation of gibberellic acid mediated signaling pathway (GO:0009938) /// seed dormancy process (GO:0010162) /// response to gibberellin stimulus (GO:0009739) /// response to ethylene stimulus (GO:0009723) /// salicylic acid mediated signaling pathway (GO:0009863)…	sequence-specific DNA binding transcription factor activity (GO:0003700)	nucleus (GO:0005634)	---
+-	transcription_factor	GRAS	GRAS[\s\-family]*transcription	AT3G50650	AT3G50650	3.7565	13.6336	6.11816	1.86774	3.41412e-08	-1.156	0.000209138					GRAS family transcription factor	---	regulation of transcription, DNA-dependent (GO:0006355)	sequence-specific DNA binding transcription factor activity (GO:0003700)	cellular_component (GO:0005575)	---
+-	transcription_factor	MYB	MYB[\s\-]*[family\s\-]*transcription\s+factor	AT3G46640	PCL1	18.2319	90.9435	15.8217	2.32654	5.15768e-13	-2.52306	0					Homeodomain-like superfamily protein	Encodes a myb family transcription factor with a single Myb DNA-binding domain (type SHAQKYF) that is unique to plants and is essential for circadian rhythms, specifically for transcriptional regulation within the circadian clock. LUX is required for normal rhythmic expression of multiple clock outputs in both constant light and darkness. It is coregulated with TOC1 and seems to be repressed by C…	circadian rhythm (GO:0007623) /// regulation of transcription, DNA-dependent (GO:0006355)	DNA binding (GO:0003677) /// sequence-specific DNA binding transcription factor activity (GO:0003700)	---	---
+-	transcription_factor	MYB	MYB[\s\-]*domain\s+[containing]*\s*protein	AT1G74080	ATMYB122	0	2.86555	0.0916817	1.79769e+308	1.50292e-06	-4.96604	1.29916e-06					myb domain protein 122	Encodes a putative transcription factor, member of the R2R3 factor gene family (MYB122).	regulation of transcription, DNA-dependent (GO:0006355)	DNA binding (GO:0003677) /// sequence-specific DNA binding transcription factor activity (GO:0003700)	---	---
+-	transcription_factor	MYB	MYB[\s\-]*domain\s+[containing]*\s*protein	AT5G60890	ATMYB34	9.23443	50.1474	2.24498	2.44911	0	-4.4814	0					myb domain protein 34	Myb-like transcription factor that modulates expression of ASA1, a key point of control in the tryptophan pathway; mutant has deregulated expression of ASA1 in dominant allele. Loss of function allele suggests ATR1 also functions at a control point for regulating indole glucosinolate homeostasis.	indole glucosinolate biosynthetic process (GO:0009759) /// tryptophan biosynthetic process (GO:0000162) /// positive regulation of transcription, DNA-dependent (GO:0045893) /// response to jasmonic acid stimulus (GO:0009753) /// defense response to insect (GO:0002213) /// cellular response to sulfur starvation (GO:0010438)	DNA binding (GO:0003677) /// kinase activity (GO:0016301) /// sequence-specific DNA binding transcription factor activity (GO:0003700)	---	---
+-	transcription_factor	MYB	MYB[\s\-]*domain\s+[containing]*\s*protein	AT3G23250	MYB15	0.141462	5.76954	0.874407	5.35801	1.43927e-06	-2.72208	6.14726e-07					myb domain protein 15	Member of the R2R3 factor gene family.	response to auxin stimulus (GO:0009733) /// response to cadmium ion (GO:0046686) /// response to ethylene stimulus (GO:0009723) /// hyperosmotic salinity response (GO:0042538) /// abscisic acid mediated signaling pathway (GO:0009738) /// response to abscisic acid stimulus (GO:0009737) /// response to water deprivation (GO:0009414) /// response to wounding (GO:0009611) /// respiratory burst involv…	DNA binding (GO:0003677) /// sequence-specific DNA binding transcription factor activity (GO:0003700)	---	---
+-	transcription_factor	MYB	MYB[\s\-]*domain\s+[containing]*\s*protein	AT1G74430	MYB95	3.09633	10.106	1.78351	1.71461	0.00346018	-2.50242	9.53479e-07					myb domain protein 95	Encodes a putative transcription factor (MYB95).	regulation of transcription, DNA-dependent (GO:0006355) /// response to salicylic acid stimulus (GO:0009751) /// response to jasmonic acid stimulus (GO:0009753) /// jasmonic acid metabolic process (GO:0009694)	DNA binding (GO:0003677) /// sequence-specific DNA binding transcription factor activity (GO:0003700)	---	---
+-	transcription_factor	MYB	MYB[\s\-]*domain\s+[containing]*\s*protein	AT5G07700	MYB76	3.43595	7.5198	3.61554	1.13802	0.0181583	-1.05649	0.0259911					myb domain protein 76	Encodes a putative transcription factor (MYB76).	regulation of transcription, DNA-dependent (GO:0006355) /// purine nucleobase transport (GO:0006863) /// response to wounding (GO:0009611) /// response to auxin stimulus (GO:0009733) /// regulation of glucosinolate biosynthetic process (GO:0010439) /// response to jasmonic acid stimulus (GO:0009753)	DNA binding (GO:0003677) /// sequence-specific DNA binding transcription factor activity (GO:0003700)	---	---
+-	transcription_factor	MYB	MYB[\s\-]*domain\s+[containing]*\s*protein	AT5G67300	ATMYBR1	20.7462	265.161	128.125	3.68398	0	-1.04931	0.00111175					myb domain protein r1	Member of the R2R3 factor MYB gene family involved in mediating plant responses to a variety of abiotic stimiuli.	response to abscisic acid stimulus (GO:0009737) /// response to gibberellin stimulus (GO:0009739) /// response to water deprivation (GO:0009414) /// response to auxin stimulus (GO:0009733) /// response to stress (GO:0006950) /// response to salicylic acid stimulus (GO:0009751) /// response to ethylene stimulus (GO:0009723) /// response to cadmium ion (GO:0046686) /// regulation of transcription, …	DNA binding (GO:0003677) /// sequence-specific DNA binding transcription factor activity (GO:0003700)	nucleus (GO:0005634)	---
+-	transcription_factor	MYB	MYB[\s\-]*[likerelated\s\-]*transcription\s+factor	AT5G56840	AT5G56840	0.485836	2.26856	0.394568	2.23127	0.0131998	-2.52343	0.00230174					myb-like transcription factor family protein	---	regulation of transcription, DNA-dependent (GO:0006355)	nucleic acid binding (GO:0003676) /// DNA binding (GO:0003677) /// sequence-specific DNA binding transcription factor activity (GO:0003700)	---	---
+-	transcription_factor	bZIP	leucine[\s\-]*zip	AT1G32640	ATMYC2	16.655	112.043	22.5098	2.75806	0	-2.31543	0					Basic helix-loop-helix (bHLH) DNA-binding family protein	Encodes a MYC-related transcriptional activator with a typical DNA binding domain of a basic helix-loop-helix leucine zipper motif. Binds to an extended G-Box promoter motif. Its transcription is induced by dehydration stress and ABA treatment. Negative regulator of blue light–mediated photomorphogenic growth and blue and far-red-light–regulated gene expression. Positive regulator of lateral root…	negative regulation of programmed cell death (GO:0043069) /// regulation of plant-type hypersensitive response (GO:0010363) /// jasmonic acid metabolic process (GO:0009694) /// protein targeting to membrane (GO:0006612) /// indole glucosinolate biosynthetic process (GO:0009759) /// abscisic acid mediated signaling pathway (GO:0009738) /// tryptophan metabolic process (GO:0006568) /// response to …	protein binding (GO:0005515) /// DNA binding (GO:0003677) /// sequence-specific DNA binding transcription factor activity (GO:0003700)	nucleus (GO:0005634)	---
+-	transcription_factor	bZIP	leucine[\s\-]*zip	AT2G22850	bZIP6	1.43312	8.00375	2.9672	2.48955	0.0112642	-1.43158	0.0429376					basic leucine-zipper 6	---	regulation of transcription, DNA-dependent (GO:0006355) /// response to xenobiotic stimulus (GO:0009410) /// endoplasmic reticulum unfolded protein response (GO:0030968)	DNA binding (GO:0003677) /// sequence-specific DNA binding transcription factor activity (GO:0003700)	nucleus (GO:0005634)	---
+-	transcription_factor	bZIP	leucine[\s\-]*zip	AT4G37730	AtbZIP7	0.244894	2.56609	0.965803	3.39738	0.000283809	-1.40977	0.0269546					basic leucine-zipper 7	---	regulation of transcription, DNA-dependent (GO:0006355)	DNA binding (GO:0003677) /// sequence-specific DNA binding transcription factor activity (GO:0003700)	---	---
+-	transcription_factor	bZIP	leucine[\s\-]*zip	AT4G26090	RPS2	6.66013	19.8678	7.80855	1.58484	2.01034e-05	-1.34731	0.000266091					NB-ARC domain-containing disease resistance protein	Encodes a plasma membrane protein with leucine-rich repeat, leucine zipper, and P loop domains that confers resistance to Pseudomonas syringae infection by interacting with the avirulence gene avrRpt2. RPS2 protein interacts directly with plasma membrane associated protein RIN4 and this interaction is disrupted by avrRpt2.	regulation of plant-type hypersensitive response (GO:0010363) /// negative regulation of programmed cell death (GO:0043069) /// plant-type hypersensitive response (GO:0009626) /// regulation of hydrogen peroxide metabolic process (GO:0010310) /// defense response to bacterium (GO:0042742) /// detection of biotic stimulus (GO:0009595) /// response to bacterium (GO:0009617) /// regulation of immune…	protein binding (GO:0005515)	plasma membrane (GO:0005886)	---
+-	transcription_factor	WRKY	WRKY[\s\-]*DNA[\s\-]*binding[\s\-]*protein	AT1G80840	WRKY40	0.827044	32.4253	2.80233	5.30105	2.69059e-08	-3.53242	0					WRKY DNA-binding protein 40	Pathogen-induced transcription factor. Binds W-box sequences in vitro. Forms protein complexes with itself and with WRKY40 and WRKY60. Coexpression with WRKY18 or WRKY60 made plants more susceptible to both P. syringae and B. cinerea. WRKY18, WRKY40, and WRKY60 have partially redundant roles in response to the hemibiotrophic bacterial pathogen Pseudomonas syringae and the necrotrophic fungal path…	regulation of plant-type hypersensitive response (GO:0010363) /// negative regulation of programmed cell death (GO:0043069) /// regulation of hydrogen peroxide metabolic process (GO:0010310) /// regulation of immune response (GO:0050776) /// protein targeting to membrane (GO:0006612) /// regulation of defense response to virus by host (GO:0050691) /// defense response to fungus (GO:0050832) /// a…	protein binding (GO:0005515) /// sequence-specific DNA binding transcription factor activity (GO:0003700)	nucleus (GO:0005634)	---
+-	transcription_factor	WRKY	WRKY[\s\-]*DNA[\s\-]*binding[\s\-]*protein	AT4G31800	WRKY18	4.62552	84.5276	13.5639	4.19977	0	-2.63965	0					WRKY DNA-binding protein 18	Pathogen-induced transcription factor. Binds W-box sequences in vitro. Forms protein complexes with itself and with WRKY40 and WRKY60. Constitutive expression of WRKY18 enhanced resistance to P. syringae, but its coexpression with WRKY40 or WRKY60 made plants more susceptible to both P. syringae and B. cinerea. WRKY18, WRKY40, and WRKY60 have partially redundant roles in response to the hemibiotr…	defense response to bacterium (GO:0042742) /// response to salicylic acid stimulus (GO:0009751) /// response to molecule of bacterial origin (GO:0002237) /// regulation of defense response (GO:0031347) /// regulation of defense response to virus by host (GO:0050691) /// regulation of transcription, DNA-dependent (GO:0006355) /// defense response to fungus (GO:0050832) /// response to chitin (GO:0…	identical protein binding (GO:0042802) /// protein binding (GO:0005515) /// sequence-specific DNA binding transcription factor activity (GO:0003700)	nucleus (GO:0005634)	---
+-	transcription_factor	WRKY	WRKY[\s\-]*DNA[\s\-]*binding[\s\-]*protein	AT5G52830	AT5G52830	0.997343	3.96125	0.696452	1.99783	0.0010476	-2.50786	1.90591e-05					WRKY DNA-binding protein 27	Encodes a WRKY transcription factor WRKY27. Mutation in Arabidopsis WRKY27 results in delayed symptom development in response to the bacterial wilt pathogen Ralstonia solanacearum.	regulation of transcription, DNA-dependent (GO:0006355) /// negative regulation of transcription, DNA-dependent (GO:0045892) /// defense response to bacterium (GO:0042742) /// response to gibberellin stimulus (GO:0009739) /// nitric oxide mediated signal transduction (GO:0007263)	protein binding (GO:0005515) /// sequence-specific DNA binding transcription factor activity (GO:0003700)	nucleus (GO:0005634)	---
+-	transcription_factor	WRKY	WRKY[\s\-]*DNA[\s\-]*binding[\s\-]*protein	AT4G18170	WRKY28	1.23538	116.519	26.985	6.5675	0	-2.11033	0					WRKY DNA-binding protein 28	member of WRKY Transcription Factor; Group II-c	regulation of transcription, DNA-dependent (GO:0006355) /// amino acid transport (GO:0006865) /// toxin catabolic process (GO:0009407) /// response to cyclopentenone (GO:0010583)	sequence-specific DNA binding (GO:0043565) /// sequence-specific DNA binding transcription factor activity (GO:0003700)	---	---
+-	transcription_factor	WRKY	WRKY[\s\-]*DNA[\s\-]*binding[\s\-]*protein	AT3G04670	WRKY39	3.28461	39.3251	14.458	3.58969	0	-1.44359	9.62734e-08					WRKY DNA-binding protein 39	member of WRKY Transcription Factor; Group II-d	regulation of transcription, DNA-dependent (GO:0006355)	calmodulin binding (GO:0005516) /// sequence-specific DNA binding transcription factor activity (GO:0003700)	nucleus (GO:0005634)	---
25
-+	transcription_factor	homeo_zip	Homeodomain[\s\-like]*[superfamily]*\s*protein	AT1G18330	EPR1	17.4591	1.37591	11.583	-3.65749	0	3.07355	1.88935e-12					Homeodomain-like superfamily protein	EARLY-PHYTOCHROME-RESPONSIVE1	response to cadmium ion (GO:0046686) /// response to ethylene stimulus (GO:0009723) /// circadian rhythm (GO:0007623) /// regulation of transcription, DNA-dependent (GO:0006355) /// response to salt stress (GO:0009651)	DNA binding (GO:0003677) /// sequence-specific DNA binding transcription factor activity (GO:0003700)	---	---
-+	transcription_factor	homeo_zip	Homeodomain[\s\-like]*[superfamily]*\s*protein	AT5G05090	AT5G05090	19.0026	6.37555	15.6245	-1.56755	1.66982e-06	1.29319	0.00015185					Homeodomain-like superfamily protein	---	regulation of transcription, DNA-dependent (GO:0006355)	DNA binding (GO:0003677) /// sequence-specific DNA binding transcription factor activity (GO:0003700)	---	---
-+	transcription_factor	homeo_zip	homeodomain.{0,30}zip	AT4G16780	ATHB-2	10.1725	1.98029	11.9515	-2.35285	1.02372e-07	2.59341	1.51354e-09					homeobox protein 2	Encodes a homeodomain-leucine zipper protein that is rapidly and strongly induced by changes in the ratio of red to far-red light. It is also involved in cell expansion and cell proliferation and in the response to auxin.	shoot morphogenesis (GO:0010016) /// negative regulation of transcription, DNA-dependent (GO:0045892) /// red or far-red light signaling pathway (GO:0010017) /// unidimensional cell growth (GO:0009826) /// response to auxin stimulus (GO:0009733) /// root development (GO:0048364) /// shade avoidance (GO:0009641) /// regulation of transcription, DNA-dependent (GO:0006355) /// response to cytokinin …	sequence-specific DNA binding (GO:0043565) /// protein homodimerization activity (GO:0042803) /// DNA binding (GO:0003677) /// sequence-specific DNA binding transcription factor activity (GO:0003700)	nucleus (GO:0005634)	---
-+	transcription_factor	NAC	NAC[\s\-]*domain\s+containing\s+protein	AT2G02450	ANAC035	17.4845	3.88849	8.53603	-2.16076	1.97866e-07	1.13436	0.010168					NAC domain containing protein 35	---	multicellular organismal development (GO:0007275)	sequence-specific DNA binding transcription factor activity (GO:0003700)	cellular_component (GO:0005575)	---
-+	transcription_factor	MYB	MYB[\s\-]*[family\s\-]*transcription\s+factor	AT1G71030	ATMYBL2	156.616	45.0872	231.8	-1.78841	6.76061e-12	2.36209	0					MYB-like 2	Encodes a putative myb family transcription factor. In contrast to most other myb-like proteins its myb domain consists of a single repeat. A proline-rich region potentially involved in transactivation is found in the C-terminal part of the protein. Its transcript accumulates mainly in leaves.	response to abscisic acid stimulus (GO:0009737) /// response to gibberellin stimulus (GO:0009739) /// response to salicylic acid stimulus (GO:0009751) /// proanthocyanidin biosynthetic process (GO:0010023) /// response to ethylene stimulus (GO:0009723) /// response to cadmium ion (GO:0046686) /// regulation of transcription, DNA-dependent (GO:0006355) /// response to high light intensity (GO:0009…	DNA binding (GO:0003677) /// sequence-specific DNA binding transcription factor activity (GO:0003700)	---	---
-+	transcription_factor	MYB	MYB[\s\-]*domain\s+[containing]*\s*protein	AT5G61420	MYB28	49.7047	4.36751	22.58	-3.50047	0	2.37016	6.37244e-09					myb domain protein 28	Encodes a nuclear localized member of the MYB transcription factor family. Involved in positive regulation of aliphatic glucosinolate biosynthesis.Expression is induced by touch, wounding and glucose.	response to gibberellin stimulus (GO:0009739) /// response to salicylic acid stimulus (GO:0009751) /// regulation of glucosinolate biosynthetic process (GO:0010439) /// cellular response to sulfur starvation (GO:0010438) /// regulation of transcription, DNA-dependent (GO:0006355) /// defense response to fungus (GO:0050832) /// response to jasmonic acid stimulus (GO:0009753) /// glucosinolate bios…	DNA binding (GO:0003677) /// sequence-specific DNA binding transcription factor activity (GO:0003700)	nucleus (GO:0005634)	---
-+	transcription_factor	MYB	MYB[\s\-]*domain\s+[containing]*\s*protein	AT1G18570	MYB51	3.85864	1.72725	3.4922	-1.15158	0.0149619	1.01566	0.0454082					myb domain protein 51	Encodes a member of the R2R3-MYB transcription family. Involved in indole glucosinolate biosynthesis.	regulation of plant-type hypersensitive response (GO:0010363) /// regulation of hydrogen peroxide metabolic process (GO:0010310) /// response to gibberellin stimulus (GO:0009739) /// defense response to bacterium (GO:0042742) /// response to bacterium (GO:0009617) /// response to auxin stimulus (GO:0009733) /// regulation of immune response (GO:0050776) /// response to salicylic acid stimulus (GO…	DNA binding (GO:0003677) /// sequence-specific DNA binding transcription factor activity (GO:0003700)	---	---
-+	transcription_factor	bLHL	bhlh	AT1G12860	SCRM2	15.6228	3.71066	11.1451	-2.06587	6.71519e-11	1.58667	1.52842e-06					basic helix-loop-helix (bHLH) DNA-binding superfamily protein	Encodes ICE2 (Inducer of CBF Expression 2), a transcription factor of the bHLH family that participates in the response to deep freezing through the cold acclimation-dependent pathway. Overexpression of ICE2 results in increased tolerance to deep freezing stress after cold acclimation.	regulation of transcription, DNA-dependent (GO:0006355) /// mRNA modification (GO:0016556) /// stomatal complex morphogenesis (GO:0010103) /// guard mother cell differentiation (GO:0010444) /// response to freezing (GO:0050826)	DNA binding (GO:0003677) /// sequence-specific DNA binding transcription factor activity (GO:0003700)	---	---
-+	transcription_factor	bLHL	bhlh	AT2G20180	PIL5	16.5735	2.59956	7.20062	-2.66451	7.10859e-13	1.46985	6.71185e-05					phytochrome interacting factor 3-like 5	Encodes a novel Myc-related bHLH transcription factor that has transcriptional activation activity in the dark. It is a key negative regulator of phytochrome-mediated seed germination and acts by inhibiting chlorophyll biosynthesis, light-mediated suppression of hypocotyl elongation and far-red light-mediated suppression of seed germination, and promoting negative gravitropism in hypocotyls. Ligh…	negative gravitropism (GO:0009959) /// reproductive structure development (GO:0048608) /// gibberellin biosynthetic process (GO:0009686) /// heme biosynthetic process (GO:0006783) /// negative regulation of photomorphogenesis (GO:0010100) /// seed germination (GO:0009845) /// regulation of transcription, DNA-dependent (GO:0006355) /// red light signaling pathway (GO:0010161) /// gibberellic acid …	phytochrome binding (GO:0010313) /// identical protein binding (GO:0042802) /// protein binding (GO:0005515) /// DNA binding (GO:0003677) /// sequence-specific DNA binding transcription factor activity (GO:0003700)	nucleus (GO:0005634)	---
-+	transcription_factor	bZIP	leucine[\s\-]*zip	AT4G17460	HAT1	12.3808	0.302015	1.91216	-5.34932	4.02364e-15	2.66251	0.0010664					Homeobox-leucine zipper protein 4 (HB-4) / HD-ZIP protein	Encodes homeobox protein HAT1.	fruit septum development (GO:0080127) /// regulation of transcription, DNA-dependent (GO:0006355) /// meristem development (GO:0048507) /// gynoecium development (GO:0048467) /// developmental process involved in reproduction (GO:0003006) /// floral meristem determinacy (GO:0010582)	protein self-association (GO:0043621) /// protein binding (GO:0005515) /// DNA binding (GO:0003677) /// sequence-specific DNA binding transcription factor activity (GO:0003700)	nucleus (GO:0005634)	---
-+	transcription_factor	bZIP	leucine[\s\-]*zip	AT4G16780	ATHB-2	10.1725	1.98029	11.9515	-2.35285	1.02372e-07	2.59341	1.51354e-09					homeobox protein 2	Encodes a homeodomain-leucine zipper protein that is rapidly and strongly induced by changes in the ratio of red to far-red light. It is also involved in cell expansion and cell proliferation and in the response to auxin.	shoot morphogenesis (GO:0010016) /// negative regulation of transcription, DNA-dependent (GO:0045892) /// red or far-red light signaling pathway (GO:0010017) /// unidimensional cell growth (GO:0009826) /// response to auxin stimulus (GO:0009733) /// root development (GO:0048364) /// shade avoidance (GO:0009641) /// regulation of transcription, DNA-dependent (GO:0006355) /// response to cytokinin …	sequence-specific DNA binding (GO:0043565) /// protein homodimerization activity (GO:0042803) /// DNA binding (GO:0003677) /// sequence-specific DNA binding transcription factor activity (GO:0003700)	nucleus (GO:0005634)	---
-+	transcription_factor	AP2	AP2.{1,20}transcription[al\s]*factor	AT4G25480	DREB1A	22.369	9.63129	34.2283	-1.20767	0.000423544	1.82939	1.08687e-08					dehydration response element B1A	encodes a member of the DREB subfamily A-1 of ERF/AP2 transcription factor family (CBF3). The protein contains one AP2 domain. There are six members in this subfamily, including CBF1, CBF2, and CBF3. This gene is involved in response to low temperature and abscisic acid.	circadian rhythm (GO:0007623) /// response to abscisic acid stimulus (GO:0009737) /// response to water deprivation (GO:0009414) /// response to cold (GO:0009409) /// regulation of transcription, DNA-dependent (GO:0006355) /// hyperosmotic salinity response (GO:0042538) /// cold acclimation (GO:0009631) /// starch metabolic process (GO:0005982)	DNA binding (GO:0003677) /// sequence-specific DNA binding transcription factor activity (GO:0003700)	nucleus (GO:0005634)	---
-+	transcription_factor	AP2	AP2.{1,20}transcription[al\s]*factor	AT5G61590	AT5G61590	85.5381	35.407	114.575	-1.2645	2.60251e-06	1.69418	1.48175e-10					Integrase-type DNA-binding superfamily protein	encodes a member of the ERF (ethylene response factor) subfamily B-3 of ERF/AP2 transcription factor family. The protein contains one AP2 domain. There are 18 members in this subfamily including ATERF-1, ATERF-2, AND ATERF-5.	regulation of transcription, DNA-dependent (GO:0006355) /// response to water deprivation (GO:0009414)	DNA binding (GO:0003677) /// sequence-specific DNA binding transcription factor activity (GO:0003700)	nucleus (GO:0005634)	---
-+	transcription_factor	WRKY	WRKY[\s\-]*DNA[\s\-]*binding[\s\-]*protein	AT2G25000	WRKY60	3.34435	1.39755	18.6489	-1.2508	0.0280885	3.73812	0					WRKY DNA-binding protein 60	Pathogen-induced transcription factor. Forms protein complexes with itself and with WRKY40. Coexpression with WRKY18 or WRKY40 made plants more susceptible to both P. syringae and B. cinerea. WRKY18, WRKY40, and WRKY60 have partially redundant roles in response to the hemibiotrophic bacterial pathogen Pseudomonas syringae and the necrotrophic fungal pathogen Botrytis cinerea, with WRKY18 playing …	negative regulation of programmed cell death (GO:0043069) /// regulation of plant-type hypersensitive response (GO:0010363) /// regulation of hydrogen peroxide metabolic process (GO:0010310) /// defense response to bacterium (GO:0042742) /// detection of biotic stimulus (GO:0009595) /// regulation of immune response (GO:0050776) /// response to salicylic acid stimulus (GO:0009751) /// response to…	protein binding (GO:0005515) /// sequence-specific DNA binding transcription factor activity (GO:0003700)	nucleus (GO:0005634)	---
-+	transcription_factor	ZF	B[\s\-]*box[\s\-]*zinc	AT2G21320	AT2G21320	7.89185	0.431107	8.65635	-4.18621	2.39713e-09	4.32764	5.9104e-10					B-box zinc finger family protein	---	regulation of transcription, DNA-dependent (GO:0006355) /// myo-inositol hexakisphosphate biosynthetic process (GO:0010264)	sequence-specific DNA binding transcription factor activity (GO:0003700) /// zinc ion binding (GO:0008270)	---	---
-+	transcription_factor	ZF	B[\s\-]*box[\s\-]*zinc	AT2G31380	AT2G31380	18.081	3.80203	11.5406	-2.2416	0.000567699	1.60187	0.0394522					salt tolerance homologue	a B-box zinc finger protein that interacts with COP1. contains a novel 11 amino acid motif at the C-terminus (also found at the N-terminus of HY5) that is involved in the COP1 interaction.	regulation of transcription, DNA-dependent (GO:0006355) /// response to UV-B (GO:0010224) /// myo-inositol hexakisphosphate biosynthetic process (GO:0010264) /// response to sucrose stimulus (GO:0009744)	protein binding (GO:0005515) /// protein domain specific binding (GO:0019904) /// sequence-specific DNA binding transcription factor activity (GO:0003700) /// zinc ion binding (GO:0008270)	---	---
-+	transcription_factor	ZF	zinc[\s\-]*finger\s*protein	AT1G73870	AT1G73870	16.0276	1.44611	7.43871	-3.46228	0	2.36288	2.20647e-07					B-box type zinc finger protein with CCT domain	---	regulation of transcription, DNA-dependent (GO:0006355)	sequence-specific DNA binding transcription factor activity (GO:0003700) /// zinc ion binding (GO:0008270)	---	---
-+	transcription_factor	ZF	zinc[\s\-]*finger\s*protein	AT2G25900	ATCTH	43.416	12.1388	37.5953	-1.83056	9.07753e-12	1.63092	2.28776e-09					Zinc finger C-x8-C-x5-C-x3-H type family protein	putative Cys3His zinc finger protein (ATCTH) mRNA, complete	regulation of transcription, DNA-dependent (GO:0006355)	RNA binding (GO:0003723) /// DNA binding (GO:0003677) /// sequence-specific DNA binding transcription factor activity (GO:0003700)	cytoplasm (GO:0005737)	---
-+	transcription_factor	ZF	zinc[\s\-]*finger\s*domain	AT3G47500	CDF3	19.2876	9.19448	30.4895	-1.06081	0.000286846	1.72947	5.36776e-10					cycling DOF factor 3	Dof-type zinc finger domain-containing protein, identical to H-protein promoter binding factor-2a GI:3386546 from (Arabidopsis thaliana). Interacts with LKP2 and FKF1, but its overexpression does not change flowering time under short or long day conditions.	regulation of transcription, DNA-dependent (GO:0006355)	protein binding (GO:0005515) /// DNA binding (GO:0003677) /// sequence-specific DNA binding transcription factor activity (GO:0003700)	---	---
-+	transcription_factor	ZF	zinc[\s\-]*finger\s*domain	AT5G23570	SGS3	19.644	7.43008	15.0174	-1.39461	6.88009e-07	1.01518	0.000751696					XS domain-containing protein / XS zinc finger domain-containing protein-related	Required for posttranscriptional gene silencing and natural virus resistance.SGS3 is a member of an 'unknown' protein family. Members of this family have predicted coiled coiled domains suggesting oligomerization and a potential zinc finger domain. Involved in the production of trans-acting siRNAs, through direct or indirect stabilization of cleavage fragments of the primary ta-siRNA transcript. …	wax biosynthetic process (GO:0010025) /// production of ta-siRNAs involved in RNA interference (GO:0010267) /// defense response to virus (GO:0051607) /// virus induced gene silencing (GO:0009616) /// production of miRNAs involved in gene silencing by miRNA (GO:0035196) /// vegetative phase change (GO:0010050)	---	cytoplasm (GO:0005737) /// endoplasmic reticulum (GO:0005783)	---
-+	transcription_factor	ZF	zinc[\s\-]*finger\s*[super]*family	AT4G15248	AT4G15248	6.76488	1.65891	32.5982	-2.01979	0.00486752	4.29648	3.3639e-13					B-box type zinc finger family protein	---	biological_process (GO:0008150)	---	---	---
-+	transcription_factor	ZF	zinc[\s\-]*finger\s*[super]*family	AT4G38960	AT4G38960	3.79228	0.490663	5.29818	-2.94223	0.00355337	3.43269	0.000441389					B-box type zinc finger family protein	---	circadian rhythm (GO:0007623) /// regulation of transcription, DNA-dependent (GO:0006355) /// flavonoid biosynthetic process (GO:0009813) /// response to UV (GO:0009411)	sequence-specific DNA binding transcription factor activity (GO:0003700) /// zinc ion binding (GO:0008270)	---	---
-+	transcription_factor	ZF	zinc[\s\-]*finger\s*[super]*family	AT5G54470	AT5G54470	4.10842	0.541673	4.43486	-2.91506	1.22396e-05	3.03339	4.32139e-06					B-box type zinc finger family protein	---	regulation of transcription, DNA-dependent (GO:0006355) /// response to cold (GO:0009409) /// pollen development (GO:0009555)	sequence-specific DNA binding transcription factor activity (GO:0003700) /// zinc ion binding (GO:0008270)	---	---
-+	transcription_factor	ZF	zinc[\s\-]*finger\s*[super]*family	AT4G27310	AT4G27310	30.8681	6.00567	31.9769	-2.35369	1.68332e-13	2.41263	3.96267e-14					B-box type zinc finger family protein	---	regulation of transcription, DNA-dependent (GO:0006355)	sequence-specific DNA binding transcription factor activity (GO:0003700) /// zinc ion binding (GO:0008270)	---	---
-+	transcription_factor	ZF	zinc[\s\-]*finger\s*transcription	AT5G56860	GNC	10.3698	3.79724	10.7379	-1.44134	4.15076e-05	1.49969	1.89946e-05					GATA type zinc finger transcription factor family protein	Encodes a member of the GATA factor family of zinc finger transcription factors.	circadian rhythm (GO:0007623) /// regulation of gene expression (GO:0010468) /// cell differentiation (GO:0030154) /// leaf morphogenesis (GO:0009965) /// glucose mediated signaling pathway (GO:0010255) /// response to light stimulus (GO:0009416) /// regulation of transcription, DNA-dependent (GO:0006355) /// regulation of chlorophyll biosynthetic process (GO:0010380) /// positive regulation of t…	protein binding (GO:0005515) /// sequence-specific DNA binding transcription factor activity (GO:0003700) /// transcription regulatory region DNA binding (GO:0044212)	---	---
TFs 161
+=	transcription_factor	HSF	heat\sstress\stranscription	AT3G24520	AT-HSFC1	1.11298	10.9344	6.17423	3.30441	1.77687e-06	-0.824543	0.25751					heat shock transcription factor C1	member of Heat Stress Transcription Factor (Hsf) family	toxin catabolic process (GO:0009407)	DNA binding (GO:0003677) /// sequence-specific DNA binding transcription factor activity (GO:0003700)	---	---
+=	transcription_factor	HSF	heat\sstress\stranscription	AT4G11660	AT-HSFB2B	2.45527	6.20318	10.6952	1.34516	0.017575	0.785883	0.116834					winged-helix DNA-binding transcription factor family protein	member of Heat Stress Transcription Factor (Hsf) family	response to high light intensity (GO:0009644) /// negative regulation of transcription, DNA-dependent (GO:0045892) /// response to hydrogen peroxide (GO:0042542) /// response to chitin (GO:0010200) /// response to heat (GO:0009408)	sequence-specific DNA binding transcription factor activity (GO:0003700)	---	---
+=	transcription_factor	HSF	heat\sstress\stranscription	AT2G26150	ATHSFA2	0.969028	3.19365	2.02956	1.72863	0.00495191	-0.654036	0.296076					heat shock transcription factor A2	member of Heat Stress Transcription Factor (Hsf) family. Involved in response to misfolded protein accumulation in the cytosol. Regulated by alternative splicing and non-sense-mediated decay.	cellular response to unfolded protein (GO:0034620) /// cellular response to heat (GO:0034605) /// response to endoplasmic reticulum stress (GO:0034976) /// response to heat (GO:0009408) /// protein folding (GO:0006457) /// toxin catabolic process (GO:0009407) /// heat acclimation (GO:0010286) /// response to high light intensity (GO:0009644) /// response to hypoxia (GO:0001666) /// positive regul…	protein binding (GO:0005515) /// DNA binding (GO:0003677) /// sequence-specific DNA binding transcription factor activity (GO:0003700)	nucleus (GO:0005634)	---
+=	transcription_factor	HSF	heat\sstress\stranscription	AT5G62020	AT-HSFB2A	2.48647	32.6099	47.9376	3.72117	0	0.555847	0.0718389					heat shock transcription factor B2A	member of Heat Stress Transcription Factor (Hsf) family	response to chitin (GO:0010200) /// respiratory burst involved in defense response (GO:0002679) /// intracellular signal transduction (GO:0035556)	DNA binding (GO:0003677) /// sequence-specific DNA binding transcription factor activity (GO:0003700)	---	---
+=	transcription_factor	NAC	NAC[\s\-]*domain\s+containing\s+protein	AT3G29035	ATNAC3	1.92288	11.8476	22.5598	2.63129	4.8769e-08	0.92916	0.00309168					NAC domain containing protein 3	Encodes a protein with transcription factor activity. Note: this protein (AT3G29035) on occasion has also been referred to as AtNAC3, not to be confused with the AtNAC3 found at locus AT3G15500.	multicellular organismal development (GO:0007275) /// leaf senescence (GO:0010150)	sequence-specific DNA binding transcription factor activity (GO:0003700)	nucleus (GO:0005634)	---
+=	transcription_factor	NAC	NAC[\s\-]*domain\s+containing\s+protein	AT1G02220	ANAC003	1.86907	5.77664	3.09451	1.63594	0.00100822	-0.900517	0.0528562					NAC domain containing protein 3	---	multicellular organismal development (GO:0007275) /// protein desumoylation (GO:0016926) /// hydrogen peroxide biosynthetic process (GO:0050665) /// vegetative to reproductive phase transition of meristem (GO:0010228)	sequence-specific DNA binding transcription factor activity (GO:0003700)	cellular_component (GO:0005575)	---
+=	transcription_factor	NAC	NAC[\s\-]*domain\s+containing\s+protein	AT3G04060	anac046	1.15905	12.935	21.5637	3.48829	7.80774e-12	0.737331	0.0198703					NAC domain containing protein 46	---	heat acclimation (GO:0010286) /// multicellular organismal development (GO:0007275)	sequence-specific DNA binding transcription factor activity (GO:0003700)	cellular_component (GO:0005575)	---
+=	transcription_factor	NAC	NAC[\s\-]*domain\s+containing\s+protein	AT5G13180	ANAC083	64.6842	263.323	175.086	2.03338	4.74022e-14	-0.588772	0.0746417					NAC domain containing protein 83	Encodes a NAC domain transcription factor that interacts with VND7 and negatively regulates xylem vessel formation.	regulation of plant-type hypersensitive response (GO:0010363) /// response to abscisic acid stimulus (GO:0009737) /// response to brassinosteroid stimulus (GO:0009741) /// multicellular organismal development (GO:0007275) /// negative regulation of transcription, DNA-dependent (GO:0045892) /// xylem development (GO:0010089) /// protein targeting to membrane (GO:0006612) /// leaf senescence (GO:00…	protein binding (GO:0005515) /// sequence-specific DNA binding transcription factor activity (GO:0003700)	---	---
+=	transcription_factor	NAC	NAC[\s\-]*domain\s+containing\s+protein	AT1G77450	anac032	2.58169	145.585	99.0255	5.82544	0	-0.555993	0.0773718					NAC domain containing protein 32	---	multicellular organismal development (GO:0007275) /// toxin catabolic process (GO:0009407) /// response to cyclopentenone (GO:0010583)	sequence-specific DNA binding transcription factor activity (GO:0003700)	nucleus (GO:0005634)	---
+=	transcription_factor	NAC	NAC[\s\-]*domain\s+containing\s+protein	AT5G07680	ANAC080	0.318259	5.23142	7.62645	4.04696	0.000143064	0.543808	0.357886					NAC domain containing protein 80	---	multicellular organismal development (GO:0007275)	sequence-specific DNA binding transcription factor activity (GO:0003700)	cellular_component (GO:0005575)	---
+=	transcription_factor	NAC	NAC[\s\-]*domain\s+containing\s+protein	AT5G39610	AT5G39610	1.11022	183.726	137.428	7.37859	0	-0.418882	0.230518					NAC domain containing protein 6	Encodes a NAC-domain transcription factor. Positively regulates aging-induced cell death and senescence in leaves. This gene is upregulated in response to salt stress in wildtype as well as NTHK1 transgenic lines although in the latter case the induction was drastically reduced. It was also upregulated by ABA, ACC and NAA treatment, although in the latter two cases, the induction occurred relativ…	organ senescence (GO:0010260) /// regulation of gene expression (GO:0010468) /// response to auxin stimulus (GO:0009733) /// response to superoxide (GO:0000303) /// leaf senescence (GO:0010150) /// response to ethylene stimulus (GO:0009723) /// hyperosmotic salinity response (GO:0042538) /// abscisic acid mediated signaling pathway (GO:0009738) /// response to carbohydrate stimulus (GO:0009743) /…	protein homodimerization activity (GO:0042803) /// sequence-specific DNA binding transcription factor activity (GO:0003700)	nucleus (GO:0005634)	---
+=	transcription_factor	NAC	NAC[\s\-]*domain\s+containing\s+protein	AT3G10490	ANAC052	8.48958	23.3434	30.7973	1.46728	6.75818e-07	0.399788	0.239966					NAC domain containing protein 52	---	multicellular organismal development (GO:0007275) /// pollen development (GO:0009555)	sequence-specific DNA binding transcription factor activity (GO:0003700)	---	---
+=	transcription_factor	NAC	NAC[\s\-]*domain\s+containing\s+protein	AT1G34180	anac016	2.01684	8.08432	6.90259	2.01106	8.14281e-07	-0.227987	0.617777					NAC domain containing protein 16	---	multicellular organismal development (GO:0007275) /// response to chitin (GO:0010200)	sequence-specific DNA binding transcription factor activity (GO:0003700)	cellular_component (GO:0005575)	---
+=	transcription_factor	NAC	NAC[\s\-]*domain\s+containing\s+protein	AT5G04410	NAC2	21.9923	64.1298	71.2989	1.55203	6.14307e-07	0.152885	0.74922					NAC domain containing protein 2	NAC family member, functions as a transcriptional activator, regulates flavonoid biosynthesis under high light.	multicellular organismal development (GO:0007275) /// response to high light intensity (GO:0009644) /// positive regulation of transcription, DNA-dependent (GO:0045893) /// regulation of flavonoid biosynthetic process (GO:0009962)	sequence-specific DNA binding transcription factor activity (GO:0003700)	nucleus (GO:0005634) /// cytoplasm (GO:0005737)	---
+=	transcription_factor	NAC	NAC[\s\-]*domain\s+containing\s+protein	AT5G63790	ANAC102	18.4236	70.7232	78.414	1.94866	0.000662652	0.148927	0.746023					NAC domain containing protein 102	Encodes a member of the NAC family of transcription factors. ANAC102 appears to have a role in mediating response to low oxygen stress (hypoxia) in germinating seedlings.	response to hypoxia (GO:0001666) /// multicellular organismal development (GO:0007275) /// endoplasmic reticulum unfolded protein response (GO:0030968)	protein binding (GO:0005515) /// sequence-specific DNA binding transcription factor activity (GO:0003700)	chloroplast (GO:0009507)	---
+=	transcription_factor	NAC	NAC[\s\-]*domain\s+containing\s+protein	AT4G36160	ANAC076	0.371683	2.25538	2.08218	2.60926	0.00103102	-0.115278	0.895515					NAC domain containing protein 76	Encodes a NAC-domain transcription factor. Expressed in the vascular tissue.	regulation of transcription, DNA-dependent (GO:0006355) /// response to brassinosteroid stimulus (GO:0009741) /// xylem development (GO:0010089)	sequence-specific DNA binding transcription factor activity (GO:0003700)	nucleus (GO:0005634)	---
+=	transcription_factor	NAC	NAC[\s\-]*domain\s+containing\s+protein	AT3G10500	anac053	4.8812	27.5368	28.5271	2.50409	0	0.0509754	0.918657					NAC domain containing protein 53	---	regulation of reactive oxygen species metabolic process (GO:2000377) /// multicellular organismal development (GO:0007275) /// drought recovery (GO:0009819) /// positive regulation of transcription, DNA-dependent (GO:0045893) /// leaf senescence (GO:0010150) /// response to cyclopentenone (GO:0010583) /// toxin catabolic process (GO:0009407)	sequence-specific DNA binding transcription factor activity (GO:0003700)	nucleus (GO:0005634) /// cytoplasm (GO:0005737) /// plasma membrane (GO:0005886)	---
+=	transcription_factor	bLHL	basic[\s\-]*helix[\s\-]*loop[\s\-]*helix	AT1G59640	ZCW32	0.858503	8.33605	6.87274	3.2875	5.5348e-06	-0.278478	0.582138					BIG PETAL P	A basic helix-loop-helix encoding gene (BIGPETAL, BPE) involved in the control of petal size. BPE is expressed via two mRNAs derived from an alternative splicing event. The BPEub (AT1G59640.1)transcript is expressed ubiquitously, whereas the BPEp (AT1G59640.2) transcript is preferentially expressed in petals. Plants that lack the petal-expressed variant BPEp have larger petals as a result of incr…	stamen development (GO:0048443) /// seed dormancy process (GO:0010162) /// petal development (GO:0048441) /// ovule development (GO:0048481) /// petal morphogenesis (GO:0048446) /// jasmonic acid metabolic process (GO:0009694) /// plant-type cell wall modification (GO:0009827) /// regulation of transcription, DNA-dependent (GO:0006355) /// fatty acid catabolic process (GO:0009062) /// pollen tube…	DNA binding (GO:0003677) /// sequence-specific DNA binding transcription factor activity (GO:0003700)	---	---
+=	transcription_factor	bLHL	bhlh	AT3G25710	BHLH32	1.76872	3.85614	5.91975	1.13248	0.0339331	0.618379	0.192368					basic helix-loop-helix 32	Encodes a basic helix–loop–helix transcription factor that is expressed in the hypophysis-adjacent embryo cells, and is required and partially sufficient for MP-dependent root initiation. Involved in response to phosphate starvation. Negative regulator of root hair development, anthocyanin formation and Pi content.	regulation of transcription, DNA-dependent (GO:0006355) /// anthocyanin-containing compound biosynthetic process (GO:0009718) /// root hair cell development (GO:0080147) /// cellular response to phosphate starvation (GO:0016036) /// root development (GO:0048364)	protein binding (GO:0005515) /// DNA binding (GO:0003677) /// sequence-specific DNA binding transcription factor activity (GO:0003700)	nucleus (GO:0005634)	---
+=	transcription_factor	bLHL	bhlh	AT1G61660	AT1G61660	12.6374	39.2197	57.5624	1.64192	1.8906e-05	0.55355	0.212772					basic helix-loop-helix (bHLH) DNA-binding superfamily protein	---	regulation of plant-type hypersensitive response (GO:0010363) /// protein targeting to membrane (GO:0006612) /// positive regulation of flavonoid biosynthetic process (GO:0009963)	DNA binding (GO:0003677) /// sequence-specific DNA binding transcription factor activity (GO:0003700)	---	---
+=	transcription_factor	bLHL	bhlh	AT3G47640	PYE	2.56416	17.1922	23.7729	2.75323	1.45407e-09	0.467566	0.213025					basic helix-loop-helix (bHLH) DNA-binding superfamily protein	Encodes POPEYE (PYE), a bHLH transcription factor regulating response to iron deficiency in Arabidopsis roots.	regulation of transcription, DNA-dependent (GO:0006355) /// iron ion homeostasis (GO:0055072) /// cellular response to iron ion starvation (GO:0010106)	DNA binding (GO:0003677) /// sequence-specific DNA binding transcription factor activity (GO:0003700)	---	---
+=	transcription_factor	bLHL	bhlh	AT1G02340	HFR1	1.56749	7.7085	10.4569	2.30603	1.83172e-05	0.439929	0.315926					basic helix-loop-helix (bHLH) DNA-binding superfamily protein	Encodes a light-inducible, nuclear bHLH protein involved in phytochrome signaling. Mutants exhibit a long-hypocotyl phenotype only under far-red light but not under red light and are defective in other phytochrome A-related responses. Mutants also show blue light response defects. HFR1 interacts with COP1, co-localizes to the nuclear specks and is ubiquinated by COP1.	circadian rhythm (GO:0007623) /// response to light intensity (GO:0009642) /// red or far-red light signaling pathway (GO:0010017) /// red, far-red light phototransduction (GO:0009585) /// gravitropism (GO:0009630) /// blue light signaling pathway (GO:0009785) /// signal transduction (GO:0007165) /// abscisic acid mediated signaling pathway (GO:0009738) /// protein polyubiquitination (GO:0000209)	transcription cofactor activity (GO:0003712) /// protein binding (GO:0005515) /// DNA binding (GO:0003677) /// sequence-specific DNA binding transcription factor activity (GO:0003700)	nucleus (GO:0005634) /// cytosol (GO:0005829)	---
+=	transcription_factor	bLHL	bhlh	AT5G15160	BNQ2	7.61057	15.2856	20.4593	1.01413	0.034499	0.420578	0.386286					BANQUO 2	BNQ2 belongs to a family of atypical non-DNA binding basic helix-loop-helix (bHLH) proteins that heterodimerize with and negatively regulate bHLH transcription factors. Directly and negatively regulated by AP3 and PI in petals.Required for appropriate regulation of flowering time.	photomorphogenesis (GO:0009640) /// regulation of timing of transition from vegetative to reproductive phase (GO:0048510)	protein binding (GO:0005515) /// DNA binding (GO:0003677) /// sequence-specific DNA binding transcription factor activity (GO:0003700)	---	---
+=	transcription_factor	bLHL	bhlh	AT4G02590	UNE12	11.852	35.1595	27.8504	1.57681	5.11243e-07	-0.336214	0.386522					basic helix-loop-helix (bHLH) DNA-binding superfamily protein	---	regulation of transcription, DNA-dependent (GO:0006355) /// double fertilization forming a zygote and endosperm (GO:0009567) /// regulation of defense response (GO:0031347)	DNA binding (GO:0003677) /// sequence-specific DNA binding transcription factor activity (GO:0003700)	---	---
+=	transcription_factor	bLHL	bhlh	AT1G22490	AT1G22490	0.959834	6.14085	5.3133	2.68561	9.24491e-06	-0.208832	0.731231					basic helix-loop-helix (bHLH) DNA-binding superfamily protein	---	regulation of transcription, DNA-dependent (GO:0006355)	DNA binding (GO:0003677) /// sequence-specific DNA binding transcription factor activity (GO:0003700)	---	---
+=	transcription_factor	bLHL	bhlh	AT5G57150	AT5G57150	12.1636	28.923	30.3708	1.25769	0.00735481	0.070466	0.911471					basic helix-loop-helix (bHLH) DNA-binding superfamily protein	---	regulation of transcription, DNA-dependent (GO:0006355) /// response to jasmonic acid stimulus (GO:0009753) /// jasmonic acid metabolic process (GO:0009694)	DNA binding (GO:0003677) /// sequence-specific DNA binding transcription factor activity (GO:0003700)	---	---
+=	transcription_factor	bLHL	bhlh	AT3G06590	AT3G06590	9.78283	21.4735	20.844	1.14226	0.00117127	-0.0429269	0.941822					basic helix-loop-helix (bHLH) DNA-binding superfamily protein	---	---	protein binding (GO:0005515) /// sequence-specific DNA binding transcription factor activity (GO:0003700)	---	---
+=	transcription_factor	bLHL	bhlh	AT5G21040	FBX2	9.66752	26.7826	26.4076	1.47811	1.13362e-07	-0.0203403	0.971328					F-box protein 2	Encodes an F-box containing protein that interacts physically with BHLH32 and appears to be involved in mediating phosphate starvation responses.	cellular response to phosphate starvation (GO:0016036)	molecular_function (GO:0003674)	SCF ubiquitin ligase complex (GO:0019005)	---
+=	transcription_factor	AP2	AP2.{1,20}transcription[al\s]*factor	AT5G51990	CBF4	0	2.99312	1.3257	1.79769e+308	0.000221787	-1.17489	0.151772					C-repeat-binding factor 4	encodes a member of the DREB subfamily A-1 of ERF/AP2 transcription factor family (CBF4). The protein contains one AP2 domain. There are six members in this subfamily, including CBF1, CBF2, and CBF3. This gene is involved in response to drought stress and abscisic acid treatment, but not to low temperature.	regulation of transcription, DNA-dependent (GO:0006355)	DNA binding (GO:0003677) /// sequence-specific DNA binding transcription factor activity (GO:0003700)	nucleus (GO:0005634)	---
+=	transcription_factor	AP2	AP2.{1,20}transcription[al\s]*factor	AT1G78080	RAP2.4	46.4082	230.7	116.664	2.3216	0	-0.98366	0.00160133					related to AP2 4	Encodes a member of the DREB subfamily A-6 of ERF/AP2 transcription factor family (RAP2.4). The protein contains one AP2 domain. Role in mediating light and ethylene signaling.	response to osmotic stress (GO:0006970) /// red or far-red light signaling pathway (GO:0010017) /// response to wounding (GO:0009611) /// response to water deprivation (GO:0009414) /// cellular response to salt stress (GO:0071472) /// response to cold (GO:0009409) /// response to light stimulus (GO:0009416) /// regulation of transcription, DNA-dependent (GO:0006355) /// ethylene mediated signalin…	sequence-specific DNA binding (GO:0043565) /// protein binding (GO:0005515) /// DNA binding (GO:0003677) /// sequence-specific DNA binding transcription factor activity (GO:0003700)	nucleus (GO:0005634)	---
+=	transcription_factor	AP2	AP2.{1,20}transcription[al\s]*factor	AT1G22985	AT1G22985	3.24713	15.6331	29.947	2.27539	1.41097e-05	0.93781	0.00789736					Integrase-type DNA-binding superfamily protein	encodes a member of the ERF (ethylene response factor) subfamily B-5 of ERF/AP2 transcription factor family. The protein contains one AP2 domain. There are 7 members in this subfamily.	regulation of transcription, DNA-dependent (GO:0006355)	protein binding (GO:0005515) /// DNA binding (GO:0003677) /// sequence-specific DNA binding transcription factor activity (GO:0003700)	nucleus (GO:0005634)	---
+=	transcription_factor	AP2	AP2.{1,20}transcription[al\s]*factor	AT5G13330	Rap2.6L	0.0190106	58.8397	31.6677	11.6038	7.2442e-07	-0.893777	0.00178874					related to AP2 6l	encodes a member of the ERF (ethylene response factor) subfamily B-4 of ERF/AP2 transcription factor family. The protein contains one AP2 domain. There are 7 members in this subfamily.	response to abscisic acid stimulus (GO:0009737) /// organ senescence (GO:0010260) /// response to water deprivation (GO:0009414) /// response to salicylic acid stimulus (GO:0009751) /// response to cyclopentenone (GO:0010583) /// toxin catabolic process (GO:0009407) /// response to ethylene stimulus (GO:0009723) /// para-aminobenzoic acid metabolic process (GO:0046482) /// regulation of transcrip…	DNA binding (GO:0003677) /// sequence-specific DNA binding transcription factor activity (GO:0003700)	nucleus (GO:0005634)	---
+=	transcription_factor	AP2	AP2.{1,20}transcription[al\s]*factor	AT1G50640	ERF3	15.5323	77.9203	42.0455	2.33476	0	-0.89005	0.00165137					ethylene responsive element binding factor 3	encodes a member of the ERF (ethylene response factor) subfamily B-1 of ERF/AP2 transcription factor family (ATERF-3). The protein contains one AP2 domain. There are 15 members in this subfamily including ATERF-3, ATERF-4, ATERF-7, and leafy petiole.	response to abscisic acid stimulus (GO:0009737) /// negative regulation of transcription, DNA-dependent (GO:0045892) /// regulation of transcription, DNA-dependent (GO:0006355) /// hyperosmotic salinity response (GO:0042538) /// response to water deprivation (GO:0009414) /// negative regulation of ethylene mediated signaling pathway (GO:0010105)	protein binding (GO:0005515) /// DNA binding (GO:0003677) /// sequence-specific DNA binding transcription factor activity (GO:0003700)	nucleus (GO:0005634)	---
+=	transcription_factor	AP2	AP2.{1,20}transcription[al\s]*factor	AT1G53170	ATERF-8	8.0587	129.625	84.0106	4.01569	0	-0.625701	0.0379316					ethylene response factor 8	encodes a member of the ERF (ethylene response factor) subfamily B-1 of ERF/AP2 transcription factor family (ATERF-8). The protein contains one AP2 domain. There are 15 members in this subfamily including ATERF-3, ATERF-4, ATERF-7, and leafy petiole.	regulation of transcription, DNA-dependent (GO:0006355) /// ethylene mediated signaling pathway (GO:0009873)	DNA binding (GO:0003677) /// sequence-specific DNA binding transcription factor activity (GO:0003700)	nucleus (GO:0005634)	---
+=	transcription_factor	AP2	AP2.{1,20}transcription[al\s]*factor	AT1G53910	RAP2.12	56.7545	172.892	264.563	1.61509	4.99934e-09	0.613742	0.0781584					related to AP2 12	encodes a member of the ERF (ethylene response factor) subfamily B-2 of ERF/AP2 transcription factor family (RAP2.12). The protein contains one AP2 domain. There are 5 members in this subfamily including RAP2.2 AND RAP2.12.	response to hypoxia (GO:0001666) /// regulation of transcription, DNA-dependent (GO:0006355) /// detection of hypoxia (GO:0070483)	DNA binding (GO:0003677) /// sequence-specific DNA binding transcription factor activity (GO:0003700)	nucleus (GO:0005634) /// plasma membrane (GO:0005886)	---
+=	transcription_factor	AP2	AP2.{1,20}transcription[al\s]*factor	AT2G36080	AT2G36080	1.17241	36.5711	24.4462	4.97119	0	-0.581094	0.0878406					AP2/B3-like transcriptional factor family protein	Encodes a plant-specific B3 DNA-binding domain transcription factor. Has transcription repressor activity.	negative regulation of transcription, DNA-dependent (GO:0045892) /// fatty acid catabolic process (GO:0009062) /// response to karrikin (GO:0080167)	sequence-specific DNA binding transcription factor activity (GO:0003700)	cellular_component (GO:0005575)	---
+=	transcription_factor	AP2	AP2.{1,20}transcription[al\s]*factor	AT5G61890	AT5G61890	0.309454	18.1078	12.862	5.87878	7.9012e-09	-0.493497	0.220613					Integrase-type DNA-binding superfamily protein	encodes a member of the ERF (ethylene response factor) subfamily B-4 of ERF/AP2 transcription factor family. The protein contains one AP2 domain. There are 7 members in this subfamily.	regulation of transcription, DNA-dependent (GO:0006355) /// defense response to fungus (GO:0050832) /// amino acid transport (GO:0006865)	DNA binding (GO:0003677) /// sequence-specific DNA binding transcription factor activity (GO:0003700)	nucleus (GO:0005634)	---
+=	transcription_factor	AP2	AP2.{1,20}transcription[al\s]*factor	AT3G11020	DREB2B	3.09076	10.7041	14.2754	1.80016	6.92057e-06	0.415367	0.27832					DRE/CRT-binding protein 2B	encodes a member of the DREB subfamily A-2 of ERF/AP2 transcription factor family (DREB2B). The protein contains one AP2 domain. There are eight members in this subfamily including DREB2A.	regulation of transcription, DNA-dependent (GO:0006355) /// heat acclimation (GO:0010286) /// response to water deprivation (GO:0009414) /// pollen development (GO:0009555)	DNA binding (GO:0003677) /// sequence-specific DNA binding transcription factor activity (GO:0003700)	nucleus (GO:0005634)	---
+=	transcription_factor	AP2	AP2.{1,20}transcription[al\s]*factor	AT3G20310	ATERF-7	10.7541	39.4071	29.5891	1.8816	7.21575e-12	-0.413392	0.212257					ethylene response factor 7	Encodes a member of the ERF (ethylene response factor) subfamily B-1 of ERF/AP2 transcription factor family (ATERF-7). The protein contains one AP2 domain. Phosphorylated by PKS3 in vitro. Involved in ABA-mediated responses. Acts as a repressor of GCC box–mediated transcription together with AtSin3 and HDA19.	response to abscisic acid stimulus (GO:0009737) /// regulation of transcription, DNA-dependent (GO:0006355) /// negative regulation of transcription, DNA-dependent (GO:0045892) /// response to water deprivation (GO:0009414) /// ethylene mediated signaling pathway (GO:0009873)	sequence-specific DNA binding (GO:0043565) /// protein binding (GO:0005515) /// DNA binding (GO:0003677) /// sequence-specific DNA binding transcription factor activity (GO:0003700)	nucleus (GO:0005634)	---
+=	transcription_factor	AP2	AP2.{1,20}transcription[al\s]*factor	AT1G64380	AT1G64380	4.32425	103.288	78.863	4.58611	0	-0.389253	0.268935					Integrase-type DNA-binding superfamily protein	encodes a member of the DREB subfamily A-6 of ERF/AP2 transcription factor family. The protein contains one AP2 domain. There are 8 members in this subfamily including RAP2.4.	proline transport (GO:0015824) /// regulation of transcription, DNA-dependent (GO:0006355) /// response to chitin (GO:0010200)	DNA binding (GO:0003677) /// sequence-specific DNA binding transcription factor activity (GO:0003700)	nucleus (GO:0005634)	---
+=	transcription_factor	AP2	AP2.{1,20}transcription[al\s]*factor	AT3G11580	AT3G11580	1.27877	7.24475	9.3256	2.51021	0.00350603	0.36426	0.618619					AP2/B3-like transcriptional factor family protein	---	fatty acid catabolic process (GO:0009062)	sequence-specific DNA binding transcription factor activity (GO:0003700)	cellular_component (GO:0005575)	---
+=	transcription_factor	AP2	AP2.{1,20}transcription[al\s]*factor	AT5G44210	ERF9	3.70921	10.2474	7.97336	1.47411	0.000816757	-0.361997	0.451441					erf domain protein 9	encodes a member of the ERF (ethylene response factor) subfamily B-1 of ERF/AP2 transcription factor family (ATERF-9). The protein contains one AP2 domain. There are 15 members in this subfamily including ATERF-3, ATERF-4, ATERF-7, and leafy petiole.	oligopeptide transport (GO:0006857) /// negative regulation of transcription, DNA-dependent (GO:0045892) /// ethylene mediated signaling pathway (GO:0009873)	DNA binding (GO:0003677) /// sequence-specific DNA binding transcription factor activity (GO:0003700)	---	---
+=	transcription_factor	AP2	AP2.{1,20}transcription[al\s]*factor	AT1G28370	ERF11	0.737619	10.1347	12.7	3.78831	4.21936e-08	0.325532	0.495525					ERF domain protein 11	encodes a member of the ERF (ethylene response factor) subfamily B-1 of ERF/AP2 transcription factor family. The protein contains one AP2 domain. There are 15 members in this subfamily including ATERF-3, ATERF-4, ATERF-7, and leafy petiole.	negative regulation of programmed cell death (GO:0043069) /// regulation of plant-type hypersensitive response (GO:0010363) /// response to auxin stimulus (GO:0009733) /// protein targeting to membrane (GO:0006612) /// response to ethylene stimulus (GO:0009723) /// hyperosmotic salinity response (GO:0042538) /// defense response to fungus (GO:0050832) /// abscisic acid mediated signaling pathway …	DNA binding (GO:0003677) /// sequence-specific DNA binding transcription factor activity (GO:0003700)	nucleus (GO:0005634)	---
+=	transcription_factor	AP2	AP2.{1,20}transcription[al\s]*factor	AT4G36900	RAP2.10	2.37394	52.4654	62.0819	4.47404	0	0.242807	0.520184					related to AP2 10	encodes a member of the DREB subfamily A-5 of ERF/AP2 transcription factor family (RAP2.10). The protein contains one AP2 domain. There are 16 members in this subfamily including RAP2.9 and RAP2.1.	---	DNA binding (GO:0003677) /// sequence-specific DNA binding transcription factor activity (GO:0003700)	---	---
+=	transcription_factor	AP2	AP2.{1,20}transcription[al\s]*factor	AT1G75490	AT1G75490	0.439299	2.60851	2.21792	2.57798	0.00158574	-0.234019	0.778808					Integrase-type DNA-binding superfamily protein	encodes a member of the DREB subfamily A-2 of ERF/AP2 transcription factor family. The protein contains one AP2 domain. There are eight members in this subfamily including DREB2A AND DREB2B that are involved in response to drought.	regulation of transcription, DNA-dependent (GO:0006355) /// response to chitin (GO:0010200)	DNA binding (GO:0003677) /// sequence-specific DNA binding transcription factor activity (GO:0003700)	nucleus (GO:0005634)	---
+=	transcription_factor	AP2	AP2.{1,20}transcription[al\s]*factor	AT1G72360	HRE1	1.34917	4.6088	4.11911	1.78035	0.00674384	-0.16206	0.847602					Integrase-type DNA-binding superfamily protein	encodes a member of the ERF (ethylene response factor) subfamily B-2 of ERF/AP2 transcription factor family. The protein contains one AP2 domain. There are 5 members in this subfamily including RAP2.2 AND RAP2.12.	response to anoxia (GO:0034059) /// regulation of transcription, DNA-dependent (GO:0006355) /// cellular response to hypoxia (GO:0071456) /// ethylene mediated signaling pathway (GO:0009873) /// cellular response to ethylene stimulus (GO:0071369)	DNA binding (GO:0003677) /// sequence-specific DNA binding transcription factor activity (GO:0003700)	nucleus (GO:0005634)	---
+=	transcription_factor	AP2	AP2.{1,20}transcription[al\s]*factor	AT5G05410	DREB2A	2.3538	51.5075	55.7609	4.45975	0	0.114473	0.795753					DRE-binding protein 2A	Encodes a transcription factor that specifically binds to DRE/CRT cis elements (responsive to drought and low-temperature stress). Belongs to the DREB subfamily A-2 of ERF/AP2 transcription factor family (DREB2A). There are eight members in this subfamily including DREB2B. The protein contains one AP2 domain. Overexpression of transcriptional activation domain of DREB2A resulted in significant dr…	response to UV-B (GO:0010224) /// response to water deprivation (GO:0009414) /// response to heat (GO:0009408) /// protein folding (GO:0006457) /// heat acclimation (GO:0010286) /// regulation of transcription, DNA-dependent (GO:0006355) /// response to high light intensity (GO:0009644) /// response to hydrogen peroxide (GO:0042542) /// response to chitin (GO:0010200)	protein binding (GO:0005515) /// DNA binding (GO:0003677) /// sequence-specific DNA binding transcription factor activity (GO:0003700)	nucleus (GO:0005634)	---
+=	transcription_factor	ZF	zinc[\s\-]*finger\s*protein	AT3G19580	AZF2	4.83332	58.5636	115.884	3.60695	0	0.984607	0.000466008					zinc-finger protein 2	Encodes zinc finger protein. mRNA levels are upregulated in response to ABA, high salt, and mild dessication. The protein is localized to the nucleus and acts as a transcriptional repressor.	response to abscisic acid stimulus (GO:0009737) /// negative regulation of transcription, DNA-dependent (GO:0045892) /// response to wounding (GO:0009611) /// response to water deprivation (GO:0009414) /// response to auxin stimulus (GO:0009733) /// respiratory burst involved in defense response (GO:0002679) /// response to ethylene stimulus (GO:0009723) /// hyperosmotic salinity response (GO:004…	sequence-specific DNA binding (GO:0043565) /// nucleic acid binding (GO:0003676) /// DNA binding (GO:0003677) /// sequence-specific DNA binding transcription factor activity (GO:0003700) /// zinc ion binding (GO:0008270)	nucleus (GO:0005634)	---
+=	transcription_factor	ZF	zinc[\s\-]*finger\s*protein	AT2G32930	ZFN2	1.69779	16.0227	9.31512	3.24641	0	-0.782468	0.0207149					zinc finger nuclease 2	Encodes a zinc finger protein.	regulation of transcription, DNA-dependent (GO:0006355)	nucleic acid binding (GO:0003676) /// DNA binding (GO:0003677) /// nuclease activity (GO:0004518)	---	---
+=	transcription_factor	ZF	zinc[\s\-]*finger\s*protein	AT3G05200	AT3G05200	7.21947	22.1208	35.6623	1.62347	8.57994e-08	0.688993	0.0200768					RING/U-box superfamily protein	Encodes a putative RING-H2 zinc finger protein ATL6 (ATL6).	defense response, incompatible interaction (GO:0009814) /// protein ubiquitination (GO:0016567) /// defense response to bacterium, incompatible interaction (GO:0009816) /// response to chitin (GO:0010200) /// respiratory burst involved in defense response (GO:0002679) /// intracellular signal transduction (GO:0035556)	ubiquitin-protein ligase activity (GO:0004842) /// zinc ion binding (GO:0008270)	---	---
+=	transcription_factor	ZF	zinc[\s\-]*finger\s*protein	AT3G63210	MARD1	23.4191	120.294	191.205	2.36885	0	0.668553	0.0343783					Protein of unknown function (DUF581)	encodes a novel zinc-finger protein with a proline-rich N-terminus, identical to senescence-associated protein SAG102	response to abscisic acid stimulus (GO:0009737) /// seed dormancy process (GO:0010162)	molecular_function (GO:0003674)	cellular_component (GO:0005575)	---
+=	transcription_factor	ZF	zinc[\s\-]*finger\s*protein	AT5G18650	AT5G18650	26.2093	66.4903	44.2146	1.3511	4.27448e-07	-0.588622	0.0535274					CHY-type/CTCHY-type/RING-type Zinc finger protein	---	---	zinc ion binding (GO:0008270)	---	---
+=	transcription_factor	ZF	zinc[\s\-]*finger\s*protein	AT1G65660	SMP1	15.8546	44.6667	64.3681	1.50233	2.48188e-08	0.527146	0.0917596					Pre-mRNA splicing Prp18-interacting factor	Encodes a CCHC zinc finger protein that may function as a step II splicing factor. In an epigenetic allele of SMP1 (in which SMP1 and SMP2 mRNA is reduced) organs are smaller and contain fewer cells.	positive regulation of cellular process (GO:0048522) /// post-translational protein modification (GO:0043687) /// response to xenobiotic stimulus (GO:0009410) /// mRNA splicing, via spliceosome (GO:0000398) /// regulation of transcription, DNA-dependent (GO:0006355) /// positive regulation of transcription, DNA-dependent (GO:0045893) /// chromosome organization (GO:0051276) /// RNA splicing (GO:0…	single-stranded RNA binding (GO:0003727) /// nucleic acid binding (GO:0003676)	---	---
+=	transcription_factor	ZF	zinc[\s\-]*finger\s*protein	AT4G16845	VRN2	3.46934	9.06038	11.9551	1.39294	0.000152923	0.399983	0.296338					VEFS-Box of polycomb protein	The VERNALIZATION2 (VRN2) gene mediates vernalization and encodes a nuclear-localized zinc finger protein with similarity to Polycomb group (PcG) proteins of plants and animals. In wild-type Arabidopsis, vernalization results in the stable reduction of the levels of the floral repressor FLC. In vrn2 mutants, FLC expression is downregulated normally in response to vernalization, but instead of rem…	histone methylation (GO:0016571) /// vernalization response (GO:0010048) /// regulation of gene expression by genetic imprinting (GO:0006349) /// response to cold (GO:0009409)	sequence-specific DNA binding transcription factor activity (GO:0003700)	nucleus (GO:0005634)	---
+=	transcription_factor	ZF	zinc[\s\-]*finger\s*protein	AT4G14920	AT4G14920	7.42543	16.5803	12.816	1.16696	2.17402e-05	-0.371522	0.277845					Acyl-CoA N-acyltransferase with RING/FYVE/PHD-type zinc finger protein	---	regulation of transcription, DNA-dependent (GO:0006355)	DNA binding (GO:0003677)	nucleus (GO:0005634)	---
+=	transcription_factor	ZF	zinc[\s\-]*finger\s*protein	AT3G60220	AT3G60220	3.39772	24.0928	19.5834	2.834	7.87423e-15	-0.298966	0.423125					TOXICOS EN LEVADURA 4	Encodes a putative RING-H2 zinc finger protein ATL4 (ATL4).	protein ubiquitination (GO:0016567)	ubiquitin-protein ligase activity (GO:0004842) /// zinc ion binding (GO:0008270)	---	---
+=	transcription_factor	ZF	zinc[\s\-]*finger\s*protein	AT2G01940	SGR5	1.51831	4.48388	5.46641	1.57031	0.00652173	0.285847	0.672176					C2H2-like zinc finger protein	May be involved in an early event in shoot gravitropism such as gravity perception and/or a signaling process subsequent to amyloplast sedimentation as a putative transcription factor in gravity-perceptive cells.	negative gravitropism (GO:0009959) /// regulation of transcription, DNA-dependent (GO:0006355) /// regulation of starch metabolic process (GO:2000904) /// detection of gravity (GO:0009590) /// circumnutation (GO:0010031)	nucleic acid binding (GO:0003676) /// sequence-specific DNA binding transcription factor activity (GO:0003700) /// zinc ion binding (GO:0008270)	nucleus (GO:0005634)	---
+=	transcription_factor	ZF	zinc[\s\-]*finger\s*protein	AT5G60850	OBP4	23.4739	49.2953	58.9898	1.07843	8.08467e-05	0.259017	0.481122					OBF binding protein 4	Encodes a zinc finger protein.	regulation of transcription, DNA-dependent (GO:0006355)	DNA binding (GO:0003677) /// sequence-specific DNA binding transcription factor activity (GO:0003700)	cellular_component (GO:0005575)	---
+=	transcription_factor	ZF	zinc[\s\-]*finger\s*protein	AT1G27730	STZ	2.61808	155.565	136.867	5.9009	0	-0.184744	0.648966					salt tolerance zinc finger	Related to Cys2/His2-type zinc-finger proteins found in higher plants. Compensated for a subset of calcineurin deficiency in yeast. Salt tolerance produced by ZAT10 appeared to be partially dependent on ENA1/PMR2, a P-type ATPase required for Li+ and Na+ efflux in yeast. The protein is localized to the nucleus, acts as a transcriptional repressor and is responsive to chitin oligomers. Also involv…	response to auxin stimulus (GO:0009733) /// photoprotection (GO:0010117) /// photosynthesis (GO:0015979) /// multicellular organism growth (GO:0035264) /// response to ethylene stimulus (GO:0009723) /// hyperosmotic salinity response (GO:0042538) /// abscisic acid mediated signaling pathway (GO:0009738) /// response to abscisic acid stimulus (GO:0009737) /// negative regulation of transcription, …	sequence-specific DNA binding (GO:0043565) /// nucleic acid binding (GO:0003676) /// sequence-specific DNA binding transcription factor activity (GO:0003700) /// zinc ion binding (GO:0008270)	nucleus (GO:0005634)	---
+=	transcription_factor	ZF	zinc[\s\-]*finger\s*protein	AT1G61140	EDA16	4.75946	9.95437	8.77414	1.07256	0.000144334	-0.182071	0.668897					SNF2 domain-containing protein / helicase domain-containing protein / zinc finger protein-related	---	embryo sac development (GO:0009553)	ATP binding (GO:0005524) /// DNA binding (GO:0003677) /// zinc ion binding (GO:0008270) /// helicase activity (GO:0004386)	---	---
+=	transcription_factor	ZF	zinc[\s\-]*finger\s*protein	AT4G31420	AT4G31420	16.3829	36.8293	41.2358	1.1767	0.000426613	0.163044	0.746036					Zinc finger protein 622	---	regulation of transcription, DNA-dependent (GO:0006355)	sequence-specific DNA binding transcription factor activity (GO:0003700)	---	---
+=	transcription_factor	ZF	zinc[\s\-]*finger\s*protein	AT2G01735	RIE1	7.03167	15.7578	15.0121	1.17216	0.000636313	-0.0699356	0.895073					RING-finger protein for embryogenesis	encodes a RING-H2 zinc finger protein essential for seed development.	embryo development (GO:0009790)	zinc ion binding (GO:0008270)	---	---
+=	transcription_factor	ZF	zinc[\s\-]*finger\s*protein	AT5G27280	AT5G27280	135.909	303.736	294.458	1.16821	0.000808024	-0.0447577	0.941137					Zim17-type zinc finger protein	---	biological_process (GO:0008150)	molecular_function (GO:0003674)	---	---
+=	transcription_factor	ZF	zinc[\s\-]*finger\s*protein	AT2G41900	AT2G41900	25.6637	90.9237	92.4997	1.83296	1.68976e-11	0.024792	0.968351					CCCH-type zinc finger protein with ARM repeat domain	---	regulation of transcription, DNA-dependent (GO:0006355) /// protein glycosylation (GO:0006486)	nucleic acid binding (GO:0003676) /// sequence-specific DNA binding transcription factor activity (GO:0003700)	---	---
+=	transcription_factor	ZF	zinc[\s\-]*finger\s*protein	AT1G28520	VOZ1	10.07	50.0523	50.0426	2.32141	9.94822e-12	-0.000278732	0.999791					vascular plant one zinc finger protein	---	positive regulation of transcription, DNA-dependent (GO:0045893) /// positive regulation of long-day photoperiodism, flowering (GO:0048578) /// long-day photoperiodism, flowering (GO:0048574) /// response to symbiotic fungus (GO:0009610)	sequence-specific DNA binding (GO:0043565)	cellular_component (GO:0005575)	---
+=	transcription_factor	ZF	zinc[\s\-]*finger\s*domain	AT5G19420	AT5G19420	3.03314	6.6081	5.58834	1.13145	0.00029102	-0.241814	0.547396					Regulator of chromosome condensation (RCC1) family with FYVE zinc finger domain	---	nuclear-transcribed mRNA catabolic process (GO:0000956)	chromatin binding (GO:0003682) /// Ran GTPase binding (GO:0008536) /// zinc ion binding (GO:0008270)	---	---
+=	transcription_factor	ZF	zinc[\s\-]*finger\s*domain	AT5G04240	AT5G04240	4.49679	12.6016	11.0095	1.49467	9.3929e-08	-0.194859	0.622824					Zinc finger (C2H2 type) family protein / transcription factor jumonji (jmj) family protein	Early Flowering 6 (ELF6) encodes a Jumonji N/C and zinc finger domain-containing protein that acts as a repressor in the photoperiod pathway. ELF6 interacts with BES1 in a Y2H assay, in vitro, and in Arabidosis protoplasts (based on BiFC). ELF6 may play a role in brassinosteroid signaling by affecting histone methylation in the promoters of BR-responsive genes.	post-translational protein modification (GO:0043687) /// unidimensional cell growth (GO:0009826) /// response to brassinosteroid stimulus (GO:0009741) /// negative regulation of short-day photoperiodism, flowering (GO:0048577) /// cysteine biosynthetic process (GO:0019344) /// histone H3-K9 demethylation (GO:0033169) /// gravitropism (GO:0009630) /// regulation of transcription, DNA-dependent (GO…	protein binding (GO:0005515) /// sequence-specific DNA binding transcription factor activity (GO:0003700)	nucleus (GO:0005634)	---
+=	transcription_factor	ZF	zinc[\s\-]*finger\s*domain	AT5G39660	CDF2	0.820911	7.06425	6.3706	3.11327	1.11066e-05	-0.149107	0.822906					cycling DOF factor 2	Dof-type zinc finger domain-containing protein, identical to H-protein promoter binding factor-2a GI:3386546 from (Arabidopsis thaliana). Interacts with LKP2 and FKF1, but its overexpression does not change flowering time under short or long day conditions.	regulation of transcription, DNA-dependent (GO:0006355)	protein binding (GO:0005515) /// DNA binding (GO:0003677) /// sequence-specific DNA binding transcription factor activity (GO:0003700)	---	---
+=	transcription_factor	ZF	zinc[\s\-]*finger\s*domain	AT5G62430	CDF1	14.6918	38.4314	35.37	1.39531	1.64795e-06	-0.119758	0.788168					cycling DOF factor 1	Dof-type zinc finger domain-containing protein, similar to H-protein promoter binding factor-2a GI:3386546 from (Arabidopsis thaliana). Represses expression of Constans (CO), a circadian regulator of flowering time. Interacts with LKP2 and FKF1. Expression oscillates under constant light conditions. Mainly expressed in the vasculature of cotyledons, leaves and hypocotyls, but also in stomata. Loc…	chloroplast organization (GO:0009658) /// regulation of transcription, DNA-dependent (GO:0006355) /// negative regulation of transcription, DNA-dependent (GO:0045892) /// regulation of timing of transition from vegetative to reproductive phase (GO:0048510)	protein binding (GO:0005515) /// DNA binding (GO:0003677) /// sequence-specific DNA binding transcription factor activity (GO:0003700)	nucleus (GO:0005634)	---
+=	transcription_factor	ZF	zinc[\s\-]*finger\s*[super]*family	AT5G59820	RHL41	1.87666	29.8915	17.8482	4.00153	1.78082e-13	-0.743953	0.0291731					C2H2-type zinc finger family protein	Encodes a zinc finger protein involved in high light and cold acclimation. Overexpression of this putative transcription factor increases the expression level of 9 cold-responsive genes and represses the expression level of 15 cold-responsive genes, including CBF genes. Also, lines overexpressing this gene exhibits a small but reproducible increase in freeze tolerance. Because of the repression o…	response to UV-B (GO:0010224) /// response to water deprivation (GO:0009414) /// response to wounding (GO:0009611) /// photosynthetic acclimation (GO:0009643) /// response to cold (GO:0009409) /// response to heat (GO:0009408) /// endoplasmic reticulum unfolded protein response (GO:0030968) /// response to light stimulus (GO:0009416) /// hyperosmotic salinity response (GO:0042538) /// heat acclim…	nucleic acid binding (GO:0003676) /// sequence-specific DNA binding transcription factor activity (GO:0003700) /// zinc ion binding (GO:0008270)	---	---
+=	transcription_factor	ZF	zinc[\s\-]*finger\s*[super]*family	AT4G22820	AT4G22820	16.9194	194.226	306.601	3.52902	0	0.658625	0.0345171					A20/AN1-like zinc finger family protein	---	response to chitin (GO:0010200) /// biological_process (GO:0008150)	---	---	---
+=	transcription_factor	ZF	zinc[\s\-]*finger\s*[super]*family	AT3G52800	AT3G52800	40.4159	183.506	282.994	2.19086	0	0.624946	0.053751					A20/AN1-like zinc finger family protein	---	regulation of plant-type hypersensitive response (GO:0010363) /// response to chitin (GO:0010200) /// respiratory burst involved in defense response (GO:0002679) /// intracellular signal transduction (GO:0035556) /// positive regulation of flavonoid biosynthetic process (GO:0009963) /// protein targeting to membrane (GO:0006612)	---	---	---
+=	transcription_factor	ZF	zinc[\s\-]*finger\s*[super]*family	AT2G36320	AT2G36320	31.0486	79.6791	56.7748	1.36771	3.06279e-07	-0.488949	0.127321					A20/AN1-like zinc finger family protein	---	biological_process (GO:0008150)	---	---	---
+=	transcription_factor	ZF	zinc[\s\-]*finger\s*[super]*family	AT3G48760	AT3G48760	20.144	45.4203	62.9548	1.18102	1.27131e-05	0.470978	0.142085					DHHC-type zinc finger family protein	---	salicylic acid biosynthetic process (GO:0009697) /// endoplasmic reticulum unfolded protein response (GO:0030968) /// response to ethylene stimulus (GO:0009723) /// salicylic acid mediated signaling pathway (GO:0009863) /// abscisic acid mediated signaling pathway (GO:0009738) /// response to chitin (GO:0010200) /// innate immune response (GO:0045087) /// intracellular signal transduction (GO:003…	---	---	---
+=	transcription_factor	ZF	zinc[\s\-]*finger\s*[super]*family	AT1G29800	AT1G29800	4.85189	15.3201	20.4143	1.66684	1.76249e-06	0.414155	0.297108					RING/FYVE/PHD-type zinc finger family protein	---	signal transduction (GO:0007165)	phosphatidylinositol binding (GO:0035091) /// zinc ion binding (GO:0008270)	---	---
+=	transcription_factor	ZF	zinc[\s\-]*finger\s*[super]*family	AT3G12630	AT3G12630	42.8095	106.773	140.735	1.32658	6.83836e-07	0.398436	0.236614					A20/AN1-like zinc finger family protein	---	protein ubiquitination (GO:0016567) /// response to water deprivation (GO:0009414) /// protein autoubiquitination (GO:0051865) /// glucose catabolic process (GO:0006007)	ubiquitin-protein ligase activity (GO:0004842)	nucleus (GO:0005634)	---
+=	transcription_factor	ZF	zinc[\s\-]*finger\s*[super]*family	AT3G18620	AT3G18620	3.20156	7.52952	6.15219	1.24182	0.00151124	-0.291458	0.517111					DHHC-type zinc finger family protein	---	---	---	---	---
+=	transcription_factor	ZF	zinc[\s\-]*finger\s*[super]*family	AT5G16680	AT5G16680	7.78858	16.2131	19.5259	1.06576	8.60087e-05	0.268226	0.466133					RING/FYVE/PHD zinc finger superfamily protein	---	gravitropism (GO:0009630) /// regulation of transcription, DNA-dependent (GO:0006355) /// protein glycosylation (GO:0006486)	DNA binding (GO:0003677)	---	---
+=	transcription_factor	ZF	zinc[\s\-]*finger\s*[super]*family	AT3G47550	AT3G47550	19.6589	47.3411	39.6936	1.27594	1.79337e-05	-0.254187	0.557002					RING/FYVE/PHD zinc finger superfamily protein	---	protein targeting to vacuole (GO:0006623) /// vesicle-mediated transport (GO:0016192)	zinc ion binding (GO:0008270)	nucleus (GO:0005634) /// cytoplasm (GO:0005737)	---
+=	transcription_factor	ZF	zinc[\s\-]*finger\s*[super]*family	AT5G08750	AT5G08750	7.29581	16.3118	13.9782	1.16881	0.0010476	-0.222737	0.671149					RING/FYVE/PHD zinc finger superfamily protein	---	---	zinc ion binding (GO:0008270)	---	---
+=	transcription_factor	ZF	zinc[\s\-]*finger\s*[super]*family	AT3G21890	AT3G21890	0.839345	4.54513	5.15387	2.44502	0.00614919	0.181334	0.84101					B-box type zinc finger family protein	---	regulation of transcription, DNA-dependent (GO:0006355) /// response to UV-B (GO:0010224) /// response to sucrose stimulus (GO:0009744)	sequence-specific DNA binding transcription factor activity (GO:0003700) /// zinc ion binding (GO:0008270)	---	---
+=	transcription_factor	ZF	zinc[\s\-]*finger\s*[super]*family	AT4G12040	AT4G12040	22.0471	105.001	117.864	2.25978	1.28617e-13	0.16672	0.706504					A20/AN1-like zinc finger family protein	---	Golgi vesicle transport (GO:0048193) /// response to chitin (GO:0010200) /// cellular membrane fusion (GO:0006944) /// biological_process (GO:0008150)	---	---	---
+=	transcription_factor	ZF	zinc[\s\-]*finger\s*[super]*family	AT2G28200	AT2G28200	1.16643	3.38434	3.01953	1.5448	0.0158679	-0.164548	0.835261					C2H2-type zinc finger family protein	---	regulation of transcription, DNA-dependent (GO:0006355) /// protein desumoylation (GO:0016926) /// photoperiodism, flowering (GO:0048573) /// hydrogen peroxide biosynthetic process (GO:0050665) /// vegetative to reproductive phase transition of meristem (GO:0010228)	nucleic acid binding (GO:0003676) /// sequence-specific DNA binding transcription factor activity (GO:0003700) /// zinc ion binding (GO:0008270)	---	---
+=	transcription_factor	ZF	zinc[\s\-]*finger\s*[super]*family	AT5G62460	AT5G62460	13.9609	41.1196	45.0741	1.56647	3.96627e-08	0.132473	0.75929					RING/FYVE/PHD zinc finger superfamily protein	---	---	zinc ion binding (GO:0008270)	---	---
+=	transcription_factor	ZF	zinc[\s\-]*finger\s*[super]*family	AT3G43230	AT3G43230	14.3211	66.4811	60.9686	2.22284	0	-0.124878	0.77698					RING/FYVE/PHD-type zinc finger family protein	---	autophagy (GO:0006914) /// signal transduction (GO:0007165)	phosphatidylinositol binding (GO:0035091) /// zinc ion binding (GO:0008270)	---	---
+=	transcription_factor	ZF	zinc[\s\-]*finger\s*[super]*family	AT2G27580	AT2G27580	14.129	32.152	34.5021	1.19428	0.00262608	0.101775	0.859477					A20/AN1-like zinc finger family protein	---	biological_process (GO:0008150)	---	---	---
+=	transcription_factor	ZF	zinc[\s\-]*finger\s*[super]*family	AT3G09320	AT3G09320	6.87323	14.098	14.2261	1.04446	0.0023733	0.0130562	0.984838					DHHC-type zinc finger family protein	---	biological_process (GO:0008150)	---	---	---
+=	transcription_factor	ZF	zinc[\s\-]*finger\s*transcription	AT5G04340	AT5G04340	3.57874	154.854	144.792	5.44334	0	-0.0969193	0.833888					zinc finger of Arabidopsis thaliana 6	putative c2h2 zinc finger transcription factor mRNA,	phosphate ion homeostasis (GO:0055062) /// response to chitin (GO:0010200) /// regulation of root development (GO:2000280)	nucleic acid binding (GO:0003676) /// sequence-specific DNA binding transcription factor activity (GO:0003700) /// zinc ion binding (GO:0008270)	nucleus (GO:0005634)	---
+=	transcription_factor	homeo_zip	homeobox\s*gene\s*family	AT5G25220	KNAT3	15.1771	68.1198	44.1121	2.17421	0	-0.6269	0.0539181					KNOTTED1-like homeobox gene 3	A member of class II knotted1-like homeobox gene family (together with KNAT4 and KNAT5). Expressed in: hypocotyl-root boundary, anther-filament junction in flowers, ovule-funiculus and peduncle-silique boundaries, petioles and root. Light-regulated expression with differential response to red/far-red light. KNAT3 promoter activity showed cell-type specific pattern along longitudinal root axis, re…	organ development (GO:0048513) /// response to light stimulus (GO:0009416) /// detection of cytokinin stimulus (GO:0009722) /// cellular response to cytokine stimulus (GO:0071345)	protein binding (GO:0005515) /// sequence-specific DNA binding transcription factor activity (GO:0003700)	nucleus (GO:0005634) /// cytosol (GO:0005829)	---
+=	transcription_factor	homeo_zip	Homeodomain[\s\-like\/]*[winged\-helix\sDNAbindingfamily]*\s*protein	AT1G17520	AT1G17520	5.62326	11.9318	13.6263	1.09337	0.00260997	0.191578	0.674905					Homeodomain-like/winged-helix DNA-binding family protein	---	nuclear-transcribed mRNA catabolic process (GO:0000956) /// response to cadmium ion (GO:0046686) /// response to ethylene stimulus (GO:0009723) /// response to auxin stimulus (GO:0009733) /// response to salicylic acid stimulus (GO:0009751) /// response to jasmonic acid stimulus (GO:0009753) /// response to salt stress (GO:0009651)	DNA binding (GO:0003677) /// sequence-specific DNA binding transcription factor activity (GO:0003700)	---	---
+=	transcription_factor	homeo_zip	[\-\s]*like\s*homeodomain	AT5G11060	KNAT4	42.1516	112.629	98.374	1.42594	1.23062e-07	-0.195225	0.641214					KNOTTED1-like homeobox gene 4	A member of Class II KN1-like homeodomain transcription factors (together with KNAT3 and KNAT5), with greatest homology to the maize knox1 homeobox protein. Expression regulated by light. Detected in all tissues examined, but most prominent in leaves and young siliques. Transient expression of GFP translational fusion protein suggests bipartite localization in nucleus and cytoplasm. KNAT4 promote…	organ development (GO:0048513) /// response to light stimulus (GO:0009416)	sequence-specific DNA binding transcription factor activity (GO:0003700)	nucleus (GO:0005634) /// cytosol (GO:0005829) /// cytoplasm (GO:0005737)	---
+=	transcription_factor	homeo_zip	[\-\s]*like\s*homeodomain	AT1G75410	BLH3	23.4694	50.5794	55.8272	1.1158	3.68295e-05	0.142417	0.743149					BEL1-like homeodomain 3	BEL1-like homeodomain 3 (BLH3)	organ development (GO:0048513) /// regulation of transcription, DNA-dependent (GO:0006355) /// regulation of timing of transition from vegetative to reproductive phase (GO:0048510)	protein binding (GO:0005515) /// DNA binding (GO:0003677) /// sequence-specific DNA binding transcription factor activity (GO:0003700)	nucleus (GO:0005634)	---
+=	transcription_factor	homeo_zip	Homeodomain[\s\-like]*[superfamily]*\s*protein	AT4G29940	PRHA	3.60227	9.17757	4.81663	1.35724	2.19217e-05	-0.930088	0.00312405					pathogenesis related homeodomain protein A	Homeodomain protein (PRHA). Expression of the gene differs in various vegetative and floral plant tissues and is positively influenced by the phytohormone auxin. It is often associated with regions of developing vascular tissue. The prha promoter is highly responsive to the synthetic auxin, naphthalene acetic acid, in transient assays using tobacco protoplasts. The PRHA protein has the capacity t…	regulation of transcription, DNA-dependent (GO:0006355) /// positive regulation of transcription, DNA-dependent (GO:0045893) /// response to auxin stimulus (GO:0009733)	sequence-specific DNA binding (GO:0043565) /// protein binding (GO:0005515) /// sequence-specific DNA binding transcription factor activity (GO:0003700)	nucleus (GO:0005634)	---
+=	transcription_factor	homeo_zip	Homeodomain[\s\-like]*[superfamily]*\s*protein	AT3G12730	AT3G12730	2.08162	9.661	17.9313	2.2225	5.72476e-06	0.892238	0.00977617					Homeodomain-like superfamily protein	---	---	sequence-specific DNA binding transcription factor activity (GO:0003700)	---	---
+=	transcription_factor	homeo_zip	Homeodomain[\s\-like]*[superfamily]*\s*protein	AT4G37180	AT4G37180	16.5625	46.7242	83.1304	1.50428	1.23234e-07	0.831204	0.00381577					Homeodomain-like superfamily protein	myb family transcription factor, contains Pfam domain, PF00249: Myb-like DNA-binding domain l; also isolated as a putative cytoskeletal protein in a yeast screen	regulation of transcription, DNA-dependent (GO:0006355)	DNA binding (GO:0003677) /// sequence-specific DNA binding transcription factor activity (GO:0003700)	---	---
+=	transcription_factor	homeo_zip	Homeodomain[\s\-like]*[superfamily]*\s*protein	AT5G37260	AT5G37260	0.948606	15.3559	9.07624	4.02487	1.49774e-10	-0.758622	0.0502146					Homeodomain-like superfamily protein	Encodes a MYB family transcription factor Circadian 1 (CIR1). Involved in circadian regulation in Arabidopsis.	circadian rhythm (GO:0007623) /// response to abscisic acid stimulus (GO:0009737) /// response to gibberellin stimulus (GO:0009739) /// response to auxin stimulus (GO:0009733) /// response to salicylic acid stimulus (GO:0009751) /// long-day photoperiodism, flowering (GO:0048574) /// response to ethylene stimulus (GO:0009723) /// seed germination (GO:0009845) /// regulation of transcription, DNA-…	DNA binding (GO:0003677) /// sequence-specific DNA binding transcription factor activity (GO:0003700)	---	---
+=	transcription_factor	homeo_zip	Homeodomain[\s\-like]*[superfamily]*\s*protein	AT2G38250	AT2G38250	0.318778	11.6378	7.0665	5.19815	1.74588e-08	-0.719747	0.10401					Homeodomain-like superfamily protein	---	regulation of transcription, DNA-dependent (GO:0006355) /// response to chitin (GO:0010200)	protein binding (GO:0005515) /// sequence-specific DNA binding transcription factor activity (GO:0003700)	nucleus (GO:0005634) /// mediator complex (GO:0016592)	---
+=	transcription_factor	homeo_zip	Homeodomain[\s\-like]*[superfamily]*\s*protein	AT4G36870	BLH2	14.0491	39.2974	27.2498	1.49199	7.98666e-07	-0.528186	0.0979937					BEL1-like homeodomain 2	Encodes a member of the BEL family of homeodomain proteins. Plants doubly mutant for saw1/saw2 (blh2/blh4) have serrated leaves. BP is expressed in the serrated leaves, therefore saw1/saw2 may act redundantly to repress BP in leaves.	organ development (GO:0048513) /// leaf morphogenesis (GO:0009965)	DNA binding (GO:0003677) /// sequence-specific DNA binding transcription factor activity (GO:0003700)	---	---
+=	transcription_factor	homeo_zip	Homeodomain[\s\-like]*[superfamily]*\s*protein	AT3G11280	AT3G11280	20.9983	48.3192	34.9226	1.21036	0.000576094	-0.468435	0.273792					Duplicated homeodomain-like superfamily protein	Putative transcription factors interacting with the gene product of VHA-B1 (vacuolar ATPase subunit B1; as shown through yeast two-hybrid assay).	cysteine biosynthetic process (GO:0019344) /// regulation of transcription, DNA-dependent (GO:0006355) /// response to gibberellin stimulus (GO:0009739) /// response to salicylic acid stimulus (GO:0009751)	DNA binding (GO:0003677) /// sequence-specific DNA binding transcription factor activity (GO:0003700)	nucleus (GO:0005634)	---
+=	transcription_factor	homeo_zip	Homeodomain[\s\-like]*[superfamily]*\s*protein	AT2G35940	BLH1	14.1656	163.498	129.078	3.53684	0	-0.341032	0.553178					BEL1-like homeodomain 1	Encodes a member of the BEL-like homeodomain protein family. Ecotopic expression in the embryo sac leads to defects in nuclear migration and cellularization and embryo sacs with multiple egg cells. Loss of function alleles have no female gametophyte defects. The ecotopic expression phenotype requires KNAT3 because it can be suppressed by loss of KNAT3 function alleles. Localized to the nucleus bu…	organ development (GO:0048513) /// response to abscisic acid stimulus (GO:0009737) /// regulation of plant-type hypersensitive response (GO:0010363) /// polar nucleus fusion (GO:0010197) /// response to auxin stimulus (GO:0009733) /// response to superoxide (GO:0000303) /// protein targeting to membrane (GO:0006612) /// response to continuous far red light stimulus by the high-irradiance response…	protein homodimerization activity (GO:0042803) /// DNA binding (GO:0003677) /// protein heterodimerization activity (GO:0046982) /// sequence-specific DNA binding transcription factor activity (GO:0003700)	nucleus (GO:0005634) /// cytoplasm (GO:0005737)	---
+=	transcription_factor	homeo_zip	Homeodomain[\s\-like]*[superfamily]*\s*protein	AT1G79430	APL	4.33258	13.7179	11.1336	1.67079	5.22618e-06	-0.301147	0.471441					Homeodomain-like superfamily protein	Encodes gene product that is required for several aspects of phloem development in the root: (1) the specific divisions organizing the phloem pole, (2) sieve element differentiation and (3) the expression of a companion-specific gene. Mutant has a defect in the organization of phloem poles in the root. apl seedlings have a short, determinate root with only occasional lateral branches.	regulation of transcription, DNA-dependent (GO:0006355) /// xylem development (GO:0010089) /// phloem development (GO:0010088)	sequence-specific DNA binding transcription factor activity (GO:0003700)	nucleus (GO:0005634)	---
+=	transcription_factor	homeo_zip	Homeodomain[\s\-like]*[superfamily]*\s*protein	AT3G04030	AT3G04030	2.25595	20.374	16.5422	3.18295	3.23643e-11	-0.300571	0.495983					Homeodomain-like superfamily protein	---	---	sequence-specific DNA binding transcription factor activity (GO:0003700)	---	---
+=	transcription_factor	homeo_zip	Homeodomain[\s\-like]*[superfamily]*\s*protein	AT5G52660	AT5G52660	8.02684	29.7521	24.678	1.89812	1.49246e-06	-0.269769	0.581931					Homeodomain-like superfamily protein	---	response to abscisic acid stimulus (GO:0009737) /// response to gibberellin stimulus (GO:0009739) /// response to salicylic acid stimulus (GO:0009751) /// response to cadmium ion (GO:0046686) /// response to ethylene stimulus (GO:0009723) /// regulation of transcription, DNA-dependent (GO:0006355) /// response to salt stress (GO:0009651) /// response to jasmonic acid stimulus (GO:0009753)	DNA binding (GO:0003677) /// sequence-specific DNA binding transcription factor activity (GO:0003700)	---	---
+=	transcription_factor	homeo_zip	Homeodomain[\s\-like]*[superfamily]*\s*protein	AT3G52250	AT3G52250	6.50178	16.4014	19.529	1.34294	5.25058e-07	0.251802	0.507184					Duplicated homeodomain-like superfamily protein	Encodes a protein with a putative role in mRNA splicing.	RNA splicing (GO:0008380)	DNA binding (GO:0003677) /// sequence-specific DNA binding transcription factor activity (GO:0003700)	---	---
+=	transcription_factor	homeo_zip	Homeodomain[\s\-like]*[superfamily]*\s*protein	AT5G28300	AT5G28300	13.4475	31.7302	27.4928	1.24655	5.2436e-06	-0.2068	0.598047					Duplicated homeodomain-like superfamily protein	---	regulation of transcription, DNA-dependent (GO:0006355)	sequence-specific DNA binding transcription factor activity (GO:0003700)	---	---
+=	transcription_factor	homeo_zip	Homeodomain[\s\-like]*[superfamily]*\s*protein	AT5G01200	AT5G01200	1.00712	3.62559	4.16658	1.85601	0.00622381	0.200646	0.78793					Duplicated homeodomain-like superfamily protein	---	regulation of transcription, DNA-dependent (GO:0006355)	DNA binding (GO:0003677) /// sequence-specific DNA binding transcription factor activity (GO:0003700)	---	---
+=	transcription_factor	homeo_zip	Homeodomain[\s\-like]*[superfamily]*\s*protein	AT2G03500	AT2G03500	1.37039	3.10975	3.55405	1.19024	0.0272085	0.192663	0.768858					Homeodomain-like superfamily protein	---	regulation of transcription, DNA-dependent (GO:0006355)	DNA binding (GO:0003677) /// sequence-specific DNA binding transcription factor activity (GO:0003700)	---	---
+=	transcription_factor	homeo_zip	Homeodomain[\s\-like]*[superfamily]*\s*protein	AT5G29000	AT5G29000	7.37032	36.617	33.2722	2.32075	2.13523e-11	-0.138197	0.749512					Homeodomain-like superfamily protein	---	---	DNA binding (GO:0003677) /// sequence-specific DNA binding transcription factor activity (GO:0003700)	nucleus (GO:0005634)	---
+=	transcription_factor	homeo_zip	Homeodomain[\s\-like]*[superfamily]*\s*protein	AT5G04760	AT5G04760	5.11397	126.709	115.714	4.63896	0	-0.130947	0.829292					Duplicated homeodomain-like superfamily protein	---	heat acclimation (GO:0010286) /// regulation of transcription, DNA-dependent (GO:0006355)	DNA binding (GO:0003677) /// sequence-specific DNA binding transcription factor activity (GO:0003700)	---	---
+=	transcription_factor	homeo_zip	homeodomain\s*transcription	AT1G62990	KNAT7	0.761051	3.2942	2.30121	2.1219	0.00138633	-0.517539	0.408883					KNOTTED-like homeobox of Arabidopsis thaliana 7	Encodes a homeodomain transcription factor of the Knotted family. May be involved in secondary cell wall biosynthesis. Mutants have moderately irregular xylem development. Expression of this gene is upregulated by SND1 and MYB46.	organ development (GO:0048513) /// actin nucleation (GO:0045010) /// negative regulation of transcription, DNA-dependent (GO:0045892) /// cell adhesion (GO:0007155) /// cellular cell wall macromolecule metabolic process (GO:0010382) /// xylem development (GO:0010089) /// xylan biosynthetic process (GO:0045492) /// cell wall organization (GO:0071555) /// root hair cell differentiation (GO:0048765)…	DNA binding (GO:0003677) /// sequence-specific DNA binding transcription factor activity (GO:0003700)	nucleus (GO:0005634)	---
+=	transcription_factor	homeo_zip	homeodomain\s*transcription	AT5G02030	LSN	3.69621	7.9748	5.92064	1.11744	0.00192618	-0.429695	0.282401					POX (plant homeobox) family protein	Mutant has additional lateral organs and phyllotaxy defect. Encodes a homeodomain transcription factor. Has sequence similarity to the Arabidopsis ovule development regulator Bell1. Binds directly to the AGAMOUS cis-regulatory element. Its localization to the nucleus is dependent on the coexpression of either STM or BP.	fruit development (GO:0010154) /// determination of bilateral symmetry (GO:0009855) /// chromatin silencing (GO:0006342) /// DNA methylation (GO:0006306) /// post-embryonic morphogenesis (GO:0009886) /// methylation-dependent chromatin silencing (GO:0006346) /// negative regulation of biological process (GO:0048519) /// polarity specification of adaxial/abaxial axis (GO:0009944) /// maintenance o…	sequence-specific DNA binding (GO:0043565) /// protein binding (GO:0005515) /// DNA binding (GO:0003677) /// sequence-specific DNA binding transcription factor activity (GO:0003700)	nucleus (GO:0005634) /// cytosol (GO:0005829)	---
+=	transcription_factor	homeo_zip	homeodomain.{0,30}zip	AT4G40060	AT4G40060	21.3948	46.703	25.9365	1.13429	3.1414e-05	-0.84853	0.00312559					homeobox protein 16	Encodes a homeodomain leucine zipper class I (HD-Zip I) protein.	negative regulation of cell growth (GO:0030308) /// regulation of transcription, DNA-dependent (GO:0006355) /// positive regulation of transcription, DNA-dependent (GO:0045893) /// photoperiodism, flowering (GO:0048573) /// response to blue light (GO:0009637) /// regulation of timing of transition from vegetative to reproductive phase (GO:0048510)	sequence-specific DNA binding (GO:0043565) /// sequence-specific DNA binding transcription factor activity (GO:0003700)	nucleus (GO:0005634)	---
+=	transcription_factor	homeo_zip	homeodomain.{0,30}zip	AT2G22430	ATHB6	142.612	578.45	454.124	2.02813	3.77221e-11	-0.349107	0.440481					homeobox protein 6	Encodes a homeodomain leucine zipper class I (HD-Zip I) protein that is a target of the protein phosphatase ABI1 and regulates hormone responses in Arabidopsis.	response to abscisic acid stimulus (GO:0009737) /// response to water deprivation (GO:0009414) /// response to cold (GO:0009409) /// hydrogen peroxide catabolic process (GO:0042744) /// regulation of transcription, DNA-dependent (GO:0006355) /// response to desiccation (GO:0009269) /// positive regulation of transcription, DNA-dependent (GO:0045893) /// negative regulation of abscisic acid mediat…	sequence-specific DNA binding (GO:0043565) /// protein binding (GO:0005515) /// DNA binding (GO:0003677) /// sequence-specific DNA binding transcription factor activity (GO:0003700)	nucleus (GO:0005634)	---
+=	transcription_factor	GRAS	GRAS[\s\-]*[gene\s\-]*family	AT1G21450	SCL1	6.6022	18.7781	26.5947	1.51607	2.21128e-07	0.502087	0.111669					SCARECROW-like 1	Encodes a scarecrow-like protein (SCL1). Member of GRAS gene family.	regulation of transcription, DNA-dependent (GO:0006355)	sequence-specific DNA binding transcription factor activity (GO:0003700)	---	---
+=	transcription_factor	GRAS	GRAS[\s\-]*[gene\s\-]*family	AT4G17230	AT4G17230	14.0025	87.3315	68.4621	2.64885	0	-0.351196	0.328683					SCARECROW-like 13	Encodes a scarecrow-like protein (SCL13). Member of GRAS gene family.	regulation of plant-type hypersensitive response (GO:0010363) /// respiratory burst involved in defense response (GO:0002679) /// protein targeting to membrane (GO:0006612) /// salicylic acid mediated signaling pathway (GO:0009863) /// regulation of transcription, DNA-dependent (GO:0006355) /// ethylene mediated signaling pathway (GO:0009873) /// jasmonic acid mediated signaling pathway (GO:00098…	sequence-specific DNA binding transcription factor activity (GO:0003700)	---	---
+=	transcription_factor	GRAS	GRAS[\s\-family]*transcription	AT4G36710	AT4G36710	1.67431	5.96194	4.32166	1.84024	2.9924e-05	-0.464196	0.293554					GRAS family transcription factor	---	regulation of shoot development (GO:0048831) /// regulation of transcription, DNA-dependent (GO:0006355) /// cell differentiation (GO:0030154)	sequence-specific DNA binding transcription factor activity (GO:0003700)	cellular_component (GO:0005575)	---
+=	transcription_factor	CCAAT	CCAAT-binding factor complex (GO:0016602)	AT1G56170	HAP5B	1.87509	11.7326	23.0717	2.65352	6.2636e-07	0.975601	0.0255148					nuclear factor Y, subunit C2	Encodes a protein with similarity to a subunit of the CCAAT promoter motif binding complex of yeast.One of two members of this class (HAP5B) and expressed in vegetative and reproductive tissues	regulation of transcription, DNA-dependent (GO:0006355) /// positive regulation of transcription, DNA-dependent (GO:0045893)	DNA binding (GO:0003677) /// sequence-specific DNA binding transcription factor activity (GO:0003700)	CCAAT-binding factor complex (GO:0016602) /// nucleus (GO:0005634) /// cytoplasm (GO:0005737)	---
+=	transcription_factor	CCAAT	CCAAT-binding factor complex (GO:0016602)	AT3G20910	NF-YA9	5.66313	15.4809	23.1306	1.45885	0.00927163	0.579314	0.24589					nuclear factor Y, subunit A9	---	somatic embryogenesis (GO:0010262) /// negative regulation of transcription, DNA-dependent (GO:0045892) /// regulation of transcription, DNA-dependent (GO:0006355) /// positive regulation of transcription, DNA-dependent (GO:0045893) /// microgametogenesis (GO:0055046) /// pollen development (GO:0009555) /// embryo development (GO:0009790) /// seed development (GO:0048316)	sequence-specific DNA binding transcription factor activity (GO:0003700)	CCAAT-binding factor complex (GO:0016602)	---
+=	transcription_factor	MYB	MYB[\s\-]*[typelike\s\-]*.{0,20}transcription	AT1G56650	PAP1	1.88991	28.4191	25.131	3.9185	2.27463e-14	-0.177394	0.688336					production of anthocyanin pigment 1	Encodes a putative MYB domain containing transcription factor involved in anthocyanin metabolism and radical scavenging. Essential for the sucrose-mediated expression of the dihydroflavonol reductase gene.	sucrose mediated signaling (GO:0009745) /// vernalization response (GO:0010048) /// response to auxin stimulus (GO:0009733) /// anthocyanin-containing compound metabolic process (GO:0046283) /// removal of superoxide radicals (GO:0019430) /// response to ethylene stimulus (GO:0009723) /// regulation of transcription, DNA-dependent (GO:0006355) /// defense response to fungus (GO:0050832) /// antho…	protein binding (GO:0005515) /// DNA binding (GO:0003677) /// sequence-specific DNA binding transcription factor activity (GO:0003700)	---	---
+=	transcription_factor	MYB	MYB[\s\-]*[family\s\-]*transcription\s+factor	AT4G37180	AT4G37180	16.5625	46.7242	83.1304	1.50428	1.23234e-07	0.831204	0.00381577					Homeodomain-like superfamily protein	myb family transcription factor, contains Pfam domain, PF00249: Myb-like DNA-binding domain l; also isolated as a putative cytoskeletal protein in a yeast screen	regulation of transcription, DNA-dependent (GO:0006355)	DNA binding (GO:0003677) /// sequence-specific DNA binding transcription factor activity (GO:0003700)	---	---
+=	transcription_factor	MYB	MYB[\s\-]*[family\s\-]*transcription\s+factor	AT5G37260	AT5G37260	0.948606	15.3559	9.07624	4.02487	1.49774e-10	-0.758622	0.0502146					Homeodomain-like superfamily protein	Encodes a MYB family transcription factor Circadian 1 (CIR1). Involved in circadian regulation in Arabidopsis.	circadian rhythm (GO:0007623) /// response to abscisic acid stimulus (GO:0009737) /// response to gibberellin stimulus (GO:0009739) /// response to auxin stimulus (GO:0009733) /// response to salicylic acid stimulus (GO:0009751) /// long-day photoperiodism, flowering (GO:0048574) /// response to ethylene stimulus (GO:0009723) /// seed germination (GO:0009845) /// regulation of transcription, DNA-…	DNA binding (GO:0003677) /// sequence-specific DNA binding transcription factor activity (GO:0003700)	---	---
+=	transcription_factor	MYB	MYB[\s\-]*domain\s+[containing]*\s*protein	AT3G50060	MYB77	7.83329	20.719	10.8299	1.41129	3.43729e-05	-0.935931	0.00457055					myb domain protein 77	Encodes a member of the R2R3 transcription factor gene family. Expressed in response to potassium deprivation and auxin. Involved in lateral root development. Interacts with ARF7 and regulates the expression of some auxin responsive genes.	response to ethylene stimulus (GO:0009723) /// regulation of transcription, DNA-dependent (GO:0006355) /// response to salicylic acid stimulus (GO:0009751) /// response to chitin (GO:0010200) /// lateral root development (GO:0048527)	protein binding (GO:0005515) /// DNA binding (GO:0003677) /// sequence-specific DNA binding transcription factor activity (GO:0003700)	---	---
+=	transcription_factor	MYB	MYB[\s\-]*domain\s+[containing]*\s*protein	AT3G47600	MYB94	6.26759	28.6359	54.223	2.19987	5.10475e-12	0.92108	0.00104962					myb domain protein 94	Encodes a putative transcription factor (MYB94).	response to abscisic acid stimulus (GO:0009737) /// response to salicylic acid stimulus (GO:0009751) /// response to auxin stimulus (GO:0009733) /// response to karrikin (GO:0080167) /// response to cadmium ion (GO:0046686) /// response to ethylene stimulus (GO:0009723) /// regulation of transcription, DNA-dependent (GO:0006355) /// response to jasmonic acid stimulus (GO:0009753) /// response to …	DNA binding (GO:0003677) /// sequence-specific DNA binding transcription factor activity (GO:0003700)	---	---
+=	transcription_factor	MYB	MYB[\s\-]*domain\s+[containing]*\s*protein	AT1G22640	ATMYB3	14.2635	81.8639	144.697	2.52893	0	0.821733	0.00429102					myb domain protein 3	MYB-type transcription factor (MYB3) that represses phenylpropanoid biosynthesis gene expression	response to abscisic acid stimulus (GO:0009737) /// response to wounding (GO:0009611) /// response to gibberellin stimulus (GO:0009739) /// response to auxin stimulus (GO:0009733) /// response to salicylic acid stimulus (GO:0009751) /// cinnamic acid biosynthetic process (GO:0009800) /// response to ethylene stimulus (GO:0009723) /// response to cadmium ion (GO:0046686) /// regulation of transcri…	DNA binding (GO:0003677) /// sequence-specific DNA binding transcription factor activity (GO:0003700)	---	---
+=	transcription_factor	MYB	MYB[\s\-]*domain\s+[containing]*\s*protein	AT4G05100	AtMYB74	0.230555	102.21	72.3295	8.80025	0	-0.498886	0.119837					myb domain protein 74	Member of the R2R3 factor gene family.	response to abscisic acid stimulus (GO:0009737) /// response to wounding (GO:0009611) /// response to water deprivation (GO:0009414) /// response to auxin stimulus (GO:0009733) /// response to ethylene stimulus (GO:0009723) /// hyperosmotic salinity response (GO:0042538) /// regulation of transcription, DNA-dependent (GO:0006355) /// signal transduction (GO:0007165) /// jasmonic acid mediated sig…	DNA binding (GO:0003677) /// sequence-specific DNA binding transcription factor activity (GO:0003700)	---	---
+=	transcription_factor	MYB	MYB[\s\-]*domain\s+[containing]*\s*protein	AT4G34990	AtMYB32	1.04819	18.7664	13.8045	4.17021	9.27552e-12	-0.44302	0.272226					myb domain protein 32	Member of the R2R3 factor gene family.	response to abscisic acid stimulus (GO:0009737) /// response to salicylic acid stimulus (GO:0009751) /// response to ethylene stimulus (GO:0009723) /// response to cadmium ion (GO:0046686) /// regulation of transcription, DNA-dependent (GO:0006355) /// ethylene mediated signaling pathway (GO:0009873) /// response to jasmonic acid stimulus (GO:0009753) /// response to salt stress (GO:0009651)	DNA binding (GO:0003677) /// sequence-specific DNA binding transcription factor activity (GO:0003700)	---	---
+=	transcription_factor	MYB	MYB[\s\-]*domain\s+[containing]*\s*protein	AT4G37260	AT4G37260	16.5638	65.3636	50.1485	1.98849	3.63922e-05	-0.38228	0.490044					myb domain protein 73	Member of the R2R3 factor gene family.	response to abscisic acid stimulus (GO:0009737) /// response to cadmium ion (GO:0046686) /// response to ethylene stimulus (GO:0009723) /// regulation of transcription, DNA-dependent (GO:0006355) /// response to salicylic acid stimulus (GO:0009751) /// response to chitin (GO:0010200) /// response to jasmonic acid stimulus (GO:0009753)	DNA binding (GO:0003677) /// sequence-specific DNA binding transcription factor activity (GO:0003700)	---	---
+=	transcription_factor	MYB	MYB[\s\-]*domain\s+[containing]*\s*protein	AT3G55730	AT3G55730	1.50505	3.71288	3.13311	1.31076	0.0142247	-0.244945	0.704709					myb domain protein 109	putative transcription factor MYB109 (MYB109) mRNA,	response to abscisic acid stimulus (GO:0009737) /// response to gibberellin stimulus (GO:0009739) /// response to salicylic acid stimulus (GO:0009751) /// response to auxin stimulus (GO:0009733) /// response to superoxide (GO:0000303) /// response to ethylene stimulus (GO:0009723) /// regulation of transcription, DNA-dependent (GO:0006355) /// ethylene mediated signaling pathway (GO:0009873) /// …	DNA binding (GO:0003677) /// sequence-specific DNA binding transcription factor activity (GO:0003700)	nucleus (GO:0005634) /// cytoplasm (GO:0005737)	---
+=	transcription_factor	MYB	MYB[\s\-]*domain\s+[containing]*\s*protein	AT5G62470	MYB96	10.0918	213.296	247.908	4.40964	0	0.21695	0.664435					myb domain protein 96	Encodes a R2R3 type Myb transcription factor whose expression is strongly induced by abscisic acid. Mediates abscisic acid signaling during drought stress response.	response to abscisic acid stimulus (GO:0009737) /// regulation of transcription, DNA-dependent (GO:0006355) /// regulation of gene expression (GO:0010468) /// response to water deprivation (GO:0009414) /// response to salicylic acid stimulus (GO:0009751) /// response to salt stress (GO:0009651)	DNA binding (GO:0003677) /// sequence-specific DNA binding transcription factor activity (GO:0003700)	nucleus (GO:0005634)	---
+=	transcription_factor	MYB	MYB[\s\-]*domain\s+[containing]*\s*protein	AT5G02320	ATMYB3R5	1.57291	4.53596	5.13251	1.53601	0.000796665	0.178257	0.74524					myb domain protein 3r-5	Encodes a putative c-MYB-like transcription factor of the MYB3R factor gene family (MYB3R5).	regulation of transcription, DNA-dependent (GO:0006355)	DNA binding (GO:0003677) /// sequence-specific DNA binding transcription factor activity (GO:0003700)	---	---
+=	transcription_factor	MYB	MYB[\s\-]*domain\s+[containing]*\s*protein	AT2G16720	MYB7	1.51842	29.2938	31.4339	4.27799	0	0.101724	0.83284					myb domain protein 7	Encodes a member of MYB3R- and R2R3- type MYB- encoding genes	response to abscisic acid stimulus (GO:0009737) /// regulation of transcription, DNA-dependent (GO:0006355) /// response to salicylic acid stimulus (GO:0009751) /// ethylene mediated signaling pathway (GO:0009873) /// response to jasmonic acid stimulus (GO:0009753) /// response to salt stress (GO:0009651)	DNA binding (GO:0003677) /// sequence-specific DNA binding transcription factor activity (GO:0003700)	---	---
+=	transcription_factor	MYB	MYB[\s\-]*domain\s+[containing]*\s*protein	AT3G09370	MYB3R-3	4.06966	15.0317	16.0295	1.89305	1.80812e-05	0.0927242	0.88342					myb domain protein 3r-3	putative c-myb-like transcription factor (MYB3R3) mRNA,	regulation of transcription, DNA-dependent (GO:0006355)	DNA binding (GO:0003677) /// sequence-specific DNA binding transcription factor activity (GO:0003700)	---	---
+=	transcription_factor	MYB	MYB[\s\-]*[likerelated\s\-]*transcription\s+factor	AT4G21440	AT4G21440	0.51244	40.8291	79.8969	6.3241	0	0.968543	0.000508442					MYB-like 102	Encodes a MYB transcription factor involved in wounding and osmotic stress response. Member of the R2R3 factor gene family.	proline transport (GO:0015824) /// response to osmotic stress (GO:0006970) /// response to abscisic acid stimulus (GO:0009737) /// response to wounding (GO:0009611) /// response to water deprivation (GO:0009414) /// response to auxin stimulus (GO:0009733) /// response to ethylene stimulus (GO:0009723) /// regulation of transcription, DNA-dependent (GO:0006355) /// hyperosmotic salinity response (…	DNA binding (GO:0003677) /// sequence-specific DNA binding transcription factor activity (GO:0003700)	---	---
+=	transcription_factor	MYB	MYB[\s\-]*[likerelated\s\-]*transcription\s+factor	AT1G70000	AT1G70000	1.99001	5.17207	3.64626	1.386	0.0153385	-0.504325	0.343424					myb-like transcription factor family protein	---	response to abscisic acid stimulus (GO:0009737) /// response to gibberellin stimulus (GO:0009739) /// response to auxin stimulus (GO:0009733) /// response to salicylic acid stimulus (GO:0009751) /// response to karrikin (GO:0080167) /// response to ethylene stimulus (GO:0009723) /// response to cadmium ion (GO:0046686) /// regulation of transcription, DNA-dependent (GO:0006355) /// response to sa…	nucleic acid binding (GO:0003676) /// sequence-specific DNA binding transcription factor activity (GO:0003700)	---	---
+=	transcription_factor	bZIP	leucine[\s\-]*zip	AT4G40060	AT4G40060	21.3948	46.703	25.9365	1.13429	3.1414e-05	-0.84853	0.00312559					homeobox protein 16	Encodes a homeodomain leucine zipper class I (HD-Zip I) protein.	negative regulation of cell growth (GO:0030308) /// regulation of transcription, DNA-dependent (GO:0006355) /// positive regulation of transcription, DNA-dependent (GO:0045893) /// photoperiodism, flowering (GO:0048573) /// response to blue light (GO:0009637) /// regulation of timing of transition from vegetative to reproductive phase (GO:0048510)	sequence-specific DNA binding (GO:0043565) /// sequence-specific DNA binding transcription factor activity (GO:0003700)	nucleus (GO:0005634)	---
+=	transcription_factor	bZIP	leucine[\s\-]*zip	AT2G36270	ABI5	0.185565	7.64838	10.235	5.37319	1.68439e-10	0.420283	0.286991					Basic-leucine zipper (bZIP) transcription factor family protein	Encodes a member of the basic leucine zipper transcription factor family, involved in ABA signalling during seed maturation and germination. The Arabidopsis abscisic acid (ABA)-insensitive abi5 mutants have pleiotropic defects in ABA response, including decreased sensitivity to ABA inhibition of germination and altered expression of some ABA-regulated genes. Comparison of seed and ABA-inducible v…	response to gibberellin stimulus (GO:0009739) /// photomorphogenesis (GO:0009640) /// response to freezing (GO:0050826) /// seed development (GO:0048316) /// gibberellic acid mediated signaling pathway (GO:0009740) /// sugar mediated signaling pathway (GO:0010182) /// lipid storage (GO:0019915) /// abscisic acid mediated signaling pathway (GO:0009738) /// meristem structural organization (GO:0009…	protein binding (GO:0005515) /// DNA binding (GO:0003677) /// sequence-specific DNA binding transcription factor activity (GO:0003700)	nucleus (GO:0005634)	---
+=	transcription_factor	bZIP	leucine[\s\-]*zip	AT2G22430	ATHB6	142.612	578.45	454.124	2.02813	3.77221e-11	-0.349107	0.440481					homeobox protein 6	Encodes a homeodomain leucine zipper class I (HD-Zip I) protein that is a target of the protein phosphatase ABI1 and regulates hormone responses in Arabidopsis.	response to abscisic acid stimulus (GO:0009737) /// response to water deprivation (GO:0009414) /// response to cold (GO:0009409) /// hydrogen peroxide catabolic process (GO:0042744) /// regulation of transcription, DNA-dependent (GO:0006355) /// response to desiccation (GO:0009269) /// positive regulation of transcription, DNA-dependent (GO:0045893) /// negative regulation of abscisic acid mediat…	sequence-specific DNA binding (GO:0043565) /// protein binding (GO:0005515) /// DNA binding (GO:0003677) /// sequence-specific DNA binding transcription factor activity (GO:0003700)	nucleus (GO:0005634)	---
+=	transcription_factor	bZIP	leucine[\s\-]*zip	AT2G22800	HAT9	0.79213	6.22494	5.11604	2.98228	4.25637e-06	-0.283033	0.623188					Homeobox-leucine zipper protein family	Encodes homeobox protein HAT9.	regulation of transcription, DNA-dependent (GO:0006355) /// protein acetylation (GO:0006473)	DNA binding (GO:0003677) /// sequence-specific DNA binding transcription factor activity (GO:0003700)	nucleus (GO:0005634)	---
+=	transcription_factor	bZIP	leucine[\s\-]*zip	AT4G37790	HAT22	7.36446	66.1385	54.3727	3.17487	0	-0.282608	0.438393					Homeobox-leucine zipper protein family	Encodes homeobox protein HAT22, member of the HD-Zip II family.	regulation of transcription, DNA-dependent (GO:0006355) /// response to cytokinin stimulus (GO:0009735) /// protein acetylation (GO:0006473)	sequence-specific DNA binding transcription factor activity (GO:0003700)	nucleus (GO:0005634)	---
+=	transcription_factor	bZIP	leucine[\s\-]*zip	AT5G47370	AT5G47370	12.1777	50.1883	58.6426	2.05114	1.32408e-12	0.224598	0.557361					Homeobox-leucine zipper protein 4 (HB-4) / HD-ZIP protein	homeobox-leucine zipper genes induced by auxin, but not by other phytohormones. Plays opposite roles in the shoot and root tissues in regulating auxin-mediated morphogenesis.	unidimensional cell growth (GO:0009826) /// negative regulation of transcription, DNA-dependent (GO:0045892) /// regulation of transcription, DNA-dependent (GO:0006355) /// response to auxin stimulus (GO:0009733) /// shade avoidance (GO:0009641) /// auxin mediated signaling pathway (GO:0009734)	DNA binding (GO:0003677) /// sequence-specific DNA binding transcription factor activity (GO:0003700)	nucleus (GO:0005634)	---
+=	transcription_factor	bZIP	leucine[\s\-]*zip	AT1G42990	ATBZIP60	17.3657	45.562	52.7162	1.39962	1.37053e-06	0.210417	0.587269					basic region/leucine zipper motif 60	AtbZIP60 consists of a bZIP DNA binding domain followed by a putative transmembrane domain. GFP fusions containing the first 260 amino acids (AtbZIP60deltaC) are nuclear-localized. AtbZIP60 is upregulated by the addition of tunicamycin (ER stress response inductor), DTT (inhibitor of disulfide bond formation) and azetin-2-carboxylate (proline analog perturbing protein structure). Upon ER stress t…	negative regulation of programmed cell death (GO:0043069) /// regulation of plant-type hypersensitive response (GO:0010363) /// response to endoplasmic reticulum stress (GO:0034976) /// protein targeting to membrane (GO:0006612) /// heat acclimation (GO:0010286) /// defense response to fungus (GO:0050832) /// cellular response to biotic stimulus (GO:0071216) /// abscisic acid mediated signaling p…	DNA binding (GO:0003677) /// sequence-specific DNA binding transcription factor activity (GO:0003700)	nucleus (GO:0005634) /// endoplasmic reticulum membrane (GO:0005789)	---
+=	transcription_factor	bZIP	leucine[\s\-]*zip	AT3G10800	BZIP28	9.11041	25.3488	28.3005	1.48436	1.04532e-07	0.158908	0.700353					Basic-leucine zipper (bZIP) transcription factor family protein	Encodes bZIP28, a putative membrane-tethered transcriptional factor. Up-regulated in response to heat; a bZIP28 null mutant has a heat-sensitive phenotype. bZIP28 has a similar domain structure to the mammalian ATF6 protein involved in the unfolded protein response (UPR), and shares a bZIP domain, transmembrane domain, and a canonical S1P cleavage site. The bZIP28 seems to be glycosylated in vivo…	negative regulation of programmed cell death (GO:0043069) /// regulation of plant-type hypersensitive response (GO:0010363) /// response to endoplasmic reticulum stress (GO:0034976) /// response to heat (GO:0009408) /// protein targeting to membrane (GO:0006612) /// defense response to fungus (GO:0050832) /// positive regulation of transcription from RNA polymerase II promoter involved in unfolde…	DNA binding (GO:0003677) /// sequence-specific DNA binding transcription factor activity (GO:0003700)	nuclear envelope (GO:0005635) /// nucleus (GO:0005634) /// cytoplasm (GO:0005737) /// endoplasmic reticulum (GO:0005783) /// perinuclear region of cytoplasm (GO:0048471) /// membrane (GO:0016020) /// nucleoplasm (GO:0005654)	---
+=	transcription_factor	bZIP	leucine[\s\-]*zip	AT5G06960	OBF5	4.59738	9.59598	10.2888	1.06965	0.0204133	0.100568	0.879225					OCS-element binding factor 5	Encodes a basic leucine zipper (B-ZIP) containing protein that interacts with NPR1 to promote expression of salicylic acid induced genes. Binds the ocs-element.	response to abscisic acid stimulus (GO:0009737) /// defense response, incompatible interaction (GO:0009814) /// positive regulation of cellular process (GO:0048522) /// response to auxin stimulus (GO:0009733) /// response to bacterium (GO:0009617) /// response to xenobiotic stimulus (GO:0009410) /// cell death (GO:0008219) /// response to superoxide (GO:0000303) /// endoplasmic reticulum unfolded…	identical protein binding (GO:0042802) /// protein binding (GO:0005515) /// DNA binding (GO:0003677) /// sequence-specific DNA binding transcription factor activity (GO:0003700)	---	---
+=	transcription_factor	bZIP	leucine[\s\-]*zip	AT5G24800	ATBZIP9	5.62835	45.1031	47.9364	3.01048	1.02088e-05	0.0878927	0.918969					basic leucine zipper 9	Encodes bZIP protein BZO2H2.	cellular response to glucose stimulus (GO:0071333)	protein binding (GO:0005515) /// protein homodimerization activity (GO:0042803) /// DNA binding (GO:0003677) /// protein heterodimerization activity (GO:0046982) /// sequence-specific DNA binding transcription factor activity (GO:0003700)	nucleus (GO:0005634)	---
+=	transcription_factor	bZIP	leucine[\s\-]*zip	AT3G54620	BZIP25	22.3269	60.0561	60.546	1.43556	2.32295e-07	0.0117208	0.985223					basic leucine zipper 25	bZIP transcription factor-like protein mRNA	response to ethylene stimulus (GO:0009723) /// positive regulation of transcription, DNA-dependent (GO:0045893) /// signal transduction (GO:0007165) /// response to xenobiotic stimulus (GO:0009410) /// positive regulation of seed maturation (GO:2000693) /// hormone-mediated signaling pathway (GO:0009755) /// endoplasmic reticulum unfolded protein response (GO:0030968)	protein binding (GO:0005515) /// protein heterodimerization activity (GO:0046982) /// sequence-specific DNA binding transcription factor activity (GO:0003700)	---	---
+=	transcription_factor	bZIP	bZIP\s*[family]*transcription\s*factor	AT5G65210	TGA1	6.01241	17.6737	34.2165	1.56362	0.000161661	0.953089	0.00538801					bZIP transcription factor family protein	Encodes TGA1, a redox-controlled regulator of systemic acquired resistance. TGA1 targets the activation sequence-1 (as-1) element of the promoter region of defense proteins. TGA1 are S-nitrosylated.	organ senescence (GO:0010260) /// response to zinc ion (GO:0010043) /// defense response to bacterium (GO:0042742) /// response to bacterium (GO:0009617) /// response to xenobiotic stimulus (GO:0009410) /// response to nitrate (GO:0010167) /// endoplasmic reticulum unfolded protein response (GO:0030968) /// nitrate transport (GO:0015706) /// systemic acquired resistance, salicylic acid mediated s…	sequence-specific DNA binding (GO:0043565) /// protein binding (GO:0005515) /// DNA binding (GO:0003677) /// calmodulin binding (GO:0005516) /// sequence-specific DNA binding transcription factor activity (GO:0003700)	---	---
+=	transcription_factor	bZIP	bZIP\s*[family]*transcription\s*factor	AT1G77920	AT1G77920	3.93311	8.87471	11.2542	1.18206	0.00114859	0.34269	0.391312					bZIP transcription factor family protein	---	defense response to bacterium (GO:0042742) /// response to xenobiotic stimulus (GO:0009410) /// endoplasmic reticulum unfolded protein response (GO:0030968)	protein binding (GO:0005515) /// calmodulin binding (GO:0005516) /// sequence-specific DNA binding transcription factor activity (GO:0003700)	---	---
+=	transcription_factor	WRKY	WRKY[\s\-]*transcription[\s\-]*factor	AT2G04880	ZAP1	12.0598	24.1719	20.2586	1.01115	0.00188142	-0.254795	0.641667					zinc-dependent activator protein-1	Encodes WRKY1, a member of the WRKY transcription factors in plants involved in disease resistance, abiotic stress, senescence as well as in some developmental processes. WRKY1 is involved in the salicylic acid signaling pathway. The crystal structure of the WRKY1 C-terminal domain revealed a zinc-binding site and identified the DNA-binding residues of WRKY1.	salicylic acid mediated signaling pathway (GO:0009863) /// regulation of transcription, DNA-dependent (GO:0006355) /// positive regulation of transcription, DNA-dependent (GO:0045893)	sequence-specific DNA binding transcription factor activity (GO:0003700) /// zinc ion binding (GO:0008270)	---	---
+=	transcription_factor	WRKY	WRKY[\s\-]*family[\s\-]*transcription	AT1G62300	WRKY6	2.01187	12.2188	24.1481	2.61053	1.84321e-11	0.982807	0.000643884					WRKY family transcription factor	Encodes a transcription factor WRKY6. Regulates Phosphate1 (Pho1) expression in response to low phosphate (Pi) stress.	cellular response to boron-containing substance deprivation (GO:0080169) /// negative regulation of transcription, DNA-dependent (GO:0045892) /// respiratory burst involved in defense response (GO:0002679) /// toxin catabolic process (GO:0009407) /// response to cyclopentenone (GO:0010583) /// regulation of transcription, DNA-dependent (GO:0006355) /// amino acid import (GO:0043090) /// cellular …	protein binding (GO:0005515) /// sequence-specific DNA binding transcription factor activity (GO:0003700) /// transcription regulatory region DNA binding (GO:0044212)	---	---
+=	transcription_factor	WRKY	WRKY[\s\-]*family[\s\-]*transcription	AT4G01250	WRKY22	1.20846	3.73719	7.08024	1.63681	0.00723019	0.921842	0.0408327					WRKY family transcription factor	member of WRKY Transcription Factor; Group II-e	regulation of transcription, DNA-dependent (GO:0006355) /// response to chitin (GO:0010200) /// respiratory burst involved in defense response (GO:0002679) /// intracellular signal transduction (GO:0035556) /// leaf senescence (GO:0010150)	sequence-specific DNA binding transcription factor activity (GO:0003700)	---	---
+=	transcription_factor	WRKY	WRKY[\s\-]*DNA[\s\-]*binding[\s\-]*protein	AT2G30250	WRKY25	10.4655	51.5316	25.9019	2.30785	0	-0.992399	0.000382603					WRKY DNA-binding protein 25	member of WRKY Transcription Factor; Group I. Located in nucleus. Involved in response to various abiotic stresses - especially salt stress.	negative regulation of programmed cell death (GO:0043069) /// response to osmotic stress (GO:0006970) /// regulation of plant-type hypersensitive response (GO:0010363) /// cellular response to heat (GO:0034605) /// response to molecule of bacterial origin (GO:0002237) /// cellular membrane fusion (GO:0006944) /// protein targeting to membrane (GO:0006612) /// heat acclimation (GO:0010286) /// pro…	protein binding (GO:0005515) /// sequence-specific DNA binding transcription factor activity (GO:0003700)	nucleus (GO:0005634)	---
+=	transcription_factor	WRKY	WRKY[\s\-]*DNA[\s\-]*binding[\s\-]*protein	AT5G07100	WRKY26	3.82801	14.3486	27.5786	1.91428	0.000105361	0.942639	0.00964277					WRKY DNA-binding protein 26	Encodes WRKY DNA-binding protein 26 (WRKY26).	cellular heat acclimation (GO:0070370) /// regulation of transcription, DNA-dependent (GO:0006355) /// cellular response to heat (GO:0034605)	sequence-specific DNA binding transcription factor activity (GO:0003700)	---	---
+=	transcription_factor	WRKY	WRKY[\s\-]*DNA[\s\-]*binding[\s\-]*protein	AT4G31550	WRKY11	35.2816	72.8663	124.516	1.05437	5.33969e-05	0.773006	0.0056833					WRKY DNA-binding protein 11	member of WRKY Transcription Factor; Group II-d; negative regulator of basal resistance to Pseudomonas syringae.	regulation of transcription, DNA-dependent (GO:0006355) /// defense response to bacterium (GO:0042742) /// response to chitin (GO:0010200) /// respiratory burst involved in defense response (GO:0002679) /// intracellular signal transduction (GO:0035556)	calmodulin binding (GO:0005516) /// sequence-specific DNA binding transcription factor activity (GO:0003700)	nucleus (GO:0005634)	---
+=	transcription_factor	WRKY	WRKY[\s\-]*DNA[\s\-]*binding[\s\-]*protein	AT1G69310	WRKY57	1.72421	7.60586	12.0678	2.14921	1.00081e-05	0.66598	0.0760834					WRKY DNA-binding protein 57	member of WRKY Transcription Factor; Group II-c	response to osmotic stress (GO:0006970) /// regulation of transcription, DNA-dependent (GO:0006355) /// response to water deprivation (GO:0009414) /// response to salt stress (GO:0009651)	sequence-specific DNA binding transcription factor activity (GO:0003700)	---	---
+=	transcription_factor	WRKY	WRKY[\s\-]*DNA[\s\-]*binding[\s\-]*protein	AT3G01970	WRKY45	1.11335	10.7684	16.2811	3.28186	1.94242e-07	0.596402	0.139003					WRKY DNA-binding protein 45	member of WRKY Transcription Factor; Group I	regulation of transcription, DNA-dependent (GO:0006355)	sequence-specific DNA binding transcription factor activity (GO:0003700)	---	---
+=	transcription_factor	WRKY	WRKY[\s\-]*DNA[\s\-]*binding[\s\-]*protein	AT5G56270	WRKY2	5.31813	14.7712	11.3138	1.48183	4.2362e-07	-0.3847	0.265366					WRKY DNA-binding protein 2	WRKY transcription factor 2	longitudinal axis specification (GO:0009942) /// regulation of transcription, DNA-dependent (GO:0006355) /// establishment of cell polarity (GO:0030010)	sequence-specific DNA binding transcription factor activity (GO:0003700)	---	---
+=	transcription_factor	WRKY	WRKY[\s\-]*DNA[\s\-]*binding[\s\-]*protein	AT1G13960	WRKY4	7.98509	37.4467	30.6921	2.23749	1.09229e-13	-0.286973	0.449526					WRKY DNA-binding protein 4	Encodes WRKY DNA-binding protein 4 (WRKY4).	regulation of transcription, DNA-dependent (GO:0006355)	DNA binding (GO:0003677) /// sequence-specific DNA binding transcription factor activity (GO:0003700)	---	---
+=	transcription_factor	WRKY	WRKY[\s\-]*DNA[\s\-]*binding[\s\-]*protein	AT2G23320	WRKY15	10.7837	31.8635	26.84	1.57109	1.9534e-07	-0.24752	0.517039					WRKY DNA-binding protein 15	Encodes WRKY DNA-binding protein 15 (WRKY15).	regulation of transcription, DNA-dependent (GO:0006355) /// response to chitin (GO:0010200) /// ethylene biosynthetic process (GO:0009693) /// respiratory burst involved in defense response (GO:0002679) /// intracellular signal transduction (GO:0035556)	calmodulin binding (GO:0005516) /// sequence-specific DNA binding transcription factor activity (GO:0003700)	nucleus (GO:0005634)	---
+=	transcription_factor	WRKY	WRKY[\s\-]*DNA[\s\-]*binding[\s\-]*protein	AT2G47260	WRKY23	1.92832	8.08184	7.56288	2.07537	5.68858e-07	-0.0957484	0.859352					WRKY DNA-binding protein 23	Encodes a member of WRKY Transcription Factor; Group I. Involved in nematode feeding site establishment.	response to nematode (GO:0009624) /// regulation of transcription, DNA-dependent (GO:0006355) /// response to auxin stimulus (GO:0009733)	sequence-specific DNA binding transcription factor activity (GO:0003700)	---	---
+=	transcription_factor	WRKY	WRKY[\s\-]*DNA[\s\-]*binding[\s\-]*protein	AT5G49520	WRKY48	0.353071	19.5176	20.0372	5.79671	0	0.0379008	0.94406					WRKY DNA-binding protein 48	Encodes WRKY48, a member of the WRKY Transcription Factor. WRKY48 is a stress- and pathogen-induced transcriptional activator that represses plant basal defense.	proline transport (GO:0015824) /// defense response to bacterium (GO:0042742) /// response to bacterium (GO:0009617) /// respiratory burst involved in defense response (GO:0002679) /// defense response by callose deposition (GO:0052542) /// regulation of transcription, DNA-dependent (GO:0006355) /// positive regulation of transcription, DNA-dependent (GO:0045893) /// amino acid transport (GO:0006…	DNA binding (GO:0003677) /// sequence-specific DNA binding transcription factor activity (GO:0003700)	nucleus (GO:0005634)	---
+=	transcription_factor	WRKY	WRKY[\s\-]*DNA[\s\-]*binding[\s\-]*protein	AT3G58710	WRKY69	2.06643	13.6028	13.8876	2.72672	4.10003e-07	0.029895	0.97026					WRKY DNA-binding protein 69	member of WRKY Transcription Factor; Group II-e	regulation of transcription, DNA-dependent (GO:0006355) /// brassinosteroid biosynthetic process (GO:0016132)	sequence-specific DNA binding transcription factor activity (GO:0003700)	---	---
100 TFs
-=	transcription_factor	NAC	NAC[\s\-]*domain\s+containing\s+protein	AT1G02230	ANAC004	3.15974	0.0173464	0.0146108	-7.50099	0.000765306	-0.247607	1					NAC domain containing protein 4	---	multicellular organismal development (GO:0007275)	sequence-specific DNA binding transcription factor activity (GO:0003700)	cellular_component (GO:0005575)	---
-=	transcription_factor	bLHL	basic[\s\-]*helix[\s\-]*loop[\s\-]*helix	AT3G58850	PAR2	6.10346	0.373979	0.238537	-4.02057	2.57543e-05	-0.648744	0.770599					phy rapidly regulated 2	Encodes PHYTOCHROME RAPIDLY REGULATED2 (PAR2), an atypical basic helix-loop-helix (bHLP) protein. Closely related to PAR1 (At2g42870). Up regulated after simulated shade perception. Acts in the nucleus to control plant development and as a negative regulator of shade avoidance response. Functions as transcriptional repressor of auxin-responsive genes SAUR15 (AT4G38850) and SAUR68 (AT1G29510).	circadian rhythm (GO:0007623) /// developmental process (GO:0032502) /// shade avoidance (GO:0009641)	---	nucleus (GO:0005634)	---
-=	transcription_factor	bLHL	basic[\s\-]*helix[\s\-]*loop[\s\-]*helix	AT1G26260	CIB5	6.76266	3.00615	3.93468	-1.16164	0.013169	0.388332	0.607292					cryptochrome-interacting basic-helix-loop-helix 5	Encodes CIB5 (cryptochrome-interacting basic-helix-loop-helix). Related to CIB1 (AT4G34530). CIB5 interacts with CRY2 and forms heterodimer with CIB1 in vitro. Regulates flowering time redundantly with CIB1.	positive regulation of flower development (GO:0009911) /// organ development (GO:0048513) /// regulation of transcription, DNA-dependent (GO:0006355)	DNA binding (GO:0003677) /// sequence-specific DNA binding transcription factor activity (GO:0003700)	---	---
-=	transcription_factor	bLHL	basic[\s\-]*helix[\s\-]*loop[\s\-]*helix	AT2G42870	PAR1	8.98266	0.678582	0.562413	-3.71852	1.78425e-08	-0.270893	0.862833					phy rapidly regulated 1	Encodes PHYTOCHROME RAPIDLY REGULATED1 (PAR1), an atypical basic helix-loop-helix (bHLP) protein. Closely related to PAR2 (At3g58850). Up regulated after simulated shade perception. Acts in the nucleus to control plant development and as a negative regulator of shade avoidance response. Functions as transcriptional repressor of auxin-responsive genes SAUR15 (AT4G38850) and SAUR68 (AT1G29510).	developmental process (GO:0032502) /// negative regulation of transcription, DNA-dependent (GO:0045892) /// shade avoidance (GO:0009641)	transcription cofactor activity (GO:0003712)	nucleus (GO:0005634)	---
-=	transcription_factor	bLHL	bhlh	AT5G39860	AT5G39860	34.3206	1.38261	0.353712	-4.62557	0	-1.96675	0.0849974					basic helix-loop-helix (bHLH) DNA-binding family protein	Encodes PRE1 (PACLOBUTRAZOL RESISTANCE1). PRE1 and IBH1 form a pair of antagonistic HLH/bHLH transcription factors that function downstream of BZR1 to mediate brassinosteroid regulation of cell elongation. BNQ1 is directly and negatively regulated by AP3 and PI in petals.Required for appropriate regulation of flowering time.	response to brassinosteroid stimulus (GO:0009741) /// unidimensional cell growth (GO:0009826) /// photomorphogenesis (GO:0009640) /// regulation of timing of transition from vegetative to reproductive phase (GO:0048510)	DNA binding (GO:0003677) /// sequence-specific DNA binding transcription factor activity (GO:0003700)	---	---
-=	transcription_factor	bLHL	bhlh	AT4G01460	AT4G01460	11.2085	0.545941	1.78206	-4.35167	4.02364e-15	1.70673	0.0164125					basic helix-loop-helix (bHLH) DNA-binding superfamily protein	---	regulation of transcription, DNA-dependent (GO:0006355)	DNA binding (GO:0003677) /// sequence-specific DNA binding transcription factor activity (GO:0003700)	---	---
-=	transcription_factor	bLHL	bhlh	AT4G17880	AT4G17880	6.24143	1.05259	1.9434	-2.5599	1.05946e-09	0.884633	0.117072					Basic helix-loop-helix (bHLH) DNA-binding family protein	---	regulation of transcription, DNA-dependent (GO:0006355) /// positive regulation of transcription, DNA-dependent (GO:0045893) /// anthocyanin-containing compound biosynthetic process (GO:0009718) /// defense response (GO:0006952)	bHLH transcription factor binding (GO:0043425) /// DNA binding (GO:0003677) /// sequence-specific DNA binding transcription factor activity (GO:0003700)	nucleus (GO:0005634)	---
-=	transcription_factor	bLHL	bhlh	AT4G09180	AT4G09180	14.1698	4.93102	9.09695	-1.51483	4.23251e-05	0.883496	0.0397916					basic helix-loop-helix (bHLH) DNA-binding superfamily protein	---	regulation of transcription, DNA-dependent (GO:0006355)	DNA binding (GO:0003677) /// sequence-specific DNA binding transcription factor activity (GO:0003700)	---	---
-=	transcription_factor	bLHL	bhlh	AT2G20100	AT2G20100	3.61415	1.38982	2.34523	-1.37073	0.00909432	0.754836	0.234188					basic helix-loop-helix (bHLH) DNA-binding superfamily protein	---	---	---	---	---
-=	transcription_factor	bLHL	bhlh	AT2G42300	AT2G42300	15.5476	4.15758	6.95822	-1.89484	1.36499e-08	0.742974	0.0754377					basic helix-loop-helix (bHLH) DNA-binding superfamily protein	---	regulation of transcription, DNA-dependent (GO:0006355)	DNA binding (GO:0003677) /// sequence-specific DNA binding transcription factor activity (GO:0003700)	---	---
-=	transcription_factor	bLHL	bhlh	AT3G61950	AT3G61950	5.68026	0.175989	0.281064	-5.00437	2.88001e-08	0.675416	0.686509					basic helix-loop-helix (bHLH) DNA-binding superfamily protein	---	regulation of transcription, DNA-dependent (GO:0006355)	DNA binding (GO:0003677) /// sequence-specific DNA binding transcription factor activity (GO:0003700)	---	---
-=	transcription_factor	bLHL	bhlh	AT1G51070	bHLH115	47.0349	21.469	14.6335	-1.12344	0.000434761	-0.552983	0.144127					basic helix-loop-helix (bHLH) DNA-binding superfamily protein	---	cysteine biosynthetic process (GO:0019344) /// regulation of transcription, DNA-dependent (GO:0006355)	DNA binding (GO:0003677) /// sequence-specific DNA binding transcription factor activity (GO:0003700)	---	---
-=	transcription_factor	bLHL	bhlh	AT5G46690	bHLH071	19.5197	2.51075	3.144	-2.95071	3.35122e-14	0.324486	0.650468					beta HLH protein 71	---	regulation of transcription, DNA-dependent (GO:0006355)	DNA binding (GO:0003677) /// sequence-specific DNA binding transcription factor activity (GO:0003700)	---	---
-=	transcription_factor	bLHL	bhlh	AT5G61270	PIF7	28.6068	6.77994	8.42577	-2.06898	1.32624e-07	0.313536	0.62826					phytochrome-interacting factor7	Basic helix-loop-helix (bHLH) phytochrome interacting factor. Interacts specifically with the far-red light–absorbing Pfr form of phyB through a conserved domain called the active phyB binding motif. Upon light exposure, PIF7 rapidly migrates to intranuclear speckles, where it colocalizes with phyB. Role as negative regulator of phyB-mediated seedling deetiolation.	de-etiolation (GO:0009704) /// regulation of transcription, DNA-dependent (GO:0006355) /// response to light stimulus (GO:0009416)	double-stranded DNA binding (GO:0003690) /// DNA binding (GO:0003677) /// sequence-specific DNA binding transcription factor activity (GO:0003700)	nuclear speck (GO:0016607)	---
-=	transcription_factor	bLHL	bhlh	AT1G26945	KDR	33.063	1.35407	1.19472	-4.60181	0	-0.180628	0.899288					basic helix-loop-helix (bHLH) DNA-binding superfamily protein	Encodes a basic helix-loop-helix (bHLH) protein involved in blue/far-red light signaling. Physically interacts with HFR1 and negatively regulates its activity.	response to light stimulus (GO:0009416)	---	---	---
-=	transcription_factor	bLHL	bhlh	AT5G10570	AT5G10570	3.79787	0.201312	0.191041	-4.22965	1.45317e-06	-0.0755544	1					basic helix-loop-helix (bHLH) DNA-binding superfamily protein	---	regulation of transcription, DNA-dependent (GO:0006355)	DNA binding (GO:0003677) /// sequence-specific DNA binding transcription factor activity (GO:0003700)	---	---
-=	transcription_factor	bLHL	bhlh	AT1G10120	AT1G10120	4.04107	1.68983	1.72923	-1.24982	0.0168282	0.0332453	0.980792					basic helix-loop-helix (bHLH) DNA-binding superfamily protein	---	regulation of transcription, DNA-dependent (GO:0006355)	DNA binding (GO:0003677) /// sequence-specific DNA binding transcription factor activity (GO:0003700)	---	---
-=	transcription_factor	AP2	AP2.{1,20}transcription[al\s]*factor	AT5G25190	AT5G25190	10.9575	1.20046	0.188267	-3.18222	5.36264e-08	-2.67274	0.028932					Integrase-type DNA-binding superfamily protein	encodes a member of the ERF (ethylene response factor) subfamily B-6 of ERF/AP2 transcription factor family. The protein contains one AP2 domain. There are 12 members in this subfamily including RAP2.11.	regulation of transcription, DNA-dependent (GO:0006355) /// seed dormancy process (GO:0010162) /// ethylene mediated signaling pathway (GO:0009873) /// gibberellic acid mediated signaling pathway (GO:0009740)	DNA binding (GO:0003677) /// sequence-specific DNA binding transcription factor activity (GO:0003700)	nucleus (GO:0005634)	---
-=	transcription_factor	AP2	AP2.{1,20}transcription[al\s]*factor	AT1G06160	ORA59	2.82602	0.0209459	0.0734134	-7.06792	0.00167062	1.80937	1					octadecanoid-responsive Arabidopsis AP2/ERF 59	encodes a member of the ERF (ethylene response factor) subfamily B-3 of ERF/AP2 transcription factor family. The protein contains one AP2 domain. There are 18 members in this subfamily including ATERF-1, ATERF-2, AND ATERF-5.	response to ethylene stimulus (GO:0009723) /// regulation of transcription, DNA-dependent (GO:0006355) /// ethylene mediated signaling pathway (GO:0009873) /// jasmonic acid and ethylene-dependent systemic resistance (GO:0009861) /// response to jasmonic acid stimulus (GO:0009753)	DNA binding (GO:0003677) /// sequence-specific DNA binding transcription factor activity (GO:0003700)	---	---
-=	transcription_factor	AP2	AP2.{1,20}transcription[al\s]*factor	AT2G31230	ATERF15	19.4982	1.10359	2.31973	-4.13504	7.87423e-15	1.07176	0.175601					ethylene-responsive element binding factor 15	encodes a member of the ERF (ethylene response factor) subfamily B-3 of ERF/AP2 transcription factor family. The protein contains one AP2 domain. There are 18 members in this subfamily including ATERF-1, ATERF-2, AND ATERF-5.	regulation of transcription, DNA-dependent (GO:0006355) /// ethylene mediated signaling pathway (GO:0009873) /// response to chitin (GO:0010200)	DNA binding (GO:0003677) /// sequence-specific DNA binding transcription factor activity (GO:0003700)	---	---
-=	transcription_factor	AP2	AP2.{1,20}transcription[al\s]*factor	AT2G46870	NGA1	6.54632	2.54809	4.53546	-1.35324	0.00125324	0.831836	0.0896397					AP2/B3-like transcriptional factor family protein	---	flower development (GO:0009908) /// leaf development (GO:0048366)	sequence-specific DNA binding transcription factor activity (GO:0003700)	cellular_component (GO:0005575)	---
-=	transcription_factor	AP2	AP2.{1,20}transcription[al\s]*factor	AT3G53310	AT3G53310	4.16854	1.98671	3.3931	-1.06113	0.0324245	0.772227	0.179014					AP2/B3-like transcriptional factor family protein	---	regulation of transcription, DNA-dependent (GO:0006355)	DNA binding (GO:0003677) /// sequence-specific DNA binding transcription factor activity (GO:0003700)	---	---
-=	transcription_factor	AP2	AP2.{1,20}transcription[al\s]*factor	AT5G07580	AT5G07580	50.5864	4.41538	6.77907	-3.51011	0	0.61855	0.219691					Integrase-type DNA-binding superfamily protein	encodes a member of the ERF (ethylene response factor) subfamily B-3 of ERF/AP2 transcription factor family. The protein contains one AP2 domain. There are 18 members in this subfamily including ATERF-1, ATERF-2, AND ATERF-5.	regulation of transcription, DNA-dependent (GO:0006355) /// ethylene mediated signaling pathway (GO:0009873)	DNA binding (GO:0003677) /// sequence-specific DNA binding transcription factor activity (GO:0003700)	nucleus (GO:0005634)	---
-=	transcription_factor	AP2	AP2.{1,20}transcription[al\s]*factor	AT4G25470	CBF2	7.19405	1.83902	2.69262	-1.95983	0.000151412	0.550071	0.478925					C-repeat/DRE binding factor 2	Encodes a member of the DREB subfamily A-1 of ERF/AP2 transcription factor family (CBF2). The protein contains one AP2 domain. There are six members in this subfamily, including CBF1, CBF2, and CBF3. This gene is involved in response to low temperature, abscisic acid, and circadian rhythm. Overexpressing this gene leads to increased freeze tolerance and induces the expression level of 85 cold-ind…	regulation of transcription, DNA-dependent (GO:0006355) /// response to cold (GO:0009409) /// cold acclimation (GO:0009631)	DNA binding (GO:0003677) /// sequence-specific DNA binding transcription factor activity (GO:0003700)	nucleus (GO:0005634)	---
-=	transcription_factor	AP2	AP2.{1,20}transcription[al\s]*factor	AT2G44940	AT2G44940	22.0359	1.96286	1.45512	-3.4808	0	-0.431817	0.600613					Integrase-type DNA-binding superfamily protein	encodes a member of the DREB subfamily A-4 of ERF/AP2 transcription factor family. The protein contains one AP2 domain. There are 17 members in this subfamily including TINY.	regulation of transcription, DNA-dependent (GO:0006355)	DNA binding (GO:0003677) /// sequence-specific DNA binding transcription factor activity (GO:0003700)	nucleus (GO:0005634)	---
-=	transcription_factor	AP2	AP2.{1,20}transcription[al\s]*factor	AT4G23750	CRF2	4.97836	2.2834	2.87794	-1.11646	0.0092299	0.333858	0.641893					cytokinin response factor 2	encodes a member of the ERF (ethylene response factor) subfamily B-5 of ERF/AP2 transcription factor family. The protein contains one AP2 domain. There are 7 members in this subfamily. Monopteros target gene.	cotyledon development (GO:0048825) /// regulation of transcription, DNA-dependent (GO:0006355) /// root development (GO:0048364) /// transcription factor import into nucleus (GO:0042991) /// protein import into nucleus (GO:0006606)	identical protein binding (GO:0042802) /// protein binding (GO:0005515) /// DNA binding (GO:0003677) /// sequence-specific DNA binding transcription factor activity (GO:0003700)	nucleus (GO:0005634)	---
-=	transcription_factor	AP2	AP2.{1,20}transcription[al\s]*factor	AT4G31060	AT4G31060	8.46606	3.07551	2.55215	-1.45283	0.000291528	-0.269113	0.703725					Integrase-type DNA-binding superfamily protein	encodes a member of the DREB subfamily A-5 of ERF/AP2 transcription factor family. The protein contains one AP2 domain. There are 15 members in this subfamily including RAP2.1, RAP2.9 and RAP2.10.	regulation of transcription, DNA-dependent (GO:0006355)	DNA binding (GO:0003677) /// sequence-specific DNA binding transcription factor activity (GO:0003700)	nucleus (GO:0005634)	---
-=	transcription_factor	ZF	B[\s\-]*box[\s\-]*zinc	AT1G68190	AT1G68190	46.1391	22.7883	27.3477	-1.00967	0.000200704	0.263129	0.490044					B-box zinc finger family protein	---	regulation of transcription, DNA-dependent (GO:0006355)	sequence-specific DNA binding transcription factor activity (GO:0003700) /// zinc ion binding (GO:0008270)	---	---
-=	transcription_factor	ZF	zinc[\s\-]*finger\s*protein	AT2G33500	AT2G33500	6.58845	2.39056	5.16419	-1.45456	0.00881045	1.11119	0.073363					B-box type zinc finger protein with CCT domain	---	regulation of transcription, DNA-dependent (GO:0006355)	sequence-specific DNA binding transcription factor activity (GO:0003700) /// zinc ion binding (GO:0008270)	---	---
-=	transcription_factor	ZF	zinc[\s\-]*finger\s*protein	AT5G54630	AT5G54630	27.9707	3.35098	5.89656	-3.05323	0	0.815292	0.0622234					zinc finger protein-related	---	regulation of transcription, DNA-dependent (GO:0006355) /// cell differentiation (GO:0030154) /// plastid organization (GO:0009657) /// positive regulation of transcription, DNA-dependent (GO:0045893) /// leaf morphogenesis (GO:0009965) /// regulation of translation (GO:0006417)	sequence-specific DNA binding transcription factor activity (GO:0003700)	---	---
-=	transcription_factor	ZF	zinc[\s\-]*finger\s*protein	AT1G75710	AT1G75710	7.91935	1.89721	3.32014	-2.05347	7.48749e-07	0.807361	0.137045					C2H2-like zinc finger protein	---	---	nucleic acid binding (GO:0003676) /// sequence-specific DNA binding transcription factor activity (GO:0003700) /// zinc ion binding (GO:0008270)	---	---
-=	transcription_factor	ZF	zinc[\s\-]*finger\s*protein	AT5G52010	AT5G52010	19.562	5.64041	3.943	-1.78615	1.40091e-08	-0.516508	0.284451					C2H2-like zinc finger protein	---	regulation of transcription, DNA-dependent (GO:0006355)	nucleic acid binding (GO:0003676) /// sequence-specific DNA binding transcription factor activity (GO:0003700) /// zinc ion binding (GO:0008270)	---	---
-=	transcription_factor	ZF	zinc[\s\-]*finger\s*protein	AT1G25440	AT1G25440	210.517	75.8806	58.6851	-1.4641	8.90336e-08	-0.370738	0.285664					B-box type zinc finger protein with CCT domain	---	regulation of transcription, DNA-dependent (GO:0006355)	sequence-specific DNA binding transcription factor activity (GO:0003700) /// zinc ion binding (GO:0008270)	---	---
-=	transcription_factor	ZF	zinc[\s\-]*finger\s*protein	AT1G66140	ZFP4	7.51496	3.63653	4.60294	-1.03917	0.0139356	0.339994	0.574025					zinc finger protein 4	Encodes a zinc finger protein containing only a single zinc finger.	regulation of transcription, DNA-dependent (GO:0006355)	nucleic acid binding (GO:0003676) /// sequence-specific DNA binding transcription factor activity (GO:0003700) /// zinc ion binding (GO:0008270)	---	---
-=	transcription_factor	ZF	zinc[\s\-]*finger\s*protein	AT1G14580	AT1G14580	22.742	6.38633	7.78796	-1.82427	6.02994e-07	0.286258	0.614884					C2H2-like zinc finger protein	---	---	nucleic acid binding (GO:0003676) /// sequence-specific DNA binding transcription factor activity (GO:0003700) /// zinc ion binding (GO:0008270)	---	---
-=	transcription_factor	ZF	zinc[\s\-]*finger\s*protein	AT5G16540	ZFN3	27.0156	12.8944	14.0877	-1.05901	0.000832613	0.127688	0.815316					zinc finger nuclease 3	Encodes a zinc finger protein.	---	nucleic acid binding (GO:0003676) /// DNA binding (GO:0003677) /// nuclease activity (GO:0004518)	---	---
-=	transcription_factor	ZF	zinc[\s\-]*finger\s*protein	AT1G68730	AT1G68730	36.888	12.3733	13.2866	-1.56789	5.73558e-05	0.102742	0.89504					Zim17-type zinc finger protein	---	---	---	---	---
-=	transcription_factor	ZF	zinc[\s\-]*finger\s*protein	AT2G41940	ZFP8	34.6907	8.04143	7.99202	-2.10099	8.51124e-12	-0.00889304	0.99196					zinc finger protein 8	Encodes a zinc finger protein containing only a single zinc finger.	regulation of plant-type hypersensitive response (GO:0010363) /// regulation of hydrogen peroxide metabolic process (GO:0010310) /// cell differentiation (GO:0030154) /// response to bacterium (GO:0009617) /// protein targeting to membrane (GO:0006612) /// iron-sulfur cluster assembly (GO:0016226) /// systemic acquired resistance, salicylic acid mediated signaling pathway (GO:0009862) /// embryo …	nucleic acid binding (GO:0003676) /// sequence-specific DNA binding transcription factor activity (GO:0003700) /// zinc ion binding (GO:0008270)	---	---
-=	transcription_factor	ZF	zinc[\s\-]*finger\s*domain	AT2G36720	AT2G36720	11.2615	5.15248	6.97295	-1.12002	6.1136e-05	0.436502	0.21967					Acyl-CoA N-acyltransferase with RING/FYVE/PHD-type zinc finger domain	---	gravitropism (GO:0009630) /// regulation of transcription, DNA-dependent (GO:0006355)	DNA binding (GO:0003677)	nucleus (GO:0005634)	---
-=	transcription_factor	ZF	zinc[\s\-]*finger\s*domain	AT5G61190	AT5G61190	7.91241	2.96433	2.2699	-1.40838	4.50045e-06	-0.38508	0.41211					putative endonuclease or glycosyl hydrolase with C2H2-type zinc finger domain	---	---	---	---	---
-=	transcription_factor	ZF	zinc[\s\-]*finger\s*domain	AT5G49230	HRB1	11.107	5.38245	6.51718	-1.0371	0.0129801	0.275983	0.662295					Drought-responsive family protein	Identified in a screen for mutations hypersensitive to red and blue light. Mutants have shorter hypocotyls. Encodes a nuclear localized protein with similarity to drought induced proteins. Contains a ZZ zinc finger domain which is thought to mediate protein-protein interactions.May be involved in red and blue light signal transduction.	blue light signaling pathway (GO:0009785) /// red light signaling pathway (GO:0010161) /// response to water deprivation (GO:0009414)	---	nucleus (GO:0005634)	---
-=	transcription_factor	ZF	zinc[\s\-]*finger\s*domain	AT1G32540	LOL1	55.7966	13.015	13.3026	-2.09197	2.73446e-09	0.031538	0.969585					lsd one like 1	Encodes a protein with 3 plant-specific zinc finger domains that acts as a positive regulator of cell death.	defense response, incompatible interaction (GO:0009814) /// positive regulation of programmed cell death (GO:0043068) /// regulation of removal of superoxide radicals (GO:2000121) /// positive regulation of plant-type hypersensitive response (GO:0034052)	DNA binding (GO:0003677)	---	---
-=	transcription_factor	ZF	zinc[\s\-]*finger\s*[super]*family	AT3G14740	AT3G14740	4.72559	1.37185	0.114883	-1.77634	0.00407837	-3.57788	0.0278427					RING/FYVE/PHD zinc finger superfamily protein	---	---	---	---	---
-=	transcription_factor	ZF	zinc[\s\-]*finger\s*[super]*family	AT5G41060	AT5G41060	3.701	1.29489	0.774017	-1.50705	0.0278966	-0.742398	0.515025					DHHC-type zinc finger family protein	---	---	---	---	---
-=	transcription_factor	ZF	zinc[\s\-]*finger\s*[super]*family	AT1G69420	AT1G69420	23.5241	10.0688	15.4906	-1.21621	0.000144174	0.621503	0.0795806					DHHC-type zinc finger family protein	---	regulation of meristem growth (GO:0010075) /// plant-type cell wall organization (GO:0009664) /// microtubule nucleation (GO:0007020) /// biological_process (GO:0008150) /// plant-type cell wall biogenesis (GO:0009832)	---	---	---
-=	transcription_factor	ZF	zinc[\s\-]*finger\s*[super]*family	AT5G12440	AT5G12440	9.42347	0.966458	1.46713	-3.27745	5.34163e-13	0.602219	0.400928					CCCH-type zinc fingerfamily protein with RNA-binding domain	---	biological_process (GO:0008150)	nucleic acid binding (GO:0003676)	---	---
-=	transcription_factor	ZF	zinc[\s\-]*finger\s*[super]*family	AT5G63780	SHA1	85.2592	8.19806	5.80646	-3.37047	2.55405e-10	-0.497625	0.697017					RING/FYVE/PHD zinc finger superfamily protein	Encodes SHA1 (shoot apical meristem arrest), a putative E3 ligase (a RING finger protein) required for post-embryonic SAM maintenance. The mutant sha1-1 shows a primary SAM-deficient phenotype at the adult stage.	regulation of plant-type hypersensitive response (GO:0010363) /// regulation of hydrogen peroxide metabolic process (GO:0010310) /// response to bacterium (GO:0009617) /// maltose metabolic process (GO:0000023) /// protein targeting to membrane (GO:0006612) /// starch biosynthetic process (GO:0019252) /// regulation of transcription, DNA-dependent (GO:0006355) /// meristem development (GO:0048507…	zinc ion binding (GO:0008270)	---	---
-=	transcription_factor	ZF	zinc[\s\-]*finger\s*[super]*family	AT2G05160	AT2G05160	5.79126	0.80519	0.590891	-2.83845	4.80074e-11	-0.446437	0.591043					CCCH-type zinc fingerfamily protein with RNA-binding domain	---	biological_process (GO:0008150)	RNA binding (GO:0003723)	---	---
-=	transcription_factor	ZF	zinc[\s\-]*finger\s*transcription	AT4G32890	GATA9	5.13524	0.567934	1.41291	-3.1686	2.46279e-07	1.31488	0.105935					GATA transcription factor 9	Encodes a member of the GATA factor family of zinc finger transcription factors.	circadian rhythm (GO:0007623) /// response to light stimulus (GO:0009416)	sequence-specific DNA binding transcription factor activity (GO:0003700)	---	---
-=	transcription_factor	ZF	zinc[\s\-]*finger\s*transcription	AT3G51080	GATA6	5.92764	0.574005	0.254454	-3.36029	1.00298e-08	-1.17366	0.299625					GATA transcription factor 6	Encodes a member of the GATA factor family of zinc finger transcription factors.	response to light stimulus (GO:0009416)	sequence-specific DNA binding transcription factor activity (GO:0003700)	---	---
-=	transcription_factor	ZF	zinc[\s\-]*finger\s*transcription	AT2G39900	AT2G39900	52.2353	24.1714	12.7422	-1.10369	7.16687e-05	-0.923682	0.00528511					GATA type zinc finger transcription factor family protein	---	actin filament bundle assembly (GO:0051017) /// cellular membrane fusion (GO:0006944) /// multidimensional cell growth (GO:0009825) /// cell wall organization (GO:0071555) /// root hair elongation (GO:0048767) /// cell tip growth (GO:0009932) /// anthocyanin accumulation in tissues in response to UV light (GO:0043481) /// polysaccharide biosynthetic process (GO:0000271) /// regulation of hormone …	actin filament binding (GO:0051015)	actin cytoskeleton (GO:0015629)	---
-=	transcription_factor	ZF	zinc[\s\-]*finger\s*transcription	AT4G16141	AT4G16141	11.3999	1.91027	1.06977	-2.56914	4.16047e-08	-0.836471	0.30594					GATA type zinc finger transcription factor family protein	---	---	---	---	---
-=	transcription_factor	ZF	zinc[\s\-]*finger\s*transcription	AT3G06740	GATA15	8.03141	1.18481	1.07051	-2.75296	1.09208e-06	-0.146369	0.911824					GATA transcription factor 15	Encodes a member of the GATA factor family of zinc finger transcription factors.	toxin catabolic process (GO:0009407)	sequence-specific DNA binding transcription factor activity (GO:0003700)	---	---
-=	transcription_factor	ZF	zinc[\s\-]*finger\s*transcription	AT1G10200	WLIM1	128.06	48.1968	46.9966	-1.40177	8.21484e-08	-0.0363825	0.945979					GATA type zinc finger transcription factor family protein	---	actin filament bundle assembly (GO:0051017) /// cellular membrane fusion (GO:0006944)	sequence-specific DNA binding transcription factor activity (GO:0003700) /// actin filament binding (GO:0051015)	actin cytoskeleton (GO:0015629)	---
-=	transcription_factor	ZF	zinc[\s\-]*finger\s*transcription	AT3G60530	GATA4	13.3699	5.65472	5.60752	-1.23342	0.00104169	-0.0120924	0.990456					GATA transcription factor 4	Encodes a member of the GATA factor family of zinc finger transcription factors.	response to light stimulus (GO:0009416)	sequence-specific DNA binding transcription factor activity (GO:0003700)	---	---
-=	transcription_factor	homeo_zip	homeobox\s*gene\s*family	AT1G46480	WOX4	3.16178	1.22865	1.96934	-1.35563	0.0267208	0.680633	0.395564					WUSCHEL related homeobox 4	Encodes a WUSCHEL-related homeobox gene family member with 65 amino acids in its homeodomain. Proteins in this family contain a sequence of eight residues (TLPLFPMH) downstream of the homeodomain called the WUS box. This protein also contains an acidic domain approximately 10 residues upstream of the WUS box. Part of the TDIF-TDR-WOX4 signaling pathway that plays a crucial role in the maintenance…	procambium histogenesis (GO:0010067) /// regulation of transcription, DNA-dependent (GO:0006355) /// signal transduction (GO:0007165)	sequence-specific DNA binding transcription factor activity (GO:0003700)	nucleus (GO:0005634)	---
-=	transcription_factor	homeo_zip	Homeodomain[\s\-like]*[superfamily]*\s*protein	AT2G30432	TCL1	15.8217	0.592522	0	-4.73086	4.25302e-09	-1.79769e+308	0.0690393					Homeodomain-like superfamily protein	Encodes TRICHOMELESS1 (TCL1), a single-repeat MYB-type transcription factor that negatively regulates trichome formation by suppressing GL1 (GLABRA1). In a tandem repeat with AT2g30424 and AT2g30420.	regulation of trichome morphogenesis (GO:2000039)	---	---	---
-=	transcription_factor	homeo_zip	Homeodomain[\s\-like]*[superfamily]*\s*protein	AT2G30424	TCL2	92.8778	5.12869	1.06704	-4.17064	2.5274e-11	-2.26497	0.09199					Homeodomain-like superfamily protein	In a tandem repeat with AT2g30432 (TCL1) and AT2g30420 (ETC2)	negative regulation of transcription, DNA-dependent (GO:0045892) /// negative regulation of trichome patterning (GO:1900033) /// trichome patterning (GO:0048629)	---	nucleus (GO:0005634)	---
-=	transcription_factor	homeo_zip	Homeodomain[\s\-like]*[superfamily]*\s*protein	AT2G30420	ETC2	6.62752	0.327336	0.134917	-4.33159	1.44531e-06	-1.2787	0.529172					Homeodomain-like superfamily protein	In a tandem repeat with AT2G30424 and AT2G30432	regulation of transcription, DNA-dependent (GO:0006355) /// trichome patterning (GO:0048629)	DNA binding (GO:0003677) /// sequence-specific DNA binding transcription factor activity (GO:0003700)	---	---
-=	transcription_factor	homeo_zip	Homeodomain[\s\-like]*[superfamily]*\s*protein	AT5G53200	TRY	3.58616	0.460109	0.211404	-2.95436	0.00124145	-1.12197	0.541443					Homeodomain-like superfamily protein	---	trichome branching (GO:0010091) /// regulation of transcription, DNA-dependent (GO:0006355) /// epidermal cell differentiation (GO:0009913) /// cell fate specification (GO:0001708)	DNA binding (GO:0003677) /// sequence-specific DNA binding transcription factor activity (GO:0003700)	---	---
-=	transcription_factor	homeo_zip	Homeodomain[\s\-like]*[superfamily]*\s*protein	AT3G04450	AT3G04450	4.64111	0.709097	1.15572	-2.70238	0.000350622	0.704742	0.498419					Homeodomain-like superfamily protein	---	regulation of transcription, DNA-dependent (GO:0006355) /// mRNA modification (GO:0016556)	sequence-specific DNA binding transcription factor activity (GO:0003700)	---	---
-=	transcription_factor	homeo_zip	Homeodomain[\s\-like]*[superfamily]*\s*protein	AT1G49010	AT1G49010	20.0553	2.84469	4.4708	-2.80961	3.68364e-13	0.652261	0.25751					Duplicated homeodomain-like superfamily protein	---	response to cadmium ion (GO:0046686) /// response to gibberellin stimulus (GO:0009739) /// mRNA modification (GO:0016556) /// response to auxin stimulus (GO:0009733) /// response to salicylic acid stimulus (GO:0009751) /// response to jasmonic acid stimulus (GO:0009753) /// response to salt stress (GO:0009651)	DNA binding (GO:0003677) /// sequence-specific DNA binding transcription factor activity (GO:0003700)	---	---
-=	transcription_factor	homeo_zip	Homeodomain[\s\-like]*[superfamily]*\s*protein	AT1G14350	FLP	6.31481	2.50514	1.802	-1.32582	0.000534214	-0.475294	0.283128					Duplicated homeodomain-like superfamily protein	Encodes a putative MYB transcription factor involved in stomata development, loss of FLP activity results in a failure of guard mother cells (GMCs) to adopt the guard cell fate, thus they continue to divide resulting in abnormal stomata consisting of clusters of numerous guard cell-like cells. This phenotype is enhanced in double mutants with MYB88.	regulation of transcription, DNA-dependent (GO:0006355) /// guard cell differentiation (GO:0010052)	DNA binding (GO:0003677) /// sequence-specific DNA binding transcription factor activity (GO:0003700)	---	---
-=	transcription_factor	homeo_zip	Homeodomain[\s\-like]*[superfamily]*\s*protein	AT2G33550	AT2G33550	7.46902	2.33497	1.84103	-1.66948	0.00020551	-0.34289	0.66534					Homeodomain-like superfamily protein	---	regulation of transcription, DNA-dependent (GO:0006355)	sequence-specific DNA binding transcription factor activity (GO:0003700)	---	---
-=	transcription_factor	homeo_zip	Homeodomain[\s\-like]*[superfamily]*\s*protein	AT4G04890	PDF2	47.2137	11.3196	12.7482	-2.05236	4.02364e-15	0.171471	0.678191					protodermal factor 2	Encodes a homeodomain protein that is expressed in the LI layer of the vegetative, floral and inflorescence meristems. Binds to the L1 box promoter element which is required in some proteins for L1 specific expression.	thylakoid membrane organization (GO:0010027) /// vegetative to reproductive phase transition of meristem (GO:0010228) /// epidermal cell differentiation (GO:0009913) /// ovule development (GO:0048481) /// iron-sulfur cluster assembly (GO:0016226) /// cotyledon development (GO:0048825) /// regulation of transcription, DNA-dependent (GO:0006355) /// protein acetylation (GO:0006473) /// embryo devel…	DNA binding (GO:0003677) /// sequence-specific DNA binding transcription factor activity (GO:0003700)	nucleus (GO:0005634)	---
-=	transcription_factor	homeo_zip	homeodomain\s*transcription	AT5G65410	ATHB25	4.52669	0.276331	1.56974	-4.02596	2.58108e-07	2.50606	0.00558509					homeobox protein 25	Encodes ZFHD2, a member of the zinc finger homeodomain transcriptional factor family.	---	protein binding (GO:0005515) /// sequence-specific DNA binding transcription factor activity (GO:0003700)	---	---
-=	transcription_factor	homeo_zip	homeodomain\s*transcription	AT5G15210	ATHB30	8.39413	1.34302	2.60671	-2.63587	5.32199e-09	0.956756	0.113801					homeobox protein 30	Encodes ZFHD3, a member of the zinc finger homeodomain transcriptional factor family.	---	protein binding (GO:0005515) /// DNA binding (GO:0003677) /// sequence-specific DNA binding transcription factor activity (GO:0003700)	---	---
-=	transcription_factor	homeo_zip	homeodomain\s*transcription	AT5G11270	OCP3	26.6242	5.90698	4.77326	-2.16421	5.13922e-12	-0.307445	0.57053					overexpressor of cationic peroxidase 3	Encodes a homeodomain transcription factor involved in mediating resistance to infection by necrotrophic pathogens dependent on perception of jasmonic acid through COI1. Expressed in the nucleus. Downregulated upon fungal infection. Also involved in drought tolerance.	response to abscisic acid stimulus (GO:0009737) /// response to water deprivation (GO:0009414) /// defense response to fungus (GO:0050832) /// jasmonic acid mediated signaling pathway (GO:0009867) /// defense response (GO:0006952) /// stomatal movement (GO:0010118)	sequence-specific DNA binding transcription factor activity (GO:0003700)	nucleus (GO:0005634)	---
-=	transcription_factor	homeo_zip	homeodomain.{0,30}zip	AT1G69780	ATHB13	7.74022	1.40005	1.71624	-2.45887	6.89595e-08	0.293772	0.731231					Homeobox-leucine zipper protein family	Encodes a homeodomain leucine zipper class I (HD-Zip I) protein.	regulation of transcription, DNA-dependent (GO:0006355) /// response to sucrose stimulus (GO:0009744) /// cotyledon morphogenesis (GO:0048826) /// leaf morphogenesis (GO:0009965)	sequence-specific DNA binding (GO:0043565) /// DNA binding (GO:0003677) /// sequence-specific DNA binding transcription factor activity (GO:0003700)	nucleus (GO:0005634)	---
-=	transcription_factor	homeo_zip	homeodomain.{0,30}zip	AT1G26960	AtHB23	4.13702	1.04915	0.934374	-1.97134	0.000541829	-0.167147	0.888546					homeobox protein 23	Encodes a homeodomain leucine zipper class I (HD-Zip I) protein.	regulation of transcription, DNA-dependent (GO:0006355) /// response to gibberellin stimulus (GO:0009739)	DNA binding (GO:0003677) /// sequence-specific DNA binding transcription factor activity (GO:0003700)	nucleus (GO:0005634)	---
-=	transcription_factor	homeo_zip	homeodomain.{0,30}zip	AT2G34710	PHB	6.45613	1.46403	1.56746	-2.13269	2.23821e-09	0.0984831	0.896199					Homeobox-leucine zipper family protein / lipid-binding START domain-containing protein	Dominant PHB mutations cause transformation of abaxial leaf fates into adaxial leaf fates. Encodes a member of HD-Zip family which contains homeodomain-leucine zipper domains and domain similar to a mammalian sterol binding domain. Has overlapping functions with PHAVOLUTA, REVOLUTA and CORONA.	cell growth (GO:0016049) /// sister chromatid cohesion (GO:0007062) /// cell wall organization (GO:0071555) /// determination of bilateral symmetry (GO:0009855) /// sugar mediated signaling pathway (GO:0010182) /// lipid storage (GO:0019915) /// regulation of cell differentiation (GO:0045595) /// embryo development ending in seed dormancy (GO:0009793) /// meristem maintenance (GO:0010073) /// pol…	DNA binding (GO:0003677) /// sequence-specific DNA binding transcription factor activity (GO:0003700)	nucleus (GO:0005634)	---
-=	transcription_factor	GRAS	GRAS[\s\-family]*transcription	AT5G66770	AT5G66770	3.90697	0.350287	0.723757	-3.47141	3.9801e-10	1.04697	0.193272					GRAS family transcription factor	---	regulation of transcription, DNA-dependent (GO:0006355)	sequence-specific DNA binding transcription factor activity (GO:0003700)	cellular_component (GO:0005575)	---
-=	transcription_factor	GRAS	GRAS[\s\-family]*transcription	AT3G54220	SCR	8.46354	2.94931	5.85504	-1.51285	4.11075e-06	0.989299	0.00639691					GRAS family transcription factor	Encodes a member of a novel family having similarity to DNA binding proteins containing basic-leucine zipper regions; scr is expressed in cortex/endodermal initial cells and in the endodermal cell lineage. Regulates the radial organization of the root. Is required cell-autonomously for distal specification of the quiescent center, which in turn regulates stem cell fate of immediately surrounding …	gravitropism (GO:0009630) /// maintenance of protein location in nucleus (GO:0051457) /// asymmetric cell division (GO:0008356) /// radial pattern formation (GO:0009956)	sequence-specific DNA binding (GO:0043565) /// protein binding (GO:0005515) /// sequence-specific DNA binding transcription factor activity (GO:0003700)	nucleus (GO:0005634)	---
-=	transcription_factor	GRAS	GRAS[\s\-family]*transcription	AT2G01570	AT2G01570	41.5371	16.2048	29.13	-1.34995	2.65017e-07	0.846083	0.00297111					GRAS family transcription factor family protein	Member of the VHIID/DELLA regulatory family. Contains homopolymeric serine and threonine residues, a putative nuclear localization signal, leucine heptad repeats, and an LXXLL motif. Putative transcriptional regulator repressing the gibberellin response and integration of phytohormone signalling. DELLAs repress cell proliferation and expansion that drives plant growth. The protein undergoes degra…	negative regulation of gibberellic acid mediated signaling pathway (GO:0009938) /// response to auxin stimulus (GO:0009733) /// response to temperature stimulus (GO:0009266) /// regulation of protein catabolic process (GO:0042176) /// response to ethylene stimulus (GO:0009723) /// response to cadmium ion (GO:0046686) /// water transport (GO:0006833) /// Golgi organization (GO:0007030) /// hyperos…	protein binding (GO:0005515) /// sequence-specific DNA binding transcription factor activity (GO:0003700)	nucleus (GO:0005634)	---
-=	transcription_factor	GRAS	GRAS[\s\-family]*transcription	AT4G37650	SHR	2.85354	0.913961	0.546105	-1.63452	0.00131532	-0.742952	0.357642					GRAS family transcription factor	Involved in radial organization of the root and shoot axial organs. Essential for normal shoot gravitropism. The protein moves in a highly specific manner from the cells of the stele in which it is synthesized outward. Movement requires sequences within the GRAS and VHIID domains.	iron ion homeostasis (GO:0055072) /// regulation of hormone metabolic process (GO:0032350) /// cell cycle (GO:0007049) /// asymmetric cell division (GO:0008356) /// radial pattern formation (GO:0009956) /// leaf development (GO:0048366)	sequence-specific DNA binding (GO:0043565) /// protein binding (GO:0005515) /// sequence-specific DNA binding transcription factor activity (GO:0003700)	nucleus (GO:0005634)	---
-=	transcription_factor	GRAS	GRAS[\s\-family]*transcription	AT3G60630	HAM2	10.0805	4.20073	2.59736	-1.25482	8.41426e-05	-0.693591	0.110383					GRAS family transcription factor	---	regulation of transcription, DNA-dependent (GO:0006355) /// cell differentiation (GO:0030154) /// microtubule nucleation (GO:0007020) /// cell division (GO:0051301) /// root hair cell tip growth (GO:0048768) /// maintenance of shoot apical meristem identity (GO:0010492)	sequence-specific DNA binding transcription factor activity (GO:0003700)	cellular_component (GO:0005575)	---
-=	transcription_factor	GRAS	GRAS[\s\-family]*transcription	AT1G14920	GAI	24.9145	10.5833	14.1774	-1.22716	6.67905e-06	0.421805	0.229546					GRAS family transcription factor family protein	Similar to a putative transcription factor and transcriptional coactivators. Repressor of GA responses and involved in gibberellic acid mediated signaling. Member of the DELLA proteins that restrain the cell proliferation and expansion that drives plant growth. The protein undergoes degradation in response to GA via the 26S proteasome. GAI may be involved in reducing ROS accumulation in response …	negative regulation of gibberellic acid mediated signaling pathway (GO:0009938) /// response to gibberellin stimulus (GO:0009739) /// response to ethylene stimulus (GO:0009723) /// phloem transport (GO:0010233) /// hyperosmotic salinity response (GO:0042538) /// gibberellic acid mediated signaling pathway (GO:0009740) /// floral organ morphogenesis (GO:0048444) /// response to far red light (GO:0…	protein binding (GO:0005515) /// sequence-specific DNA binding transcription factor activity (GO:0003700)	nucleus (GO:0005634)	---
-=	transcription_factor	CCAAT	CCAAT-binding factor complex (GO:0016602)	AT1G17590	NF-YA8	3.38209	0.976793	2.24364	-1.78376	0.00366636	1.19971	0.102075					nuclear factor Y, subunit A8	---	regulation of transcription, DNA-dependent (GO:0006355)	sequence-specific DNA binding transcription factor activity (GO:0003700)	CCAAT-binding factor complex (GO:0016602)	---
-=	transcription_factor	CCAAT	CCAAT-binding factor complex (GO:0016602)	AT3G14020	NF-YA6	4.85928	0.947657	1.62442	-2.35027	2.15472e-05	0.777487	0.328683					nuclear factor Y, subunit A6	---	somatic embryogenesis (GO:0010262) /// regulation of transcription, DNA-dependent (GO:0006355) /// embryo development (GO:0009790) /// seed development (GO:0048316)	sequence-specific DNA binding transcription factor activity (GO:0003700)	CCAAT-binding factor complex (GO:0016602)	---
-=	transcription_factor	CCAAT	CCAAT[\-\s]*binding\s*factor	AT1G72440	EDA25	11.5867	4.28916	4.25854	-1.42567	6.61568e-07	-0.0103358	0.98889					CCAAT-binding factor	Encodes SLOW WALKER2 (SWA2), a NOC1/Mak21 homologue. Essential for coordinated cell cycle progression during female gametophyte development.	embryo sac development (GO:0009553) /// polar nucleus fusion (GO:0010197)	---	nucleolus (GO:0005730)	---
-=	transcription_factor	MYB	MYB[\s\-]*[typelike\s\-]*.{0,20}transcription	AT2G30432	TCL1	15.8217	0.592522	0	-4.73086	4.25302e-09	-1.79769e+308	0.0690393					Homeodomain-like superfamily protein	Encodes TRICHOMELESS1 (TCL1), a single-repeat MYB-type transcription factor that negatively regulates trichome formation by suppressing GL1 (GLABRA1). In a tandem repeat with AT2g30424 and AT2g30420.	regulation of trichome morphogenesis (GO:2000039)	---	---	---
-=	transcription_factor	MYB	MYB[\s\-]*[family\s\-]*transcription\s+factor	AT1G06910	TRFL7	3.30382	1.27462	2.10744	-1.36604	0.00878516	0.725427	0.271261					TRF-like 7	Arabidopsis thaliana myb family transcription factor (At1g06910)	response to salicylic acid stimulus (GO:0009751) /// response to jasmonic acid stimulus (GO:0009753)	DNA binding (GO:0003677) /// sequence-specific DNA binding transcription factor activity (GO:0003700)	---	---
-=	transcription_factor	MYB	MYB[\s\-]*domain\s+[containing]*\s*protein	AT3G46130	MYB48	6.9146	0.0845383	1.39331	-6.34586	0.00636365	4.04277	0.155851					myb domain protein 48	Encodes a putative transcription factor (MYB48) that functions to regulate flavonol biosynthesis primarily in cotyledons.	regulation of transcription, DNA-dependent (GO:0006355) /// response to salicylic acid stimulus (GO:0009751)	DNA binding (GO:0003677) /// sequence-specific DNA binding transcription factor activity (GO:0003700)	nucleus (GO:0005634)	---
-=	transcription_factor	MYB	MYB[\s\-]*domain\s+[containing]*\s*protein	AT2G23290	AtMYB70	3.11512	1.16721	1.66886	-1.40819	0.0204039	0.5158	0.552781					myb domain protein 70	Member of the R2R3 factor gene family.	regulation of transcription, DNA-dependent (GO:0006355) /// calcium-mediated signaling (GO:0019722) /// response to mechanical stimulus (GO:0009612)	DNA binding (GO:0003677) /// sequence-specific DNA binding transcription factor activity (GO:0003700)	---	---
-=	transcription_factor	MYB	MYB[\s\-]*domain\s+[containing]*\s*protein	AT2G39880	MYB25	2.52889	0.834469	1.1767	-1.59154	0.0178967	0.495819	0.619981					myb domain protein 25	Encodes a putative transcription factor (MYB25).	regulation of transcription, DNA-dependent (GO:0006355) /// pollen development (GO:0009555) /// trichome morphogenesis (GO:0010090)	DNA binding (GO:0003677) /// sequence-specific DNA binding transcription factor activity (GO:0003700)	---	---
-=	transcription_factor	MYB	MYB[\s\-]*domain\s+[containing]*\s*protein	AT5G15310	ATMYB16	24.0241	2.77497	1.98812	-3.10591	0	-0.48107	0.54231					myb domain protein 16	Member of the R2R3 factor gene family.	response to gibberellin stimulus (GO:0009739) /// response to auxin stimulus (GO:0009733) /// response to salicylic acid stimulus (GO:0009751) /// response to cadmium ion (GO:0046686) /// response to ethylene stimulus (GO:0009723) /// regulation of transcription, DNA-dependent (GO:0006355) /// cell morphogenesis (GO:0000902) /// response to jasmonic acid stimulus (GO:0009753) /// response to salt…	DNA binding (GO:0003677) /// sequence-specific DNA binding transcription factor activity (GO:0003700)	---	---
-=	transcription_factor	MYB	MYB[\s\-]*domain\s+[containing]*\s*protein	AT1G08810	MYB60	9.52234	1.2479	0.915375	-2.92378	2.35002e-05	-0.447071	0.765602					myb domain protein 60	putative transcription factor of the R2R3-MYB gene family. Transcript increases under conditions that promote stomatal opening (white and blue light, abi1-1 mutation) and decreases under conditions that trigger stomatal closure (ABA, desiccation, darkness), with the exception of elevated CO2. Expressed exclusively in guard cells of all tissues. It is required for light-induced opening of stomata.…	response to abscisic acid stimulus (GO:0009737) /// response to light stimulus (GO:0009416) /// regulation of transcription, DNA-dependent (GO:0006355) /// response to water deprivation (GO:0009414) /// response to salicylic acid stimulus (GO:0009751) /// response to jasmonic acid stimulus (GO:0009753) /// stomatal movement (GO:0010118)	DNA binding (GO:0003677) /// sequence-specific DNA binding transcription factor activity (GO:0003700)	---	---
-=	transcription_factor	MYB	MYB[\s\-]*domain\s+[containing]*\s*protein	AT3G28910	ATMYB30	9.59838	3.18356	2.77082	-1.58412	1.84118e-05	-0.20033	0.773253					myb domain protein 30	transcription factor myb homologue	plant-type hypersensitive response (GO:0009626) /// response to gibberellin stimulus (GO:0009739) /// response to auxin stimulus (GO:0009733) /// response to salicylic acid stimulus (GO:0009751) /// response to bacterium (GO:0009617) /// response to ethylene stimulus (GO:0009723) /// very long-chain fatty acid biosynthetic process (GO:0042761) /// response to jasmonic acid stimulus (GO:0009753)	protein binding (GO:0005515) /// DNA binding (GO:0003677) /// sequence-specific DNA binding transcription factor activity (GO:0003700)	nucleus (GO:0005634)	---
-=	transcription_factor	MYB	MYB[\s\-]*[likerelated\s\-]*transcription\s+factor	AT1G14350	FLP	6.31481	2.50514	1.802	-1.32582	0.000534214	-0.475294	0.283128					Duplicated homeodomain-like superfamily protein	Encodes a putative MYB transcription factor involved in stomata development, loss of FLP activity results in a failure of guard mother cells (GMCs) to adopt the guard cell fate, thus they continue to divide resulting in abnormal stomata consisting of clusters of numerous guard cell-like cells. This phenotype is enhanced in double mutants with MYB88.	regulation of transcription, DNA-dependent (GO:0006355) /// guard cell differentiation (GO:0010052)	DNA binding (GO:0003677) /// sequence-specific DNA binding transcription factor activity (GO:0003700)	---	---
-=	transcription_factor	bZIP	bZIP\s*[family]*transcription\s*factor	AT5G28770	BZO2H3	18.9649	7.64754	8.66989	-1.30223	0.000253529	0.181017	0.764415					bZIP transcription factor family protein	bZIP protein BZO2H3 mRNA, partial cds	cellular response to abscisic acid stimulus (GO:0071215) /// regulation of transcription, DNA-dependent (GO:0006355) /// cellular response to glucose stimulus (GO:0071333) /// response to xenobiotic stimulus (GO:0009410) /// endoplasmic reticulum unfolded protein response (GO:0030968)	identical protein binding (GO:0042802) /// protein binding (GO:0005515) /// DNA binding (GO:0003677) /// protein heterodimerization activity (GO:0046982) /// sequence-specific DNA binding transcription factor activity (GO:0003700)	nucleus (GO:0005634)	---
-=	transcription_factor	bZIP	leucine[\s\-]*zip	AT3G58120	ATBZIP61	26.9092	0.20662	0.0489063	-7.01694	0	-2.07889	1					Basic-leucine zipper (bZIP) transcription factor family protein	Encodes a member of the BZIP family of transcription factors. Forms heterodimers with the related protein AtbZIP34. Binds to G-boxes in vitro and is localized to the nucleus in onion epidermal cells.	positive regulation of transcription, DNA-dependent (GO:0045893) /// response to xenobiotic stimulus (GO:0009410) /// endoplasmic reticulum unfolded protein response (GO:0030968)	DNA binding (GO:0003677) /// sequence-specific DNA binding transcription factor activity (GO:0003700)	nucleus (GO:0005634)	---
-=	transcription_factor	bZIP	leucine[\s\-]*zip	AT3G60390	HAT3	8.10733	0.415816	1.39417	-4.27718	1.7323e-12	1.74538	0.0261034					homeobox-leucine zipper protein 3	Encodes homeobox protein HAT3.	regulation of transcription, DNA-dependent (GO:0006355)	sequence-specific DNA binding transcription factor activity (GO:0003700)	nucleus (GO:0005634)	---
-=	transcription_factor	bZIP	leucine[\s\-]*zip	AT3G54220	SCR	8.46354	2.94931	5.85504	-1.51285	4.11075e-06	0.989299	0.00639691					GRAS family transcription factor	Encodes a member of a novel family having similarity to DNA binding proteins containing basic-leucine zipper regions; scr is expressed in cortex/endodermal initial cells and in the endodermal cell lineage. Regulates the radial organization of the root. Is required cell-autonomously for distal specification of the quiescent center, which in turn regulates stem cell fate of immediately surrounding …	gravitropism (GO:0009630) /// maintenance of protein location in nucleus (GO:0051457) /// asymmetric cell division (GO:0008356) /// radial pattern formation (GO:0009956)	sequence-specific DNA binding (GO:0043565) /// protein binding (GO:0005515) /// sequence-specific DNA binding transcription factor activity (GO:0003700)	nucleus (GO:0005634)	---
-=	transcription_factor	bZIP	leucine[\s\-]*zip	AT2G42380	ATBZIP34	15.0604	0.185881	0.0961428	-6.3322	0	-0.951131	1					Basic-leucine zipper (bZIP) transcription factor family protein	Encodes a member of the BZIP family of transcription factors. Forms heterodimers with the related protein AtbZIP61. Binds to G-boxes in vitro and is localized to the nucleus in onion epidermal cells.	positive regulation of transcription, DNA-dependent (GO:0045893) /// response to xenobiotic stimulus (GO:0009410) /// pollen development (GO:0009555) /// endoplasmic reticulum unfolded protein response (GO:0030968)	DNA binding (GO:0003677) /// sequence-specific DNA binding transcription factor activity (GO:0003700)	nucleus (GO:0005634)	---
-=	transcription_factor	bZIP	leucine[\s\-]*zip	AT1G69780	ATHB13	7.74022	1.40005	1.71624	-2.45887	6.89595e-08	0.293772	0.731231					Homeobox-leucine zipper protein family	Encodes a homeodomain leucine zipper class I (HD-Zip I) protein.	regulation of transcription, DNA-dependent (GO:0006355) /// response to sucrose stimulus (GO:0009744) /// cotyledon morphogenesis (GO:0048826) /// leaf morphogenesis (GO:0009965)	sequence-specific DNA binding (GO:0043565) /// DNA binding (GO:0003677) /// sequence-specific DNA binding transcription factor activity (GO:0003700)	nucleus (GO:0005634)	---
-=	transcription_factor	bZIP	leucine[\s\-]*zip	AT1G26960	AtHB23	4.13702	1.04915	0.934374	-1.97134	0.000541829	-0.167147	0.888546					homeobox protein 23	Encodes a homeodomain leucine zipper class I (HD-Zip I) protein.	regulation of transcription, DNA-dependent (GO:0006355) /// response to gibberellin stimulus (GO:0009739)	DNA binding (GO:0003677) /// sequence-specific DNA binding transcription factor activity (GO:0003700)	nucleus (GO:0005634)	---
-=	transcription_factor	bZIP	leucine[\s\-]*zip	AT2G34710	PHB	6.45613	1.46403	1.56746	-2.13269	2.23821e-09	0.0984831	0.896199					Homeobox-leucine zipper family protein / lipid-binding START domain-containing protein	Dominant PHB mutations cause transformation of abaxial leaf fates into adaxial leaf fates. Encodes a member of HD-Zip family which contains homeodomain-leucine zipper domains and domain similar to a mammalian sterol binding domain. Has overlapping functions with PHAVOLUTA, REVOLUTA and CORONA.	cell growth (GO:0016049) /// sister chromatid cohesion (GO:0007062) /// cell wall organization (GO:0071555) /// determination of bilateral symmetry (GO:0009855) /// sugar mediated signaling pathway (GO:0010182) /// lipid storage (GO:0019915) /// regulation of cell differentiation (GO:0045595) /// embryo development ending in seed dormancy (GO:0009793) /// meristem maintenance (GO:0010073) /// pol…	DNA binding (GO:0003677) /// sequence-specific DNA binding transcription factor activity (GO:0003700)	nucleus (GO:0005634)	---
-=	transcription_factor	WRKY	WRKY[\s\-]*DNA[\s\-]*binding[\s\-]*protein	AT2G40750	WRKY54	50.1979	1.09508	0.156879	-5.51048	0	-2.80332	0.00698348					WRKY DNA-binding protein 54	member of WRKY Transcription Factor; Group III	regulation of plant-type hypersensitive response (GO:0010363) /// regulation of hydrogen peroxide metabolic process (GO:0010310) /// defense response to bacterium (GO:0042742) /// response to salicylic acid stimulus (GO:0009751) /// detection of biotic stimulus (GO:0009595) /// protein targeting to membrane (GO:0006612) /// regulation of response to biotic stimulus (GO:0002831) /// defense respon…	protein binding (GO:0005515) /// sequence-specific DNA binding transcription factor activity (GO:0003700)	---	---
-=	transcription_factor	WRKY	WRKY[\s\-]*DNA[\s\-]*binding[\s\-]*protein	AT5G22570	WRKY38	6.62974	0.0681791	0.0170582	-6.59544	1.33438e-06	-1.99886	1					WRKY DNA-binding protein 38	member of WRKY Transcription Factor; Group III	negative regulation of programmed cell death (GO:0043069) /// regulation of plant-type hypersensitive response (GO:0010363) /// regulation of hydrogen peroxide metabolic process (GO:0010310) /// defense response to bacterium (GO:0042742) /// regulation of immune response (GO:0050776) /// detection of biotic stimulus (GO:0009595) /// response to bacterium (GO:0009617) /// response to endoplasmic r…	protein binding (GO:0005515) /// sequence-specific DNA binding transcription factor activity (GO:0003700)	---	---
-=	transcription_factor	WRKY	WRKY[\s\-]*DNA[\s\-]*binding[\s\-]*protein	AT3G01080	WRKY58	4.66372	0.834759	0.512742	-2.47402	1.57958e-05	-0.703128	0.498352					WRKY DNA-binding protein 58	member of WRKY Transcription Factor; Group I	regulation of transcription, DNA-dependent (GO:0006355) /// regulation of defense response (GO:0031347)	sequence-specific DNA binding transcription factor activity (GO:0003700)	---	---
-=	transcription_factor	WRKY	WRKY[\s\-]*DNA[\s\-]*binding[\s\-]*protein	AT3G56400	WRKY70	155.693	7.13121	4.61469	-4.44038	0	-0.627914	0.205143					WRKY DNA-binding protein 70	member of WRKY Transcription Factor; Group III. Function as activator of SA-dependent defense genes and a repressor of JA-regulated genes. WRKY70-controlled suppression of JA-signaling is partly executed by NPR1.	negative regulation of programmed cell death (GO:0043069) /// regulation of plant-type hypersensitive response (GO:0010363) /// regulation of hydrogen peroxide metabolic process (GO:0010310) /// response to bacterium (GO:0009617) /// protein targeting to membrane (GO:0006612) /// defense response to fungus (GO:0050832) /// negative regulation of defense response (GO:0031348) /// defense response,…	protein binding (GO:0005515) /// sequence-specific DNA binding transcription factor activity (GO:0003700)	---	---
"=/+" TFs 51
=+	transcription_factor	HSF	heat\sstress\stranscription	AT3G51910	AT-HSFA7A	0.198069	0.0969005	3.57596	-1.02339	1	5.20568	9.4662e-05					heat shock transcription factor A7A	member of Heat Stress Transcription Factor (Hsf) family	response to high light intensity (GO:0009644) /// response to hydrogen peroxide (GO:0042542) /// regulation of cellular protein metabolic process (GO:0032268) /// response to heat (GO:0009408) /// protein folding (GO:0006457)	DNA binding (GO:0003677) /// sequence-specific DNA binding transcription factor activity (GO:0003700)	---	---
=+	transcription_factor	HSF	heat\sstress\stranscription	AT4G18880	AT-HSFA4A	10.0193	5.74617	19.8801	-0.794081	0.0166407	1.79065	1.43112e-09					heat shock transcription factor A4A	member of Heat Stress Transcription Factor (Hsf) family	response to chitin (GO:0010200) /// response to heat (GO:0009408) /// respiratory burst involved in defense response (GO:0002679) /// intracellular signal transduction (GO:0035556)	DNA binding (GO:0003677) /// sequence-specific DNA binding transcription factor activity (GO:0003700)	---	---
=+	transcription_factor	bLHL	bhlh	AT3G62090	PIL2	1.3697	2.99815	19.2968	1.13825	0.091957	2.68622	2.44915e-13					phytochrome interacting factor 3-like 2	encodes a novel Myc-related bHLH transcription factor, which physically associated with APRR1/TOC1 and is a member of PIF3 transcription factor family.	red or far-red light signaling pathway (GO:0010017) /// cellular cell wall macromolecule metabolic process (GO:0010382) /// xylem development (GO:0010089)	protein binding (GO:0005515) /// sequence-specific DNA binding transcription factor activity (GO:0003700)	---	---
=+	transcription_factor	bLHL	bhlh	AT3G20640	AT3G20640	1.96721	0.537373	3.35808	-1.86412	0.00286913	2.64364	3.16184e-06					basic helix-loop-helix (bHLH) DNA-binding superfamily protein	---	---	sequence-specific DNA binding transcription factor activity (GO:0003700)	---	---
=+	transcription_factor	bLHL	bhlh	AT2G43060	IBH1	7.24263	7.87311	22.3335	0.128452	0.80932	1.50421	2.12672e-05					ILI1 binding bHLH 1	---	---	sequence-specific DNA binding transcription factor activity (GO:0003700)	---	---
=+	transcription_factor	bLHL	bhlh	AT4G00050	UNE10	2.80302	1.37151	3.84557	-1.02319	0.061358	1.48743	0.00361937					basic helix-loop-helix (bHLH) DNA-binding superfamily protein	---	regulation of transcription, DNA-dependent (GO:0006355) /// double fertilization forming a zygote and endosperm (GO:0009567)	DNA binding (GO:0003677) /// sequence-specific DNA binding transcription factor activity (GO:0003700)	---	---
=+	transcription_factor	bLHL	bhlh	AT3G59060	PIL6	59.6869	55.5816	111.876	-0.0947734	0.821178	1.00922	0.00955564					phytochrome interacting factor 3-like 6	Encodes a novel Myc-related bHLH transcription factor, which physically associated with APRR1/TOC1 and is a member of PIF3 transcription factor family. Involved in shade avoidance. Functions as negative regulator of PhyB. Protein levels are modulated by phytochrome B.	cellular amino acid biosynthetic process (GO:0008652) /// red or far-red light signaling pathway (GO:0010017) /// cell differentiation (GO:0030154) /// oxidoreduction coenzyme metabolic process (GO:0006733) /// vitamin metabolic process (GO:0006766) /// indoleacetic acid biosynthetic process (GO:0009684) /// gravitropism (GO:0009630) /// cysteine biosynthetic process (GO:0019344) /// lipoate meta…	DNA binding (GO:0003677) /// sequence-specific DNA binding transcription factor activity (GO:0003700)	---	---
=+	transcription_factor	bZIP	bZIP\s*[family]*transcription\s*factor	AT3G19290	ABF4	14.5993	25.2125	99.5789	0.796272	0.00857941	1.9817	5.85196e-14					ABRE binding factor 4	bZIP transcription factor with specificity for abscisic acid-responsive elements (ABRE). Mediate ABA-dependent stress responses.	response to abscisic acid stimulus (GO:0009737) /// response to water deprivation (GO:0009414) /// response to xenobiotic stimulus (GO:0009410) /// response to stress (GO:0006950) /// calcium-mediated signaling (GO:0019722) /// response to mechanical stimulus (GO:0009612) /// endoplasmic reticulum unfolded protein response (GO:0030968) /// regulation of transcription, DNA-dependent (GO:0006355) /…	protein binding (GO:0005515) /// DNA binding (GO:0003677) /// sequence-specific DNA binding transcription factor activity (GO:0003700)	nucleus (GO:0005634)	---
=+	transcription_factor	bZIP	leucine[\s\-]*zip	AT3G51810	ATEM1	0	0.458338	12.5367	1.79769e+308	0.0196979	4.77361	3.26671e-12					Stress induced protein	Encodes a ABA-inducible protein that accumulates during seed maturation, in parallel with its corresponding mRNA but with a 3 d delay. During germination, AtEm1 protein undergoes two successive cleavages before being degraded. Both proteins are more stable than the corresponding mRNA. The gene can be activated by the basic leucine zipper transcription factor ABI5. Expressed predominantly in prova…	protein ubiquitination (GO:0016567) /// response to abscisic acid stimulus (GO:0009737) /// seed dormancy process (GO:0010162) /// vegetative to reproductive phase transition of meristem (GO:0010228) /// photomorphogenesis (GO:0009640) /// response to freezing (GO:0050826) /// cotyledon development (GO:0048825) /// seed germination (GO:0009845) /// sugar mediated signaling pathway (GO:0010182) //…	molecular_function (GO:0003674)	cellular_component (GO:0005575)	---
=+	transcription_factor	bZIP	leucine[\s\-]*zip	AT2G18550	HB-2	0	0.248209	2.39261	1.79769e+308	1	3.26896	0.00470807					homeobox protein 21	Encodes a homeodomain leucine zipper class I (HD-Zip I) protein.	regulation of transcription, DNA-dependent (GO:0006355)	DNA binding (GO:0003677) /// sequence-specific DNA binding transcription factor activity (GO:0003700)	nucleus (GO:0005634)	---
=+	transcription_factor	bZIP	leucine[\s\-]*zip	AT3G01470	ATHB-1	23.9209	41.5495	175.54	0.804595	0.0339531	2.0789	2.1378e-10					homeobox 1	Encodes a homeodomain leucine zipper class I (HD-Zip I) transcriptional activator involved in leaf development.	response to nitrate (GO:0010167) /// leaf morphogenesis (GO:0009965) /// regulation of transcription, DNA-dependent (GO:0006355) /// chlorophyll catabolic process (GO:0015996) /// positive regulation of transcription, DNA-dependent (GO:0045893) /// response to salt stress (GO:0009651) /// nitrate transport (GO:0015706) /// response to blue light (GO:0009637)	sequence-specific DNA binding (GO:0043565) /// protein homodimerization activity (GO:0042803) /// DNA binding (GO:0003677) /// sequence-specific DNA binding transcription factor activity (GO:0003700)	nucleus (GO:0005634)	---
=+	transcription_factor	bZIP	leucine[\s\-]*zip	AT4G36730	GBF1	33.6686	39.0793	87.1375	0.223036	0.464295	1.15689	9.66673e-06					G-box binding factor 1	member of a gene family encoding basic leucine zipper proteins (GBFs) which bind the G-box	regulation of hydrogen peroxide metabolic process (GO:0010310) /// negative regulation of gene expression (GO:0010629) /// regulation of cell aging (GO:0090342)	sequence-specific DNA binding (GO:0043565) /// DNA binding (GO:0003677) /// sequence-specific DNA binding transcription factor activity (GO:0003700)	cytoplasm (GO:0005737)	---
=+	transcription_factor	bZIP	leucine[\s\-]*zip	AT1G52150	ATHB-15	5.69122	4.28694	8.99279	-0.400759	0.233259	1.06882	0.000526231					Homeobox-leucine zipper family protein / lipid-binding START domain-containing protein	Member of the class III HD-ZIP protein family. Contains homeodomain and leucine zipper domain. Critical for vascular development and negatively regulates vascular cell differentiation.	xylem development (GO:0010089) /// xylem and phloem pattern formation (GO:0010051) /// cell wall organization (GO:0071555) /// determination of bilateral symmetry (GO:0009855) /// root hair cell differentiation (GO:0048765) /// phloem or xylem histogenesis (GO:0010087) /// negative regulation of biological process (GO:0048519) /// cellular response to nitrogen starvation (GO:0006995) /// polarity…	DNA binding (GO:0003677) /// sequence-specific DNA binding transcription factor activity (GO:0003700)	nucleus (GO:0005634)	---
=+	transcription_factor	homeo_zip	homeodomain.{0,30}zip	AT2G18550	HB-2	0	0.248209	2.39261	1.79769e+308	1	3.26896	0.00470807					homeobox protein 21	Encodes a homeodomain leucine zipper class I (HD-Zip I) protein.	regulation of transcription, DNA-dependent (GO:0006355)	DNA binding (GO:0003677) /// sequence-specific DNA binding transcription factor activity (GO:0003700)	nucleus (GO:0005634)	---
=+	transcription_factor	homeo_zip	homeodomain.{0,30}zip	AT3G01470	ATHB-1	23.9209	41.5495	175.54	0.804595	0.0339531	2.0789	2.1378e-10					homeobox 1	Encodes a homeodomain leucine zipper class I (HD-Zip I) transcriptional activator involved in leaf development.	response to nitrate (GO:0010167) /// leaf morphogenesis (GO:0009965) /// regulation of transcription, DNA-dependent (GO:0006355) /// chlorophyll catabolic process (GO:0015996) /// positive regulation of transcription, DNA-dependent (GO:0045893) /// response to salt stress (GO:0009651) /// nitrate transport (GO:0015706) /// response to blue light (GO:0009637)	sequence-specific DNA binding (GO:0043565) /// protein homodimerization activity (GO:0042803) /// DNA binding (GO:0003677) /// sequence-specific DNA binding transcription factor activity (GO:0003700)	nucleus (GO:0005634)	---
=+	transcription_factor	homeo_zip	homeodomain.{0,30}zip	AT1G52150	ATHB-15	5.69122	4.28694	8.99279	-0.400759	0.233259	1.06882	0.000526231					Homeobox-leucine zipper family protein / lipid-binding START domain-containing protein	Member of the class III HD-ZIP protein family. Contains homeodomain and leucine zipper domain. Critical for vascular development and negatively regulates vascular cell differentiation.	xylem development (GO:0010089) /// xylem and phloem pattern formation (GO:0010051) /// cell wall organization (GO:0071555) /// determination of bilateral symmetry (GO:0009855) /// root hair cell differentiation (GO:0048765) /// phloem or xylem histogenesis (GO:0010087) /// negative regulation of biological process (GO:0048519) /// cellular response to nitrogen starvation (GO:0006995) /// polarity…	DNA binding (GO:0003677) /// sequence-specific DNA binding transcription factor activity (GO:0003700)	nucleus (GO:0005634)	---
=+	transcription_factor	homeo_zip	Homeodomain[\s\-like]*[superfamily]*\s*protein	AT3G09600	AT3G09600	1.18253	0.239866	8.70368	-2.29355	0.0183829	5.18132	5.19663e-13					Homeodomain-like superfamily protein	---	circadian rhythm (GO:0007623) /// response to abscisic acid stimulus (GO:0009737) /// response to gibberellin stimulus (GO:0009739) /// photoperiodism, flowering (GO:0048573) /// response to auxin stimulus (GO:0009733) /// long-day photoperiodism, flowering (GO:0048574) /// response to salicylic acid stimulus (GO:0009751) /// circadian regulation of gene expression (GO:0032922) /// response to ca…	DNA binding (GO:0003677) /// sequence-specific DNA binding transcription factor activity (GO:0003700)	---	---
=+	transcription_factor	homeo_zip	Homeodomain[\s\-like]*[superfamily]*\s*protein	AT1G01060	LHY	0.77244	0.356451	4.00978	-1.10769	0.170881	3.49175	1.19863e-07					Homeodomain-like superfamily protein	LHY encodes a myb-related putative transcription factor involved in circadian rhythm along with another myb transcription factor CCA1	response to gibberellin stimulus (GO:0009739) /// response to auxin stimulus (GO:0009733) /// long-day photoperiodism, flowering (GO:0048574) /// response to salicylic acid stimulus (GO:0009751) /// regulation of circadian rhythm (GO:0042752) /// response to ethylene stimulus (GO:0009723) /// response to cadmium ion (GO:0046686) /// response to red or far red light (GO:0009639) /// response to ab…	DNA binding (GO:0003677) /// sequence-specific DNA binding transcription factor activity (GO:0003700) /// transcription regulatory region DNA binding (GO:0044212)	---	---
=+	transcription_factor	homeo_zip	Homeodomain[\s\-like]*[superfamily]*\s*protein	AT1G01520	AT1G01520	0.406212	1.8074	20.112	2.16164	0.0351881	3.47607	1.76711e-13					Homeodomain-like superfamily protein	---	regulation of transcription, DNA-dependent (GO:0006355) /// response to salt stress (GO:0009651)	DNA binding (GO:0003677) /// sequence-specific DNA binding transcription factor activity (GO:0003700)	---	---
=+	transcription_factor	homeo_zip	Homeodomain[\s\-like]*[superfamily]*\s*protein	AT5G17300	RVE1	0.274154	0.599369	5.50393	1.13649	0.225504	3.19895	3.12253e-10					Homeodomain-like superfamily protein	Myb-like transcription factor that regulates hypocotyl growth by regulating free auxin levels in a time-of-day specific manner.	response to abscisic acid stimulus (GO:0009737) /// circadian rhythm (GO:0007623) /// response to gibberellin stimulus (GO:0009739) /// response to auxin stimulus (GO:0009733) /// response to salicylic acid stimulus (GO:0009751) /// regulation of auxin biosynthetic process (GO:0010600) /// long-day photoperiodism, flowering (GO:0048574) /// auxin biosynthetic process (GO:0009851) /// response to …	DNA binding (GO:0003677) /// sequence-specific DNA binding transcription factor activity (GO:0003700)	---	---
=+	transcription_factor	homeo_zip	Homeodomain[\s\-like]*[superfamily]*\s*protein	AT2G40260	AT2G40260	2.33203	2.36419	5.54192	0.0277921	0.970028	1.22904	0.0109497					Homeodomain-like superfamily protein	---	regulation of transcription, DNA-dependent (GO:0006355)	DNA binding (GO:0003677) /// sequence-specific DNA binding transcription factor activity (GO:0003700)	---	---
=+	transcription_factor	MYB	MYB[\s\-]*[typelike\s\-]*.{0,20}transcription	AT3G13040	AT3G13040	28.1377	21.9415	68.5487	-0.350809	0.325231	1.64347	2.80335e-07					myb-like HTH transcriptional regulator family protein	---	chlorophyll catabolic process (GO:0015996) /// regulation of transcription, DNA-dependent (GO:0006355)	sequence-specific DNA binding transcription factor activity (GO:0003700)	---	---
=+	transcription_factor	MYB	MYB[\s\-]*domain\s+[containing]*\s*protein	AT4G28110	AT4G28110	0	0.145143	3.16862	1.79769e+308	1	4.44831	2.53532e-05					myb domain protein 41	Member of the R2R3 factor gene family. Expression is induced in response to dessication, ABA and salt treatment. Overexpression of Myb41 results in abnormal cuticle development and decreased cell expansion.	regulation of primary metabolic process (GO:0080090) /// regulation of raffinose metabolic process (GO:0080091) /// response to abscisic acid stimulus (GO:0009737) /// cell growth (GO:0016049) /// negative regulation of transcription, DNA-dependent (GO:0045892) /// cuticle development (GO:0042335) /// regulation of transcription, DNA-dependent (GO:0006355) /// response to chitin (GO:0010200)	DNA binding (GO:0003677) /// sequence-specific DNA binding transcription factor activity (GO:0003700)	---	---
=+	transcription_factor	MYB	MYB[\s\-]*domain\s+[containing]*\s*protein	AT3G48920	AtMYB45	0	0.121517	2.54177	1.79769e+308	1	4.3866	0.000838521					myb domain protein 45	Member of the R2R3 factor gene family.	regulation of transcription, DNA-dependent (GO:0006355) /// response to salicylic acid stimulus (GO:0009751)	DNA binding (GO:0003677) /// sequence-specific DNA binding transcription factor activity (GO:0003700)	---	---
=+	transcription_factor	MYB	MYB[\s\-]*domain\s+[containing]*\s*protein	AT5G54230	AT5G54230	0.0574564	0.360608	5.7825	2.65792	0.166723	4.00319	1.0412e-08					myb domain protein 49	Encodes a putative transcription factor (MYB49).	response to abscisic acid stimulus (GO:0009737) /// regulation of transcription, DNA-dependent (GO:0006355) /// cellular cell wall macromolecule metabolic process (GO:0010382) /// response to salicylic acid stimulus (GO:0009751) /// xylem development (GO:0010089) /// response to salt stress (GO:0009651)	sequence-specific DNA binding transcription factor activity (GO:0003700)	---	---
=+	transcription_factor	MYB	MYB[\s\-]*domain\s+[containing]*\s*protein	AT5G59780	MYB59	14.9706	8.60706	83.3597	-0.790505	0.0477554	3.27576	0					myb domain protein 59	Encodes a putative transcription factor (MYB59).	response to abscisic acid stimulus (GO:0009737) /// response to gibberellin stimulus (GO:0009739) /// response to auxin stimulus (GO:0009733) /// response to salicylic acid stimulus (GO:0009751) /// response to ethylene stimulus (GO:0009723) /// response to cadmium ion (GO:0046686) /// regulation of transcription, DNA-dependent (GO:0006355) /// response to chitin (GO:0010200) /// response to jasm…	DNA binding (GO:0003677) /// sequence-specific DNA binding transcription factor activity (GO:0003700)	nucleus (GO:0005634)	---
=+	transcription_factor	MYB	MYB[\s\-]*domain\s+[containing]*\s*protein	AT1G79180	ATMYB63	0.0444682	0.219351	2.12434	2.31042	1	3.27571	0.000334254					myb domain protein 63	Member of the R2R3 factor gene family.	regulation of transcription, DNA-dependent (GO:0006355) /// positive regulation of transcription, DNA-dependent (GO:0045893) /// glucuronoxylan metabolic process (GO:0010413) /// response to salicylic acid stimulus (GO:0009751) /// regulation of secondary cell wall biogenesis (GO:2000652) /// response to jasmonic acid stimulus (GO:0009753) /// xylan biosynthetic process (GO:0045492)	DNA binding (GO:0003677) /// sequence-specific DNA binding transcription factor activity (GO:0003700)	---	---
=+	transcription_factor	MYB	MYB[\s\-]*domain\s+[containing]*\s*protein	AT1G74650	ATY13	0.35576	0.322904	2.48849	-0.131767	0.915337	2.94609	2.45134e-05					myb domain protein 31	Member of the R2R3 factor gene family.	regulation of transcription, DNA-dependent (GO:0006355) /// response to gibberellin stimulus (GO:0009739) /// response to salicylic acid stimulus (GO:0009751) /// response to chitin (GO:0010200)	DNA binding (GO:0003677) /// sequence-specific DNA binding transcription factor activity (GO:0003700)	---	---
=+	transcription_factor	MYB	MYB[\s\-]*domain\s+[containing]*\s*protein	AT5G16600	MYB43	1.78381	2.68897	16.7947	0.600121	0.381169	2.64288	1.45877e-10					myb domain protein 43	Encodes a putative transcription factor (MYB43).	response to abscisic acid stimulus (GO:0009737) /// regulation of transcription, DNA-dependent (GO:0006355) /// glucuronoxylan metabolic process (GO:0010413) /// regulation of secondary cell wall biogenesis (GO:2000652) /// xylan biosynthetic process (GO:0045492)	DNA binding (GO:0003677) /// sequence-specific DNA binding transcription factor activity (GO:0003700)	nucleus (GO:0005634)	---
=+	transcription_factor	MYB	MYB[\s\-]*[likerelated\s\-]*transcription\s+factor	AT1G01060	LHY	0.77244	0.356451	4.00978	-1.10769	0.170881	3.49175	1.19863e-07					Homeodomain-like superfamily protein	LHY encodes a myb-related putative transcription factor involved in circadian rhythm along with another myb transcription factor CCA1	response to gibberellin stimulus (GO:0009739) /// response to auxin stimulus (GO:0009733) /// long-day photoperiodism, flowering (GO:0048574) /// response to salicylic acid stimulus (GO:0009751) /// regulation of circadian rhythm (GO:0042752) /// response to ethylene stimulus (GO:0009723) /// response to cadmium ion (GO:0046686) /// response to red or far red light (GO:0009639) /// response to ab…	DNA binding (GO:0003677) /// sequence-specific DNA binding transcription factor activity (GO:0003700) /// transcription regulatory region DNA binding (GO:0044212)	---	---
=+	transcription_factor	MYB	MYB[\s\-]*[likerelated\s\-]*transcription\s+factor	AT5G17300	RVE1	0.274154	0.599369	5.50393	1.13649	0.225504	3.19895	3.12253e-10					Homeodomain-like superfamily protein	Myb-like transcription factor that regulates hypocotyl growth by regulating free auxin levels in a time-of-day specific manner.	response to abscisic acid stimulus (GO:0009737) /// circadian rhythm (GO:0007623) /// response to gibberellin stimulus (GO:0009739) /// response to auxin stimulus (GO:0009733) /// response to salicylic acid stimulus (GO:0009751) /// regulation of auxin biosynthetic process (GO:0010600) /// long-day photoperiodism, flowering (GO:0048574) /// auxin biosynthetic process (GO:0009851) /// response to …	DNA binding (GO:0003677) /// sequence-specific DNA binding transcription factor activity (GO:0003700)	---	---
=+	transcription_factor	CCAAT	CCAAT-binding factor complex (GO:0016602)	AT5G06510	NF-YA10	1.94328	0.363903	5.17211	-2.40884	0.00109173	3.82913	1.90487e-08					nuclear factor Y, subunit A10	---	regulation of transcription, DNA-dependent (GO:0006355) /// anthocyanin-containing compound biosynthetic process (GO:0009718)	sequence-specific DNA binding transcription factor activity (GO:0003700)	CCAAT-binding factor complex (GO:0016602)	---
=+	transcription_factor	CCAAT	CCAAT-binding factor complex (GO:0016602)	AT2G34720	NF-YA4	16.0947	25.1013	108.379	0.649205	0.0490251	2.11025	0					nuclear factor Y, subunit A4	---	response to abscisic acid stimulus (GO:0009737) /// negative regulation of transcription, DNA-dependent (GO:0045892) /// response to gibberellin stimulus (GO:0009739) /// response to auxin stimulus (GO:0009733) /// response to salicylic acid stimulus (GO:0009751) /// flavonoid biosynthetic process (GO:0009813) /// regulation of timing of transition from vegetative to reproductive phase (GO:004851…	sequence-specific DNA binding transcription factor activity (GO:0003700)	CCAAT-binding factor complex (GO:0016602) /// nucleus (GO:0005634)	---
=+	transcription_factor	GRAS	GRAS[\s\-family]*transcription	AT5G48150	PAT1	16.8218	14.6579	72.4846	-0.190623	0.58205	2.306	0					GRAS family transcription factor	Member of GRAS gene family. Semi-dominant mutant has a reduced response to far-red light and appears to act early in the phytochrome A signaling pathway.	photomorphogenesis (GO:0009640)	sequence-specific DNA binding transcription factor activity (GO:0003700) /// signal transducer activity (GO:0004871)	cytoplasm (GO:0005737)	---
=+	transcription_factor	NAC	NAC[\s\-]*domain\s+containing\s+protein	AT5G22290	anac089	5.88183	8.48687	64.0386	0.536999	0.187597	2.91564	0					NAC domain containing protein 89	---	multicellular organismal development (GO:0007275) /// positive regulation of transcription, DNA-dependent (GO:0045893) /// negative regulation of flower development (GO:0009910)	protein binding (GO:0005515) /// sequence-specific DNA binding transcription factor activity (GO:0003700)	cellular_component (GO:0005575)	---
=+	transcription_factor	NAC	NAC[\s\-]*domain\s+containing\s+protein	AT5G18270	ANAC087	0.284865	0.633554	2.19596	1.16122	0.245786	1.79331	0.00458888					Arabidopsis NAC domain containing protein 87	---	multicellular organismal development (GO:0007275)	sequence-specific DNA binding transcription factor activity (GO:0003700)	nucleus (GO:0005634) /// cytoplasm (GO:0005737)	---
=+	transcription_factor	NAC	NAC[\s\-]*domain\s+containing\s+protein	AT1G56010	NAC1	11.1584	21.2095	60.4958	0.93462	0.0127217	1.51212	6.26326e-07					NAC domain containing protein 1	Encodes a transcription factor involved in shoot apical meristem formation and auxin-mediated lateral root formation. The gene is thought not to be involved in stress responses (NaCl, auxins, ethylene). NAC1 (NAC1)	multicellular organismal development (GO:0007275) /// auxin mediated signaling pathway (GO:0009734) /// lateral root development (GO:0048527) /// primary shoot apical meristem specification (GO:0010072)	sequence-specific DNA binding transcription factor activity (GO:0003700)	---	---
=+	transcription_factor	AP2	AP2.{1,20}transcription[al\s]*factor	AT2G39250	SNZ	43.7546	36.0282	75.914	-0.272276	0.373814	1.07524	9.78369e-05					Integrase-type DNA-binding superfamily protein	Encodes a AP2 domain transcription factor that can repress flowering. SNZ and its paralogous gene, SCHLAFMUTZE (SMZ), share a signature with partial complementarity to the miR172 microRNA, whose precursor is induced upon flowering.	multicellular organismal development (GO:0007275) /// regulation of transcription, DNA-dependent (GO:0006355)	DNA binding (GO:0003677) /// sequence-specific DNA binding transcription factor activity (GO:0003700)	nucleus (GO:0005634) /// nucleolus (GO:0005730)	---
=+	transcription_factor	ZF	zinc[\s\-]*finger\s*[super]*family	AT2G28710	AT2G28710	1.20813	1.35948	3.84425	0.178306	0.870872	1.49965	0.0450685					C2H2-type zinc finger family protein	---	regulation of transcription, DNA-dependent (GO:0006355)	nucleic acid binding (GO:0003676) /// sequence-specific DNA binding transcription factor activity (GO:0003700) /// zinc ion binding (GO:0008270)	---	---
=+	transcription_factor	ZF	zinc[\s\-]*finger\s*protein	AT3G21270	ADOF2	11.1701	6.64452	66.426	-0.741367	0.0573044	3.32151	0					DOF zinc finger protein 2	Encodes Dof zinc finger protein adof2.	cysteine biosynthetic process (GO:0019344) /// regulation of transcription, DNA-dependent (GO:0006355)	DNA binding (GO:0003677) /// sequence-specific DNA binding transcription factor activity (GO:0003700)	---	---
=+	transcription_factor	ZF	zinc[\s\-]*finger\s*protein	AT1G03790	SOM	0	0.605203	2.45241	1.79769e+308	0.00171698	2.01871	0.000973305					Zinc finger C-x8-C-x5-C-x3-H type family protein	Encodes SOMNUS (SOM), a nucleus-localized CCCH-type zinc finger protein. SOM negatively regulates light-dependent seed germination downstream of PIL5 (AT2G20180).	regulation of transcription, DNA-dependent (GO:0006355) /// negative regulation of seed germination (GO:0010187)	nucleic acid binding (GO:0003676) /// sequence-specific DNA binding transcription factor activity (GO:0003700)	nucleus (GO:0005634)	---
=+	transcription_factor	ZF	zinc[\s\-]*finger\s*protein	AT1G78600	LZF1	58.3119	55.7975	155.873	-0.0555578	0.871158	1.4821	3.25916e-08					light-regulated zinc finger protein 1	---	regulation of plant-type hypersensitive response (GO:0010363) /// chloroplast organization (GO:0009658) /// regulation of hydrogen peroxide metabolic process (GO:0010310) /// response to bacterium (GO:0009617) /// shade avoidance (GO:0009641) /// protein targeting to membrane (GO:0006612) /// regulation of transcription, DNA-dependent (GO:0006355) /// anthocyanin-containing compound biosynthetic …	protein binding (GO:0005515) /// sequence-specific DNA binding transcription factor activity (GO:0003700) /// zinc ion binding (GO:0008270)	nuclear speck (GO:0016607)	---
=+	transcription_factor	ZF	zinc[\s\-]*finger\s*protein	AT1G51700	ADOF1	15.4665	16.4824	45.3408	0.0998076	0.799899	1.45989	2.04654e-07					DOF zinc finger protein 1	Encodes dof zinc finger protein (adof1).	regulation of transcription, DNA-dependent (GO:0006355) /// response to chitin (GO:0010200)	DNA binding (GO:0003677) /// sequence-specific DNA binding transcription factor activity (GO:0003700)	cellular_component (GO:0005575)	---
=+	transcription_factor	ZF	zinc[\s\-]*finger\s*protein	AT5G10370	AT5G10370	1.94206	1.67087	3.65079	-0.208952	0.613327	1.12761	0.000582529					helicase domain-containing protein / IBR domain-containing protein / zinc finger protein-related	---	---	ATP binding (GO:0005524) /// nucleic acid binding (GO:0003676) /// helicase activity (GO:0004386)	---	---
=+	transcription_factor	ZF	zinc[\s\-]*finger\s*protein	AT2G47890	AT2G47890	36.3636	21.7313	44.3072	-0.73469	0.0094426	1.02777	0.000299801					B-box type zinc finger protein with CCT domain	---	regulation of transcription, DNA-dependent (GO:0006355) /// response to wounding (GO:0009611) /// coumarin biosynthetic process (GO:0009805) /// positive regulation of flavonoid biosynthetic process (GO:0009963)	sequence-specific DNA binding transcription factor activity (GO:0003700) /// zinc ion binding (GO:0008270)	---	---
=+	transcription_factor	ZF	zinc[\s\-]*finger\s*protein	AT4G01020	AT4G01020	1.87085	1.73108	3.47456	-0.103986	0.81357	1.00516	0.00256526					helicase domain-containing protein / IBR domain-containing protein / zinc finger protein-related	---	---	ATP binding (GO:0005524) /// nucleic acid binding (GO:0003676) /// helicase activity (GO:0004386)	---	---
=+	transcription_factor	ZF	B[\s\-]*box[\s\-]*zinc	AT1G06040	STO	209.38	170.146	432.176	-0.291313	0.35744	1.34484	2.97611e-06					B-box zinc finger family protein	Encodes salt tolerance protein (STO) which confers salt tolerance to yeast cells. Fully complements calcineurin deficient yeast but does not encode a phosphoprotein phosphatase. Sequence has similarities to CONSTANS. STO co-localizes with COP1 and plays a role in light signaling.	response to abscisic acid stimulus (GO:0009737) /// response to karrikin (GO:0080167) /// photomorphogenesis (GO:0009640) /// response to temperature stimulus (GO:0009266) /// glycolysis (GO:0006096) /// response to cadmium ion (GO:0046686) /// response to light stimulus (GO:0009416) /// Golgi organization (GO:0007030) /// hyperosmotic response (GO:0006972) /// water transport (GO:0006833) /// re…	protein binding (GO:0005515) /// DNA binding (GO:0003677) /// sequence-specific DNA binding transcription factor activity (GO:0003700) /// zinc ion binding (GO:0008270)	nucleus (GO:0005634)	---
=+	transcription_factor	ZF	zinc[\s\-]*finger\s*transcription	AT4G36240	GATA7	10.9359	6.25841	21.707	-0.797175	0.05906	1.79429	6.52357e-07					GATA transcription factor 7	Encodes a member of the GATA factor family of zinc finger transcription factors.	circadian rhythm (GO:0007623) /// response to light stimulus (GO:0009416)	sequence-specific DNA binding transcription factor activity (GO:0003700)	---	---
=+	transcription_factor	ZF	zinc[\s\-]*finger\s*transcription	AT4G34680	GATA3	5.7024	2.67682	8.09507	-1.08302	0.0629174	1.59652	0.00651539					GATA transcription factor 3	Encodes a member of the GATA factor family of zinc finger transcription factors.	circadian rhythm (GO:0007623)	sequence-specific DNA binding transcription factor activity (GO:0003700)	nucleus (GO:0005634) /// nucleolus (GO:0005730)	---
=+	transcription_factor	ZF	B[\s\-]*box.*transcription	AT3G21150	AT3G21150	0.472288	1.14155	3.03067	1.28129	0.215103	1.40864	0.043012					B-box 32	Encodes a protein with a B-box domain predicted to act as a transcription factor. Expression of the BBX32 gene is affected by monochromatic red light.	regulation of transcription, DNA-dependent (GO:0006355) /// response to chitin (GO:0010200) /// photomorphogenesis (GO:0009640) /// regulation of flower development (GO:0009909)	protein binding (GO:0005515) /// sequence-specific DNA binding transcription factor activity (GO:0003700) /// zinc ion binding (GO:0008270)	nucleus (GO:0005634) /// cytoplasm (GO:0005737)	---
=+	transcription_factor	WRKY	WRKY[\s\-]*DNA[\s\-]*binding[\s\-]*protein	AT5G13080	WRKY75	0	0.476565	1.92735	1.79769e+308	0.0283154	2.01587	0.0340941					WRKY DNA-binding protein 75	WRKY75 is one of several transcription factors induced during Pi deprivation. It is nuclear localized and regulated differentially during Pi starvation. RNAi mediated suppression of WRKY75 made the plants more susceptible to Pi stress as indicated by the higher accumulation of anthocyanin during Pi starvation.	response to ethylene stimulus (GO:0009723) /// cellular response to water deprivation (GO:0042631) /// regulation of transcription, DNA-dependent (GO:0006355) /// regulation of DNA-dependent transcription in response to stress (GO:0043620) /// regulation of response to nutrient levels (GO:0032107) /// cellular response to phosphate starvation (GO:0016036) /// galactolipid biosynthetic process (GO…	sequence-specific DNA binding transcription factor activity (GO:0003700)	nucleus (GO:0005634)	---
"=/-" TFs 22
=-	transcription_factor	AP2	AP2.{1,20}transcription[al\s]*factor	AT3G57600	AT3G57600	3.2596	2.73485	0.344288	-0.245202	0.699121	-2.98977	0.000175181					Integrase-type DNA-binding superfamily protein	encodes a member of the DREB subfamily A-2 of ERF/AP2 transcription factor family. The protein contains one AP2 domain. There are eight members in this subfamily including DREB2A AND DREB2B that are involved in response to drought.	specification of floral organ identity (GO:0010093) /// carpel development (GO:0048440) /// regulation of transcription, DNA-dependent (GO:0006355) /// meristem development (GO:0048507)	DNA binding (GO:0003677) /// sequence-specific DNA binding transcription factor activity (GO:0003700)	nucleus (GO:0005634)	---
=-	transcription_factor	AP2	AP2.{1,20}transcription[al\s]*factor	AT4G06746	AT4G06746	5.10165	3.42439	0.703209	-0.567086	0.421952	-2.28382	0.011965					related to AP2 9	encodes a member of the DREB subfamily A-5 of ERF/AP2 transcription factor family (RAP2.9). The protein contains one AP2 domain. There are 16 members in this subfamily including RAP2.1 and RAP2.10.	regulation of transcription, DNA-dependent (GO:0006355)	sequence-specific DNA binding transcription factor activity (GO:0003700)	nucleus (GO:0005634)	---
=-	transcription_factor	AP2	AP2.{1,20}transcription[al\s]*factor	AT1G74930	ORA47	2.39728	3.70024	1.27667	0.634251	0.319468	-1.53523	0.0176456					Integrase-type DNA-binding superfamily protein	encodes a member of the DREB subfamily A-5 of ERF/AP2 transcription factor family. The protein contains one AP2 domain. There are 15 members in this subfamily including RAP2.1, RAP2.9 and RAP2.10.	regulation of transcription, DNA-dependent (GO:0006355) /// response to wounding (GO:0009611) /// response to biotic stimulus (GO:0009607)	DNA binding (GO:0003677) /// sequence-specific DNA binding transcription factor activity (GO:0003700)	nucleus (GO:0005634)	---
=-	transcription_factor	bZIP	leucine[\s\-]*zip	AT5G65310	ATHB5	30.005	29.0335	6.63492	-0.0394531	0.910933	-2.12957	8.62527e-14					homeobox protein 5	Encodes a class I HDZip (homeodomain-leucine zipper) protein that is a positive regulator of ABA-responsiveness, mediating the inhibitory effect of ABA on growth during seedling establishment.	response to abscisic acid stimulus (GO:0009737) /// regulation of transcription, DNA-dependent (GO:0006355) /// positive regulation of transcription, DNA-dependent (GO:0045893) /// abscisic acid mediated signaling pathway (GO:0009738) /// regulation of abscisic acid mediated signaling pathway (GO:0009787)	sequence-specific DNA binding (GO:0043565) /// protein homodimerization activity (GO:0042803) /// sequence-specific DNA binding transcription factor activity (GO:0003700)	nucleus (GO:0005634)	---
=-	transcription_factor	bZIP	leucine[\s\-]*zip	AT1G06850	AtbZIP52	4.24391	2.36838	0.626149	-0.833461	0.0911879	-1.91932	0.0180175					basic leucine-zipper 52	---	---	DNA binding (GO:0003677) /// sequence-specific DNA binding transcription factor activity (GO:0003700)	---	---
=-	transcription_factor	bZIP	leucine[\s\-]*zip	AT5G60690	REV	3.69959	6.88832	2.08722	0.904819	0.022075	-1.72257	0.000129911					Homeobox-leucine zipper family protein / lipid-binding START domain-containing protein	REVOLUTA regulates meristem initiation at lateral positions. a member of a small homeodomain-leucine zipper family. Has overlapping functions with PHAVOLUTA and PHABULOSA.	cell growth (GO:0016049) /// cell differentiation (GO:0030154) /// xylem and phloem pattern formation (GO:0010051) /// primary shoot apical meristem specification (GO:0010072) /// cell wall organization (GO:0071555) /// determination of bilateral symmetry (GO:0009855) /// root hair cell differentiation (GO:0048765) /// negative regulation of biological process (GO:0048519) /// regulation of cell …	lipid binding (GO:0008289) /// DNA binding (GO:0003677) /// sequence-specific DNA binding transcription factor activity (GO:0003700)	nucleus (GO:0005634)	---
=-	transcription_factor	bZIP	leucine[\s\-]*zip	AT1G58110	AT1G58110	12.0295	10.6934	4.95951	-0.161822	0.656141	-1.10845	0.00119244					Basic-leucine zipper (bZIP) transcription factor family protein	---	regulation of transcription, DNA-dependent (GO:0006355) /// calcium-mediated signaling (GO:0019722) /// protein glycosylation (GO:0006486) /// response to mechanical stimulus (GO:0009612)	DNA binding (GO:0003677) /// sequence-specific DNA binding transcription factor activity (GO:0003700)	---	---
=-	transcription_factor	homeo_zip	homeodomain.{0,30}zip	AT5G65310	ATHB5	30.005	29.0335	6.63492	-0.0394531	0.910933	-2.12957	8.62527e-14					homeobox protein 5	Encodes a class I HDZip (homeodomain-leucine zipper) protein that is a positive regulator of ABA-responsiveness, mediating the inhibitory effect of ABA on growth during seedling establishment.	response to abscisic acid stimulus (GO:0009737) /// regulation of transcription, DNA-dependent (GO:0006355) /// positive regulation of transcription, DNA-dependent (GO:0045893) /// abscisic acid mediated signaling pathway (GO:0009738) /// regulation of abscisic acid mediated signaling pathway (GO:0009787)	sequence-specific DNA binding (GO:0043565) /// protein homodimerization activity (GO:0042803) /// sequence-specific DNA binding transcription factor activity (GO:0003700)	nucleus (GO:0005634)	---
=-	transcription_factor	homeo_zip	homeodomain.{0,30}zip	AT5G60690	REV	3.69959	6.88832	2.08722	0.904819	0.022075	-1.72257	0.000129911					Homeobox-leucine zipper family protein / lipid-binding START domain-containing protein	REVOLUTA regulates meristem initiation at lateral positions. a member of a small homeodomain-leucine zipper family. Has overlapping functions with PHAVOLUTA and PHABULOSA.	cell growth (GO:0016049) /// cell differentiation (GO:0030154) /// xylem and phloem pattern formation (GO:0010051) /// primary shoot apical meristem specification (GO:0010072) /// cell wall organization (GO:0071555) /// determination of bilateral symmetry (GO:0009855) /// root hair cell differentiation (GO:0048765) /// negative regulation of biological process (GO:0048519) /// regulation of cell …	lipid binding (GO:0008289) /// DNA binding (GO:0003677) /// sequence-specific DNA binding transcription factor activity (GO:0003700)	nucleus (GO:0005634)	---
=-	transcription_factor	homeo_zip	Homeodomain[\s\-like]*[superfamily]*\s*protein	AT5G16560	KAN	7.73007	10.8434	2.75498	0.496301	0.327742	-1.97671	0.0264385					Homeodomain-like superfamily protein	Encodes a KANADI protein (KAN) that regulates organ polarity in Arabidopsis. KAN is required for abaxial identity in both leaves and carpels, and encodes a nuclear-localized protein in the GARP family of putative transcription factors. Together with KAN2, this gene appears to be involved in the development of the carpel and the outer integument of the ovule.Along with KAN2 and KAN4, KAN1 appears …	organ morphogenesis (GO:0009887) /// ovule development (GO:0048481) /// xylem and phloem pattern formation (GO:0010051) /// radial pattern formation (GO:0009956) /// carpel development (GO:0048440) /// abaxial cell fate specification (GO:0010158) /// adaxial/abaxial axis specification (GO:0009943) /// polarity specification of adaxial/abaxial axis (GO:0009944)	protein binding (GO:0005515) /// sequence-specific DNA binding transcription factor activity (GO:0003700)	nucleus (GO:0005634)	---
=-	transcription_factor	MYB	MYB[\s\-]*domain\s+[containing]*\s*protein	AT5G07690	MYB29	10.495	15.1574	2.87412	0.538362	0.099246	-2.39883	1.21616e-11					myb domain protein 29	Encodes a putative transcription factor (MYB29).	response to gibberellin stimulus (GO:0009739) /// response to wounding (GO:0009611) /// response to salicylic acid stimulus (GO:0009751) /// regulation of glucosinolate biosynthetic process (GO:0010439) /// cellular response to sulfur starvation (GO:0010438) /// regulation of transcription, DNA-dependent (GO:0006355) /// defense response to fungus (GO:0050832) /// response to jasmonic acid stimul…	DNA binding (GO:0003677) /// sequence-specific DNA binding transcription factor activity (GO:0003700)	---	---
=-	transcription_factor	MYB	MYB[\s\-]*domain\s+[containing]*\s*protein	AT2G37630	ATPHAN	9.56518	11.1234	2.71164	0.225763	0.550165	-2.03636	5.50525e-08					myb-like HTH transcriptional regulator family protein	Encodes a MYB-domain protein involved in specification of the leaf proximodistal axis. Mutation results in lobed and dissected leaves with a characteristic asymmetry. Homologous to the Antirrhinum PHANTASTICA (PHAN) and maize ROUGH SHEATH2 (RS2) genes Asymmetric placement of auxin response at the distal leaf tip precedes visible asymmetric leaf growth. Acts alongside AXR1 to exclude BP expression…	defense response to bacterium (GO:0042742) /// response to gibberellin stimulus (GO:0009739) /// response to salicylic acid stimulus (GO:0009751) /// response to auxin stimulus (GO:0009733) /// response to cadmium ion (GO:0046686) /// defense response to fungus (GO:0050832) /// polarity specification of adaxial/abaxial axis (GO:0009944) /// negative regulation of transcription, DNA-dependent (GO:…	protein binding (GO:0005515) /// protein homodimerization activity (GO:0042803) /// DNA binding (GO:0003677) /// sequence-specific DNA binding transcription factor activity (GO:0003700)	condensed chromosome (GO:0000793) /// nucleus (GO:0005634) /// nucleolus (GO:0005730)	---
=-	transcription_factor	MYB	MYB[\s\-]*domain\s+[containing]*\s*protein	AT2G02820	MYB88	2.85444	3.02285	0.906576	0.0907341	0.875517	-1.73741	0.00261608					myb domain protein 88	Encodes a putative transcription factor (MYB88), involved in stomata development, double loss of MYB88 and FLP (MYB124) activity results in a failure of guard mother cells (GMCs) to adopt the guard cell fate, thus they continue to divide resulting in abnormal stomata consisting of clusters of numerous guard cell-like cells. This phenotype is enhanced in double mutants over the single mutant flp p…	regulation of transcription, DNA-dependent (GO:0006355) /// guard cell differentiation (GO:0010052)	DNA binding (GO:0003677) /// sequence-specific DNA binding transcription factor activity (GO:0003700)	---	---
=-	transcription_factor	MYB	MYB[\s\-]*domain\s+[containing]*\s*protein	AT4G38620	ATMYB4	7.0782	11.565	4.89887	0.716338	0.0521151	-1.23924	0.000819811					myb domain protein 4	Encodes a R2R3 MYB protein which is involved in the response to UV-B. It functions as a repressor of target gene expression. One of its target genes encodes cinnamate 4-hydroxylase; mutants accumulate sinapate esters in their leaves. MYB4 binds to its own promoter and represses its own expression. Nuclear localization of MYB4 depends on the action of the beta importin SAD2.	oligopeptide transport (GO:0006857) /// negative regulation of transcription, DNA-dependent (GO:0045892) /// response to wounding (GO:0009611) /// phenylpropanoid metabolic process (GO:0009698) /// response to UV-B (GO:0010224) /// response to salicylic acid stimulus (GO:0009751) /// cellular modified amino acid biosynthetic process (GO:0042398) /// regulation of phenylpropanoid metabolic process…	DNA binding (GO:0003677) /// sequence-specific DNA binding transcription factor activity (GO:0003700)	---	---
=-	transcription_factor	GRAS	GRAS[\s\-family]*transcription	AT5G41920	AT5G41920	10.0346	13.8541	4.81865	0.473366	0.162308	-1.52361	5.80706e-06					GRAS family transcription factor	---	regulation of transcription, DNA-dependent (GO:0006355)	sequence-specific DNA binding transcription factor activity (GO:0003700)	cellular_component (GO:0005575)	---
=-	transcription_factor	GRAS	GRAS[\s\-family]*transcription	AT3G46600	AT3G46600	13.0733	14.3771	7.06221	0.145179	0.699121	-1.02558	0.00191509					GRAS family transcription factor	---	regulation of transcription, DNA-dependent (GO:0006355) /// response to chitin (GO:0010200) /// respiratory burst involved in defense response (GO:0002679) /// intracellular signal transduction (GO:0035556)	sequence-specific DNA binding transcription factor activity (GO:0003700)	---	---
=-	transcription_factor	ZF	zinc[\s\-]*finger\s*protein	AT1G49130	AT1G49130	17.7799	27.739	4.12789	0.6497	0.108474	-2.74844	2.13183e-12					B-box type zinc finger protein with CCT domain	---	regulation of transcription, DNA-dependent (GO:0006355)	sequence-specific DNA binding transcription factor activity (GO:0003700) /// zinc ion binding (GO:0008270)	---	---
=-	transcription_factor	ZF	zinc[\s\-]*finger\s*protein	AT5G43170	AT5G43170	0.64409	2.80438	0.612661	2.13038	0.112262	-2.19452	0.0433334					zinc-finger protein 3	Encodes zinc finger protein. mRNA levels are elevated in response to high salinity and low temperature. The protein is localized to the nucleus and acts as a transcriptional repressor.	hyperosmotic salinity response (GO:0042538) /// negative regulation of transcription, DNA-dependent (GO:0045892) /// response to chitin (GO:0010200) /// response to cold (GO:0009409)	sequence-specific DNA binding (GO:0043565) /// protein binding (GO:0005515) /// nucleic acid binding (GO:0003676) /// DNA binding (GO:0003677) /// sequence-specific DNA binding transcription factor activity (GO:0003700) /// zinc ion binding (GO:0008270)	nucleus (GO:0005634)	---
=-	transcription_factor	ZF	zinc[\s\-]*finger\s*protein	AT3G02830	ZFN1	45.1086	32.561	14.6775	-0.462225	0.107322	-1.14954	4.6164e-05					zinc finger protein 1	Encodes a zinc finger protein.	negative regulation of translation (GO:0017148)	phytochrome binding (GO:0010313) /// nucleic acid binding (GO:0003676) /// mRNA 5'-UTR binding (GO:0048027) /// DNA binding (GO:0003677) /// nuclease activity (GO:0004518)	cytosol (GO:0005829)	---
=-	transcription_factor	ZF	zinc[\s\-]*finger\s*transcription	AT3G16870	GATA17	7.94144	5.94227	1.05603	-0.410353	0.418635	-2.49236	8.11828e-05					GATA transcription factor 17	Encodes a member of the GATA factor family of zinc finger transcription factors.	oligopeptide transport (GO:0006857) /// toxin catabolic process (GO:0009407)	sequence-specific DNA binding transcription factor activity (GO:0003700)	---	---
=-	transcription_factor	HSF	heat\sstress\stranscription	AT5G03720	AT5G03720	2.97822	5.20786	0.959092	0.81427	0.0834154	-2.44095	5.85547e-06					heat shock transcription factor A3	Member of Heat Stress Transcription Factor (Hsf) family. Expression is regulated by DREB2A and in turn HSFA3 regulates the expression of hsps Hsp18.1-CI and Hsp26.5-MII35S. Involved in establishing thermotolerence.	regulation of transcription, DNA-dependent (GO:0006355) /// response to chitin (GO:0010200) /// response to heat (GO:0009408)	DNA binding (GO:0003677) /// sequence-specific DNA binding transcription factor activity (GO:0003700)	nucleus (GO:0005634)	---
=-	transcription_factor	WRKY	WRKY[\s\-]*DNA[\s\-]*binding[\s\-]*protein	AT2G46400	AT2G46400	4.43139	3.12043	1.28704	-0.497982	0.330852	-1.27769	0.0353494					WRKY DNA-binding protein 46	member of WRKY Transcription Factor; Group III	regulation of transcription, DNA-dependent (GO:0006355) /// systemic acquired resistance (GO:0009627) /// response to chitin (GO:0010200) /// salicylic acid biosynthetic process (GO:0009697)	sequence-specific DNA binding transcription factor activity (GO:0003700)	nucleolus (GO:0005730)	---
