# Supplementary material for: Four distinct types of dehydration stress memory genes in Arabidopsis thaliana
Source: BMC Plant Biol. 2013 Dec 30;13:229. doi: 10.1186/1471-2229-13-229 (PMC3879431; doi:10.1186/1471-2229-13-229)
Supplement: Additional file 6: Table S6 — Memory and non-memory genes encoding TFs. [file 1471-2229-13-229-S6.xls]

## Sheet: output.xls.finetune_cats
Suppl. Table 4_distribution by GO
"+/+"
	GO Cellular Component			gene		water	S1	S3	S1_water log2(fold_change)
										S1_water q_value
++	metabolic	prot_synth	ribosom	AT3G14595	AT3G14595	47.0862	147.927	401.631	1.65954	1.05829e-09	1.44099	1.10731e-07					Ribosomal protein L18ae family	---	biological_process (GO:0008150)	molecular_function (GO:0003674)	---	---
12 chloro
++	chloroplast	chloro	chloroplast organization (GO:0009658)	AT5G58650	PSY1	11.6997	75.6044	225.76	2.70003	1.82113e-05	1.57825	2.46409e-05					plant peptide containing sulfated tyrosine 1	Encodes PSY1, an18-aa tyrosine-sulfated glycopeptide that promotes cellular proliferation and expansion. PSY1 is widely expressed in various tissues, including shoot apical meristem, and is highly up-regulated by wounding. Perception of PSY1 depends on At1g72300, a leucine-rich repeat receptor kinase (LRR-RK).	chloroplast organization (GO:0009658) /// regulation of cell proliferation (GO:0042127)	molecular_function (GO:0003674)	---	---
++	chloroplast	chloro	chloroplast (GO:0009507)	AT5G24120	SIGE	6.81237	21.3426	132.807	1.65554	6.08511e-08	2.63752	0					sigma factor E	Encodes a specialized sigma factor that functions in regulation of plastid genes and is responsible for the light-dependent transcription at the psbD LRP. Activation of SIG5 is dependent upon blue light and mediated by cryptochromes.	chloroplast organization (GO:0009658) /// cellular response to blue light (GO:0071483) /// regulation of transcription, DNA-dependent (GO:0006355) /// photosystem II assembly (GO:0010207) /// response to red light (GO:0010114) /// myo-inositol hexakisphosphate biosynthetic process (GO:0010264) /// positive regulation of transcription, DNA-dependent (GO:0045893) /// regulation of RNA biosynthetic …	DNA-directed RNA polymerase activity (GO:0003899) /// sigma factor activity (GO:0016987) /// plastid sigma factor activity (GO:0001053) /// DNA binding (GO:0003677) /// sequence-specific DNA binding transcription factor activity (GO:0003700)	chloroplast (GO:0009507) /// mitochondrion (GO:0005739)	---
++	chloroplast	chloro	chloroplast (GO:0009507)	AT4G15530	PPDK	9.33237	32.9345	181.882	1.82732	9.24748e-08	2.46533	1.03729e-14					pyruvate orthophosphate dikinase	The product of this long transcript was shown to be targeted to the chloroplast, whereas the shorter transcript (no targeting sequence) accumulates in the cytosol. They were also found in slightly different tissues.	phosphorylation (GO:0016310)	kinase activity (GO:0016301) /// pyruvate, phosphate dikinase activity (GO:0050242)	chloroplast (GO:0009507) /// nucleus (GO:0005634) /// cytosol (GO:0005829)	2.7.9.1, glutamine biosynthesis III (pyruvate,orthophosphate dikinase)
++	chloroplast	chloro	chloroplast (GO:0009507)	AT1G10070	ATBCAT-2	0.58912	23.9218	84.3467	5.35165	0.00155946	1.81801	0.0018097					branched-chain amino acid transaminase 2	Encodes a chloroplast branched-chain amino acid aminotransferase. Complements the yeast leu/iso-leu/val auxotrophy mutant.	response to sucrose stimulus (GO:0009744) /// response to fructose stimulus (GO:0009750) /// toxin catabolic process (GO:0009407)	branched-chain-amino-acid transaminase activity (GO:0004084) /// catalytic activity (GO:0003824)	chloroplast (GO:0009507)	2.6.1.42, isoleucine biosynthesis I (from threonine) (branched-chain amino acid aminotransferase||branched-chain amino acid aminotransferase||branched-chain amino acid aminotransferase) /// 2.6.1.42, leucine biosynthesis (branched-chain amino acid aminotransferase||branched-chain amino acid aminotransferase||branched-chain amino acid aminotransferase) /// 2.6.1.42, valine biosynthesis (branched-c…
++	chloroplast	chloro	chloroplast (GO:0009507)	AT4G35770	SEN1	32.386	279.926	858.781	3.11963	0	1.61725	1.06012e-07					Rhodanese/Cell cycle control phosphatase superfamily protein	Senescence-associated gene that is strongly induced by phosphate starvation. Transcripts are differentially regulated at the level of mRNA stability at different times of day. mRNAs are targets of the mRNA degradation pathway mediated by the downstream (DST) instability determinant.	response to light stimulus (GO:0009416) /// response to wounding (GO:0009611) /// response to fructose stimulus (GO:0009750) /// response to sucrose stimulus (GO:0009744) /// response to jasmonic acid stimulus (GO:0009753) /// aging (GO:0007568) /// response to oxidative stress (GO:0006979)	molecular_function (GO:0003674)	chloroplast (GO:0009507)	---
++	chloroplast	chloro	chloroplast (GO:0009507)	AT4G03320	tic20-IV	0.507442	7.45573	21.4053	3.88507	5.29464e-08	1.52155	2.17516e-06					translocon at the inner envelope membrane of chloroplasts 20-IV	---	protein import into chloroplast stroma (GO:0045037) /// response to cyclopentenone (GO:0010583) /// toxin catabolic process (GO:0009407)	---	chloroplast (GO:0009507) /// mitochondrion (GO:0005739)	---
++	chloroplast	chloro	chloroplast (GO:0009507)	AT2G39800	P5CS1	86.8441	753.963	2066.65	3.12603	0	1.45473	0.00429102					delta1-pyrroline-5-carboxylate synthase 1	encodes a delta1-pyrroline-5-carboxylate synthase that catalyzes the rate-limiting enzyme in the biosynthesis of proline. Gene is expressed in reproductive organs and tissues under non-stress conditions but in the whole plant under water-limiting condition. Expression is also induced by abscisic acid and salt stress in a light-dependent manner. P5CS1 appears to be involved in salt stress response…	response to abscisic acid stimulus (GO:0009737) /// hyperosmotic salinity response (GO:0042538) /// response to desiccation (GO:0009269) /// proline biosynthetic process (GO:0006561) /// response to water deprivation (GO:0009414) /// root development (GO:0048364) /// response to salt stress (GO:0009651) /// response to oxidative stress (GO:0006979)	delta1-pyrroline-5-carboxylate synthetase activity (GO:0017084)	chloroplast (GO:0009507) /// cytoplasm (GO:0005737)	1.2.1.41, citrulline biosynthesis (&delta;1-pyrroline-5-carboxylate synthetase||glutamate-5-semialdehyde dehydrogenase||gamma-glutamyl kinase) /// 2.7.2.11, citrulline biosynthesis (&delta;1-pyrroline-5-carboxylate synthetase||glutamate-5-semialdehyde dehydrogenase||gamma-glutamyl kinase) /// PROLINE-MULTI, proline biosynthesis III (&delta;1-pyrroline-5-carboxylate synthetase||glutamate-5-semiald…
++	chloroplast	chloro	chloroplast (GO:0009507)	AT1G17745	PGDH	4.8189	103.215	223.047	4.42884	0	1.11169	0.000384999					D-3-phosphoglycerate dehydrogenase	encodes a 3-Phosphoglycerate dehydrogenase	regulation of plant-type hypersensitive response (GO:0010363) /// tryptophan catabolic process (GO:0006569) /// defense response to bacterium (GO:0042742) /// L-serine biosynthetic process (GO:0006564) /// protein targeting to membrane (GO:0006612) /// positive regulation of flavonoid biosynthetic process (GO:0009963) /// indoleacetic acid biosynthetic process (GO:0009684)	protein binding (GO:0005515) /// phosphoglycerate dehydrogenase activity (GO:0004617)	chloroplast (GO:0009507) /// nucleus (GO:0005634) /// cytosol (GO:0005829)	1.1.1.95, serine biosynthesis (phosphoglycerate dehydrogenase)
++	chloroplast	chloro	chloroplast (GO:0009507)	AT1G06570	PDS1	11.5234	116.548	239.171	3.34632	0	1.03712	0.000519007					phytoene desaturation 1	Mutation of the PDS1 locus disrupts the activity of p-hydroxyphenylpyruvate dioxygenase (HPPDase), the first committed step in the synthesis of both plastoquinone and tocopherols in plants.	vitamin E biosynthetic process (GO:0010189) /// carotenoid biosynthetic process (GO:0016117) /// plastoquinone biosynthetic process (GO:0010236)	identical protein binding (GO:0042802) /// 4-hydroxyphenylpyruvate dioxygenase activity (GO:0003868)	chloroplast (GO:0009507) /// cytosol (GO:0005829) /// mitochondrion (GO:0005739)	1.13.11.27, vitamin E biosynthesis (4-hydroxyphenylpyruvate dioxygenase) /// 1.13.11.27, plastoquinone-<i>9</i> biosynthesis (4-hydroxyphenylpyruvate dioxygenase) /// 1.13.11.27, tyrosine degradation I (4-hydroxyphenylpyruvate dioxygenase)
++	chloroplast	chloro	chloroplast (GO:0009507)	AT3G55610	P5CS2	42.6968	142.193	285.78	1.74368	1.2119e-09	1.00705	0.00347866					delta 1-pyrroline-5-carboxylate synthase 2	encodes delta 1-pyrroline-5-carboxylate synthetase B. Gene expression is induced by dehydration, high salt and ABA. Knock-out mutations in P5CS2 are embryo-lethal. P5CS2 appears to be present in different cells and/or different subcellular locations from P5CS1 in a tissue-dependent manner.	response to abscisic acid stimulus (GO:0009737) /// hyperosmotic salinity response (GO:0042538) /// proline biosynthetic process (GO:0006561) /// embryo development ending in seed dormancy (GO:0009793)	---	chloroplast (GO:0009507) /// cytoplasm (GO:0005737)	1.2.1.41, citrulline biosynthesis (&delta;1-pyrroline-5-carboxylate synthetase||glutamate 5-kinase||glutamate-5-semialdehyde dehydrogenase) /// 2.7.2.11, citrulline biosynthesis (&delta;1-pyrroline-5-carboxylate synthetase||glutamate 5-kinase||glutamate-5-semialdehyde dehydrogenase) /// PROLINE-MULTI, proline biosynthesis III (&delta;1-pyrroline-5-carboxylate synthetase||glutamate 5-kinase||gluta…
++	chloroplast	chloro	chloroplast thylakoid lumen (GO:0009543)	AT3G57680	AT3G57680	2.03117	7.88794	39.9761	1.96537	9.10387e-06	2.34142	0					Peptidase S41 family protein	---	chlorophyll catabolic process (GO:0015996) /// intracellular signal transduction (GO:0035556)	---	chloroplast thylakoid lumen (GO:0009543)	---
++	chloroplast	chloro	chloroplast stroma (GO:0009570)	AT1G80920	J8	173.868	1211.13	2731.82	2.80831	0	1.17351	0.00231946					Chaperone DnaJ-domain superfamily protein	A nuclear encoded soluble protein found in the chloroplast stroma.	response to light stimulus (GO:0009416) /// response to stress (GO:0006950) /// protein folding (GO:0006457)	---	nucleus (GO:0005634) /// chloroplast stroma (GO:0009570)	---
++	chloroplast	chloro	photosynthesis (GO:0015979)	AT1G61800	GPT2	1.05394	2.43817	29.243	1.21803	0.0445841	3.58422	0					glucose-6-phosphate/phosphate translocator 2	glucose6-Phosphate/phosphate transporter 2	response to glucose stimulus (GO:0009749) /// response to karrikin (GO:0080167) /// photosynthetic acclimation (GO:0009643) /// regulation of photosynthesis (GO:0010109) /// glucose-6-phosphate transport (GO:0015760) /// photosynthesis (GO:0015979) /// triose phosphate transmembrane transport (GO:0035436) /// response to nematode (GO:0009624) /// phosphoenolpyruvate transport (GO:0015714) /// res…	inorganic phosphate transmembrane transporter activity (GO:0005315) /// phosphoglycerate transmembrane transporter activity (GO:0015120) /// antiporter activity (GO:0015297) /// triose-phosphate transmembrane transporter activity (GO:0071917) /// glucose-6-phosphate transmembrane transporter activity (GO:0015152)	---	---
30 membrane-bound
++	membrane	bound	membrane[\s-]?bound[\s-]?protein	AT2G47770	ATTSPO	0.0651452	368.447	969.114	12.4735	4.02364e-15	1.39521	1.61075e-05					TSPO(outer membrane tryptophan-rich sensory protein)-related	Encodes a membrane-bound protein designated AtTSPO (Arabidopsis thaliana TSPO-related). AtTSPO is related to the bacterial outer membrane tryptophan-rich sensory protein (TspO) and the mammalian mitochondrial 18 kDa Translocator Protein (18 kDa TSPO), members of the TspO/MBR domain-containing membrane proteins. Mainly detected in dry seeds, but can be induced in vegetative tissues by osmotic or s…	response to osmotic stress (GO:0006970) /// response to abscisic acid stimulus (GO:0009737) /// porphyrin-containing compound metabolic process (GO:0006778) /// response to salt stress (GO:0009651)	heme binding (GO:0020037)	Golgi stack (GO:0005795) /// Golgi apparatus (GO:0005794) /// membrane (GO:0016020) /// endoplasmic reticulum (GO:0005783)	---
++	membrane	bound	plasma membrane (GO:0005886)	AT3G16770	RAP2.3	23.1702	112.509	473.043	2.28773	0	2.07193	8.62527e-14					ethylene-responsive element binding protein	Encodes a member of the ERF (ethylene response factor) subfamily B-2 of the plant specific ERF/AP2 transcription factor family (RAP2.3). The protein contains one AP2 domain. There are 5 members in this subfamily including RAP2.2 AND RAP2.12.It is localized to the nucleus and acts as a transcriptional activator through the GCC-box. It has been identified as a suppressor of Bax-induced cell death b…	response to stress (GO:0006950) /// cell death (GO:0008219) /// response to ethylene stimulus (GO:0009723) /// response to other organism (GO:0051707) /// positive regulation of transcription, DNA-dependent (GO:0045893) /// response to cytokinin stimulus (GO:0009735) /// ethylene mediated signaling pathway (GO:0009873) /// response to jasmonic acid stimulus (GO:0009753)	protein binding (GO:0005515) /// DNA binding (GO:0003677) /// sequence-specific DNA binding transcription factor activity (GO:0003700)	nucleus (GO:0005634) /// cytoplasm (GO:0005737) /// plasma membrane (GO:0005886)	---
++	membrane	bound	plasma membrane (GO:0005886)	AT2G38530	LTP2	8.90638	274.055	975.285	4.95151	0	1.83136	1.24633e-10					lipid transfer protein 2	Involved in lipid transfer between membranes. Belongs to a family of Lipid transfer proteins. Sequence similarity to other plant/Arabidopsis LPT genes but highest similarity to LPT1. Stress and pathogen-inducible motifs found in the upstream region. Expressed in flower, leaves and siliques but absent in roots. Predicted to be a member of PR-14 pathogenesis-related protein family with the followin…	programmed cell death (GO:0012501) /// response to water deprivation (GO:0009414) /// phospholipid transfer to membrane (GO:0006649)	---	endosome (GO:0005768) /// Golgi apparatus (GO:0005794) /// plasma membrane (GO:0005886) /// trans-Golgi network (GO:0005802)	---
++	membrane	bound	plasma membrane (GO:0005886)	AT2G19810	AT2G19810	11.191	83.6083	267.464	2.90934	0	1.67763	2.79267e-09					CCCH-type zinc finger family protein	---	chlorophyll catabolic process (GO:0015996) /// regulation of transcription, DNA-dependent (GO:0006355) /// phosphatidylinositol biosynthetic process (GO:0006661) /// response to oxidative stress (GO:0006979)	nucleic acid binding (GO:0003676) /// sequence-specific DNA binding transcription factor activity (GO:0003700)	plasma membrane (GO:0005886)	---
++	membrane	bound	plasma membrane (GO:0005886)	AT3G16920	CTL2	2.45015	6.41285	16.867	1.39613	0.00381047	1.39517	3.75936e-05					chitinase-like protein 2	Encodes a chitinase-like protein expressed predominantly in stems. Mutants accumulate ligning in etiolated hypocotyls.	lignin biosynthetic process (GO:0009809) /// protein desumoylation (GO:0016926) /// hydrogen peroxide biosynthetic process (GO:0050665) /// vegetative to reproductive phase transition of meristem (GO:0010228) /// glucuronoxylan metabolic process (GO:0010413) /// xylan biosynthetic process (GO:0045492)	chitinase activity (GO:0004568)	plasma membrane (GO:0005886)	---
++	membrane	bound	plasma membrane (GO:0005886)	AT3G09770	AT3G09770	15.1495	45.6101	102.777	1.59811	4.78247e-09	1.1721	1.92982e-05					RING/U-box superfamily protein	---	amino acid homeostasis (GO:0080144)	ubiquitin-protein ligase activity (GO:0004842) /// zinc ion binding (GO:0008270)	plasma membrane (GO:0005886)	---
++	membrane	bound	plasma membrane (GO:0005886)	AT3G03270	AT3G03270	5.83423	18.1364	36.7796	1.64431	0.00026227	1.02002	0.00282893					Adenine nucleotide alpha hydrolases-like superfamily protein	---	response to molecule of fungal origin (GO:0002238) /// response to stress (GO:0006950)	---	plasma membrane (GO:0005886)	---
++	membrane	bound	plasma membrane (GO:0005886)	AT4G22270	MRB1	0.757193	8.36522	16.9571	3.4737	2.01104e-06	1.01942	0.00215478					Protein of unknown function (DUF3537)	Encodes a plasma membrane protein involved in the positive regulation of organ size development. Overexpression results in organ size enlargement.	regulation of cell division (GO:0051302) /// organ growth (GO:0035265)	molecular_function (GO:0003674)	plasma membrane (GO:0005886)	---
++	membrane	bound	plasma membrane (GO:0005886)	AT3G59700	ATHLECRK	0.477806	2.948	5.9047	2.63327	3.08514e-05	1.00213	0.00908482					lectin-receptor kinase	member of Receptor kinase-like protein family	regulation of stomatal closure (GO:0090333) /// N-terminal protein myristoylation (GO:0006499) /// amino acid transport (GO:0006865) /// negative regulation of defense response to bacterium (GO:1900425) /// endoplasmic reticulum unfolded protein response (GO:0030968)	kinase activity (GO:0016301)	plasma membrane (GO:0005886)	---
++	membrane	bound	endoplasmic reticulum (GO:0005783)	AT4G37370	AT4G37370	1.29423	5.14888	21.8945	2.0002	7.49654e-05	2.08824	9.57754e-12					cytochrome P450, family 81, subfamily D, polypeptide 8	member of CYP81D	response to ethylene stimulus (GO:0009723) /// heat acclimation (GO:0010286) /// response to karrikin (GO:0080167)	oxygen binding (GO:0019825)	endoplasmic reticulum (GO:0005783)	---
++	membrane	bound	endoplasmic reticulum (GO:0005783)	AT3G21550	DMP2	4.20274	10.9683	32.9364	1.39196	0.00321543	1.58635	1.04295e-06					DUF679 domain membrane protein 2	---	biological_process (GO:0008150)	molecular_function (GO:0003674)	plant-type vacuole membrane (GO:0009705) /// endoplasmic reticulum (GO:0005783)	---
++	membrane	bound	endoplasmic reticulum (GO:0005783)	AT4G37430	CYP91A2	0.937033	3.22448	7.56122	1.79093	0.0192894	1.22955	0.0333946					cytochrome P450, family 91, subfamily A, polypeptide 2	Encodes a member of the CYP81F cytochrome P450 monooxygenase subfamily.	indole glucosinolate metabolic process (GO:0042343)	oxygen binding (GO:0019825) /// monooxygenase activity (GO:0004497)	endoplasmic reticulum (GO:0005783)	RXN-2162, glucosinolate biosynthesis from tryptophan (CYP81F1 monooxygenase) /// RXN-2162, indole glucosinolate breakdown (active in intact plant cell) (CYP81F1 monooxygenase)
++	membrane	bound	endoplasmic reticulum (GO:0005783)	AT5G37300	WSD1	0.847148	12.6337	29.2283	3.90655	1.15627e-13	1.21009	1.97805e-05					O-acyltransferase (WSD1-like) family protein	Encodes a bifunctional enzyme, wax ester synthase (WS) and diacylglycerol acyltransferase (DGAT). In vitro assay indicated a ratio of 10.9 between its WS and DGAT activities. Both mutant and in vivo expression/analysis in yeast studies indicated a role in wax biosynthesis.	wax biosynthetic process (GO:0010025) /// ovule development (GO:0048481)	diacylglycerol O-acyltransferase activity (GO:0004144) /// long-chain-alcohol O-fatty-acyltransferase activity (GO:0047196)	endoplasmic reticulum (GO:0005783)	2.3.1.75, cuticular wax biosynthesis (diacylglycerol O-acyltransferase||diacylglycerol O-acyltransferase||wax ester synthase) /// 2.3.1.20, triacylglycerol biosynthesis (diacylglycerol O-acyltransferase||diacylglycerol O-acyltransferase||wax ester synthase)
++	membrane	bound	endoplasmic reticulum (GO:0005783)	AT2G44080	ARL	2.00515	7.81734	16.3581	1.971	0.00040371	1.06526	0.00511591					ARGOS-like	Encodes ARL, a gene similar to ARGOS involved in cell expansion-dependent organ growth. Upregulated by brassinosteroid. Acts downstream of BRI1.	cell growth (GO:0016049) /// response to brassinosteroid stimulus (GO:0009741) /// brassinosteroid mediated signaling pathway (GO:0009742) /// organ growth (GO:0035265)	molecular_function (GO:0003674)	intracellular (GO:0005622) /// endoplasmic reticulum (GO:0005783)	---
++	membrane	bound	membrane (GO:0016020)	AT4G28040	AT4G28040	0.700343	5.15928	111.33	2.88907	0.0151364	4.43153	0					nodulin MtN21 /EamA-like transporter family protein	---	---	---	membrane (GO:0016020)	---
++	membrane	bound	membrane (GO:0016020)	AT3G20660	AtOCT4	0.40869	3.56391	27.5865	3.13241	3.62126e-06	2.95243	0					organic cation/carnitine transporter4	---	para-aminobenzoic acid metabolic process (GO:0046482) /// fatty acid beta-oxidation (GO:0006635) /// cellular response to water deprivation (GO:0042631) /// nitrate transport (GO:0015706) /// response to cyclopentenone (GO:0010583) /// toxin catabolic process (GO:0009407)	sugar:hydrogen symporter activity (GO:0005351) /// carbohydrate transmembrane transporter activity (GO:0015144)	membrane (GO:0016020) /// plant-type vacuole membrane (GO:0009705)	---
++	membrane	bound	membrane (GO:0016020)	AT3G50970	LTI30	7.86682	83.0922	399.585	3.40889	0	2.26572	0					dehydrin family protein	Belongs to the dehydrin protein family, which contains highly conserved stretches of 7-17 residues that are repetitively scattered in their sequences, the K-, S-, Y- and lysine rich segments. LTI29 and LTI30 double overexpressors confer freeze tolerance. Located in membranes. mRNA upregulated by water deprivation and abscisic acid.	response to abscisic acid stimulus (GO:0009737) /// heat acclimation (GO:0010286) /// response to water stimulus (GO:0009415) /// defense response to fungus (GO:0050832) /// response to water deprivation (GO:0009414) /// response to stress (GO:0006950) /// response to cold (GO:0009409) /// cold acclimation (GO:0009631)	molecular_function (GO:0003674)	membrane (GO:0016020)	---
++	membrane	bound	membrane (GO:0016020)	AT2G41190	AT2G41190	5.25413	278.008	1264.82	5.73356	0	2.18574	3.40467e-09					Transmembrane amino acid transporter family protein	---	amino acid transport (GO:0006865)	amino acid transmembrane transporter activity (GO:0015171)	membrane (GO:0016020)	---
++	membrane	bound	membrane (GO:0016020)	AT1G35720	ANNAT1	170.061	381.088	1452.05	1.1721	9.42184e-05	1.9299	6.27641e-09					annexin 1	Encodes a member of the annexin gene family, a diverse, multigene family of calcium-dependent, membrane-binding proteins. The protein was determined to have peroxidase activity. This activity is thought to be dependent on the presence of post-translational modifications (most likely phosphorylation). The protein was shown to be present as a mixture of monomer and homodimer. The homodimerization s…	response to osmotic stress (GO:0006970) /// divalent metal ion transport (GO:0070838) /// response to heat (GO:0009408) /// calcium ion transport (GO:0006816) /// response to cadmium ion (GO:0046686) /// cysteine biosynthetic process (GO:0019344) /// sterol biosynthetic process (GO:0016126) /// Golgi organization (GO:0007030) /// potassium ion export (GO:0071435) /// chromatin assembly or disasse…	peroxidase activity (GO:0004601) /// calcium ion binding (GO:0005509) /// protein homodimerization activity (GO:0042803) /// calcium-dependent phospholipid binding (GO:0005544) /// zinc ion binding (GO:0008270)	apoplast (GO:0048046) /// cytosol (GO:0005829) /// membrane (GO:0016020)	---
++	membrane	bound	membrane (GO:0016020)	AT1G68570	AT1G68570	7.57245	42.0591	144.003	2.48162	0	1.77561	6.6409e-10					Major facilitator superfamily protein	---	oligopeptide transport (GO:0006857)	transporter activity (GO:0005215)	membrane (GO:0016020)	---
++	membrane	bound	membrane (GO:0016020)	AT1G01580	FRO2	0.63941	8.63202	28.7612	3.76292	8.18282e-14	1.73635	1.12166e-10					ferric reduction oxidase 2	Encodes the low-iron-inducible ferric chelate reductase responsible for reduction of iron at the root surface. It is likely to be the major Fe(III) chelate reductase in Arabidopsis iron metabolism. Coordinately regulated with IRT1, the major transporter responsible for high-affinity iron uptake from the soil, at both transcriptional and posttranscriptional levels. Steady state mRNA levels are reg…	iron chelate transport (GO:0015688) /// response to cytokinin stimulus (GO:0009735) /// iron ion homeostasis (GO:0055072) /// response to bacterium (GO:0009617)	ferric-chelate reductase activity (GO:0000293)	plasma membrane (GO:0005886) /// membrane (GO:0016020)	1.16.1.7, Fe(III)-reduction and Fe(II) transport (ferric-chelate reductase)
++	membrane	bound	membrane (GO:0016020)	AT2G40900	AT2G40900	1.40499	5.31262	16.4447	1.92689	0.000103323	1.63012	2.64064e-07					nodulin MtN21 /EamA-like transporter family protein	---	---	---	membrane (GO:0016020)	---
++	membrane	bound	membrane (GO:0016020)	AT4G28390	AAC3	3.54563	9.89802	26.2952	1.48913	0.00870751	1.40959	0.001007					ADP/ATP carrier 3	Encodes a mitochondrial ADP/ATP carrier protein. Shown in heterologous systems to be located in the plasma membrane. Has comparable affinity for ADP and ATP (in E.coli).	purine nucleotide transport (GO:0015865) /// mitochondrial transport (GO:0006839) /// systemic acquired resistance (GO:0009627) /// transport (GO:0006810) /// response to endoplasmic reticulum stress (GO:0034976)	ATP:ADP antiporter activity (GO:0005471)	membrane (GO:0016020) /// mitochondrion (GO:0005739) /// mitochondrial inner membrane (GO:0005743)	---
++	membrane	bound	membrane (GO:0016020)	AT1G53100	AT1G53100	1.56026	9.11681	23.478	2.55477	0.00537957	1.36471	0.0097989					Core-2/I-branching beta-1,6-N-acetylglucosaminyltransferase family protein	---	carbohydrate biosynthetic process (GO:0016051)	acetylglucosaminyltransferase activity (GO:0008375)	membrane (GO:0016020)	---
++	membrane	bound	membrane (GO:0016020)	AT5G14940	AT5G14940	3.39703	10.7458	25.0354	1.66946	5.43796e-06	1.22019	1.99473e-05					Major facilitator superfamily protein	---	oligopeptide transport (GO:0006857) /// response to nematode (GO:0009624)	amino acid transmembrane transporter activity (GO:0015171) /// transporter activity (GO:0005215)	membrane (GO:0016020)	---
++	membrane	bound	membrane (GO:0016020)	AT4G23190	CRK11	1.98665	5.17828	11.8441	1.39017	0.000589753	1.19363	0.00010828					cysteine-rich RLK (RECEPTOR-like protein kinase) 11	Encodes putative receptor-like protein kinase that is induced by the soil-borne vascular bacteria, Ralstonia solanacearum. Naming convention from Chen et al 2003 (PMID 14756307)	defense response to bacterium, incompatible interaction (GO:0009816) /// defense response to fungus (GO:0050832) /// response to wounding (GO:0009611) /// response to chitin (GO:0010200) /// response to oxidative stress (GO:0006979) /// endoplasmic reticulum unfolded protein response (GO:0030968)	protein kinase activity (GO:0004672) /// kinase activity (GO:0016301)	membrane (GO:0016020)	---
++	membrane	bound	membrane (GO:0016020)	AT1G32450	NRT1.5	3.67304	9.22722	20.7242	1.33695	0.000103164	1.16735	4.65299e-05					nitrate transporter 1.5	Transmembrane nitrate transporter. Involved in xylem transport of nitrate from root to shoot. Induced in response to nitrate. Not involved in nitrate uptake. expressed in root pericycle cells.	oligopeptide transport (GO:0006857) /// phenylpropanoid metabolic process (GO:0009698) /// cellular response to iron ion starvation (GO:0010106) /// cellular modified amino acid biosynthetic process (GO:0042398) /// iron ion transport (GO:0006826) /// response to nitrate (GO:0010167) /// inorganic anion transport (GO:0015698) /// polyamine catabolic process (GO:0006598) /// auxin mediated signali…	nitrate transmembrane transporter activity (GO:0015112) /// transporter activity (GO:0005215)	membrane (GO:0016020) /// plasma membrane (GO:0005886)	---
++	membrane	bound	membrane (GO:0016020)	AT5G23980	ATFRO4	2.95156	12.7651	28.6417	2.12068	7.22925e-10	1.16591	3.00816e-05					ferric reduction oxidase 4	Encodes a ferric chelate reductase that is expressed at low levels in roots,shoots and cotyledons, but not flowers. Its transcription is regulated by FIT1.	---	ferric-chelate reductase activity (GO:0000293)	membrane (GO:0016020)	1.16.1.7, Fe(III)-reduction and Fe(II) transport (ferric-chelate reductase)
++	membrane	bound	membrane (GO:0016020)	AT1G58030	CAT2	18.8701	65.1262	133.462	1.79517	1.66519e-11	1.03511	0.000432316					cationic amino acid transporter 2	Encodes a member of the cationic amino acid transporter (CAT) subfamily of amino acid polyamine choline transporters. Localized to the tonoplast.	fatty acid beta-oxidation (GO:0006635) /// protein import into peroxisome matrix (GO:0016558) /// photoperiodism, flowering (GO:0048573) /// transport (GO:0006810)	---	membrane (GO:0016020) /// plant-type vacuole membrane (GO:0009705)	---
++	membrane	bound	anchored to membrane (GO:0031225)	AT5G53870	ENODL1	0.54416	7.68531	57.1826	3.82803	1.61681e-08	2.8954	0					early nodulin-like protein 1	---	---	copper ion binding (GO:0005507)	anchored to membrane (GO:0031225)	---
++	membrane	bound	anchored to membrane (GO:0031225)	AT3G22600	AT3G22600	2.95444	35.6571	109.51	3.60127	6.11251e-14	1.6188	2.43111e-09					Bifunctional inhibitor/lipid-transfer protein/seed storage 2S albumin superfamily protein	---	nitrate transport (GO:0015706) /// response to nitrate (GO:0010167) /// lipid transport (GO:0006869)	lipid binding (GO:0008289)	anchored to membrane (GO:0031225)	---
13 porins
++	membrane	porins	water transport (GO:0006833)	AT3G23000	CIPK7	34.7556	141.223	394.85	2.03069	2.99919e-14	1.48333	5.10576e-07					CBL-interacting protein kinase 7	Encodes a serine/threonine protein kinase with similarities to CBL-interacting protein kinases, SNF1 and SOS2.	divalent metal ion transport (GO:0070838) /// regulation of plant-type hypersensitive response (GO:0010363) /// response to fructose stimulus (GO:0009750) /// response to cold (GO:0009409) /// protein targeting to membrane (GO:0006612) /// water transport (GO:0006833) /// response to salt stress (GO:0009651) /// positive regulation of flavonoid biosynthetic process (GO:0009963) /// cellular catio…	protein binding (GO:0005515) /// kinase activity (GO:0016301)	---	---
++	membrane	porins	water transport (GO:0006833)	AT3G15353	MT3	1720.89	4467.45	10377.3	1.38433	6.52195e-05	1.2159	0.00394561					metallothionein 3	metallothionein, binds to and detoxifies excess copper and other metals, limiting oxidative damage	regulation of cell size (GO:0008361) /// response to osmotic stress (GO:0006970) /// regulation of plant-type hypersensitive response (GO:0010363) /// growth (GO:0040007) /// pattern specification process (GO:0007389) /// response to fructose stimulus (GO:0009750) /// cellular copper ion homeostasis (GO:0006878) /// protein targeting to membrane (GO:0006612) /// response to cadmium ion (GO:004668…	copper ion binding (GO:0005507)	---	---
++	membrane	porins	vacuolar	AT1G47960	C/VIF1	2.66172	19.7485	92.0745	2.89935	1.48184e-13	2.22106	0					cell wall / vacuolar inhibitor of fructosidase 1	Plant cell wall (CWI) and vacuolar invertases (VI) play important roles in carbohydrate metabolism, stress responses and sugar signaling. This protein may inhibit their activity.	---	pectinesterase inhibitor activity (GO:0046910)	---	---
++	membrane	porins	vacuolar	AT4G32940	GAMMA-VPE	77.2944	229.968	691.491	1.58103	6.02365e-07	1.58828	2.76747e-06					gamma vacuolar processing enzyme	Encodes a vacuolar processing enzyme belonging to a novel group of cysteine proteinases that is expressed in vegetative organs and is upregulated in association with various types of cell death and under stressed conditions. They are essential in processing seed storage proteins and for mediating the susceptible response of toxin-induced cell death.	vacuolar protein processing (GO:0006624) /// Golgi vesicle transport (GO:0048193) /// cellular membrane fusion (GO:0006944) /// proteolysis (GO:0006508)	cysteine-type endopeptidase activity (GO:0004197)	lytic vacuole (GO:0000323)	---
++	membrane	porins	vacuolar	AT4G35350	XCP1	6.27712	14.6979	37.4404	1.23546	0.000646188	1.34899	2.83677e-06					xylem cysteine peptidase 1	tracheary element vacuolar protein	glucuronoxylan metabolic process (GO:0010413) /// developmental programmed cell death (GO:0010623) /// proteolysis (GO:0006508) /// xylan biosynthetic process (GO:0045492)	cysteine-type peptidase activity (GO:0008234)	plant-type vacuole (GO:0000325)	---
++	membrane	porins	plant-type vacuole membrane (GO:0009705)	AT3G20660	AtOCT4	0.40869	3.56391	27.5865	3.13241	3.62126e-06	2.95243	0					organic cation/carnitine transporter4	---	para-aminobenzoic acid metabolic process (GO:0046482) /// fatty acid beta-oxidation (GO:0006635) /// cellular response to water deprivation (GO:0042631) /// nitrate transport (GO:0015706) /// response to cyclopentenone (GO:0010583) /// toxin catabolic process (GO:0009407)	sugar:hydrogen symporter activity (GO:0005351) /// carbohydrate transmembrane transporter activity (GO:0015144)	membrane (GO:0016020) /// plant-type vacuole membrane (GO:0009705)	---
++	membrane	porins	plant-type vacuole membrane (GO:0009705)	AT3G21550	DMP2	4.20274	10.9683	32.9364	1.39196	0.00321543	1.58635	1.04295e-06					DUF679 domain membrane protein 2	---	biological_process (GO:0008150)	molecular_function (GO:0003674)	plant-type vacuole membrane (GO:0009705) /// endoplasmic reticulum (GO:0005783)	---
++	membrane	porins	plant-type vacuole membrane (GO:0009705)	AT4G18425	AT4G18425	0.910258	3.58399	8.40775	1.98525	0.0120572	1.23015	0.0146983					Protein of unknown function (DUF679)	---	biological_process (GO:0008150)	molecular_function (GO:0003674)	plant-type vacuole membrane (GO:0009705)	---
++	membrane	porins	plant-type vacuole membrane (GO:0009705)	AT1G58030	CAT2	18.8701	65.1262	133.462	1.79517	1.66519e-11	1.03511	0.000432316					cationic amino acid transporter 2	Encodes a member of the cationic amino acid transporter (CAT) subfamily of amino acid polyamine choline transporters. Localized to the tonoplast.	fatty acid beta-oxidation (GO:0006635) /// protein import into peroxisome matrix (GO:0016558) /// photoperiodism, flowering (GO:0048573) /// transport (GO:0006810)	---	membrane (GO:0016020) /// plant-type vacuole membrane (GO:0009705)	---
++	membrane	porins	vacuole (GO:0005773)	AT5G44670	AT5G44670	1.98888	4.80932	25.0609	1.28191	0.00314602	2.38153	0					Domain of unknown function (DUF23)	---	biological_process (GO:0008150)	---	cytoplasm (GO:0005737) /// vacuole (GO:0005773)	---
++	membrane	porins	vacuole (GO:0005773)	AT5G47560	ATTDT	26.9379	120.778	566.98	2.17268	4.02364e-15	2.23093	5.0333e-13					tonoplast dicarboxylate transporter	Encodes a tonoplast malate/fumarate transporter.	malate transport (GO:0015743) /// dicarboxylic acid transport (GO:0006835) /// sodium ion transmembrane transport (GO:0035725) /// sodium ion transport (GO:0006814) /// regulation of intracellular pH (GO:0051453)	malate transmembrane transporter activity (GO:0015140) /// sodium:dicarboxylate symporter activity (GO:0017153)	vacuole (GO:0005773)	---
++	membrane	porins	stomatal movement (GO:0010118)	AT4G30960	CIPK6	88.9061	224.405	517.757	1.34378	3.52299e-06	1.20617	0.000278374					SOS3-interacting protein 3	Encodes CBL-interacting protein kinase 6 (CIPK6). Required for development and salt tolerance.	multicellular organismal development (GO:0007275) /// response to water deprivation (GO:0009414) /// response to abiotic stimulus (GO:0009628) /// calcium-mediated signaling (GO:0019722) /// stomatal movement (GO:0010118) /// hyperosmotic salinity response (GO:0042538) /// basipetal auxin transport (GO:0010540) /// response to salt stress (GO:0009651)	protein binding (GO:0005515) /// kinase activity (GO:0016301)	---	---
++	membrane	porins	stomatal movement (GO:0010118)	AT5G01820	ATSR1	20.9447	61.3593	140.176	1.55873	5.39278e-09	1.19188	1.95775e-05					serine/threonine protein kinase 1	Encodes a CBL-interacting serine/threonine protein kinase.	calcium-mediated signaling (GO:0019722) /// stomatal movement (GO:0010118)	protein binding (GO:0005515) /// kinase activity (GO:0016301)	---	---
7 TM
++	membrane	tm	L-ornithine transmembrane transporter activity (GO:0000064)	AT1G79900	ATMBAC2	0.215811	17.8936	53.3881	6.38156	6.11251e-14	1.57708	6.64317e-09					Mitochondrial substrate carrier family protein	encodes a mitochondrial ornithine transporter that exports ornithine from the mitochondria to the cytosol	mitochondrial transport (GO:0006839) /// hyperosmotic response (GO:0006972) /// proline biosynthetic process (GO:0006561) /// transport (GO:0006810) /// L-arginine import (GO:0043091)	L-ornithine transmembrane transporter activity (GO:0000064) /// carnitine:acyl carnitine antiporter activity (GO:0005476)	mitochondrion (GO:0005739) /// mitochondrial inner membrane (GO:0005743)	---
++	membrane	tm	amino acid transmembrane transporter activity (GO:0015171)	AT2G41190	AT2G41190	5.25413	278.008	1264.82	5.73356	0	2.18574	3.40467e-09					Transmembrane amino acid transporter family protein	---	amino acid transport (GO:0006865)	amino acid transmembrane transporter activity (GO:0015171)	membrane (GO:0016020)	---
++	membrane	tm	amino acid transmembrane transporter activity (GO:0015171)	AT5G14940	AT5G14940	3.39703	10.7458	25.0354	1.66946	5.43796e-06	1.22019	1.99473e-05					Major facilitator superfamily protein	---	oligopeptide transport (GO:0006857) /// response to nematode (GO:0009624)	amino acid transmembrane transporter activity (GO:0015171) /// transporter activity (GO:0005215)	membrane (GO:0016020)	---
++	membrane	tm	ATPase activity, coupled to transmembrane movement of substances (GO:0042626)	AT5G06530	AT5G06530	19.6001	48.4219	133.879	1.31283	1.87046e-06	1.4672	1.79992e-07					ABC-2 type transporter family protein	---	response to water deprivation (GO:0009414) /// transpiration (GO:0010148)	ATPase activity, coupled to transmembrane movement of substances (GO:0042626)	---	---
++	membrane	tm	ATPase activity, coupled to transmembrane movement of substances (GO:0042626)	AT3G52310	AT3G52310	0.36899	6.60226	16.9875	4.16934	5.49807e-12	1.36344	2.22208e-06					ABC-2 type transporter family protein	---	---	ATPase activity, coupled to transmembrane movement of substances (GO:0042626)	---	---
++	membrane	tm	carbohydrate transmembrane transporter activity (GO:0015144)	AT3G20660	AtOCT4	0.40869	3.56391	27.5865	3.13241	3.62126e-06	2.95243	0					organic cation/carnitine transporter4	---	para-aminobenzoic acid metabolic process (GO:0046482) /// fatty acid beta-oxidation (GO:0006635) /// cellular response to water deprivation (GO:0042631) /// nitrate transport (GO:0015706) /// response to cyclopentenone (GO:0010583) /// toxin catabolic process (GO:0009407)	sugar:hydrogen symporter activity (GO:0005351) /// carbohydrate transmembrane transporter activity (GO:0015144)	membrane (GO:0016020) /// plant-type vacuole membrane (GO:0009705)	---
++	membrane	tm	transmembrane transport (GO:0055085)	AT1G61800	GPT2	1.05394	2.43817	29.243	1.21803	0.0445841	3.58422	0					glucose-6-phosphate/phosphate translocator 2	glucose6-Phosphate/phosphate transporter 2	response to glucose stimulus (GO:0009749) /// response to karrikin (GO:0080167) /// photosynthetic acclimation (GO:0009643) /// regulation of photosynthesis (GO:0010109) /// glucose-6-phosphate transport (GO:0015760) /// photosynthesis (GO:0015979) /// triose phosphate transmembrane transport (GO:0035436) /// response to nematode (GO:0009624) /// phosphoenolpyruvate transport (GO:0015714) /// res…	inorganic phosphate transmembrane transporter activity (GO:0005315) /// phosphoglycerate transmembrane transporter activity (GO:0015120) /// antiporter activity (GO:0015297) /// triose-phosphate transmembrane transporter activity (GO:0071917) /// glucose-6-phosphate transmembrane transporter activity (GO:0015152)	---	---
++	membrane	bound	anchored to membrane (GO:0031225)	AT5G40960	AT5G40960	2.30315	7.93271	22.6834	1.79224	0.00726362	1.51575	0.000262478					Protein of unknown function (DUF 3339)	---	biological_process (GO:0008150)	molecular_function (GO:0003674)	anchored to membrane (GO:0031225)	---
13 PM-wall
++	membrane	wall	pectin	AT2G41210	PIP5K5	2.92348	10.239	36.1214	1.81635	4.2184e-08	1.81878	8.77242e-12					phosphatidylinositol- 4-phosphate 5-kinase 5	Encodes a protein with phosphatidylinositol-4-phosphate 5-kinase activity that plays a role in pollen tip growth. The enzyme localizes to the apical plasma membrane and adjacent cytosolic region of pollen tubes. Overexpression of this gene leads to increased deposition of pectin in the cell wall at the tip of the pollen tube and causes altered pollen tube morphology.	pollen germination (GO:0009846) /// plant-type cell wall modification (GO:0009827) /// phosphatidylinositol metabolic process (GO:0046488) /// pollen tube growth (GO:0009860)	1-phosphatidylinositol-4-phosphate 5-kinase activity (GO:0016308)	pollen tube (GO:0090406) /// apical plasma membrane (GO:0016324) /// cytosolic part (GO:0044445)	---
++	membrane	wall	cell\s+wall	AT5G59310	LTP4	0.687704	278.14	3610.88	8.66784	0	3.69847	0					lipid transfer protein 4	Encodes a member of the lipid transfer protein family. Proteins of this family are generally small (~9 kD), basic, expressed abundantly and contain eight Cys residues. The proteins can bind fatty acids and acylCoA esters and can transfer several different phospholipids. They are localized to the cell wall. The mRNA is present in flowers and siliques, and is strongly up-regulated by abscisic acid.…	response to abscisic acid stimulus (GO:0009737) /// hyperosmotic salinity response (GO:0042538) /// response to water deprivation (GO:0009414) /// response to cold (GO:0009409) /// response to salt stress (GO:0009651) /// lipid transport (GO:0006869)	---	---	---
++	membrane	wall	cell\s+wall	AT1G47960	C/VIF1	2.66172	19.7485	92.0745	2.89935	1.48184e-13	2.22106	0					cell wall / vacuolar inhibitor of fructosidase 1	Plant cell wall (CWI) and vacuolar invertases (VI) play important roles in carbohydrate metabolism, stress responses and sugar signaling. This protein may inhibit their activity.	---	pectinesterase inhibitor activity (GO:0046910)	---	---
++	membrane	wall	cell\s+wall	AT3G10740	ASD1	19.7742	44.2634	183.748	1.17053	1.47889e-05	2.05355	6.78227e-14					alpha-L-arabinofuranosidase 1	Encodes a bifunctional alpha-l-arabinofuranosidase/beta-d-xylosidase that belongs to family 51 of glycoside hydrolases. It may be involved in cell wall modification.	glucuronoxylan metabolic process (GO:0010413) /// xylan biosynthetic process (GO:0045492)	hydrolase activity, acting on glycosyl bonds (GO:0016798)	---	---
++	membrane	wall	cell wall (GO:0005618)	AT5G59320	LTP3	6.37804	603.478	5303.8	6.57208	0	3.13565	0					lipid transfer protein 3	Predicted to encode a PR (pathogenesis-related) protein. Belongs to the lipid transfer protein (PR-14) family with the following members: At2g38540/LTP1, At2g38530/LTP2, At5g59320/LTP3, At5g59310/LTP4, At3g51600/LTP5, At3g08770/LTP6, At2g15050/LTP7, At2g18370/LTP8, At2g15325/LTP9, At5g01870/LTP10, At4g33355/LTP11, At3g51590/LTP12, At5g44265/LTP13, At5g62065/LTP14, At4g08530/LTP15.	response to abscisic acid stimulus (GO:0009737) /// hyperosmotic salinity response (GO:0042538) /// response to water deprivation (GO:0009414) /// response to cold (GO:0009409)	---	cell wall (GO:0005618)	---
++	membrane	wall	cell wall (GO:0005618)	AT2G04160	AT2G04160	3.65585	28.3085	85.871	2.96099	0	1.60093	2.5071e-09					Subtilisin-like serine endopeptidase family protein	isolated from differential screening of a cDNA library from auxin-treated root culture. encodes a protein similar to subtilisin-like serine protease which is believed to be active outside the plant cell.	metabolic process (GO:0008152) /// lateral root morphogenesis (GO:0010102) /// response to auxin stimulus (GO:0009733) /// glucosinolate biosynthetic process (GO:0019761) /// proteolysis (GO:0006508)	serine-type endopeptidase activity (GO:0004252)	cell wall (GO:0005618)	---
++	membrane	wall	plant-type cell wall (GO:0009505)	AT5G22460	AT5G22460	0.960081	3.63867	58.3484	1.93022	0.0125938	4.00321	0					alpha/beta-Hydrolases superfamily protein	---	biological_process (GO:0008150)	catalytic activity (GO:0003824)	plant-type cell wall (GO:0009505)	---
++	membrane	wall	plant-type cell wall (GO:0009505)	AT3G45970	ATEXLA1	8.14047	47.3073	110.422	2.54691	0.00039706	1.2229	0.000223186					expansin-like A1	member of EXPANSIN-LIKE. Naming convention from the Expansin Working Group (Kende et al, 2004. Plant Mol Bio)	unidimensional cell growth (GO:0009826) /// plant-type cell wall loosening (GO:0009828)	---	plant-type cell wall (GO:0009505)	---
++	membrane	wall	plant-type cell wall biogenesis (GO:0009832)	AT5G60020	LAC17	3.21569	7.25282	17.9499	1.18145	0.00199485	1.30736	9.16375e-06					laccase 17	putative laccase, a member of laccase family of genes (17 members in Arabidopsis).	lignin biosynthetic process (GO:0009809) /// phenylpropanoid metabolic process (GO:0009698) /// glucuronoxylan metabolic process (GO:0010413) /// plant-type cell wall biogenesis (GO:0009832) /// xylan biosynthetic process (GO:0045492)	oxidoreductase activity (GO:0016491)	---	---
++	membrane	wall	cellul[oa]se	AT4G24000	ATCSLG2	0	35.3726	120.073	1.79769e+308	4.54929e-16	1.7632	1.06172e-10					cellulose synthase like G2	encodes a protein similar to cellulose synthase	polysaccharide biosynthetic process (GO:0000271)	transferase activity (GO:0016740) /// transferase activity, transferring glycosyl groups (GO:0016757) /// cellulose synthase activity (GO:0016759)	---	2.4.1.12, cellulose biosynthesis (cellulose synthase)
++	membrane	wall	cellul[oa]se	AT1G29050	TBL38	5.34146	36.0116	102.304	2.76119	6.58563e-09	1.50633	6.2729e-07					TRICHOME BIREFRINGENCE-LIKE 38	Encodes a member of the TBL (TRICHOME BIREFRINGENCE-LIKE) gene family containing a plant-specific DUF231 (domain of unknown function) domain. TBL gene family has 46 members, two of which (TBR/AT5G06700 and TBL3/AT5G01360) have been shown to be involved in the synthesis and deposition of secondary wall cellulose, presumably by influencing the esterification state of pectic polymers. A nomenclature…	biological_process (GO:0008150)	---	---	---
++	membrane	wall	xyloglucan	AT5G57560	TCH4	6.46498	18.9214	160.499	1.55733	1.81717e-05	3.08447	0					Xyloglucan endotransglucosylase/hydrolase family protein	Encodes a cell wall-modifying enzyme, rapidly upregulated in response to environmental stimuli	response to brassinosteroid stimulus (GO:0009741) /// plant-type cell wall organization (GO:0009664) /// response to wounding (GO:0009611) /// response to auxin stimulus (GO:0009733) /// response to chitin (GO:0010200) /// response to cold (GO:0009409) /// response to heat (GO:0009408) /// response to mechanical stimulus (GO:0009612) /// response to cyclopentenone (GO:0010583)	xyloglucan:xyloglucosyl transferase activity (GO:0016762) /// hydrolase activity, acting on glycosyl bonds (GO:0016798)	cell wall (GO:0005618)	---
++	membrane	prot	Lipid transfer protein	AT2G38530	LTP2	8.90638	274.055	975.285	4.95151	0	1.83136	1.24633e-10					lipid transfer protein 2	Involved in lipid transfer between membranes. Belongs to a family of Lipid transfer proteins. Sequence similarity to other plant/Arabidopsis LPT genes but highest similarity to LPT1. Stress and pathogen-inducible motifs found in the upstream region. Expressed in flower, leaves and siliques but absent in roots. Predicted to be a member of PR-14 pathogenesis-related protein family with the followin…	programmed cell death (GO:0012501) /// response to water deprivation (GO:0009414) /// phospholipid transfer to membrane (GO:0006649)	---	endosome (GO:0005768) /// Golgi apparatus (GO:0005794) /// plasma membrane (GO:0005886) /// trans-Golgi network (GO:0005802)	---
4 kinases/receptors
++	membrane	kinase	phosphorylation (GO:0016310)	AT4G15530	PPDK	9.33237	32.9345	181.882	1.82732	9.24748e-08	2.46533	1.03729e-14					pyruvate orthophosphate dikinase	The product of this long transcript was shown to be targeted to the chloroplast, whereas the shorter transcript (no targeting sequence) accumulates in the cytosol. They were also found in slightly different tissues.	phosphorylation (GO:0016310)	kinase activity (GO:0016301) /// pyruvate, phosphate dikinase activity (GO:0050242)	chloroplast (GO:0009507) /// nucleus (GO:0005634) /// cytosol (GO:0005829)	2.7.9.1, glutamine biosynthesis III (pyruvate,orthophosphate dikinase)
++	membrane	kinase	transmembrane receptor protein tyrosine kinase signaling pathway (GO:0007169)	AT1G66830	AT1G66830	0.604861	3.21234	10.0983	2.41698	2.46125e-05	1.65242	5.58588e-07					Leucine-rich repeat protein kinase family protein	---	protein phosphorylation (GO:0006468) /// transmembrane receptor protein tyrosine kinase signaling pathway (GO:0007169)	ATP binding (GO:0005524) /// kinase activity (GO:0016301) /// protein serine/threonine kinase activity (GO:0004674)	---	---
++	membrane	kinase	receptor.{0,30}kinase	AT4G23190	CRK11	1.98665	5.17828	11.8441	1.39017	0.000589753	1.19363	0.00010828					cysteine-rich RLK (RECEPTOR-like protein kinase) 11	Encodes putative receptor-like protein kinase that is induced by the soil-borne vascular bacteria, Ralstonia solanacearum. Naming convention from Chen et al 2003 (PMID 14756307)	defense response to bacterium, incompatible interaction (GO:0009816) /// defense response to fungus (GO:0050832) /// response to wounding (GO:0009611) /// response to chitin (GO:0010200) /// response to oxidative stress (GO:0006979) /// endoplasmic reticulum unfolded protein response (GO:0030968)	protein kinase activity (GO:0004672) /// kinase activity (GO:0016301)	membrane (GO:0016020)	---
++	membrane	kinase	receptor.{0,30}kinase	AT3G59700	ATHLECRK	0.477806	2.948	5.9047	2.63327	3.08514e-05	1.00213	0.00908482					lectin-receptor kinase	member of Receptor kinase-like protein family	regulation of stomatal closure (GO:0090333) /// N-terminal protein myristoylation (GO:0006499) /// amino acid transport (GO:0006865) /// negative regulation of defense response to bacterium (GO:1900425) /// endoplasmic reticulum unfolded protein response (GO:0030968)	kinase activity (GO:0016301)	plasma membrane (GO:0005886)	---
12 LEA
++	membrane	prot	Late embryogenesis abundant	AT3G17520	AT3G17520	0	22.2425	329.085	1.79769e+308	5.71013e-15	3.88707	0					Late embryogenesis abundant protein (LEA) family protein	---	fatty acid catabolic process (GO:0009062) /// embryo development ending in seed dormancy (GO:0009793)	---	---	---
++	membrane	prot	Late embryogenesis abundant	AT3G02480	AT3G02480	0.0768206	356.202	3798.62	12.1869	1.80173e-07	3.41471	0					Late embryogenesis abundant protein (LEA) family protein	---	response to water deprivation (GO:0009414) /// cell wall modification involved in abscission (GO:0009830)	molecular_function (GO:0003674)	---	---
++	membrane	prot	Late embryogenesis abundant	AT1G52690	AT1G52690	0.0368339	436.786	3330.72	13.5416	0.000545448	2.93084	0					Late embryogenesis abundant protein (LEA) family protein	---	cell wall modification involved in abscission (GO:0009830) /// embryo development ending in seed dormancy (GO:0009793)	molecular_function (GO:0003674)	cellular_component (GO:0005575)	---
++	membrane	prot	Late embryogenesis abundant	AT5G44310	AT5G44310	0	3.99103	23.5853	1.79769e+308	0.000101795	2.56306	2.1227e-08					Late embryogenesis abundant protein (LEA) family protein	---	positive regulation of transcription, DNA-dependent (GO:0045893) /// terpenoid biosynthetic process (GO:0016114) /// embryo development ending in seed dormancy (GO:0009793)	---	---	---
++	membrane	prot	Late embryogenesis abundant	AT5G06760	LEA4-5	0.090294	104.464	612.475	10.1841	3.58679e-13	2.55165	0					Late Embryogenesis Abundant 4-5	Encodes LEA4-5, a member of the Late Embryogenesis Abundant (LEA) proteins which typically accumulate in response to low water availability conditions imposed during development or by the environment. Most of thediverse set of LEA proteins can be grouped according to properties such as high hydrophilicity and high content of glycine or other small amino acids in what has been termed hydrophilins.…	response to osmotic stress (GO:0006970) /// response to water deprivation (GO:0009414) /// response to cold (GO:0009409) /// seed development (GO:0048316) /// embryo development ending in seed dormancy (GO:0009793)	molecular_function (GO:0003674)	cellular_component (GO:0005575)	---
++	membrane	prot	Late embryogenesis abundant	AT4G02380	SAG21	32.1051	141.227	540.754	2.14517	7.28085e-10	1.93696	4.10375e-09					senescence-associated gene 21	Encodes AtLEA5 (late embryogenesis abundant like protein). Also known as SENESCENCE-ASSOCIATED GENE 21 (SAG21). Has a role on oxidative stress tolerance. mRNA levels are elevated in response to various stresses.	regulation of plant-type hypersensitive response (GO:0010363) /// negative regulation of programmed cell death (GO:0043069) /// protein targeting to membrane (GO:0006612) /// defense response to fungus (GO:0050832) /// cellular response to phosphate starvation (GO:0016036) /// abscisic acid mediated signaling pathway (GO:0009738) /// systemic acquired resistance, salicylic acid mediated signaling…	molecular_function (GO:0003674)	---	---
++	membrane	prot	Late embryogenesis abundant	AT1G32560	AT1G32560	0	4.25842	15.5183	1.79769e+308	3.13572e-05	1.86558	3.73693e-05					Late embryogenesis abundant protein, group 1 protein	---	response to osmotic stress (GO:0006970) /// response to water deprivation (GO:0009414) /// seed development (GO:0048316) /// embryo development ending in seed dormancy (GO:0009793)	molecular_function (GO:0003674)	---	---
++	membrane	prot	Late embryogenesis abundant	AT2G35300	LEA18	0	13.9027	49.5628	1.79769e+308	4.57733e-07	1.83389	8.75285e-07					Late embryogenesis abundant protein, group 1 protein	---	response to osmotic stress (GO:0006970) /// response to abscisic acid stimulus (GO:0009737) /// seed dormancy process (GO:0010162) /// response to water deprivation (GO:0009414) /// seed development (GO:0048316) /// seed germination (GO:0009845) /// pollen tube development (GO:0048868) /// embryo development ending in seed dormancy (GO:0009793)	molecular_function (GO:0003674)	cellular_component (GO:0005575)	---
++	membrane	prot	Late embryogenesis abundant	AT4G21020	AT4G21020	0	2.60574	8.61511	1.79769e+308	2.90533e-05	1.72518	0.000170274					Late embryogenesis abundant protein (LEA) family protein	---	embryo development ending in seed dormancy (GO:0009793)	---	---	---
++	membrane	prot	Late embryogenesis abundant	AT1G65690	AT1G65690	1.46542	6.67781	18.3437	2.19609	0.000208291	1.45784	4.20153e-05					Late embryogenesis abundant (LEA) hydroxyproline-rich glycoprotein family	---	systemic acquired resistance (GO:0009627) /// amino acid transport (GO:0006865) /// response to endoplasmic reticulum stress (GO:0034976) /// biological_process (GO:0008150)	molecular_function (GO:0003674)	---	---
++	membrane	prot	Late embryogenesis abundant	AT5G53730	AT5G53730	8.31834	44.184	107.521	2.41719	6.17213e-12	1.28303	2.55482e-06					Late embryogenesis abundant (LEA) hydroxyproline-rich glycoprotein family	---	biological_process (GO:0008150)	molecular_function (GO:0003674)	cellular_component (GO:0005575)	---
++	membrane	prot	Late embryogenesis abundant	AT3G15670	AT3G15670	0.0223621	10.4596	23.5565	8.87759	0.000208797	1.1713	0.000361565					Late embryogenesis abundant protein (LEA) family protein	---	seed dormancy process (GO:0010162) /// embryo development ending in seed dormancy (GO:0009793)	molecular_function (GO:0003674)	---	---
18 Respo to light
	responses	light	response to UV-B (GO:0010224)	AT2G24540	AFR	2.32895	13.1129	32.0387	2.50126	1.90319e-08	1.28883	1.00405e-05					Galactose oxidase/kelch repeat superfamily protein	---	red or far-red light signaling pathway (GO:0010017) /// red, far-red light phototransduction (GO:0009585) /// response to UV-B (GO:0010224) /// myo-inositol hexakisphosphate biosynthetic process (GO:0010264) /// response to sucrose stimulus (GO:0009744) /// flavonoid biosynthetic process (GO:0009813)	protein binding (GO:0005515)	cellular_component (GO:0005575)	---
++	responses	light	response to UV-B (GO:0010224)	AT5G03240	UBQ3	438.598	920.26	2016.96	1.07717	0.00230881	1.13207	0.00584198					polyubiquitin 3	encodes ubiquitin that is attached to proteins destined for degradation. UBQ3 is most homologous with UBQ4, and is expressed in higher levels in vegetative tissue but lower levels in flowers than UBQ4. UBQ3 encodes different number of ubiquitins in different ecotypes. UBQ3 transcript level is modulated by UV-B and light/dark treatments.	ubiquitin-dependent protein catabolic process (GO:0006511) /// response to UV-B (GO:0010224) /// protein targeting to vacuole (GO:0006623) /// cellular protein modification process (GO:0006464) /// vesicle-mediated transport (GO:0016192)	---	intracellular (GO:0005622)	---
++	responses	light	response to UV-B (GO:0010224)	AT2G43800	AT2G43800	1.88874	4.42206	9.62372	1.23533	0.00142007	1.12188	0.000279083					Actin-binding FH2 (formin homology 2) family protein	---	determination of bilateral symmetry (GO:0009855) /// response to UV-B (GO:0010224) /// meristem initiation (GO:0010014) /// anthocyanin-containing compound biosynthetic process (GO:0009718) /// response to sucrose stimulus (GO:0009744) /// meristem maintenance (GO:0010073)	actin binding (GO:0003779)	---	---
++	responses	light	response to high light intensity (GO:0009644)	AT1G17870	ATEGY3	1.02652	3.27843	37.3129	1.68328	0.0283979	3.5086	0					ethylene-dependent gravitropism-deficient and yellow-green-like 3	S2P-like putative metalloprotease, also contain transmembrane helices near their C-termini and many of them, five of seven, contain a conserved zinc-binding motif HEXXH. Homolog of EGY1. Each of the EGY1 and EGY-like proteins share two additional highly conserved motifs, the previously reported NPDG motif (aa 442–454 in EGY1, Rudner et al., 1999) and a newly defined GNLR motif (aa 171–179 in EGY1…	response to high light intensity (GO:0009644) /// response to hydrogen peroxide (GO:0042542) /// response to heat (GO:0009408) /// protein folding (GO:0006457)	---	---	---
++	responses	light	response to high light intensity (GO:0009644)	AT2G22240	ATMIPS2	4.30181	23.6256	174.185	2.46537	1.56468e-05	2.8822	0					myo-inositol-1-phosphate synthase 2	** Referred to as MIPS1 in Mitsuhashi et al 2008. Myo-inositol-1-phosphate synthase isoform 2. Expressed in leaf, root and silique. Immunolocalization experiments with an antibody recognizing MIPS1, MIPS2, and MIPS3 showed endosperm localization.	defense response to bacterium (GO:0042742) /// response to auxin stimulus (GO:0009733) /// defense response to virus (GO:0051607) /// response to heat (GO:0009408) /// phospholipid biosynthetic process (GO:0008654) /// chlorophyll catabolic process (GO:0015996) /// response to high light intensity (GO:0009644) /// defense response to fungus (GO:0050832) /// myo-inositol hexakisphosphate biosynthe…	protein binding (GO:0005515) /// inositol-3-phosphate synthase activity (GO:0004512)	cytoplasm (GO:0005737)	5.5.1.4, <i>myo</i>-inositol biosynthesis (inositol-3-phosphate synthase) /// 5.5.1.4, 1D-<i>myo</i>-inositol hexakisphosphate biosynthesis III (<i>Spirodela polyrrhiza</i>) (inositol-3-phosphate synthase)
++	responses	light	response to high light intensity (GO:0009644)	AT3G12580	HSP70	2.79845	13.5362	99.6488	2.28216	3.80076e-11	2.88003	0					heat shock protein 70	---	protein ubiquitination (GO:0016567) /// response to bacterium (GO:0009617) /// response to temperature stimulus (GO:0009266) /// response to endoplasmic reticulum stress (GO:0034976) /// response to heat (GO:0009408) /// protein folding (GO:0006457) /// response to high light intensity (GO:0009644) /// response to hydrogen peroxide (GO:0042542) /// response to virus (GO:0009615)	ubiquitin protein ligase binding (GO:0031625)	apoplast (GO:0048046) /// cytosol (GO:0005829)	---
++	responses	light	response to high light intensity (GO:0009644)	AT1G03070	AT1G03070	0.483357	2.21143	11.0384	2.20185	0.02374	2.31948	0.000116291					Bax inhibitor-1 family protein	---	response to high light intensity (GO:0009644) /// response to hydrogen peroxide (GO:0042542) /// response to heat (GO:0009408) /// protein folding (GO:0006457) /// biological_process (GO:0008150)	glutamate binding (GO:0016595)	---	---
++	responses	light	response to high light intensity (GO:0009644)	AT4G12400	AT4G12400	0.8142	2.43131	6.19761	1.58631	0.00615195	1.34998	0.000465681					stress-inducible protein, putative	---	response to high light intensity (GO:0009644) /// heat acclimation (GO:0010286) /// response to hydrogen peroxide (GO:0042542) /// response to stress (GO:0006950) /// response to endoplasmic reticulum stress (GO:0034976) /// response to heat (GO:0009408) /// protein folding (GO:0006457)	---	---	---
++	responses	light	response to high light intensity (GO:0009644)	AT5G02480	AT5G02480	22.8895	53.122	111.249	1.22266	5.36587e-06	1.06642	0.000218609					HSP20-like chaperones superfamily protein	---	response to high light intensity (GO:0009644) /// response to hydrogen peroxide (GO:0042542) /// response to heat (GO:0009408)	---	cellular_component (GO:0005575)	---
++	responses	light	response to light intensity (GO:0009642)	AT5G24090	ATCHIA	1.59573	6.09911	26.552	1.94242	0.000473059	2.12215	1.12166e-10					chitinase A	Chitinase A (class III) expressed exclusively under environmental stress conditions.	response to light intensity (GO:0009642) /// cellular response to water deprivation (GO:0042631) /// response to wounding (GO:0009611) /// vegetative to reproductive phase transition of meristem (GO:0010228) /// response to cold (GO:0009409) /// protein desumoylation (GO:0016926) /// hydrogen peroxide biosynthetic process (GO:0050665) /// response to salt stress (GO:0009651)	hydrolase activity, hydrolyzing O-glycosyl compounds (GO:0004553)	---	---
++	responses	light	response to light stimulus (GO:0009416)	AT3G47340	ASN1	0.256488	20.2006	216.033	6.30739	0	3.41878	0					glutamine-dependent asparagine synthase 1	encodes a glutamine-dependent asparagine synthetase, the predicted ASN1 peptide contains a purF-type glutamine-binding domain, and is expressed predominantly in shoot tissues, where light has a negative effect on its mRNA accumulation. Expression is induced within 3 hours of dark treatment, in senescing leaves and treatment with exogenous photosynthesis inhibitor. Induction of gene expression was…	cellular response to sucrose starvation (GO:0043617) /// response to light stimulus (GO:0009416) /// response to glucose stimulus (GO:0009749) /// cellular amino acid catabolic process (GO:0009063) /// response to fructose stimulus (GO:0009750) /// response to sucrose stimulus (GO:0009744) /// response to absence of light (GO:0009646)	asparagine synthase (glutamine-hydrolyzing) activity (GO:0004066)	---	6.3.5.4, asparagine biosynthesis I (asparagine synthase (glutamine-hydrolyzing))
++	responses	light	response to light stimulus (GO:0009416)	AT4G35770	SEN1	32.386	279.926	858.781	3.11963	0	1.61725	1.06012e-07					Rhodanese/Cell cycle control phosphatase superfamily protein	Senescence-associated gene that is strongly induced by phosphate starvation. Transcripts are differentially regulated at the level of mRNA stability at different times of day. mRNAs are targets of the mRNA degradation pathway mediated by the downstream (DST) instability determinant.	response to light stimulus (GO:0009416) /// response to wounding (GO:0009611) /// response to fructose stimulus (GO:0009750) /// response to sucrose stimulus (GO:0009744) /// response to jasmonic acid stimulus (GO:0009753) /// aging (GO:0007568) /// response to oxidative stress (GO:0006979)	molecular_function (GO:0003674)	chloroplast (GO:0009507)	---
++	responses	light	response to light stimulus (GO:0009416)	AT5G20250	DIN10	26.8954	56.0255	154.789	1.06676	0.00295085	1.46615	1.45441e-05					Raffinose synthase family protein	encodes a member of glycosyl hydrolase family 36. Expression is induced within 3 hours of dark treatment, in senescing leaves and treatment with exogenous photosynthesis inhibitor. Induction of gene expression was suppressed in excised leaves supplied with sugar. The authors suggest that the gene's expression pattern is responding to the level of sugar in the cell.	response to light stimulus (GO:0009416) /// response to karrikin (GO:0080167) /// response to fructose stimulus (GO:0009750) /// response to sucrose stimulus (GO:0009744) /// response to cold (GO:0009409) /// aging (GO:0007568) /// response to oxidative stress (GO:0006979)	hydrolase activity, hydrolyzing O-glycosyl compounds (GO:0004553)	---	2.4.1.82, stachyose biosynthesis (hydrolase, hydrolyzing O-glycosyl compounds)
++	responses	light	response to light stimulus (GO:0009416)	AT1G80920	J8	173.868	1211.13	2731.82	2.80831	0	1.17351	0.00231946					Chaperone DnaJ-domain superfamily protein	A nuclear encoded soluble protein found in the chloroplast stroma.	response to light stimulus (GO:0009416) /// response to stress (GO:0006950) /// protein folding (GO:0006457)	---	nucleus (GO:0005634) /// chloroplast stroma (GO:0009570)	---
++	responses	light	response to red light (GO:0010114)	AT5G24120	SIGE	6.81237	21.3426	132.807	1.65554	6.08511e-08	2.63752	0					sigma factor E	Encodes a specialized sigma factor that functions in regulation of plastid genes and is responsible for the light-dependent transcription at the psbD LRP. Activation of SIG5 is dependent upon blue light and mediated by cryptochromes.	chloroplast organization (GO:0009658) /// cellular response to blue light (GO:0071483) /// regulation of transcription, DNA-dependent (GO:0006355) /// photosystem II assembly (GO:0010207) /// response to red light (GO:0010114) /// myo-inositol hexakisphosphate biosynthetic process (GO:0010264) /// positive regulation of transcription, DNA-dependent (GO:0045893) /// regulation of RNA biosynthetic …	DNA-directed RNA polymerase activity (GO:0003899) /// sigma factor activity (GO:0016987) /// plastid sigma factor activity (GO:0001053) /// DNA binding (GO:0003677) /// sequence-specific DNA binding transcription factor activity (GO:0003700)	chloroplast (GO:0009507) /// mitochondrion (GO:0005739)	---
++	responses	light	response to red or far red light (GO:0009639)	AT5G45340	CYP707A3	0.60381	27.211	59.6818	5.50198	0	1.1331	3.4297e-05					cytochrome P450, family 707, subfamily A, polypeptide 3	Encodes a protein with ABA 8'-hydroxylase activity; involved in ABA catabolism. Mutant analyses show that disruption in the gene results in more drought tolerance whereas overexpression results in increased transpiration rate and reduced drought tolerance. Gene involved in postgermination growth. Plant P450 CYP707A3, ABA 8'-hydroxylase, binds enantioselectively (+)-ABA but not (-)-ABA, whereas th…	abscisic acid catabolic process (GO:0046345) /// response to water deprivation (GO:0009414) /// response to red or far red light (GO:0009639) /// response to chitin (GO:0010200)	(+)-abscisic acid 8'-hydroxylase activity (GO:0010295) /// oxygen binding (GO:0019825)	---	1.14.13.93, phaseic acid biosynthesis (abscisic acid 8'-hydroxylase)
++	responses	light	blue light signaling pathway (GO:0009785)	AT1G54160	NFYA5	2.16384	17.4289	37.3939	3.01785	1.49786e-07	1.10132	0.00103373					nuclear factor Y, subunit A5	Encodes a member of the CCAAT-binding transcription factor (CBF-B/NF-YA) family. Expression is upregulated in response to ABA and drought. This regulation appears to be mediated by MIR169A which is downregulated in response to drought. NFYA5 is a target of MIR169A. Loss of function mutations are hypersensitive to drought.	somatic embryogenesis (GO:0010262) /// negative regulation of transcription, DNA-dependent (GO:0045892) /// response to water deprivation (GO:0009414) /// galactolipid biosynthetic process (GO:0019375) /// embryo development (GO:0009790) /// seed development (GO:0048316) /// regulation of transcription, DNA-dependent (GO:0006355) /// blue light signaling pathway (GO:0009785) /// cellular response…	sequence-specific DNA binding transcription factor activity (GO:0003700)	CCAAT-binding factor complex (GO:0016602)	---
++	responses	light	response to blue light (GO:0009637)	AT4G01120	GBF2	5.255	26.5617	74.0557	2.34561	5.15768e-13	1.47926	2.01602e-08					G-box binding factor 2	bZIP (basic leucine zipper) transcription factor that binds to the G-box regulatory element found in many plant promoters. GBF2 nuclear localization is increased by blue light	response to xenobiotic stimulus (GO:0009410) /// endoplasmic reticulum unfolded protein response (GO:0030968) /// response to blue light (GO:0009637)	sequence-specific DNA binding (GO:0043565) /// DNA binding (GO:0003677) /// sequence-specific DNA binding transcription factor activity (GO:0003700)	nucleus (GO:0005634) /// cytoplasm (GO:0005737)	---
1 circad
++	responses	light	circadian rhythm (GO:0007623)	AT5G15850	COL1	6.75773	13.5105	38.4548	1.00751	0.00235865	1.50908	4.52018e-08					CONSTANS-like 1	Homologous to the flowering-time gene CONSTANS.	circadian rhythm (GO:0007623) /// reproductive structure development (GO:0048608) /// regulation of flower development (GO:0009909) /// negative regulation of photomorphogenesis (GO:0010100) /// DNA repair (GO:0006281)	identical protein binding (GO:0042802) /// protein binding (GO:0005515) /// sequence-specific DNA binding transcription factor activity (GO:0003700) /// zinc ion binding (GO:0008270)	---	---
25 -salt
++	responses	salt	response to osmotic stress (GO:0006970)	AT5G06760	LEA4-5	0.090294	104.464	612.475	10.1841	3.58679e-13	2.55165	0					Late Embryogenesis Abundant 4-5	Encodes LEA4-5, a member of the Late Embryogenesis Abundant (LEA) proteins which typically accumulate in response to low water availability conditions imposed during development or by the environment. Most of thediverse set of LEA proteins can be grouped according to properties such as high hydrophilicity and high content of glycine or other small amino acids in what has been termed hydrophilins.…	response to osmotic stress (GO:0006970) /// response to water deprivation (GO:0009414) /// response to cold (GO:0009409) /// seed development (GO:0048316) /// embryo development ending in seed dormancy (GO:0009793)	molecular_function (GO:0003674)	cellular_component (GO:0005575)	---
++	responses	salt	response to osmotic stress (GO:0006970)	AT1G32560	AT1G32560	0	4.25842	15.5183	1.79769e+308	3.13572e-05	1.86558	3.73693e-05					Late embryogenesis abundant protein, group 1 protein	---	response to osmotic stress (GO:0006970) /// response to water deprivation (GO:0009414) /// seed development (GO:0048316) /// embryo development ending in seed dormancy (GO:0009793)	molecular_function (GO:0003674)	---	---
++	responses	salt	response to osmotic stress (GO:0006970)	AT2G35300	LEA18	0	13.9027	49.5628	1.79769e+308	4.57733e-07	1.83389	8.75285e-07					Late embryogenesis abundant protein, group 1 protein	---	response to osmotic stress (GO:0006970) /// response to abscisic acid stimulus (GO:0009737) /// seed dormancy process (GO:0010162) /// response to water deprivation (GO:0009414) /// seed development (GO:0048316) /// seed germination (GO:0009845) /// pollen tube development (GO:0048868) /// embryo development ending in seed dormancy (GO:0009793)	molecular_function (GO:0003674)	cellular_component (GO:0005575)	---
++	responses	salt	hyperosmotic salinity response (GO:0042538)	AT5G59320	LTP3	6.37804	603.478	5303.8	6.57208	0	3.13565	0					lipid transfer protein 3	Predicted to encode a PR (pathogenesis-related) protein. Belongs to the lipid transfer protein (PR-14) family with the following members: At2g38540/LTP1, At2g38530/LTP2, At5g59320/LTP3, At5g59310/LTP4, At3g51600/LTP5, At3g08770/LTP6, At2g15050/LTP7, At2g18370/LTP8, At2g15325/LTP9, At5g01870/LTP10, At4g33355/LTP11, At3g51590/LTP12, At5g44265/LTP13, At5g62065/LTP14, At4g08530/LTP15.	response to abscisic acid stimulus (GO:0009737) /// hyperosmotic salinity response (GO:0042538) /// response to water deprivation (GO:0009414) /// response to cold (GO:0009409)	---	cell wall (GO:0005618)	---
++	responses	salt	hyperosmotic salinity response (GO:0042538)	AT2G46680	ATHB-7	4.02831	420.631	1018.18	6.71427	0	1.27537	0.000228413					homeobox 7	encodes a putative transcription factor that contains a homeodomain closely linked to a leucine zipper motif. Transcript is detected in all tissues examined. Is transcriptionally regulated in an ABA-dependent manner and may act in a signal transduction pathway which mediates a drought response.	response to abscisic acid stimulus (GO:0009737) /// hyperosmotic salinity response (GO:0042538) /// regulation of transcription, DNA-dependent (GO:0006355) /// response to water deprivation (GO:0009414) /// positive regulation of transcription, DNA-dependent (GO:0045893) /// abscisic acid mediated signaling pathway (GO:0009738) /// response to cold (GO:0009409)	sequence-specific DNA binding transcription factor activity (GO:0003700)	nucleus (GO:0005634)	---
++	responses	salt	hyperosmotic salinity response (GO:0042538)	AT1G80160	AT1G80160	0	114.431	235.446	1.79769e+308	1.50877e-16	1.04092	0.000249118					Lactoylglutathione lyase / glyoxalase I family protein	---	carbohydrate metabolic process (GO:0005975) /// para-aminobenzoic acid metabolic process (GO:0046482) /// hyperosmotic salinity response (GO:0042538) /// response to water deprivation (GO:0009414)	lactoylglutathione lyase activity (GO:0004462)	---	---
++	responses	salt	hyperosmotic salinity response (GO:0042538)	AT3G55610	P5CS2	42.6968	142.193	285.78	1.74368	1.2119e-09	1.00705	0.00347866					delta 1-pyrroline-5-carboxylate synthase 2	encodes delta 1-pyrroline-5-carboxylate synthetase B. Gene expression is induced by dehydration, high salt and ABA. Knock-out mutations in P5CS2 are embryo-lethal. P5CS2 appears to be present in different cells and/or different subcellular locations from P5CS1 in a tissue-dependent manner.	response to abscisic acid stimulus (GO:0009737) /// hyperosmotic salinity response (GO:0042538) /// proline biosynthetic process (GO:0006561) /// embryo development ending in seed dormancy (GO:0009793)	---	chloroplast (GO:0009507) /// cytoplasm (GO:0005737)	1.2.1.41, citrulline biosynthesis (&delta;1-pyrroline-5-carboxylate synthetase||glutamate 5-kinase||glutamate-5-semialdehyde dehydrogenase) /// 2.7.2.11, citrulline biosynthesis (&delta;1-pyrroline-5-carboxylate synthetase||glutamate 5-kinase||glutamate-5-semialdehyde dehydrogenase) /// PROLINE-MULTI, proline biosynthesis III (&delta;1-pyrroline-5-carboxylate synthetase||glutamate 5-kinase||gluta…
++	responses	salt	response to salt stress (GO:0009651)	AT5G59310	LTP4	0.687704	278.14	3610.88	8.66784	0	3.69847	0					lipid transfer protein 4	Encodes a member of the lipid transfer protein family. Proteins of this family are generally small (~9 kD), basic, expressed abundantly and contain eight Cys residues. The proteins can bind fatty acids and acylCoA esters and can transfer several different phospholipids. They are localized to the cell wall. The mRNA is present in flowers and siliques, and is strongly up-regulated by abscisic acid.…	response to abscisic acid stimulus (GO:0009737) /// hyperosmotic salinity response (GO:0042538) /// response to water deprivation (GO:0009414) /// response to cold (GO:0009409) /// response to salt stress (GO:0009651) /// lipid transport (GO:0006869)	---	---	---
++	responses	salt	response to salt stress (GO:0009651)	AT1G48000	MYB112	0.109973	8.82136	63.4106	6.33382	2.30809e-06	2.84565	0					myb domain protein 112	Encodes a putative transcription factor (MYB112).	response to cadmium ion (GO:0046686) /// response to abscisic acid stimulus (GO:0009737) /// regulation of transcription, DNA-dependent (GO:0006355) /// response to salicylic acid stimulus (GO:0009751) /// cell wall modification involved in abscission (GO:0009830) /// response to salt stress (GO:0009651)	DNA binding (GO:0003677) /// sequence-specific DNA binding transcription factor activity (GO:0003700)	---	---
++	responses	salt	response to salt stress (GO:0009651)	AT5G52300	RD29B	0.403688	472.671	2661.74	10.2014	0	2.49346	3.9991e-09					CAP160 protein	encodes a protein that is induced in expression in response to water deprivation such as cold, high-salt, and dessication. The response appears to be via abscisic acid. The promoter region contains two ABA-responsive elements (ABREs) that are required for the dehydration-responsive expression of rd29B as cis-acting elements. Protein is a member of a gene family with other members found plants, an…	response to abscisic acid stimulus (GO:0009737) /// response to water deprivation (GO:0009414) /// response to cold (GO:0009409) /// abscisic acid mediated signaling pathway (GO:0009738) /// response to salt stress (GO:0009651) /// leaf senescence (GO:0010150)	molecular_function (GO:0003674)	cellular_component (GO:0005575)	---
++	responses	salt	response to salt stress (GO:0009651)	AT5G24090	ATCHIA	1.59573	6.09911	26.552	1.94242	0.000473059	2.12215	1.12166e-10					chitinase A	Chitinase A (class III) expressed exclusively under environmental stress conditions.	response to light intensity (GO:0009642) /// cellular response to water deprivation (GO:0042631) /// response to wounding (GO:0009611) /// vegetative to reproductive phase transition of meristem (GO:0010228) /// response to cold (GO:0009409) /// protein desumoylation (GO:0016926) /// hydrogen peroxide biosynthetic process (GO:0050665) /// response to salt stress (GO:0009651)	hydrolase activity, hydrolyzing O-glycosyl compounds (GO:0004553)	---	---
++	responses	salt	response to salt stress (GO:0009651)	AT1G35720	ANNAT1	170.061	381.088	1452.05	1.1721	9.42184e-05	1.9299	6.27641e-09					annexin 1	Encodes a member of the annexin gene family, a diverse, multigene family of calcium-dependent, membrane-binding proteins. The protein was determined to have peroxidase activity. This activity is thought to be dependent on the presence of post-translational modifications (most likely phosphorylation). The protein was shown to be present as a mixture of monomer and homodimer. The homodimerization s…	response to osmotic stress (GO:0006970) /// divalent metal ion transport (GO:0070838) /// response to heat (GO:0009408) /// calcium ion transport (GO:0006816) /// response to cadmium ion (GO:0046686) /// cysteine biosynthetic process (GO:0019344) /// sterol biosynthetic process (GO:0016126) /// Golgi organization (GO:0007030) /// potassium ion export (GO:0071435) /// chromatin assembly or disasse…	peroxidase activity (GO:0004601) /// calcium ion binding (GO:0005509) /// protein homodimerization activity (GO:0042803) /// calcium-dependent phospholipid binding (GO:0005544) /// zinc ion binding (GO:0008270)	apoplast (GO:0048046) /// cytosol (GO:0005829) /// membrane (GO:0016020)	---
++	responses	salt	response to salt stress (GO:0009651)	AT2G47190	ATMYB2	0.125442	11.1059	36.9729	6.4762	1.13296e-08	1.73514	3.26789e-09					myb domain protein 2	Encodes a MYB transcription factor that possesses an R2R3 MYB DNA binding domain and is known to regulate the expression of salt- and dehydration-responsive genes. Has been shown to bind calmodulin.	response to abscisic acid stimulus (GO:0009737) /// organ senescence (GO:0010260) /// response to wounding (GO:0009611) /// response to water deprivation (GO:0009414) /// response to salicylic acid stimulus (GO:0009751) /// response to auxin stimulus (GO:0009733) /// response to cold (GO:0009409) /// response to cadmium ion (GO:0046686) /// response to ethylene stimulus (GO:0009723) /// hyperosmo…	DNA binding (GO:0003677) /// calmodulin binding (GO:0005516) /// sequence-specific DNA binding transcription factor activity (GO:0003700)	---	---
++	responses	salt	response to salt stress (GO:0009651)	AT4G40010	SNRK2-7	0.147425	21.0302	61.0447	7.16437	1.17034e-10	1.53741	3.23946e-08					SNF1-related protein kinase 2.7	encodes a member of SNF1-related protein kinases (SnRK2) whose activity is activated by ionic (salt) and non-ionic (mannitol) osmotic stress.	response to osmotic stress (GO:0006970) /// response to salt stress (GO:0009651)	kinase activity (GO:0016301)	nucleus (GO:0005634) /// cytosol (GO:0005829) /// cytoplasm (GO:0005737)	---
++	responses	salt	response to salt stress (GO:0009651)	AT3G23000	CIPK7	34.7556	141.223	394.85	2.03069	2.99919e-14	1.48333	5.10576e-07					CBL-interacting protein kinase 7	Encodes a serine/threonine protein kinase with similarities to CBL-interacting protein kinases, SNF1 and SOS2.	divalent metal ion transport (GO:0070838) /// regulation of plant-type hypersensitive response (GO:0010363) /// response to fructose stimulus (GO:0009750) /// response to cold (GO:0009409) /// protein targeting to membrane (GO:0006612) /// water transport (GO:0006833) /// response to salt stress (GO:0009651) /// positive regulation of flavonoid biosynthetic process (GO:0009963) /// cellular catio…	protein binding (GO:0005515) /// kinase activity (GO:0016301)	---	---
++	responses	salt	response to salt stress (GO:0009651)	AT2G39800	P5CS1	86.8441	753.963	2066.65	3.12603	0	1.45473	0.00429102					delta1-pyrroline-5-carboxylate synthase 1	encodes a delta1-pyrroline-5-carboxylate synthase that catalyzes the rate-limiting enzyme in the biosynthesis of proline. Gene is expressed in reproductive organs and tissues under non-stress conditions but in the whole plant under water-limiting condition. Expression is also induced by abscisic acid and salt stress in a light-dependent manner. P5CS1 appears to be involved in salt stress response…	response to abscisic acid stimulus (GO:0009737) /// hyperosmotic salinity response (GO:0042538) /// response to desiccation (GO:0009269) /// proline biosynthetic process (GO:0006561) /// response to water deprivation (GO:0009414) /// root development (GO:0048364) /// response to salt stress (GO:0009651) /// response to oxidative stress (GO:0006979)	delta1-pyrroline-5-carboxylate synthetase activity (GO:0017084)	chloroplast (GO:0009507) /// cytoplasm (GO:0005737)	1.2.1.41, citrulline biosynthesis (&delta;1-pyrroline-5-carboxylate synthetase||glutamate-5-semialdehyde dehydrogenase||gamma-glutamyl kinase) /// 2.7.2.11, citrulline biosynthesis (&delta;1-pyrroline-5-carboxylate synthetase||glutamate-5-semialdehyde dehydrogenase||gamma-glutamyl kinase) /// PROLINE-MULTI, proline biosynthesis III (&delta;1-pyrroline-5-carboxylate synthetase||glutamate-5-semiald…
++	responses	salt	response to salt stress (GO:0009651)	AT3G51730	AT3G51730	92.2943	246.777	660.451	1.42693	2.61306e-07	1.42024	2.75911e-06					saposin B domain-containing protein	---	protein import into peroxisome matrix (GO:0016558) /// fatty acid beta-oxidation (GO:0006635) /// Golgi organization (GO:0007030) /// response to salt stress (GO:0009651) /// calcium ion transport (GO:0006816)	molecular_function (GO:0003674)	---	---
++	responses	salt	response to salt stress (GO:0009651)	AT2G47770	ATTSPO	0.0651452	368.447	969.114	12.4735	4.02364e-15	1.39521	1.61075e-05					TSPO(outer membrane tryptophan-rich sensory protein)-related	Encodes a membrane-bound protein designated AtTSPO (Arabidopsis thaliana TSPO-related). AtTSPO is related to the bacterial outer membrane tryptophan-rich sensory protein (TspO) and the mammalian mitochondrial 18 kDa Translocator Protein (18 kDa TSPO), members of the TspO/MBR domain-containing membrane proteins. Mainly detected in dry seeds, but can be induced in vegetative tissues by osmotic or s…	response to osmotic stress (GO:0006970) /// response to abscisic acid stimulus (GO:0009737) /// porphyrin-containing compound metabolic process (GO:0006778) /// response to salt stress (GO:0009651)	heme binding (GO:0020037)	Golgi stack (GO:0005795) /// Golgi apparatus (GO:0005794) /// membrane (GO:0016020) /// endoplasmic reticulum (GO:0005783)	---
++	responses	salt	response to salt stress (GO:0009651)	AT1G06180	ATMYB13	0.727144	5.43345	14.0001	2.90959	0.0001032	1.3655	0.000696065					myb domain protein 13	member of MYB3R- and R2R3- type MYB- encoding genes	regulation of transcription, DNA-dependent (GO:0006355) /// response to gibberellin stimulus (GO:0009739) /// response to salicylic acid stimulus (GO:0009751) /// response to jasmonic acid stimulus (GO:0009753) /// response to salt stress (GO:0009651)	DNA binding (GO:0003677) /// sequence-specific DNA binding transcription factor activity (GO:0003700)	---	---
++	responses	salt	response to salt stress (GO:0009651)	AT1G45249	ABF2	9.98972	111.43	266.49	3.48759	0	1.25794	4.64651e-05					abscisic acid responsive elements-binding factor 2	Leucine zipper transcription factor that binds to the abscisic acid (ABA)–responsive element (ABRE) motif in the promoter region of ABA-inducible genes. Enhances drought tolerance in vegetative tissues. Required for normal glucose response. Localized in the nucleus. Expressed constitutively in roots, leaf vascular tissues, and hydathodes or in all tissues under stress conditions. It's phosphoryla…	response to abscisic acid stimulus (GO:0009737) /// positive regulation of transcription, DNA-dependent (GO:0045893) /// response to water deprivation (GO:0009414) /// abscisic acid mediated signaling pathway (GO:0009738) /// response to salt stress (GO:0009651) /// glucose mediated signaling pathway (GO:0010255)	protein binding (GO:0005515) /// DNA binding (GO:0003677) /// sequence-specific DNA binding transcription factor activity (GO:0003700)	nucleus (GO:0005634)	---
++	responses	salt	response to salt stress (GO:0009651)	AT3G15353	MT3	1720.89	4467.45	10377.3	1.38433	6.52195e-05	1.2159	0.00394561					metallothionein 3	metallothionein, binds to and detoxifies excess copper and other metals, limiting oxidative damage	regulation of cell size (GO:0008361) /// response to osmotic stress (GO:0006970) /// regulation of plant-type hypersensitive response (GO:0010363) /// growth (GO:0040007) /// pattern specification process (GO:0007389) /// response to fructose stimulus (GO:0009750) /// cellular copper ion homeostasis (GO:0006878) /// protein targeting to membrane (GO:0006612) /// response to cadmium ion (GO:004668…	copper ion binding (GO:0005507)	---	---
++	responses	salt	response to salt stress (GO:0009651)	AT4G30960	CIPK6	88.9061	224.405	517.757	1.34378	3.52299e-06	1.20617	0.000278374					SOS3-interacting protein 3	Encodes CBL-interacting protein kinase 6 (CIPK6). Required for development and salt tolerance.	multicellular organismal development (GO:0007275) /// response to water deprivation (GO:0009414) /// response to abiotic stimulus (GO:0009628) /// calcium-mediated signaling (GO:0019722) /// stomatal movement (GO:0010118) /// hyperosmotic salinity response (GO:0042538) /// basipetal auxin transport (GO:0010540) /// response to salt stress (GO:0009651)	protein binding (GO:0005515) /// kinase activity (GO:0016301)	---	---
++	responses	salt	response to salt stress (GO:0009651)	AT1G56600	AtGolS2	3.96111	131.706	272.329	5.0633	0	1.04803	0.000745875					galactinol synthase 2	---	response to abscisic acid stimulus (GO:0009737) /// galactose metabolic process (GO:0006012) /// response to water deprivation (GO:0009414) /// response to cold (GO:0009409) /// response to salt stress (GO:0009651) /// carbohydrate biosynthetic process (GO:0016051) /// response to oxidative stress (GO:0006979)	inositol 3-alpha-galactosyltransferase activity (GO:0047216) /// transferase activity, transferring glycosyl groups (GO:0016757) /// transferase activity, transferring hexosyl groups (GO:0016758)	cellular_component (GO:0005575)	2.4.1.123, stachyose biosynthesis (transferase, transferring hexosyl groups)
++	responses	salt	response to salt stress (GO:0009651)	AT1G18710	AtMYB47	4.80757	17.8145	36.2746	1.89771	6.12699e-07	1.02591	0.000534555					myb domain protein 47	Member of the R2R3 factor gene family.	regulation of transcription, DNA-dependent (GO:0006355) /// response to jasmonic acid stimulus (GO:0009753) /// response to salt stress (GO:0009651)	DNA binding (GO:0003677) /// sequence-specific DNA binding transcription factor activity (GO:0003700)	nucleus (GO:0005634) /// cytoplasm (GO:0005737)	---
++	responses	salt	response to salt stress (GO:0009651)	AT3G61890	ATHB-12	6.36657	334.61	672.393	5.72385	0	1.00682	0.00150934					homeobox 12	Encodes a homeodomain leucine zipper class I (HD-Zip I) protein. Loss of function mutant has abnormally shaped leaves and stems.	response to osmotic stress (GO:0006970) /// response to abscisic acid stimulus (GO:0009737) /// regulation of transcription, DNA-dependent (GO:0006355) /// response to water deprivation (GO:0009414) /// positive regulation of transcription, DNA-dependent (GO:0045893) /// response to salt stress (GO:0009651) /// response to virus (GO:0009615)	sequence-specific DNA binding transcription factor activity (GO:0003700)	nucleus (GO:0005634)	---
28 Resp to cold/temperature
++	responses	cold	response to cold (GO:0009409)	AT5G59310	LTP4	0.687704	278.14	3610.88	8.66784	0	3.69847	0					lipid transfer protein 4	Encodes a member of the lipid transfer protein family. Proteins of this family are generally small (~9 kD), basic, expressed abundantly and contain eight Cys residues. The proteins can bind fatty acids and acylCoA esters and can transfer several different phospholipids. They are localized to the cell wall. The mRNA is present in flowers and siliques, and is strongly up-regulated by abscisic acid.…	response to abscisic acid stimulus (GO:0009737) /// hyperosmotic salinity response (GO:0042538) /// response to water deprivation (GO:0009414) /// response to cold (GO:0009409) /// response to salt stress (GO:0009651) /// lipid transport (GO:0006869)	---	---	---
++	responses	cold	response to cold (GO:0009409)	AT5G59320	LTP3	6.37804	603.478	5303.8	6.57208	0	3.13565	0					lipid transfer protein 3	Predicted to encode a PR (pathogenesis-related) protein. Belongs to the lipid transfer protein (PR-14) family with the following members: At2g38540/LTP1, At2g38530/LTP2, At5g59320/LTP3, At5g59310/LTP4, At3g51600/LTP5, At3g08770/LTP6, At2g15050/LTP7, At2g18370/LTP8, At2g15325/LTP9, At5g01870/LTP10, At4g33355/LTP11, At3g51590/LTP12, At5g44265/LTP13, At5g62065/LTP14, At4g08530/LTP15.	response to abscisic acid stimulus (GO:0009737) /// hyperosmotic salinity response (GO:0042538) /// response to water deprivation (GO:0009414) /// response to cold (GO:0009409)	---	cell wall (GO:0005618)	---
++	responses	cold	response to cold (GO:0009409)	AT5G57560	TCH4	6.46498	18.9214	160.499	1.55733	1.81717e-05	3.08447	0					Xyloglucan endotransglucosylase/hydrolase family protein	Encodes a cell wall-modifying enzyme, rapidly upregulated in response to environmental stimuli	response to brassinosteroid stimulus (GO:0009741) /// plant-type cell wall organization (GO:0009664) /// response to wounding (GO:0009611) /// response to auxin stimulus (GO:0009733) /// response to chitin (GO:0010200) /// response to cold (GO:0009409) /// response to heat (GO:0009408) /// response to mechanical stimulus (GO:0009612) /// response to cyclopentenone (GO:0010583)	xyloglucan:xyloglucosyl transferase activity (GO:0016762) /// hydrolase activity, acting on glycosyl bonds (GO:0016798)	cell wall (GO:0005618)	---
++	responses	cold	response to cold (GO:0009409)	AT5G06760	LEA4-5	0.090294	104.464	612.475	10.1841	3.58679e-13	2.55165	0					Late Embryogenesis Abundant 4-5	Encodes LEA4-5, a member of the Late Embryogenesis Abundant (LEA) proteins which typically accumulate in response to low water availability conditions imposed during development or by the environment. Most of thediverse set of LEA proteins can be grouped according to properties such as high hydrophilicity and high content of glycine or other small amino acids in what has been termed hydrophilins.…	response to osmotic stress (GO:0006970) /// response to water deprivation (GO:0009414) /// response to cold (GO:0009409) /// seed development (GO:0048316) /// embryo development ending in seed dormancy (GO:0009793)	molecular_function (GO:0003674)	cellular_component (GO:0005575)	---
++	responses	cold	response to cold (GO:0009409)	AT3G16450	AT3G16450	0.719553	3.36793	19.5556	2.23472	0.0124655	2.53765	6.27641e-09					Mannose-binding lectin superfamily protein	---	response to zinc ion (GO:0010043) /// response to cold (GO:0009409)	molecular_function (GO:0003674)	---	---
++	responses	cold	response to cold (GO:0009409)	AT5G52300	RD29B	0.403688	472.671	2661.74	10.2014	0	2.49346	3.9991e-09					CAP160 protein	encodes a protein that is induced in expression in response to water deprivation such as cold, high-salt, and dessication. The response appears to be via abscisic acid. The promoter region contains two ABA-responsive elements (ABREs) that are required for the dehydration-responsive expression of rd29B as cis-acting elements. Protein is a member of a gene family with other members found plants, an…	response to abscisic acid stimulus (GO:0009737) /// response to water deprivation (GO:0009414) /// response to cold (GO:0009409) /// abscisic acid mediated signaling pathway (GO:0009738) /// response to salt stress (GO:0009651) /// leaf senescence (GO:0010150)	molecular_function (GO:0003674)	cellular_component (GO:0005575)	---
++	responses	cold	response to cold (GO:0009409)	AT3G50970	LTI30	7.86682	83.0922	399.585	3.40889	0	2.26572	0					dehydrin family protein	Belongs to the dehydrin protein family, which contains highly conserved stretches of 7-17 residues that are repetitively scattered in their sequences, the K-, S-, Y- and lysine rich segments. LTI29 and LTI30 double overexpressors confer freeze tolerance. Located in membranes. mRNA upregulated by water deprivation and abscisic acid.	response to abscisic acid stimulus (GO:0009737) /// heat acclimation (GO:0010286) /// response to water stimulus (GO:0009415) /// defense response to fungus (GO:0050832) /// response to water deprivation (GO:0009414) /// response to stress (GO:0006950) /// response to cold (GO:0009409) /// cold acclimation (GO:0009631)	molecular_function (GO:0003674)	membrane (GO:0016020)	---
++	responses	cold	response to cold (GO:0009409)	AT5G24090	ATCHIA	1.59573	6.09911	26.552	1.94242	0.000473059	2.12215	1.12166e-10					chitinase A	Chitinase A (class III) expressed exclusively under environmental stress conditions.	response to light intensity (GO:0009642) /// cellular response to water deprivation (GO:0042631) /// response to wounding (GO:0009611) /// vegetative to reproductive phase transition of meristem (GO:0010228) /// response to cold (GO:0009409) /// protein desumoylation (GO:0016926) /// hydrogen peroxide biosynthetic process (GO:0050665) /// response to salt stress (GO:0009651)	hydrolase activity, hydrolyzing O-glycosyl compounds (GO:0004553)	---	---
++	responses	cold	response to cold (GO:0009409)	AT4G02380	SAG21	32.1051	141.227	540.754	2.14517	7.28085e-10	1.93696	4.10375e-09					senescence-associated gene 21	Encodes AtLEA5 (late embryogenesis abundant like protein). Also known as SENESCENCE-ASSOCIATED GENE 21 (SAG21). Has a role on oxidative stress tolerance. mRNA levels are elevated in response to various stresses.	regulation of plant-type hypersensitive response (GO:0010363) /// negative regulation of programmed cell death (GO:0043069) /// protein targeting to membrane (GO:0006612) /// defense response to fungus (GO:0050832) /// cellular response to phosphate starvation (GO:0016036) /// abscisic acid mediated signaling pathway (GO:0009738) /// systemic acquired resistance, salicylic acid mediated signaling…	molecular_function (GO:0003674)	---	---
++	responses	cold	response to cold (GO:0009409)	AT1G35720	ANNAT1	170.061	381.088	1452.05	1.1721	9.42184e-05	1.9299	6.27641e-09					annexin 1	Encodes a member of the annexin gene family, a diverse, multigene family of calcium-dependent, membrane-binding proteins. The protein was determined to have peroxidase activity. This activity is thought to be dependent on the presence of post-translational modifications (most likely phosphorylation). The protein was shown to be present as a mixture of monomer and homodimer. The homodimerization s…	response to osmotic stress (GO:0006970) /// divalent metal ion transport (GO:0070838) /// response to heat (GO:0009408) /// calcium ion transport (GO:0006816) /// response to cadmium ion (GO:0046686) /// cysteine biosynthetic process (GO:0019344) /// sterol biosynthetic process (GO:0016126) /// Golgi organization (GO:0007030) /// potassium ion export (GO:0071435) /// chromatin assembly or disasse…	peroxidase activity (GO:0004601) /// calcium ion binding (GO:0005509) /// protein homodimerization activity (GO:0042803) /// calcium-dependent phospholipid binding (GO:0005544) /// zinc ion binding (GO:0008270)	apoplast (GO:0048046) /// cytosol (GO:0005829) /// membrane (GO:0016020)	---
++	responses	cold	response to cold (GO:0009409)	AT2G47190	ATMYB2	0.125442	11.1059	36.9729	6.4762	1.13296e-08	1.73514	3.26789e-09					myb domain protein 2	Encodes a MYB transcription factor that possesses an R2R3 MYB DNA binding domain and is known to regulate the expression of salt- and dehydration-responsive genes. Has been shown to bind calmodulin.	response to abscisic acid stimulus (GO:0009737) /// organ senescence (GO:0010260) /// response to wounding (GO:0009611) /// response to water deprivation (GO:0009414) /// response to salicylic acid stimulus (GO:0009751) /// response to auxin stimulus (GO:0009733) /// response to cold (GO:0009409) /// response to cadmium ion (GO:0046686) /// response to ethylene stimulus (GO:0009723) /// hyperosmo…	DNA binding (GO:0003677) /// calmodulin binding (GO:0005516) /// sequence-specific DNA binding transcription factor activity (GO:0003700)	---	---
++	responses	cold	response to cold (GO:0009409)	AT3G23000	CIPK7	34.7556	141.223	394.85	2.03069	2.99919e-14	1.48333	5.10576e-07					CBL-interacting protein kinase 7	Encodes a serine/threonine protein kinase with similarities to CBL-interacting protein kinases, SNF1 and SOS2.	divalent metal ion transport (GO:0070838) /// regulation of plant-type hypersensitive response (GO:0010363) /// response to fructose stimulus (GO:0009750) /// response to cold (GO:0009409) /// protein targeting to membrane (GO:0006612) /// water transport (GO:0006833) /// response to salt stress (GO:0009651) /// positive regulation of flavonoid biosynthetic process (GO:0009963) /// cellular catio…	protein binding (GO:0005515) /// kinase activity (GO:0016301)	---	---
++	responses	cold	response to cold (GO:0009409)	AT5G20250	DIN10	26.8954	56.0255	154.789	1.06676	0.00295085	1.46615	1.45441e-05					Raffinose synthase family protein	encodes a member of glycosyl hydrolase family 36. Expression is induced within 3 hours of dark treatment, in senescing leaves and treatment with exogenous photosynthesis inhibitor. Induction of gene expression was suppressed in excised leaves supplied with sugar. The authors suggest that the gene's expression pattern is responding to the level of sugar in the cell.	response to light stimulus (GO:0009416) /// response to karrikin (GO:0080167) /// response to fructose stimulus (GO:0009750) /// response to sucrose stimulus (GO:0009744) /// response to cold (GO:0009409) /// aging (GO:0007568) /// response to oxidative stress (GO:0006979)	hydrolase activity, hydrolyzing O-glycosyl compounds (GO:0004553)	---	2.4.1.82, stachyose biosynthesis (hydrolase, hydrolyzing O-glycosyl compounds)
++	responses	cold	response to cold (GO:0009409)	AT1G01250	AT1G01250	3.81313	12.5785	33.5584	1.72994	0.00026701	1.41572	9.86048e-06					Integrase-type DNA-binding superfamily protein	encodes a member of the DREB subfamily A-4 of ERF/AP2 transcription factor family. The protein contains one AP2 domain. There are 17 members in this subfamily including TINY.	response to abscisic acid stimulus (GO:0009737) /// regulation of transcription, DNA-dependent (GO:0006355) /// response to water deprivation (GO:0009414) /// response to cold (GO:0009409)	DNA binding (GO:0003677) /// sequence-specific DNA binding transcription factor activity (GO:0003700)	nucleus (GO:0005634)	---
++	responses	cold	response to cold (GO:0009409)	AT2G46680	ATHB-7	4.02831	420.631	1018.18	6.71427	0	1.27537	0.000228413					homeobox 7	encodes a putative transcription factor that contains a homeodomain closely linked to a leucine zipper motif. Transcript is detected in all tissues examined. Is transcriptionally regulated in an ABA-dependent manner and may act in a signal transduction pathway which mediates a drought response.	response to abscisic acid stimulus (GO:0009737) /// hyperosmotic salinity response (GO:0042538) /// regulation of transcription, DNA-dependent (GO:0006355) /// response to water deprivation (GO:0009414) /// positive regulation of transcription, DNA-dependent (GO:0045893) /// abscisic acid mediated signaling pathway (GO:0009738) /// response to cold (GO:0009409)	sequence-specific DNA binding transcription factor activity (GO:0003700)	nucleus (GO:0005634)	---
++	responses	cold	response to cold (GO:0009409)	AT1G46768	RAP2.1	2.46127	12.917	29.1042	2.39983	5.13987e-06	1.17195	0.000410311					related to AP2 1	encodes a member of the DREB subfamily A-5 of ERF/AP2 transcription factor family (RAP2.1). The protein contains one AP2 domain. There are 16 members in this subfamily including RAP2.9 and RAP2.10.	regulation of transcription, DNA-dependent (GO:0006355) /// response to water deprivation (GO:0009414) /// positive regulation of transcription, DNA-dependent (GO:0045893) /// response to cold (GO:0009409)	DNA binding (GO:0003677) /// sequence-specific DNA binding transcription factor activity (GO:0003700)	nucleus (GO:0005634)	---
++	responses	cold	response to cold (GO:0009409)	AT1G80820	CCR2	0.435987	6.12882	13.3319	3.82128	6.02777e-07	1.12121	0.00160916					cinnamoyl coa reductase	Encodes an cinnamoyl CoA reductase isoform. Involved in lignin biosynthesis.	lignin biosynthetic process (GO:0009809) /// defense response to fungus (GO:0050832) /// response to cold (GO:0009409) /// response to chitin (GO:0010200)	cinnamoyl-CoA reductase activity (GO:0016621)	cellular_component (GO:0005575)	1.2.1.44, phenylpropanoid biosynthesis (cinnamoyl-CoA reductase) /// 1.2.1.44, phenylpropanoid biosynthesis (cinnamoyl-CoA reductase)
++	responses	cold	response to cold (GO:0009409)	AT1G56600	AtGolS2	3.96111	131.706	272.329	5.0633	0	1.04803	0.000745875					galactinol synthase 2	---	response to abscisic acid stimulus (GO:0009737) /// galactose metabolic process (GO:0006012) /// response to water deprivation (GO:0009414) /// response to cold (GO:0009409) /// response to salt stress (GO:0009651) /// carbohydrate biosynthetic process (GO:0016051) /// response to oxidative stress (GO:0006979)	inositol 3-alpha-galactosyltransferase activity (GO:0047216) /// transferase activity, transferring glycosyl groups (GO:0016757) /// transferase activity, transferring hexosyl groups (GO:0016758)	cellular_component (GO:0005575)	2.4.1.123, stachyose biosynthesis (transferase, transferring hexosyl groups)
++	responses	cold	cold acclimation (GO:0009631)	AT5G66400	RAB18	10.2793	332.737	11495.1	5.0246	0	5.11049	0					Dehydrin family protein	Belongs to the dehydrin protein family, which contains highly conserved stretches of 7-17 residues that are repetitively scattered in their sequences, the K-, S-, Y- and lysine rich segments. ABA- and drought-induced glycine-rice dehydrin protein. The ABA-induced expression of RAB18 was reduced following ACC application, indicating that ethylene inhibits the ABA signaling pathway. RAB18 is also e…	response to abscisic acid stimulus (GO:0009737) /// response to water deprivation (GO:0009414) /// response to stress (GO:0006950) /// response to 1-Aminocyclopropane-1-carboxylic Acid (GO:0009961) /// cold acclimation (GO:0009631)	molecular_function (GO:0003674)	cellular_component (GO:0005575)	---
++	responses	temperature	heat acclimation (GO:0010286)	AT4G37370	AT4G37370	1.29423	5.14888	21.8945	2.0002	7.49654e-05	2.08824	9.57754e-12					cytochrome P450, family 81, subfamily D, polypeptide 8	member of CYP81D	response to ethylene stimulus (GO:0009723) /// heat acclimation (GO:0010286) /// response to karrikin (GO:0080167)	oxygen binding (GO:0019825)	endoplasmic reticulum (GO:0005783)	---
++	responses	temperature	heat acclimation (GO:0010286)	AT4G23450	AT4G23450	1.54579	21.6024	50.483	3.81281	5.93718e-05	1.22461	0.000201336					RING/U-box superfamily protein	---	response to abscisic acid stimulus (GO:0009737) /// autophagy (GO:0006914) /// heat acclimation (GO:0010286) /// response to water deprivation (GO:0009414) /// positive regulation of abscisic acid mediated signaling pathway (GO:0009789) /// positive regulation of hydrogen peroxide biosynthetic process (GO:0010729)	protein binding (GO:0005515) /// ubiquitin-protein ligase activity (GO:0004842) /// zinc ion binding (GO:0008270)	cytoplasm (GO:0005737)	---
++	responses	temperature	response to heat (GO:0009408)	AT5G43840	AT-HSFA6A	0.0629012	4.27115	202.55	6.09343	0.000261629	5.56751	0					heat shock transcription factor A6A	member of Heat Stress Transcription Factor (Hsf) family	response to heat (GO:0009408)	DNA binding (GO:0003677) /// sequence-specific DNA binding transcription factor activity (GO:0003700)	---	---
++	responses	temperature	response to heat (GO:0009408)	AT1G17870	ATEGY3	1.02652	3.27843	37.3129	1.68328	0.0283979	3.5086	0					ethylene-dependent gravitropism-deficient and yellow-green-like 3	S2P-like putative metalloprotease, also contain transmembrane helices near their C-termini and many of them, five of seven, contain a conserved zinc-binding motif HEXXH. Homolog of EGY1. Each of the EGY1 and EGY-like proteins share two additional highly conserved motifs, the previously reported NPDG motif (aa 442–454 in EGY1, Rudner et al., 1999) and a newly defined GNLR motif (aa 171–179 in EGY1…	response to high light intensity (GO:0009644) /// response to hydrogen peroxide (GO:0042542) /// response to heat (GO:0009408) /// protein folding (GO:0006457)	---	---	---
++	responses	temperature	response to heat (GO:0009408)	AT2G22240	ATMIPS2	4.30181	23.6256	174.185	2.46537	1.56468e-05	2.8822	0					myo-inositol-1-phosphate synthase 2	** Referred to as MIPS1 in Mitsuhashi et al 2008. Myo-inositol-1-phosphate synthase isoform 2. Expressed in leaf, root and silique. Immunolocalization experiments with an antibody recognizing MIPS1, MIPS2, and MIPS3 showed endosperm localization.	defense response to bacterium (GO:0042742) /// response to auxin stimulus (GO:0009733) /// defense response to virus (GO:0051607) /// response to heat (GO:0009408) /// phospholipid biosynthetic process (GO:0008654) /// chlorophyll catabolic process (GO:0015996) /// response to high light intensity (GO:0009644) /// defense response to fungus (GO:0050832) /// myo-inositol hexakisphosphate biosynthe…	protein binding (GO:0005515) /// inositol-3-phosphate synthase activity (GO:0004512)	cytoplasm (GO:0005737)	5.5.1.4, <i>myo</i>-inositol biosynthesis (inositol-3-phosphate synthase) /// 5.5.1.4, 1D-<i>myo</i>-inositol hexakisphosphate biosynthesis III (<i>Spirodela polyrrhiza</i>) (inositol-3-phosphate synthase)
++	responses	temperature	response to heat (GO:0009408)	AT3G12580	HSP70	2.79845	13.5362	99.6488	2.28216	3.80076e-11	2.88003	0					heat shock protein 70	---	protein ubiquitination (GO:0016567) /// response to bacterium (GO:0009617) /// response to temperature stimulus (GO:0009266) /// response to endoplasmic reticulum stress (GO:0034976) /// response to heat (GO:0009408) /// protein folding (GO:0006457) /// response to high light intensity (GO:0009644) /// response to hydrogen peroxide (GO:0042542) /// response to virus (GO:0009615)	ubiquitin protein ligase binding (GO:0031625)	apoplast (GO:0048046) /// cytosol (GO:0005829)	---
++	responses	temperature	response to heat (GO:0009408)	AT1G03070	AT1G03070	0.483357	2.21143	11.0384	2.20185	0.02374	2.31948	0.000116291					Bax inhibitor-1 family protein	---	response to high light intensity (GO:0009644) /// response to hydrogen peroxide (GO:0042542) /// response to heat (GO:0009408) /// protein folding (GO:0006457) /// biological_process (GO:0008150)	glutamate binding (GO:0016595)	---	---
++	responses	temperature	response to heat (GO:0009408)	AT4G12400	AT4G12400	0.8142	2.43131	6.19761	1.58631	0.00615195	1.34998	0.000465681					stress-inducible protein, putative	---	response to high light intensity (GO:0009644) /// heat acclimation (GO:0010286) /// response to hydrogen peroxide (GO:0042542) /// response to stress (GO:0006950) /// response to endoplasmic reticulum stress (GO:0034976) /// response to heat (GO:0009408) /// protein folding (GO:0006457)	---	---	---
++	responses	temperature	response to heat (GO:0009408)	AT5G02480	AT5G02480	22.8895	53.122	111.249	1.22266	5.36587e-06	1.06642	0.000218609					HSP20-like chaperones superfamily protein	---	response to high light intensity (GO:0009644) /// response to hydrogen peroxide (GO:0042542) /// response to heat (GO:0009408)	---	cellular_component (GO:0005575)	---
24 resp to ABA
++	responses	aba	response to abscisic acid stimulus (GO:0009737)	AT5G66400	RAB18	10.2793	332.737	11495.1	5.0246	0	5.11049	0					Dehydrin family protein	Belongs to the dehydrin protein family, which contains highly conserved stretches of 7-17 residues that are repetitively scattered in their sequences, the K-, S-, Y- and lysine rich segments. ABA- and drought-induced glycine-rice dehydrin protein. The ABA-induced expression of RAB18 was reduced following ACC application, indicating that ethylene inhibits the ABA signaling pathway. RAB18 is also e…	response to abscisic acid stimulus (GO:0009737) /// response to water deprivation (GO:0009414) /// response to stress (GO:0006950) /// response to 1-Aminocyclopropane-1-carboxylic Acid (GO:0009961) /// cold acclimation (GO:0009631)	molecular_function (GO:0003674)	cellular_component (GO:0005575)	---
++	responses	aba	response to abscisic acid stimulus (GO:0009737)	AT5G59310	LTP4	0.687704	278.14	3610.88	8.66784	0	3.69847	0					lipid transfer protein 4	Encodes a member of the lipid transfer protein family. Proteins of this family are generally small (~9 kD), basic, expressed abundantly and contain eight Cys residues. The proteins can bind fatty acids and acylCoA esters and can transfer several different phospholipids. They are localized to the cell wall. The mRNA is present in flowers and siliques, and is strongly up-regulated by abscisic acid.…	response to abscisic acid stimulus (GO:0009737) /// hyperosmotic salinity response (GO:0042538) /// response to water deprivation (GO:0009414) /// response to cold (GO:0009409) /// response to salt stress (GO:0009651) /// lipid transport (GO:0006869)	---	---	---
++	responses	aba	response to abscisic acid stimulus (GO:0009737)	AT4G15910	ATDI21	0.451594	4.91479	52.8718	3.45206	0.000688567	3.42729	0					drought-induced 21	encodes a gene whose transcript level in root and leaves increases to progressive drought stress. The transcript level is also affected by changes of endogenous or exogenous abscisic acid level. It appears to be a member of plant-specific gene family that includes late embryo-abundant and zinc- IAA-induced proteins in other plants.	response to abscisic acid stimulus (GO:0009737) /// response to water deprivation (GO:0009414) /// embryo development (GO:0009790)	molecular_function (GO:0003674)	---	---
++	responses	aba	response to abscisic acid stimulus (GO:0009737)	AT1G17020	SRG1	0.0976356	3.17629	31.6735	5.03182	1.76633e-05	3.31786	0					senescence-related gene 1	Encodes a novel member of the Fe(II)/ascorbate oxidase gene family; senescence-related gene.	response to abscisic acid stimulus (GO:0009737) /// organ senescence (GO:0010260) /// seed germination (GO:0009845) /// seed dormancy process (GO:0010162) /// cell wall modification involved in abscission (GO:0009830) /// flavonoid biosynthetic process (GO:0009813) /// embryo development ending in seed dormancy (GO:0009793)	oxidoreductase activity, acting on paired donors, with incorporation or reduction of molecular oxygen, 2-oxoglutarate as one donor, and incorporation of one atom each of oxygen into both donors (GO:0016706) /// oxidoreductase activity, acting on diphenols and related substances as donors, oxygen as acceptor (GO:0016682)	cellular_component (GO:0005575)	1.14.11.9, flavonoid biosynthesis (oxidoreductase, acting on diphenols and related substances as donors, oxygen as acceptor//oxidoreductase, acting on paired donors, with incorporation or reduction of molecular oxygen, 2-oxoglutarate as one donor, and incorporation of one atom each of oxygen into both donors) /// 1.14.11.9, leucodelphinidin biosynthesis (oxidoreductase, acting on diphenols and re…
++	responses	aba	response to abscisic acid stimulus (GO:0009737)	AT5G59320	LTP3	6.37804	603.478	5303.8	6.57208	0	3.13565	0					lipid transfer protein 3	Predicted to encode a PR (pathogenesis-related) protein. Belongs to the lipid transfer protein (PR-14) family with the following members: At2g38540/LTP1, At2g38530/LTP2, At5g59320/LTP3, At5g59310/LTP4, At3g51600/LTP5, At3g08770/LTP6, At2g15050/LTP7, At2g18370/LTP8, At2g15325/LTP9, At5g01870/LTP10, At4g33355/LTP11, At3g51590/LTP12, At5g44265/LTP13, At5g62065/LTP14, At4g08530/LTP15.	response to abscisic acid stimulus (GO:0009737) /// hyperosmotic salinity response (GO:0042538) /// response to water deprivation (GO:0009414) /// response to cold (GO:0009409)	---	cell wall (GO:0005618)	---
++	responses	aba	response to abscisic acid stimulus (GO:0009737)	AT1G48000	MYB112	0.109973	8.82136	63.4106	6.33382	2.30809e-06	2.84565	0					myb domain protein 112	Encodes a putative transcription factor (MYB112).	response to cadmium ion (GO:0046686) /// response to abscisic acid stimulus (GO:0009737) /// regulation of transcription, DNA-dependent (GO:0006355) /// response to salicylic acid stimulus (GO:0009751) /// cell wall modification involved in abscission (GO:0009830) /// response to salt stress (GO:0009651)	DNA binding (GO:0003677) /// sequence-specific DNA binding transcription factor activity (GO:0003700)	---	---
++	responses	aba	response to abscisic acid stimulus (GO:0009737)	AT5G52300	RD29B	0.403688	472.671	2661.74	10.2014	0	2.49346	3.9991e-09					CAP160 protein	encodes a protein that is induced in expression in response to water deprivation such as cold, high-salt, and dessication. The response appears to be via abscisic acid. The promoter region contains two ABA-responsive elements (ABREs) that are required for the dehydration-responsive expression of rd29B as cis-acting elements. Protein is a member of a gene family with other members found plants, an…	response to abscisic acid stimulus (GO:0009737) /// response to water deprivation (GO:0009414) /// response to cold (GO:0009409) /// abscisic acid mediated signaling pathway (GO:0009738) /// response to salt stress (GO:0009651) /// leaf senescence (GO:0010150)	molecular_function (GO:0003674)	cellular_component (GO:0005575)	---
++	responses	aba	response to abscisic acid stimulus (GO:0009737)	AT3G50970	LTI30	7.86682	83.0922	399.585	3.40889	0	2.26572	0					dehydrin family protein	Belongs to the dehydrin protein family, which contains highly conserved stretches of 7-17 residues that are repetitively scattered in their sequences, the K-, S-, Y- and lysine rich segments. LTI29 and LTI30 double overexpressors confer freeze tolerance. Located in membranes. mRNA upregulated by water deprivation and abscisic acid.	response to abscisic acid stimulus (GO:0009737) /// heat acclimation (GO:0010286) /// response to water stimulus (GO:0009415) /// defense response to fungus (GO:0050832) /// response to water deprivation (GO:0009414) /// response to stress (GO:0006950) /// response to cold (GO:0009409) /// cold acclimation (GO:0009631)	molecular_function (GO:0003674)	membrane (GO:0016020)	---
++	responses	aba	response to abscisic acid stimulus (GO:0009737)	AT1G35720	ANNAT1	170.061	381.088	1452.05	1.1721	9.42184e-05	1.9299	6.27641e-09					annexin 1	Encodes a member of the annexin gene family, a diverse, multigene family of calcium-dependent, membrane-binding proteins. The protein was determined to have peroxidase activity. This activity is thought to be dependent on the presence of post-translational modifications (most likely phosphorylation). The protein was shown to be present as a mixture of monomer and homodimer. The homodimerization s…	response to osmotic stress (GO:0006970) /// divalent metal ion transport (GO:0070838) /// response to heat (GO:0009408) /// calcium ion transport (GO:0006816) /// response to cadmium ion (GO:0046686) /// cysteine biosynthetic process (GO:0019344) /// sterol biosynthetic process (GO:0016126) /// Golgi organization (GO:0007030) /// potassium ion export (GO:0071435) /// chromatin assembly or disasse…	peroxidase activity (GO:0004601) /// calcium ion binding (GO:0005509) /// protein homodimerization activity (GO:0042803) /// calcium-dependent phospholipid binding (GO:0005544) /// zinc ion binding (GO:0008270)	apoplast (GO:0048046) /// cytosol (GO:0005829) /// membrane (GO:0016020)	---
++	responses	aba	response to abscisic acid stimulus (GO:0009737)	AT2G35300	LEA18	0	13.9027	49.5628	1.79769e+308	4.57733e-07	1.83389	8.75285e-07					Late embryogenesis abundant protein, group 1 protein	---	response to osmotic stress (GO:0006970) /// response to abscisic acid stimulus (GO:0009737) /// seed dormancy process (GO:0010162) /// response to water deprivation (GO:0009414) /// seed development (GO:0048316) /// seed germination (GO:0009845) /// pollen tube development (GO:0048868) /// embryo development ending in seed dormancy (GO:0009793)	molecular_function (GO:0003674)	cellular_component (GO:0005575)	---
++	responses	aba	response to abscisic acid stimulus (GO:0009737)	AT5G46350	WRKY8	0.728657	8.30158	27.6881	3.51811	1.33756e-08	1.73781	7.33183e-09					WRKY DNA-binding protein 8	member of WRKY Transcription Factor; Group II-c	response to abscisic acid stimulus (GO:0009737) /// regulation of transcription, DNA-dependent (GO:0006355) /// defense response to fungus (GO:0050832) /// defense response to bacterium (GO:0042742) /// cellular response to hydrogen peroxide (GO:0070301)	sequence-specific DNA binding transcription factor activity (GO:0003700)	nucleus (GO:0005634)	---
++	responses	aba	response to abscisic acid stimulus (GO:0009737)	AT2G47190	ATMYB2	0.125442	11.1059	36.9729	6.4762	1.13296e-08	1.73514	3.26789e-09					myb domain protein 2	Encodes a MYB transcription factor that possesses an R2R3 MYB DNA binding domain and is known to regulate the expression of salt- and dehydration-responsive genes. Has been shown to bind calmodulin.	response to abscisic acid stimulus (GO:0009737) /// organ senescence (GO:0010260) /// response to wounding (GO:0009611) /// response to water deprivation (GO:0009414) /// response to salicylic acid stimulus (GO:0009751) /// response to auxin stimulus (GO:0009733) /// response to cold (GO:0009409) /// response to cadmium ion (GO:0046686) /// response to ethylene stimulus (GO:0009723) /// hyperosmo…	DNA binding (GO:0003677) /// calmodulin binding (GO:0005516) /// sequence-specific DNA binding transcription factor activity (GO:0003700)	---	---
++	responses	aba	response to abscisic acid stimulus (GO:0009737)	AT4G25000	ATAMY1	0.908271	5.51212	17.2862	2.60944	6.44451e-06	1.64894	7.0311e-07					alpha-amylase-like	Predicted to be secreted protein based on signalP prediction. Involved in starch mobilization. Mutants are defective in alpha-amylase activity. (Note: AMY1 has been found in the literature to be referred to as AMY3, which is not to be confused with AMY3/At1g69830).	response to abscisic acid stimulus (GO:0009737) /// response to gibberellin stimulus (GO:0009739)	alpha-amylase activity (GO:0004556)	apoplast (GO:0048046) /// extracellular region (GO:0005576)	3.2.1.1, starch degradation (alpha-amylase) /// 3.2.1.1, starch degradation (alpha-amylase)
++	responses	aba	response to abscisic acid stimulus (GO:0009737)	AT2G39800	P5CS1	86.8441	753.963	2066.65	3.12603	0	1.45473	0.00429102					delta1-pyrroline-5-carboxylate synthase 1	encodes a delta1-pyrroline-5-carboxylate synthase that catalyzes the rate-limiting enzyme in the biosynthesis of proline. Gene is expressed in reproductive organs and tissues under non-stress conditions but in the whole plant under water-limiting condition. Expression is also induced by abscisic acid and salt stress in a light-dependent manner. P5CS1 appears to be involved in salt stress response…	response to abscisic acid stimulus (GO:0009737) /// hyperosmotic salinity response (GO:0042538) /// response to desiccation (GO:0009269) /// proline biosynthetic process (GO:0006561) /// response to water deprivation (GO:0009414) /// root development (GO:0048364) /// response to salt stress (GO:0009651) /// response to oxidative stress (GO:0006979)	delta1-pyrroline-5-carboxylate synthetase activity (GO:0017084)	chloroplast (GO:0009507) /// cytoplasm (GO:0005737)	1.2.1.41, citrulline biosynthesis (&delta;1-pyrroline-5-carboxylate synthetase||glutamate-5-semialdehyde dehydrogenase||gamma-glutamyl kinase) /// 2.7.2.11, citrulline biosynthesis (&delta;1-pyrroline-5-carboxylate synthetase||glutamate-5-semialdehyde dehydrogenase||gamma-glutamyl kinase) /// PROLINE-MULTI, proline biosynthesis III (&delta;1-pyrroline-5-carboxylate synthetase||glutamate-5-semiald…
++	responses	aba	response to abscisic acid stimulus (GO:0009737)	AT1G01250	AT1G01250	3.81313	12.5785	33.5584	1.72994	0.00026701	1.41572	9.86048e-06					Integrase-type DNA-binding superfamily protein	encodes a member of the DREB subfamily A-4 of ERF/AP2 transcription factor family. The protein contains one AP2 domain. There are 17 members in this subfamily including TINY.	response to abscisic acid stimulus (GO:0009737) /// regulation of transcription, DNA-dependent (GO:0006355) /// response to water deprivation (GO:0009414) /// response to cold (GO:0009409)	DNA binding (GO:0003677) /// sequence-specific DNA binding transcription factor activity (GO:0003700)	nucleus (GO:0005634)	---
++	responses	aba	response to abscisic acid stimulus (GO:0009737)	AT2G47770	ATTSPO	0.0651452	368.447	969.114	12.4735	4.02364e-15	1.39521	1.61075e-05					TSPO(outer membrane tryptophan-rich sensory protein)-related	Encodes a membrane-bound protein designated AtTSPO (Arabidopsis thaliana TSPO-related). AtTSPO is related to the bacterial outer membrane tryptophan-rich sensory protein (TspO) and the mammalian mitochondrial 18 kDa Translocator Protein (18 kDa TSPO), members of the TspO/MBR domain-containing membrane proteins. Mainly detected in dry seeds, but can be induced in vegetative tissues by osmotic or s…	response to osmotic stress (GO:0006970) /// response to abscisic acid stimulus (GO:0009737) /// porphyrin-containing compound metabolic process (GO:0006778) /// response to salt stress (GO:0009651)	heme binding (GO:0020037)	Golgi stack (GO:0005795) /// Golgi apparatus (GO:0005794) /// membrane (GO:0016020) /// endoplasmic reticulum (GO:0005783)	---
++	responses	aba	response to abscisic acid stimulus (GO:0009737)	AT2G46680	ATHB-7	4.02831	420.631	1018.18	6.71427	0	1.27537	0.000228413					homeobox 7	encodes a putative transcription factor that contains a homeodomain closely linked to a leucine zipper motif. Transcript is detected in all tissues examined. Is transcriptionally regulated in an ABA-dependent manner and may act in a signal transduction pathway which mediates a drought response.	response to abscisic acid stimulus (GO:0009737) /// hyperosmotic salinity response (GO:0042538) /// regulation of transcription, DNA-dependent (GO:0006355) /// response to water deprivation (GO:0009414) /// positive regulation of transcription, DNA-dependent (GO:0045893) /// abscisic acid mediated signaling pathway (GO:0009738) /// response to cold (GO:0009409)	sequence-specific DNA binding transcription factor activity (GO:0003700)	nucleus (GO:0005634)	---
++	responses	aba	response to abscisic acid stimulus (GO:0009737)	AT1G45249	ABF2	9.98972	111.43	266.49	3.48759	0	1.25794	4.64651e-05					abscisic acid responsive elements-binding factor 2	Leucine zipper transcription factor that binds to the abscisic acid (ABA)–responsive element (ABRE) motif in the promoter region of ABA-inducible genes. Enhances drought tolerance in vegetative tissues. Required for normal glucose response. Localized in the nucleus. Expressed constitutively in roots, leaf vascular tissues, and hydathodes or in all tissues under stress conditions. It's phosphoryla…	response to abscisic acid stimulus (GO:0009737) /// positive regulation of transcription, DNA-dependent (GO:0045893) /// response to water deprivation (GO:0009414) /// abscisic acid mediated signaling pathway (GO:0009738) /// response to salt stress (GO:0009651) /// glucose mediated signaling pathway (GO:0010255)	protein binding (GO:0005515) /// DNA binding (GO:0003677) /// sequence-specific DNA binding transcription factor activity (GO:0003700)	nucleus (GO:0005634)	---
++	responses	aba	response to abscisic acid stimulus (GO:0009737)	AT4G23450	AT4G23450	1.54579	21.6024	50.483	3.81281	5.93718e-05	1.22461	0.000201336					RING/U-box superfamily protein	---	response to abscisic acid stimulus (GO:0009737) /// autophagy (GO:0006914) /// heat acclimation (GO:0010286) /// response to water deprivation (GO:0009414) /// positive regulation of abscisic acid mediated signaling pathway (GO:0009789) /// positive regulation of hydrogen peroxide biosynthetic process (GO:0010729)	protein binding (GO:0005515) /// ubiquitin-protein ligase activity (GO:0004842) /// zinc ion binding (GO:0008270)	cytoplasm (GO:0005737)	---
++	responses	aba	response to abscisic acid stimulus (GO:0009737)	AT1G56600	AtGolS2	3.96111	131.706	272.329	5.0633	0	1.04803	0.000745875					galactinol synthase 2	---	response to abscisic acid stimulus (GO:0009737) /// galactose metabolic process (GO:0006012) /// response to water deprivation (GO:0009414) /// response to cold (GO:0009409) /// response to salt stress (GO:0009651) /// carbohydrate biosynthetic process (GO:0016051) /// response to oxidative stress (GO:0006979)	inositol 3-alpha-galactosyltransferase activity (GO:0047216) /// transferase activity, transferring glycosyl groups (GO:0016757) /// transferase activity, transferring hexosyl groups (GO:0016758)	cellular_component (GO:0005575)	2.4.1.123, stachyose biosynthesis (transferase, transferring hexosyl groups)
++	responses	aba	response to abscisic acid stimulus (GO:0009737)	AT3G55610	P5CS2	42.6968	142.193	285.78	1.74368	1.2119e-09	1.00705	0.00347866					delta 1-pyrroline-5-carboxylate synthase 2	encodes delta 1-pyrroline-5-carboxylate synthetase B. Gene expression is induced by dehydration, high salt and ABA. Knock-out mutations in P5CS2 are embryo-lethal. P5CS2 appears to be present in different cells and/or different subcellular locations from P5CS1 in a tissue-dependent manner.	response to abscisic acid stimulus (GO:0009737) /// hyperosmotic salinity response (GO:0042538) /// proline biosynthetic process (GO:0006561) /// embryo development ending in seed dormancy (GO:0009793)	---	chloroplast (GO:0009507) /// cytoplasm (GO:0005737)	1.2.1.41, citrulline biosynthesis (&delta;1-pyrroline-5-carboxylate synthetase||glutamate 5-kinase||glutamate-5-semialdehyde dehydrogenase) /// 2.7.2.11, citrulline biosynthesis (&delta;1-pyrroline-5-carboxylate synthetase||glutamate 5-kinase||glutamate-5-semialdehyde dehydrogenase) /// PROLINE-MULTI, proline biosynthesis III (&delta;1-pyrroline-5-carboxylate synthetase||glutamate 5-kinase||gluta…
++	responses	aba	response to abscisic acid stimulus (GO:0009737)	AT3G61890	ATHB-12	6.36657	334.61	672.393	5.72385	0	1.00682	0.00150934					homeobox 12	Encodes a homeodomain leucine zipper class I (HD-Zip I) protein. Loss of function mutant has abnormally shaped leaves and stems.	response to osmotic stress (GO:0006970) /// response to abscisic acid stimulus (GO:0009737) /// regulation of transcription, DNA-dependent (GO:0006355) /// response to water deprivation (GO:0009414) /// positive regulation of transcription, DNA-dependent (GO:0045893) /// response to salt stress (GO:0009651) /// response to virus (GO:0009615)	sequence-specific DNA binding transcription factor activity (GO:0003700)	nucleus (GO:0005634)	---
++	responses	aba	abscisic acid mediated signaling pathway (GO:0009738)	AT4G02380	SAG21	32.1051	141.227	540.754	2.14517	7.28085e-10	1.93696	4.10375e-09					senescence-associated gene 21	Encodes AtLEA5 (late embryogenesis abundant like protein). Also known as SENESCENCE-ASSOCIATED GENE 21 (SAG21). Has a role on oxidative stress tolerance. mRNA levels are elevated in response to various stresses.	regulation of plant-type hypersensitive response (GO:0010363) /// negative regulation of programmed cell death (GO:0043069) /// protein targeting to membrane (GO:0006612) /// defense response to fungus (GO:0050832) /// cellular response to phosphate starvation (GO:0016036) /// abscisic acid mediated signaling pathway (GO:0009738) /// systemic acquired resistance, salicylic acid mediated signaling…	molecular_function (GO:0003674)	---	---
++	responses	aba	abscisic acid mediated signaling pathway (GO:0009738)	AT1G54160	NFYA5	2.16384	17.4289	37.3939	3.01785	1.49786e-07	1.10132	0.00103373					nuclear factor Y, subunit A5	Encodes a member of the CCAAT-binding transcription factor (CBF-B/NF-YA) family. Expression is upregulated in response to ABA and drought. This regulation appears to be mediated by MIR169A which is downregulated in response to drought. NFYA5 is a target of MIR169A. Loss of function mutations are hypersensitive to drought.	somatic embryogenesis (GO:0010262) /// negative regulation of transcription, DNA-dependent (GO:0045892) /// response to water deprivation (GO:0009414) /// galactolipid biosynthetic process (GO:0019375) /// embryo development (GO:0009790) /// seed development (GO:0048316) /// regulation of transcription, DNA-dependent (GO:0006355) /// blue light signaling pathway (GO:0009785) /// cellular response…	sequence-specific DNA binding transcription factor activity (GO:0003700)	CCAAT-binding factor complex (GO:0016602)	---
4 to ethylene
++	responses	ethylene	response to ethylene stimulus (GO:0009723)	AT2G15480	UGT73B5	1.10427	5.0169	60.4158	2.19174	1.227e-05	3.59006	0					UDP-glucosyl transferase 73B5	---	response to ethylene stimulus (GO:0009723) /// response to other organism (GO:0051707) /// response to cyclopentenone (GO:0010583) /// toxin catabolic process (GO:0009407)	UDP-glucosyltransferase activity (GO:0035251) /// quercetin 3-O-glucosyltransferase activity (GO:0080043) /// transferase activity, transferring glycosyl groups (GO:0016757) /// UDP-glycosyltransferase activity (GO:0008194)	---	2.4.1.91, quercetin glucoside biosynthesis (Arabidopsis) (UDP-glucosyltransferase) /// RXN-9752, 2,4,6-trinitrotoluene degradation (UDP-glucosyltransferase) /// RXN-9751, 2,4,6-trinitrotoluene degradation (UDP-glucosyltransferase) /// RXN-9749, 2,4,6-trinitrotoluene degradation (UDP-glucosyltransferase) /// RXN-9748, 2,4,6-trinitrotoluene degradation (UDP-glucosyltransferase) /// RXN-9745, 2,4,6-…
++	responses	ethylene	response to ethylene stimulus (GO:0009723)	AT4G37370	AT4G37370	1.29423	5.14888	21.8945	2.0002	7.49654e-05	2.08824	9.57754e-12					cytochrome P450, family 81, subfamily D, polypeptide 8	member of CYP81D	response to ethylene stimulus (GO:0009723) /// heat acclimation (GO:0010286) /// response to karrikin (GO:0080167)	oxygen binding (GO:0019825)	endoplasmic reticulum (GO:0005783)	---
++	responses	ethylene	response to ethylene stimulus (GO:0009723)	AT3G16770	RAP2.3	23.1702	112.509	473.043	2.28773	0	2.07193	8.62527e-14					ethylene-responsive element binding protein	Encodes a member of the ERF (ethylene response factor) subfamily B-2 of the plant specific ERF/AP2 transcription factor family (RAP2.3). The protein contains one AP2 domain. There are 5 members in this subfamily including RAP2.2 AND RAP2.12.It is localized to the nucleus and acts as a transcriptional activator through the GCC-box. It has been identified as a suppressor of Bax-induced cell death b…	response to stress (GO:0006950) /// cell death (GO:0008219) /// response to ethylene stimulus (GO:0009723) /// response to other organism (GO:0051707) /// positive regulation of transcription, DNA-dependent (GO:0045893) /// response to cytokinin stimulus (GO:0009735) /// ethylene mediated signaling pathway (GO:0009873) /// response to jasmonic acid stimulus (GO:0009753)	protein binding (GO:0005515) /// DNA binding (GO:0003677) /// sequence-specific DNA binding transcription factor activity (GO:0003700)	nucleus (GO:0005634) /// cytoplasm (GO:0005737) /// plasma membrane (GO:0005886)	---
++	responses	ethylene	response to ethylene stimulus (GO:0009723)	AT2G47190	ATMYB2	0.125442	11.1059	36.9729	6.4762	1.13296e-08	1.73514	3.26789e-09					myb domain protein 2	Encodes a MYB transcription factor that possesses an R2R3 MYB DNA binding domain and is known to regulate the expression of salt- and dehydration-responsive genes. Has been shown to bind calmodulin.	response to abscisic acid stimulus (GO:0009737) /// organ senescence (GO:0010260) /// response to wounding (GO:0009611) /// response to water deprivation (GO:0009414) /// response to salicylic acid stimulus (GO:0009751) /// response to auxin stimulus (GO:0009733) /// response to cold (GO:0009409) /// response to cadmium ion (GO:0046686) /// response to ethylene stimulus (GO:0009723) /// hyperosmo…	DNA binding (GO:0003677) /// calmodulin binding (GO:0005516) /// sequence-specific DNA binding transcription factor activity (GO:0003700)	---	---
9 to Auxin
++	responses	auxin	response to auxin stimulus (GO:0009733)	AT5G57560	TCH4	6.46498	18.9214	160.499	1.55733	1.81717e-05	3.08447	0					Xyloglucan endotransglucosylase/hydrolase family protein	Encodes a cell wall-modifying enzyme, rapidly upregulated in response to environmental stimuli	response to brassinosteroid stimulus (GO:0009741) /// plant-type cell wall organization (GO:0009664) /// response to wounding (GO:0009611) /// response to auxin stimulus (GO:0009733) /// response to chitin (GO:0010200) /// response to cold (GO:0009409) /// response to heat (GO:0009408) /// response to mechanical stimulus (GO:0009612) /// response to cyclopentenone (GO:0010583)	xyloglucan:xyloglucosyl transferase activity (GO:0016762) /// hydrolase activity, acting on glycosyl bonds (GO:0016798)	cell wall (GO:0005618)	---
++	responses	auxin	response to auxin stimulus (GO:0009733)	AT2G22240	ATMIPS2	4.30181	23.6256	174.185	2.46537	1.56468e-05	2.8822	0					myo-inositol-1-phosphate synthase 2	** Referred to as MIPS1 in Mitsuhashi et al 2008. Myo-inositol-1-phosphate synthase isoform 2. Expressed in leaf, root and silique. Immunolocalization experiments with an antibody recognizing MIPS1, MIPS2, and MIPS3 showed endosperm localization.	defense response to bacterium (GO:0042742) /// response to auxin stimulus (GO:0009733) /// defense response to virus (GO:0051607) /// response to heat (GO:0009408) /// phospholipid biosynthetic process (GO:0008654) /// chlorophyll catabolic process (GO:0015996) /// response to high light intensity (GO:0009644) /// defense response to fungus (GO:0050832) /// myo-inositol hexakisphosphate biosynthe…	protein binding (GO:0005515) /// inositol-3-phosphate synthase activity (GO:0004512)	cytoplasm (GO:0005737)	5.5.1.4, <i>myo</i>-inositol biosynthesis (inositol-3-phosphate synthase) /// 5.5.1.4, 1D-<i>myo</i>-inositol hexakisphosphate biosynthesis III (<i>Spirodela polyrrhiza</i>) (inositol-3-phosphate synthase)
++	responses	auxin	response to auxin stimulus (GO:0009733)	AT3G61900	AT3G61900	1.02805	7.66089	34.6377	2.90563	0.00873134	2.17676	5.94523e-06					SAUR-like auxin-responsive protein family	---	response to auxin stimulus (GO:0009733)	molecular_function (GO:0003674)	cellular_component (GO:0005575)	---
++	responses	auxin	response to auxin stimulus (GO:0009733)	AT2G45210	AT2G45210	0.0389672	7.21152	25.3651	7.53993	7.1765e-05	1.81447	1.50678e-08					SAUR-like auxin-responsive protein family	---	response to auxin stimulus (GO:0009733)	molecular_function (GO:0003674)	---	---
++	responses	auxin	response to auxin stimulus (GO:0009733)	AT2G46690	AT2G46690	14.4004	62.9915	152.477	2.13708	3.96509e-11	1.27537	2.23563e-06					SAUR-like auxin-responsive protein family	---	response to auxin stimulus (GO:0009733) /// calcium ion transport (GO:0006816)	molecular_function (GO:0003674)	cellular_component (GO:0005575)	---
++	responses	auxin	response to auxin stimulus (GO:0009733)	AT3G60690	AT3G60690	10.651	44.0442	93.8021	2.056	9.76369e-10	1.09067	9.22805e-05					SAUR-like auxin-responsive protein family	---	response to auxin stimulus (GO:0009733) /// systemic acquired resistance, salicylic acid mediated signaling pathway (GO:0009862)	---	---	---
++	responses	auxin	response to auxin stimulus (GO:0009733)	AT2G47190	ATMYB2	0.125442	11.1059	36.9729	6.4762	1.13296e-08	1.73514	3.26789e-09					myb domain protein 2	Encodes a MYB transcription factor that possesses an R2R3 MYB DNA binding domain and is known to regulate the expression of salt- and dehydration-responsive genes. Has been shown to bind calmodulin.	response to abscisic acid stimulus (GO:0009737) /// organ senescence (GO:0010260) /// response to wounding (GO:0009611) /// response to water deprivation (GO:0009414) /// response to salicylic acid stimulus (GO:0009751) /// response to auxin stimulus (GO:0009733) /// response to cold (GO:0009409) /// response to cadmium ion (GO:0046686) /// response to ethylene stimulus (GO:0009723) /// hyperosmo…	DNA binding (GO:0003677) /// calmodulin binding (GO:0005516) /// sequence-specific DNA binding transcription factor activity (GO:0003700)	---	---
++	responses	auxin	response to auxin stimulus (GO:0009733)	AT2G04160	AT2G04160	3.65585	28.3085	85.871	2.96099	0	1.60093	2.5071e-09					Subtilisin-like serine endopeptidase family protein	isolated from differential screening of a cDNA library from auxin-treated root culture. encodes a protein similar to subtilisin-like serine protease which is believed to be active outside the plant cell.	metabolic process (GO:0008152) /// lateral root morphogenesis (GO:0010102) /// response to auxin stimulus (GO:0009733) /// glucosinolate biosynthetic process (GO:0019761) /// proteolysis (GO:0006508)	serine-type endopeptidase activity (GO:0004252)	cell wall (GO:0005618)	---
++	responses	auxin	auxin mediated signaling pathway (GO:0009734)	AT1G32450	NRT1.5	3.67304	9.22722	20.7242	1.33695	0.000103164	1.16735	4.65299e-05					nitrate transporter 1.5	Transmembrane nitrate transporter. Involved in xylem transport of nitrate from root to shoot. Induced in response to nitrate. Not involved in nitrate uptake. expressed in root pericycle cells.	oligopeptide transport (GO:0006857) /// phenylpropanoid metabolic process (GO:0009698) /// cellular response to iron ion starvation (GO:0010106) /// cellular modified amino acid biosynthetic process (GO:0042398) /// iron ion transport (GO:0006826) /// response to nitrate (GO:0010167) /// inorganic anion transport (GO:0015698) /// polyamine catabolic process (GO:0006598) /// auxin mediated signali…	nitrate transmembrane transporter activity (GO:0015112) /// transporter activity (GO:0005215)	membrane (GO:0016020) /// plasma membrane (GO:0005886)	---
2 to GA
++	responses	gibberellin	response to gibberellin stimulus (GO:0009739)	AT4G25000	ATAMY1	0.908271	5.51212	17.2862	2.60944	6.44451e-06	1.64894	7.0311e-07					alpha-amylase-like	Predicted to be secreted protein based on signalP prediction. Involved in starch mobilization. Mutants are defective in alpha-amylase activity. (Note: AMY1 has been found in the literature to be referred to as AMY3, which is not to be confused with AMY3/At1g69830).	response to abscisic acid stimulus (GO:0009737) /// response to gibberellin stimulus (GO:0009739)	alpha-amylase activity (GO:0004556)	apoplast (GO:0048046) /// extracellular region (GO:0005576)	3.2.1.1, starch degradation (alpha-amylase) /// 3.2.1.1, starch degradation (alpha-amylase)
++	responses	gibberellin	response to gibberellin stimulus (GO:0009739)	AT1G06180	ATMYB13	0.727144	5.43345	14.0001	2.90959	0.0001032	1.3655	0.000696065					myb domain protein 13	member of MYB3R- and R2R3- type MYB- encoding genes	regulation of transcription, DNA-dependent (GO:0006355) /// response to gibberellin stimulus (GO:0009739) /// response to salicylic acid stimulus (GO:0009751) /// response to jasmonic acid stimulus (GO:0009753) /// response to salt stress (GO:0009651)	DNA binding (GO:0003677) /// sequence-specific DNA binding transcription factor activity (GO:0003700)	---	---
7 to JA
++	responses	ja	jasmonic acid mediated signaling pathway (GO:0009867)	AT4G23810	WRKY53	2.67273	6.08408	13.0114	1.19476	0.0292821	1.09666	0.00207322					WRKY family transcription factor	member of WRKY Transcription Factor; Group III	regulation of plant-type hypersensitive response (GO:0010363) /// regulation of hydrogen peroxide metabolic process (GO:0010310) /// defense response to bacterium (GO:0042742) /// response to salicylic acid stimulus (GO:0009751) /// detection of biotic stimulus (GO:0009595) /// response to ozone (GO:0010193) /// protein targeting to membrane (GO:0006612) /// leaf senescence (GO:0010150) /// regul…	protein binding (GO:0005515) /// DNA binding (GO:0003677) /// sequence-specific DNA binding transcription factor activity (GO:0003700)	nucleus (GO:0005634)	---
++	responses	ja	response to jasmonic acid stimulus (GO:0009753)	AT3G16770	RAP2.3	23.1702	112.509	473.043	2.28773	0	2.07193	8.62527e-14					ethylene-responsive element binding protein	Encodes a member of the ERF (ethylene response factor) subfamily B-2 of the plant specific ERF/AP2 transcription factor family (RAP2.3). The protein contains one AP2 domain. There are 5 members in this subfamily including RAP2.2 AND RAP2.12.It is localized to the nucleus and acts as a transcriptional activator through the GCC-box. It has been identified as a suppressor of Bax-induced cell death b…	response to stress (GO:0006950) /// cell death (GO:0008219) /// response to ethylene stimulus (GO:0009723) /// response to other organism (GO:0051707) /// positive regulation of transcription, DNA-dependent (GO:0045893) /// response to cytokinin stimulus (GO:0009735) /// ethylene mediated signaling pathway (GO:0009873) /// response to jasmonic acid stimulus (GO:0009753)	protein binding (GO:0005515) /// DNA binding (GO:0003677) /// sequence-specific DNA binding transcription factor activity (GO:0003700)	nucleus (GO:0005634) /// cytoplasm (GO:0005737) /// plasma membrane (GO:0005886)	---
++	responses	ja	response to jasmonic acid stimulus (GO:0009753)	AT2G47190	ATMYB2	0.125442	11.1059	36.9729	6.4762	1.13296e-08	1.73514	3.26789e-09					myb domain protein 2	Encodes a MYB transcription factor that possesses an R2R3 MYB DNA binding domain and is known to regulate the expression of salt- and dehydration-responsive genes. Has been shown to bind calmodulin.	response to abscisic acid stimulus (GO:0009737) /// organ senescence (GO:0010260) /// response to wounding (GO:0009611) /// response to water deprivation (GO:0009414) /// response to salicylic acid stimulus (GO:0009751) /// response to auxin stimulus (GO:0009733) /// response to cold (GO:0009409) /// response to cadmium ion (GO:0046686) /// response to ethylene stimulus (GO:0009723) /// hyperosmo…	DNA binding (GO:0003677) /// calmodulin binding (GO:0005516) /// sequence-specific DNA binding transcription factor activity (GO:0003700)	---	---
++	responses	ja	response to jasmonic acid stimulus (GO:0009753)	AT1G06180	ATMYB13	0.727144	5.43345	14.0001	2.90959	0.0001032	1.3655	0.000696065					myb domain protein 13	member of MYB3R- and R2R3- type MYB- encoding genes	regulation of transcription, DNA-dependent (GO:0006355) /// response to gibberellin stimulus (GO:0009739) /// response to salicylic acid stimulus (GO:0009751) /// response to jasmonic acid stimulus (GO:0009753) /// response to salt stress (GO:0009651)	DNA binding (GO:0003677) /// sequence-specific DNA binding transcription factor activity (GO:0003700)	---	---
++	responses	ja	response to jasmonic acid stimulus (GO:0009753)	AT1G18710	AtMYB47	4.80757	17.8145	36.2746	1.89771	6.12699e-07	1.02591	0.000534555					myb domain protein 47	Member of the R2R3 factor gene family.	regulation of transcription, DNA-dependent (GO:0006355) /// response to jasmonic acid stimulus (GO:0009753) /// response to salt stress (GO:0009651)	DNA binding (GO:0003677) /// sequence-specific DNA binding transcription factor activity (GO:0003700)	nucleus (GO:0005634) /// cytoplasm (GO:0005737)	---
++	responses	ja	response to jasmonic acid stimulus (GO:0009753)	AT4G35770	SEN1	32.386	279.926	858.781	3.11963	0	1.61725	1.06012e-07					Rhodanese/Cell cycle control phosphatase superfamily protein	Senescence-associated gene that is strongly induced by phosphate starvation. Transcripts are differentially regulated at the level of mRNA stability at different times of day. mRNAs are targets of the mRNA degradation pathway mediated by the downstream (DST) instability determinant.	response to light stimulus (GO:0009416) /// response to wounding (GO:0009611) /// response to fructose stimulus (GO:0009750) /// response to sucrose stimulus (GO:0009744) /// response to jasmonic acid stimulus (GO:0009753) /// aging (GO:0007568) /// response to oxidative stress (GO:0006979)	molecular_function (GO:0003674)	chloroplast (GO:0009507)	---
++	responses	ja	jasmonic acid mediated signaling pathway (GO:0009867)	AT4G02380	SAG21	32.1051	141.227	540.754	2.14517	7.28085e-10	1.93696	4.10375e-09					senescence-associated gene 21	Encodes AtLEA5 (late embryogenesis abundant like protein). Also known as SENESCENCE-ASSOCIATED GENE 21 (SAG21). Has a role on oxidative stress tolerance. mRNA levels are elevated in response to various stresses.	regulation of plant-type hypersensitive response (GO:0010363) /// negative regulation of programmed cell death (GO:0043069) /// protein targeting to membrane (GO:0006612) /// defense response to fungus (GO:0050832) /// cellular response to phosphate starvation (GO:0016036) /// abscisic acid mediated signaling pathway (GO:0009738) /// systemic acquired resistance, salicylic acid mediated signaling…	molecular_function (GO:0003674)	---	---
4 to SA
++	responses	sa	response to salicylic acid stimulus (GO:0009751)	AT1G48000	MYB112	0.109973	8.82136	63.4106	6.33382	2.30809e-06	2.84565	0					myb domain protein 112	Encodes a putative transcription factor (MYB112).	response to cadmium ion (GO:0046686) /// response to abscisic acid stimulus (GO:0009737) /// regulation of transcription, DNA-dependent (GO:0006355) /// response to salicylic acid stimulus (GO:0009751) /// cell wall modification involved in abscission (GO:0009830) /// response to salt stress (GO:0009651)	DNA binding (GO:0003677) /// sequence-specific DNA binding transcription factor activity (GO:0003700)	---	---
++	responses	sa	response to salicylic acid stimulus (GO:0009751)	AT2G47190	ATMYB2	0.125442	11.1059	36.9729	6.4762	1.13296e-08	1.73514	3.26789e-09					myb domain protein 2	Encodes a MYB transcription factor that possesses an R2R3 MYB DNA binding domain and is known to regulate the expression of salt- and dehydration-responsive genes. Has been shown to bind calmodulin.	response to abscisic acid stimulus (GO:0009737) /// organ senescence (GO:0010260) /// response to wounding (GO:0009611) /// response to water deprivation (GO:0009414) /// response to salicylic acid stimulus (GO:0009751) /// response to auxin stimulus (GO:0009733) /// response to cold (GO:0009409) /// response to cadmium ion (GO:0046686) /// response to ethylene stimulus (GO:0009723) /// hyperosmo…	DNA binding (GO:0003677) /// calmodulin binding (GO:0005516) /// sequence-specific DNA binding transcription factor activity (GO:0003700)	---	---
++	responses	sa	response to salicylic acid stimulus (GO:0009751)	AT1G06180	ATMYB13	0.727144	5.43345	14.0001	2.90959	0.0001032	1.3655	0.000696065					myb domain protein 13	member of MYB3R- and R2R3- type MYB- encoding genes	regulation of transcription, DNA-dependent (GO:0006355) /// response to gibberellin stimulus (GO:0009739) /// response to salicylic acid stimulus (GO:0009751) /// response to jasmonic acid stimulus (GO:0009753) /// response to salt stress (GO:0009651)	DNA binding (GO:0003677) /// sequence-specific DNA binding transcription factor activity (GO:0003700)	---	---
++	responses	sa	response to salicylic acid stimulus (GO:0009751)	AT4G23810	WRKY53	2.67273	6.08408	13.0114	1.19476	0.0292821	1.09666	0.00207322					WRKY family transcription factor	member of WRKY Transcription Factor; Group III	regulation of plant-type hypersensitive response (GO:0010363) /// regulation of hydrogen peroxide metabolic process (GO:0010310) /// defense response to bacterium (GO:0042742) /// response to salicylic acid stimulus (GO:0009751) /// detection of biotic stimulus (GO:0009595) /// response to ozone (GO:0010193) /// protein targeting to membrane (GO:0006612) /// leaf senescence (GO:0010150) /// regul…	protein binding (GO:0005515) /// DNA binding (GO:0003677) /// sequence-specific DNA binding transcription factor activity (GO:0003700)	nucleus (GO:0005634)	---
"-/-"
31 ribosome/prot synth
--	metabolic	prot_synth	ribosom	AT3G25920	AT3G25920	637.732	314.325	53.5949	-1.01266	0.00280493	-2.55209	4.06394e-12					ribosomal protein L15	encodes a plastid ribosomal protein CL15, a constituent of the large subunit of the ribosomal complex	translation (GO:0006412) /// DNA-dependent transcription, elongation (GO:0006354)	structural constituent of ribosome (GO:0003735)	plastid large ribosomal subunit (GO:0000311)	---
--	metabolic	prot_synth	ribosom	AT1G29070	AT1G29070	534.832	254.921	48.7478	-1.061	0.000226857	-2.38664	0					Ribosomal protein L34	---	translation (GO:0006412) /// ribosome biogenesis (GO:0042254)	structural constituent of ribosome (GO:0003735)	ribosome (GO:0005840)	---
--	metabolic	prot_synth	ribosom	AT3G44890	RPL9	259.182	117.094	24.9554	-1.13827	3.12137e-05	-2.23024	0					ribosomal protein L9	Plastid ribosomal protein CL9	translation (GO:0006412) /// isopentenyl diphosphate biosynthetic process, mevalonate-independent pathway (GO:0019288) /// ribosome biogenesis (GO:0042254)	structural constituent of ribosome (GO:0003735)	ribosome (GO:0005840) /// plastid large ribosomal subunit (GO:0000311)	---
--	metabolic	prot_synth	ribosom	AT1G07320	RPL4	423.002	159.193	39.7235	-1.40185	3.22915e-05	-2.00271	1.22001e-08					ribosomal protein L4	encodes a plastid ribosomal protein L4	cysteine biosynthetic process (GO:0019344) /// translation (GO:0006412) /// isopentenyl diphosphate biosynthetic process, mevalonate-independent pathway (GO:0019288)	poly(U) RNA binding (GO:0008266) /// structural constituent of ribosome (GO:0003735)	plastid ribosome (GO:0009547) /// ribosome (GO:0005840) /// plastid large ribosomal subunit (GO:0000311) /// chloroplast thylakoid membrane (GO:0009535)	---
--	metabolic	prot_synth	ribosom	AT2G24090	AT2G24090	636.664	221.877	55.9267	-1.51274	6.43072e-08	-1.98815	9.54215e-14					Ribosomal protein L35	---	translation (GO:0006412) /// pentose-phosphate shunt (GO:0006098)	structural constituent of ribosome (GO:0003735)	ribosome (GO:0005840)	---
--	metabolic	prot_synth	ribosom	AT5G40950	RPL27	472.23	118.819	30.3861	-1.98269	3.16942e-13	-1.96728	2.86148e-13					ribosomal protein large subunit 27	---	translation (GO:0006412)	structural constituent of ribosome (GO:0003735)	ribosome (GO:0005840)	---
--	metabolic	prot_synth	ribosom	AT3G13120	AT3G13120	450.746	210.918	55.6619	-1.0876	0.000196784	-1.92192	9.08617e-13					Ribosomal protein S10p/S20e family protein	---	thylakoid membrane organization (GO:0010027) /// chloroplast relocation (GO:0009902) /// ncRNA metabolic process (GO:0034660) /// isopentenyl diphosphate biosynthetic process, mevalonate-independent pathway (GO:0019288) /// photosynthesis (GO:0015979) /// rRNA processing (GO:0006364) /// translation (GO:0006412) /// chlorophyll biosynthetic process (GO:0015995)	structural constituent of ribosome (GO:0003735)	small ribosomal subunit (GO:0015935)	---
--	metabolic	prot_synth	ribosom	AT5G17870	PSRP6	265.473	107.341	28.8029	-1.29832	1.27699e-06	-1.89792	1.38835e-10					plastid-specific 50S ribosomal protein 6	plastid-specific ribosomal protein 6 precursor (Psrp-6) - like	---	---	chloroplast (GO:0009507)	---
--	metabolic	prot_synth	ribosom	AT2G33450	AT2G33450	723.142	355.65	97.1544	-1.01579	0.000406358	-1.87211	1.88472e-12					Ribosomal L28 family	---	translation (GO:0006412) /// isopentenyl diphosphate biosynthetic process, mevalonate-independent pathway (GO:0019288) /// methylglyoxal catabolic process to D-lactate (GO:0019243)	structural constituent of ribosome (GO:0003735)	ribosome (GO:0005840)	---
--	metabolic	prot_synth	ribosom	AT5G13510	AT5G13510	480.209	167.975	48.8143	-1.50738	8.00537e-08	-1.78287	6.15062e-11					Ribosomal protein L10 family protein	---	cell differentiation (GO:0030154) /// thylakoid membrane organization (GO:0010027) /// chloroplast relocation (GO:0009902) /// rRNA processing (GO:0006364) /// leaf morphogenesis (GO:0009965) /// photosystem II assembly (GO:0010207) /// regulation of protein dephosphorylation (GO:0035304) /// positive regulation of transcription, DNA-dependent (GO:0045893) /// mRNA modification (GO:0016556) /// D…	structural constituent of ribosome (GO:0003735)	cytosolic ribosome (GO:0022626) /// ribosome (GO:0005840)	---
--	metabolic	prot_synth	ribosom	AT1G78630	emb1473	746.743	351.691	102.813	-1.07827	0.000642983	-1.77429	3.15143e-10					Ribosomal protein L13 family protein	---	protein targeting to chloroplast (GO:0045036) /// translation (GO:0006412) /// embryo development ending in seed dormancy (GO:0009793)	structural constituent of ribosome (GO:0003735)	ribosome (GO:0005840)	---
--	metabolic	prot_synth	ribosom	AT1G68590	AT1G68590	636.436	161.333	48.0746	-1.97194	3.5121e-12	-1.74669	4.42533e-11					Ribosomal protein PSRP-3/Ycf65	---	stomatal complex morphogenesis (GO:0010103) /// isopentenyl diphosphate biosynthetic process, mevalonate-independent pathway (GO:0019288) /// plastid translation (GO:0032544)	structural constituent of ribosome (GO:0003735)	chloroplast (GO:0009507)	---
--	metabolic	prot_synth	ribosom	AT1G79850	RPS17	603.713	264.108	87.0063	-1.18471	3.64381e-05	-1.60193	3.8456e-09					ribosomal protein S17	nuclear-encoded 30S chloroplast ribosomal protein S17	translation (GO:0006412) /// plastid translation (GO:0032544)	structural constituent of ribosome (GO:0003735)	chloroplast (GO:0009507) /// plastid small ribosomal subunit (GO:0000312) /// cytosolic small ribosomal subunit (GO:0022627)	---
--	metabolic	prot_synth	ribosom	AT4G17560	AT4G17560	282.816	132.163	45.313	-1.08951	0.000111773	-1.54432	9.03807e-09					Ribosomal protein L19 family protein	---	production of ta-siRNAs involved in RNA interference (GO:0010267) /// defense response to virus (GO:0051607) /// translation (GO:0006412) /// production of miRNAs involved in gene silencing by miRNA (GO:0035196) /// isopentenyl diphosphate biosynthetic process, mevalonate-independent pathway (GO:0019288) /// ribosome biogenesis (GO:0042254)	structural constituent of ribosome (GO:0003735)	ribosome (GO:0005840)	---
--	metabolic	prot_synth	ribosom	AT3G27830	RPL12-A	658.701	277.123	98.1798	-1.24106	3.18045e-05	-1.49703	5.70691e-08					ribosomal protein L12-A	50S ribosomal protein L12-A	translation (GO:0006412)	structural constituent of ribosome (GO:0003735)	large ribosomal subunit (GO:0015934) /// plastid large ribosomal subunit (GO:0000311) /// chloroplast thylakoid membrane (GO:0009535)	---
--	metabolic	prot_synth	ribosom	AT3G27850	RPL12-C	363.17	112.828	41.6883	-1.67849	4.51029e-10	-1.43641	9.17301e-08					ribosomal protein L12-C	50S ribosomal protein L12-C	translation (GO:0006412)	structural constituent of ribosome (GO:0003735)	large ribosomal subunit (GO:0015934) /// plastid large ribosomal subunit (GO:0000311) /// chloroplast thylakoid membrane (GO:0009535)	---
--	metabolic	prot_synth	ribosom	AT1G77940	AT1G77940	214.385	86.1043	35.9537	-1.30802	8.25193e-07	-1.25995	1.11872e-05					Ribosomal protein L7Ae/L30e/S12e/Gadd45 family protein	---	translation (GO:0006412)	structural constituent of ribosome (GO:0003735)	cytosolic large ribosomal subunit (GO:0022625) /// cytosolic ribosome (GO:0022626)	---
--	metabolic	prot_synth	ribosom	AT2G36620	RPL24A	185.694	58.9964	25.5466	-1.6462	6.05786e-10	-1.2075	3.62715e-05					ribosomal protein L24	RPL24A encodes ribosomal protein L24, homolog of cytosolic RPL24, found in archaea and higher eukaryotes. Arabidopsis has two RPL24 homologs, RPL24A (AT2G36620) and RPL24B (AT3G53020).	RNA methylation (GO:0001510) /// translation (GO:0006412) /// ribosome biogenesis (GO:0042254)	structural constituent of ribosome (GO:0003735)	cytosolic large ribosomal subunit (GO:0022625) /// ribosome (GO:0005840)	---
--	metabolic	prot_synth	ribosom	AT1G77750	AT1G77750	21.8739	8.67306	3.82142	-1.32656	0.00065244	-1.18243	0.0292645					Ribosomal protein S13/S18 family	---	translation (GO:0006412) /// DNA-dependent transcription, elongation (GO:0006354) /// ribosome biogenesis (GO:0042254)	structural constituent of ribosome (GO:0003735)	mitochondrial small ribosomal subunit (GO:0005763) /// small ribosomal subunit (GO:0015935) /// mitochondrion (GO:0005739)	---
--	metabolic	prot_synth	ribosom	AT3G56910	PSRP5	852.819	312.927	139.725	-1.43838	6.3054e-07	-1.16324	4.58648e-05					plastid-specific 50S ribosomal protein 5	---	plastid translation (GO:0032544)	molecular_function (GO:0003674)	chloroplast (GO:0009507)	---
--	metabolic	prot_synth	ribosom	AT2G43030	AT2G43030	586.075	220.815	99.487	-1.40022	2.08683e-06	-1.15026	5.22864e-05					Ribosomal protein L3 family protein	---	photosystem II assembly (GO:0010207) /// protein targeting to chloroplast (GO:0045036) /// translation (GO:0006412) /// isopentenyl diphosphate biosynthetic process, mevalonate-independent pathway (GO:0019288) /// rRNA processing (GO:0006364) /// chlorophyll biosynthetic process (GO:0015995)	structural constituent of ribosome (GO:0003735)	ribosome (GO:0005840)	---
--	metabolic	prot_synth	ribosom	AT3G17170	RFC3	75.2636	9.49413	4.38786	-2.97881	0	-1.11352	0.0201285					Translation elongation factor EF1B/ribosomal protein S6 family protein	---	translation (GO:0006412) /// ribosome biogenesis (GO:0042254) /// methylglyoxal catabolic process to D-lactate (GO:0019243)	structural constituent of ribosome (GO:0003735)	ribosome (GO:0005840)	---
--	metabolic	prot_synth	ribosom	AT3G56340	AT3G56340	201.076	97.3497	45.6364	-1.03846	0.000127533	-1.09299	0.000123273					Ribosomal protein S26e family protein	---	nucleotide biosynthetic process (GO:0009165) /// plant-type cell wall organization (GO:0009664) /// translation (GO:0006412) /// ribosome biogenesis (GO:0042254) /// cell wall modification (GO:0042545)	structural constituent of ribosome (GO:0003735)	cytosolic ribosome (GO:0022626) /// ribosome (GO:0005840) /// cytosolic small ribosomal subunit (GO:0022627)	---
--	metabolic	prot_synth	ribosom	AT4G17390	AT4G17390	193.871	81.8092	38.3902	-1.23673	5.22496e-06	-1.09152	8.94114e-05					Ribosomal protein L23/L15e family protein	---	pyrimidine ribonucleotide biosynthetic process (GO:0009220) /// chromatin silencing (GO:0006342) /// plant-type cell wall organization (GO:0009664) /// RNA methylation (GO:0001510) /// translation (GO:0006412) /// histone H3-K9 methylation (GO:0051567) /// cell wall modification (GO:0042545)	structural constituent of ribosome (GO:0003735)	cytosolic large ribosomal subunit (GO:0022625) /// ribosome (GO:0005840)	---
--	metabolic	prot_synth	ribosom	AT3G60245	AT3G60245	483.503	178.765	86.3617	-1.42743	1.46064e-07	-1.0496	0.000177513					Zinc-binding ribosomal protein family protein	---	translation (GO:0006412) /// ribosome biogenesis (GO:0042254)	structural constituent of ribosome (GO:0003735)	cytosolic large ribosomal subunit (GO:0022625) /// ribosome (GO:0005840)	---
--	metabolic	prot_synth	ribosom	AT4G00810	AT4G00810	168.071	66.7045	32.3027	-1.32518	6.0287e-07	-1.04613	0.000502843					60S acidic ribosomal protein family	---	translational elongation (GO:0006414)	structural constituent of ribosome (GO:0003735)	nucleus (GO:0005634) /// cytosol (GO:0005829) /// cytosolic ribosome (GO:0022626) /// ribosome (GO:0005840)	---
--	metabolic	prot_synth	ribosom	AT1G22780	PFL	130.333	63.9721	31.0085	-1.01865	0.000177656	-1.04478	0.000364789					Ribosomal protein S13/S18 family	S18 ribosomal protein involved in the binding of f-Met tRNA during initiation of mRNA translation. Expression restricted to meristems. Mutant phenotype-pointed first leaves,reduced fresh weight, growth retardation.	translational initiation (GO:0006413) /// translation (GO:0006412) /// ribosome biogenesis (GO:0042254)	structural constituent of ribosome (GO:0003735)	small ribosomal subunit (GO:0015935) /// ribosome (GO:0005840) /// cytosolic small ribosomal subunit (GO:0022627)	---
--	metabolic	prot_synth	ribosom	AT5G47700	AT5G47700	187.957	70.0557	33.9601	-1.4158	1.65167e-06	-1.04466	0.0049312					60S acidic ribosomal protein family	---	translational elongation (GO:0006414)	protein binding (GO:0005515) /// structural constituent of ribosome (GO:0003735)	nucleus (GO:0005634) /// cytosol (GO:0005829) /// cytosolic ribosome (GO:0022626) /// ribosome (GO:0005840)	---
--	metabolic	prot_synth	ribosom	AT5G02450	AT5G02450	196.419	94.3278	46.3183	-1.05014	9.11615e-05	-1.0261	0.000325637					Ribosomal protein L36e family protein	---	translation (GO:0006412)	structural constituent of ribosome (GO:0003735)	cytosolic large ribosomal subunit (GO:0022625) /// ribosome (GO:0005840)	---
--	metabolic	prot_synth	ribosom	AT4G31700	RPS6	262.097	106.027	52.6462	-1.29763	2.07113e-06	-1.01003	0.000305143					ribosomal protein S6	Encodes a putative ribosomal protein S6 (rps6a). RPS6A and RPS6B are fully redundant and essential during gametogenesis.	RNA methylation (GO:0001510) /// growth (GO:0040007) /// translation (GO:0006412) /// ribosomal small subunit biogenesis (GO:0042274) /// rRNA processing (GO:0006364)	structural constituent of ribosome (GO:0003735)	cytosolic small ribosomal subunit (GO:0022627)	---
--	metabolic	prot_synth	translation (GO:0006412)	AT5G14660	PDF1B	70.4895	28.3561	12.8107	-1.30572	3.0085e-05	-1.14631	0.000235271					peptide deformylase 1B	Encodes a peptide deformylase PDF1B. The crystal structure has been determined at a resolution of 0.24 nm (Biochem J, 2008, vol 413:417-427).	thylakoid membrane organization (GO:0010027) /// translation (GO:0006412) /// isopentenyl diphosphate biosynthetic process, mevalonate-independent pathway (GO:0019288)	peptide deformylase activity (GO:0042586)	---	---
75 chloroplast
--	chloroplast	chloro	chloroplast organization (GO:0009658)	AT5G08050	AT5G08050	399.712	69.0744	20.4746	-2.52471	0	-1.75432	1.98948e-09					Protein of unknown function (DUF1118)	---	chloroplast organization (GO:0009658) /// photosynthetic electron transport in photosystem I (GO:0009773) /// photosynthesis, light reaction (GO:0019684) /// positive regulation of transcription, DNA-dependent (GO:0045893) /// response to karrikin (GO:0080167) /// pentose-phosphate shunt (GO:0006098) /// chlorophyll biosynthetic process (GO:0015995)	molecular_function (GO:0003674)	chloroplast thylakoid membrane (GO:0009535)	---
--	chloroplast	chloro	chloroplast organization (GO:0009658)	AT3G13470	AT3G13470	112.456	6.70341	2.35846	-4.06029	0	-1.50705	5.54109e-05					TCP-1/cpn60 chaperonin family protein	---	chloroplast organization (GO:0009658) /// ovule development (GO:0048481)	---	mitochondrion (GO:0005739)	---
--	chloroplast	chloro	chloroplast organization (GO:0009658)	AT1G11860	AT1G11860	783.637	291.805	104.243	-1.41715	2.88035e-05	-1.48505	1.02343e-06					Glycine cleavage T-protein family	---	regulation of cell size (GO:0008361) /// regulation of meristem growth (GO:0010075) /// chloroplast organization (GO:0009658) /// growth (GO:0040007) /// pattern specification process (GO:0007389) /// carotenoid biosynthetic process (GO:0016117) /// hydrogen peroxide catabolic process (GO:0042744) /// ovule development (GO:0048481) /// glycine catabolic process (GO:0006546) /// cysteine biosynthe…	aminomethyltransferase activity (GO:0004047)	---	2.1.2.10, glycine cleavage complex (aminomethyltransferase)
--	chloroplast	chloro	chloroplast organization (GO:0009658)	AT1G69200	FLN2	19.5231	7.17148	3.54486	-1.43681	9.00985e-07	-1.01654	0.00694005					fructokinase-like 2	Encodes a fructokinase-like protein (AT3G54090/FLN1, AT1G69200/FLN2), a member of the pfkB-carbohydrate kinase family. FLN1 and FLN2 are potential plastidial thioredoxin z (TRX z) targets.	pyrimidine ribonucleotide biosynthetic process (GO:0009220) /// chloroplast organization (GO:0009658) /// positive regulation of transcription, DNA-dependent (GO:0045893) /// protein targeting to chloroplast (GO:0045036) /// etioplast organization (GO:0009662) /// transcription from plastid promoter (GO:0042793) /// rRNA processing (GO:0006364) /// tRNA metabolic process (GO:0006399)	kinase activity (GO:0016301)	chloroplast nucleoid (GO:0042644)	2.7.1.4, sucrose degradation III (kinase)
--	chloroplast	chloro	chloroplast (GO:0009507)	AT5G18660	PCB2	149.864	56.3704	4.02172	-1.40262	1.49596e-07	-3.80905	0					NAD(P)-binding Rossmann-fold superfamily protein	Encodes a protein with 3,8-divinyl protochlorophyllide a 8-vinyl reductase activity. Mutants accumulate divinyl chlorophyll rather than monovinyl chlorophyll.	cell differentiation (GO:0030154) /// carotenoid biosynthetic process (GO:0016117) /// isopentenyl diphosphate biosynthetic process, mevalonate-independent pathway (GO:0019288) /// rRNA processing (GO:0006364) /// unsaturated fatty acid biosynthetic process (GO:0006636) /// leaf morphogenesis (GO:0009965) /// cysteine biosynthetic process (GO:0019344) /// positive regulation of transcription, DNA…	3,8-divinyl protochlorophyllide a 8-vinyl reductase activity (GO:0051744)	chloroplast (GO:0009507)	1.3.1.75, chlorophyllide <i>a</i> biosynthesis I (3,8-divinyl protochlorophyllide 8-vinyl reductase)
--	chloroplast	chloro	chloroplast (GO:0009507)	AT5G05580	AT5G05580	44.4679	17.8714	1.75705	-1.30708	8.46765e-07	-3.34642	1.03729e-14					fatty acid desaturase 8	Encodes a temperature sensitive plastidic fatty acid desaturase.	response to temperature stimulus (GO:0009266) /// fatty acid biosynthetic process (GO:0006633)	omega-3 fatty acid desaturase activity (GO:0042389)	chloroplast (GO:0009507)	1.14.99.-, glycolipid desaturation (&omega;-3 fatty acid desaturase||&omega;-3 fatty acid desaturase||&omega;-3 fatty acid desaturase||&omega;-3 fatty acid desaturase||&omega;-3 fatty acid desaturase||&omega;-3 fatty acid desaturase||&omega;-3 fatty acid desaturase||&omega;-3 fatty acid desaturase||&omega;-3 fatty acid desaturase||&omega;-3 fatty acid desaturase||&omega;-3 fatty acid desaturase||…
--	chloroplast	chloro	chloroplast (GO:0009507)	AT3G01500	CA1	2506.68	1171.35	143.294	-1.08957	0.0108663	-3.03113	0					carbonic anhydrase 1	Encodes a putative beta-carbonic anhydrase betaCA1. Together with betaCA4 (At1g70410) regulates CO2-controlled stomatal movements in guard cells.	regulation of plant-type hypersensitive response (GO:0010363) /// regulation of hydrogen peroxide metabolic process (GO:0010310) /// defense response to bacterium (GO:0042742) /// detection of biotic stimulus (GO:0009595) /// defense response to fungus, incompatible interaction (GO:0009817) /// protein targeting to membrane (GO:0006612) /// regulation of response to biotic stimulus (GO:0002831) /…	carbonate dehydratase activity (GO:0004089) /// zinc ion binding (GO:0008270)	chloroplast (GO:0009507) /// stromule (GO:0010319) /// chloroplast thylakoid membrane (GO:0009535)	4.2.1.1, cyanate degradation (carbonate dehydratase||carbonate dehydratase)
--	chloroplast	chloro	chloroplast (GO:0009507)	AT3G48730	GSA2	204.542	74.5134	13.8877	-1.44879	1.84075e-07	-2.4237	0					glutamate-1-semialdehyde 2,1-aminomutase 2	---	porphyrin-containing compound biosynthetic process (GO:0006779) /// cell differentiation (GO:0030154) /// protein targeting to chloroplast (GO:0045036) /// rRNA processing (GO:0006364) /// leaf morphogenesis (GO:0009965) /// cysteine biosynthetic process (GO:0019344) /// positive regulation of transcription, DNA-dependent (GO:0045893) /// pentose-phosphate shunt (GO:0006098) /// aromatic amino ac…	glutamate-1-semialdehyde 2,1-aminomutase activity (GO:0042286)	chloroplast (GO:0009507)	5.4.3.8, tetrapyrrole biosynthesis I (glutamate-1-semialdehyde aminotransferase||glutamate-1-semialdehyde 2,1-aminomutase)
--	chloroplast	chloro	chloroplast (GO:0009507)	AT1G55490	CPN60B	480.794	97.7986	21.0091	-2.2895	2.63554e-14	-2.2188	0					chaperonin 60 beta	encodes the beta subunit of the chloroplast chaperonin 60, a homologue of bacterial GroEL. Mutants in this gene develops lesions on its leaves, expresses systemic acquired resistance (SAR) and develops accelerated cell death to heat shock stress. The protein has molecular chaperone activity for suppressing protein aggregation in vitro.	chaperone mediated protein folding requiring cofactor (GO:0051085) /// carotenoid biosynthetic process (GO:0016117) /// systemic acquired resistance (GO:0009627) /// cell death (GO:0008219) /// response to cold (GO:0009409) /// protein folding (GO:0006457)	protein binding (GO:0005515)	chloroplast (GO:0009507) /// stromule (GO:0010319)	---
--	chloroplast	chloro	chloroplast (GO:0009507)	AT5G17870	PSRP6	265.473	107.341	28.8029	-1.29832	1.27699e-06	-1.89792	1.38835e-10					plastid-specific 50S ribosomal protein 6	plastid-specific ribosomal protein 6 precursor (Psrp-6) - like	---	---	chloroplast (GO:0009507)	---
--	chloroplast	chloro	chloroplast (GO:0009507)	AT2G28000	CPN60A	353.839	68.369	18.4507	-2.36365	0	-1.88966	1.17449e-12					chaperonin-60alpha	Encodes chaperonin-60 alpha, a molecular chaperone involved in Rubisco folding. Mutants display aberrant chloroplast and embryo development.	chloroplast organization (GO:0009658) /// embryo development (GO:0009790) /// ovule development (GO:0048481) /// protein folding (GO:0006457) /// embryo development ending in seed dormancy (GO:0009793) /// iron-sulfur cluster assembly (GO:0016226)	---	chloroplast (GO:0009507) /// mitochondrion (GO:0005739)	---
--	chloroplast	chloro	chloroplast (GO:0009507)	AT1G23360	MENG	25.9384	11.4439	3.10878	-1.17248	0.000235394	-1.88015	4.98992e-05					S-adenosyl-L-methionine-dependent methyltransferases superfamily protein	Encodes a 2-phytyl-1,4-naphthoquinone methyltransferase that catalyzes the final step in phylloquinone (vitamin K1) biosynthesis.	phylloquinone biosynthetic process (GO:0042372)	2-phytyl-1,4-naphthoquinone methyltransferase activity (GO:0052624) /// methyltransferase activity (GO:0008168)	chloroplast (GO:0009507)	RXN-7569, phylloquinone biosynthesis (2-phytyl-1,4-naphthoquinone methyltransferase)
--	chloroplast	chloro	chloroplast (GO:0009507)	AT5G45930	CHLI2	86.1752	26.9856	7.73619	-1.66705	1.48403e-09	-1.8025	2.25919e-06					magnesium chelatase i2	encodes a second Chl I gene (CHLI2), a subunit of magnesium chelatase which is required for chlorophyll biosynthesis. Has ATPase activity, regulated by TRX-f. Involved in the assembly of the Mg chelatase complex.	photosynthesis, light reaction (GO:0019684) /// isopentenyl diphosphate biosynthetic process, mevalonate-independent pathway (GO:0019288) /// stomatal complex morphogenesis (GO:0010103) /// glucosinolate biosynthetic process (GO:0019761) /// chlorophyll biosynthetic process (GO:0015995)	ATPase activity (GO:0016887) /// magnesium chelatase activity (GO:0016851)	chloroplast (GO:0009507) /// chloroplast stroma (GO:0009570) /// magnesium chelatase complex (GO:0010007)	6.6.1.1, chlorophyllide <i>a</i> biosynthesis I (Mg chelatase)
--	chloroplast	chloro	chloroplast (GO:0009507)	AT1G68590	AT1G68590	636.436	161.333	48.0746	-1.97194	3.5121e-12	-1.74669	4.42533e-11					Ribosomal protein PSRP-3/Ycf65	---	stomatal complex morphogenesis (GO:0010103) /// isopentenyl diphosphate biosynthetic process, mevalonate-independent pathway (GO:0019288) /// plastid translation (GO:0032544)	structural constituent of ribosome (GO:0003735)	chloroplast (GO:0009507)	---
--	chloroplast	chloro	chloroplast (GO:0009507)	AT3G52150	AT3G52150	419.444	180.214	55.1075	-1.21073	0.000657753	-1.70939	3.64542e-07					RNA-binding (RRM/RBD/RNP motifs) family protein	---	photosynthetic electron transport in photosystem I (GO:0009773) /// protein targeting to chloroplast (GO:0045036) /// isopentenyl diphosphate biosynthetic process, mevalonate-independent pathway (GO:0019288)	RNA binding (GO:0003723)	chloroplast (GO:0009507)	---
--	chloroplast	chloro	chloroplast (GO:0009507)	AT3G52750	FTSZ2-2	59.2746	22.1442	7.17826	-1.41245	7.733e-08	-1.62523	2.91126e-08					Tubulin/FtsZ family protein	Nuclear gene that encodes a plastidial division protein (FtsZ2-2).	chloroplast organization (GO:0009658) /// regulation of meristem growth (GO:0010075) /// polysaccharide catabolic process (GO:0000272) /// maltose metabolic process (GO:0000023) /// starch biosynthetic process (GO:0019252) /// cysteine biosynthetic process (GO:0019344) /// chloroplast fission (GO:0010020) /// plant-type cell wall organization (GO:0009664) /// pentose-phosphate shunt (GO:0006098) …	structural molecule activity (GO:0005198) /// identical protein binding (GO:0042802) /// protein binding (GO:0005515)	chloroplast (GO:0009507) /// chloroplast stroma (GO:0009570) /// plastid stroma (GO:0009532) /// thylakoid membrane (GO:0042651)	---
--	chloroplast	chloro	chloroplast (GO:0009507)	AT1G79850	RPS17	603.713	264.108	87.0063	-1.18471	3.64381e-05	-1.60193	3.8456e-09					ribosomal protein S17	nuclear-encoded 30S chloroplast ribosomal protein S17	translation (GO:0006412) /// plastid translation (GO:0032544)	structural constituent of ribosome (GO:0003735)	chloroplast (GO:0009507) /// plastid small ribosomal subunit (GO:0000312) /// cytosolic small ribosomal subunit (GO:0022627)	---
--	chloroplast	chloro	chloroplast (GO:0009507)	AT4G18480	AT4G18480	424.125	98.1512	32.8658	-2.10338	2.95157e-13	-1.57842	6.5267e-09					P-loop containing nucleoside triphosphate hydrolases superfamily protein	Encodes the CHLI subunit of magnesium chelatase which is required for chlorophyll biosynthesis. All four cysteine residues of the protein form two disulfide bonds (Cys102-Cys193 and Cys354-Cys396) under oxidized conditions but are fully reduced by reduction. It was suggested that the redox state of CHLI is regulated in vivo by the change of the redox environment in the chloroplasts probably via t…	carotenoid biosynthetic process (GO:0016117) /// isopentenyl diphosphate biosynthetic process, mevalonate-independent pathway (GO:0019288) /// rRNA processing (GO:0006364) /// unsaturated fatty acid biosynthetic process (GO:0006636) /// stomatal complex morphogenesis (GO:0010103) /// glucosinolate biosynthetic process (GO:0019761) /// chlorophyll biosynthetic process (GO:0015995) /// phosphatidyl…	ATPase activity (GO:0016887) /// magnesium chelatase activity (GO:0016851)	chloroplast (GO:0009507) /// chloroplast stroma (GO:0009570) /// magnesium chelatase complex (GO:0010007)	6.6.1.1, chlorophyllide <i>a</i> biosynthesis I (Mg chelatase)
--	chloroplast	chloro	chloroplast (GO:0009507)	AT1G42970	GAPB	1498.13	498.799	168.331	-1.5786	1.12153e-05	-1.56716	1.349e-06					glyceraldehyde-3-phosphate dehydrogenase B subunit	Encodes chloroplast localized glyceraldehyde-3-phosphate dehydrogenase that can use both NADH and NADPH to reduce 1,3-diphosphate glycerate. It forms A2B2 heterotetramers with GapA forms of the GADPH enzyme. These complexes are active in the light under reducing conditions, but show reduced NADPH-dependent activity in response to oxidized thioredoxins and increased NAD(H)/NADP(H) ratios due to th…	response to glucose stimulus (GO:0009749) /// defense response to bacterium (GO:0042742) /// chlorophyll metabolic process (GO:0015994) /// chloroplast relocation (GO:0009902) /// regulation of lipid metabolic process (GO:0019216) /// response to cadmium ion (GO:0046686) /// cysteine biosynthetic process (GO:0019344) /// response to sucrose stimulus (GO:0009744) /// pentose-phosphate shunt (GO:00…	glyceraldehyde-3-phosphate dehydrogenase (NADP+) (phosphorylating) activity (GO:0047100) /// glyceraldehyde-3-phosphate dehydrogenase (NAD+) (phosphorylating) activity (GO:0004365)	chloroplast (GO:0009507) /// stromule (GO:0010319) /// chloroplast thylakoid membrane (GO:0009535)	1.2.1.13, Calvin-Benson-Bassham cycle (AB-GADPH) /// 1.2.1.13, Calvin-Benson-Bassham cycle (AB-GADPH) /// 1.2.1.13, Calvin-Benson-Bassham cycle (glyceraldehyde-3-phosphate dehydrogenase) /// 1.2.1.12, gluconeogenesis (AB-GADPH) /// 1.2.1.12, gluconeogenesis (AB-GADPH) /// 1.2.1.12, glycolysis I (plastidic) (AB-GADPH) /// 1.2.1.12, glycolysis I (plastidic) (AB-GADPH) /// 1.2.1.12, glycolysis IV (p…
--	chloroplast	chloro	chloroplast (GO:0009507)	AT3G63410	APG1	427.456	171.169	59.111	-1.31232	2.67274e-05	-1.53392	1.13673e-06					S-adenosyl-L-methionine-dependent methyltransferases superfamily protein	Encodes a MPBQ/MSBQ methyltransferase located in the chloroplast inner envelope membrane. Mutant plants lack plastoquinone (PQ), suggesting that the APG1 protein is involved in the methylation step of PQ biosynthesis. The gene product is also involved in tocopherol (vitamin E) biosynthesis.	vitamin E biosynthetic process (GO:0010189) /// plastoquinone biosynthetic process (GO:0010236) /// isopentenyl diphosphate biosynthetic process, mevalonate-independent pathway (GO:0019288) /// glucosinolate biosynthetic process (GO:0019761) /// phosphatidylglycerol biosynthetic process (GO:0006655)	2-methyl-6-phytyl-1,4-benzoquinone methyltransferase activity (GO:0051741) /// S-adenosylmethionine-dependent methyltransferase activity (GO:0008757) /// methyltransferase activity (GO:0008168)	chloroplast (GO:0009507) /// chloroplast inner membrane (GO:0009706) /// plastid (GO:0009536)	2.1.1.-, vitamin E biosynthesis (2-methyl-6-solanyl-1,4-benzoquinol methyltransferase||2-methyl-6-solanyl-1,4-benzoquinone methyltransferase||2-methyl-6-solanyl-1,4-benzoquinone methyltransferase) /// RXNQT-4372, plastoquinone-<i>9</i> biosynthesis (2-methyl-6-solanyl-1,4-benzoquinol methyltransferase||2-methyl-6-solanyl-1,4-benzoquinone methyltransferase||2-methyl-6-solanyl-1,4-benzoquinone meth…
--	chloroplast	chloro	chloroplast (GO:0009507)	AT2G31170	SYCO ARATH	25.9469	11.3254	4.13169	-1.18796	0.000115673	-1.45476	8.31642e-05					Cysteinyl-tRNA synthetase, class Ia family protein	---	chloroplast organization (GO:0009658) /// regulation of programmed cell death (GO:0043067) /// cristae formation (GO:0042407) /// polar nucleus fusion (GO:0010197) /// cysteinyl-tRNA aminoacylation (GO:0006423) /// ovule development (GO:0048481)	ATP binding (GO:0005524) /// cysteine-tRNA ligase activity (GO:0004817)	chloroplast (GO:0009507) /// cytosol (GO:0005829) /// mitochondrion (GO:0005739)	6.1.1.16, tRNA charging pathway (cysteine-tRNA ligase)
--	chloroplast	chloro	chloroplast (GO:0009507)	AT1G43560	Aty2	174.53	77.1825	28.7317	-1.1691	9.96392e-06	-1.42563	3.03884e-07					thioredoxin Y2	---	starch biosynthetic process (GO:0019252) /// response to light stimulus (GO:0009416) /// thylakoid membrane organization (GO:0010027) /// maltose metabolic process (GO:0000023) /// positive regulation of catalytic activity (GO:0043085)	enzyme activator activity (GO:0008047) /// oxidoreductase activity, acting on a sulfur group of donors, disulfide as acceptor (GO:0016671)	chloroplast (GO:0009507)	---
--	chloroplast	chloro	chloroplast (GO:0009507)	AT5G20720	CPN20	617.579	215.632	81.3903	-1.51002	7.81929e-06	-1.40564	7.85194e-06					chaperonin 20	Encodes a chloroplast co-chaperonin with similarity to CPN21 from spinach, E.coli GroES.	chloroplast organization (GO:0009658) /// response to cold (GO:0009409) /// isopentenyl diphosphate biosynthetic process, mevalonate-independent pathway (GO:0019288) /// gluconeogenesis (GO:0006094) /// ovule development (GO:0048481) /// glycolysis (GO:0006096) /// response to cadmium ion (GO:0046686) /// cysteine biosynthetic process (GO:0019344) /// response to salt stress (GO:0009651)	calmodulin binding (GO:0005516) /// copper ion binding (GO:0005507)	chloroplast (GO:0009507) /// plastid (GO:0009536)	---
--	chloroplast	chloro	chloroplast (GO:0009507)	AT2G41680	NTRC	139.715	67.1714	29.7454	-1.04854	0.000189548	-1.17518	2.3021e-05					NADPH-dependent thioredoxin reductase C	Encodes a NADPH thioredoxin reductase involved in chloroplast protection against oxidative damage.	regulation of starch biosynthetic process (GO:0010581) /// thylakoid membrane organization (GO:0010027) /// carotenoid biosynthetic process (GO:0016117) /// hydrogen peroxide catabolic process (GO:0042744) /// isopentenyl diphosphate biosynthetic process, mevalonate-independent pathway (GO:0019288) /// cell redox homeostasis (GO:0045454) /// response to cadmium ion (GO:0046686) /// regulation of …	protein binding (GO:0005515) /// enzyme activator activity (GO:0008047) /// thioredoxin-disulfide reductase activity (GO:0004791) /// oxidoreductase activity, acting on a sulfur group of donors, disulfide as acceptor (GO:0016671)	chloroplast (GO:0009507)	1.8.1.9, thioredoxin pathway (thioredoxin-disulfide reductase)
--	chloroplast	chloro	chloroplast (GO:0009507)	AT3G56910	PSRP5	852.819	312.927	139.725	-1.43838	6.3054e-07	-1.16324	4.58648e-05					plastid-specific 50S ribosomal protein 5	---	plastid translation (GO:0032544)	molecular_function (GO:0003674)	chloroplast (GO:0009507)	---
--	chloroplast	chloro	chloroplast (GO:0009507)	AT5G18570	EMB269	33.4632	10.1607	4.57799	-1.71154	1.50443e-10	-1.15022	0.000361779					GTP1/OBG family protein	Encodes AtObgC, a plant ortholog of bacterial Obg. AtObgC is a chloroplast-targeting GTPase essential for early embryogenesis. Mutations in this locus result in embryo lethality. The protein is dually localized in the stroma and the inner envelope membrane and is involved in thylakoid membrane biogenesis.	chloroplast organization (GO:0009658) /// response to light stimulus (GO:0009416) /// mRNA modification (GO:0016556) /// thylakoid membrane organization (GO:0010027) /// embryo development (GO:0009790) /// rRNA processing (GO:0006364) /// embryo development ending in seed dormancy (GO:0009793)	GTPase activity (GO:0003924)	chloroplast (GO:0009507) /// chloroplast inner membrane (GO:0009706) /// chloroplast stroma (GO:0009570)	---
--	chloroplast	chloro	chloroplast (GO:0009507)	AT4G27440	PORB	1875.74	129.862	60.9209	-3.84438	0	-1.09197	0.000212113					protochlorophyllide oxidoreductase B	light-dependent NADPH:protochlorophyllide oxidoreductase B	photosynthesis, light reaction (GO:0019684) /// cell differentiation (GO:0030154) /// leaf morphogenesis (GO:0009965) /// cysteine biosynthetic process (GO:0019344) /// starch biosynthetic process (GO:0019252) /// response to ethylene stimulus (GO:0009723) /// positive regulation of transcription, DNA-dependent (GO:0045893) /// aromatic amino acid family biosynthetic process (GO:0009073) /// chlo…	oxidoreductase activity (GO:0016491) /// protochlorophyllide reductase activity (GO:0016630)	chloroplast (GO:0009507) /// chloroplast thylakoid membrane (GO:0009535)	1.3.1.33, chlorophyllide <i>a</i> biosynthesis I (protochlorophyllide reductase)
--	chloroplast	chloro	chloroplast (GO:0009507)	AT1G60600	ABC4	29.1471	10.1875	4.87504	-1.50851	6.34977e-08	-1.06332	0.0029398					UbiA prenyltransferase family protein	Encodes a protein similar to 1,4-dihydroxy-2-naphthoic acid phytyltransferase involved in phylloquinone and plastoquinone biosynthesis. Mutants are pale green and heterotrophic with defects in photosynthetic electron transport.	phylloquinone biosynthetic process (GO:0042372) /// photosystem II assembly (GO:0010207) /// mRNA modification (GO:0016556) /// photosynthetic electron transport in photosystem II (GO:0009772) /// stomatal complex morphogenesis (GO:0010103) /// plastoquinone biosynthetic process (GO:0010236) /// isopentenyl diphosphate biosynthetic process, mevalonate-independent pathway (GO:0019288)	1,4-dihydroxy-2-naphthoate octaprenyltransferase activity (GO:0046428) /// prenyltransferase activity (GO:0004659)	chloroplast (GO:0009507)	2.5.1.-, phylloquinone biosynthesis (prenyltransferase)
--	chloroplast	chloro	chloroplast (GO:0009507)	AT3G57560	NAGK	26.7984	11.1126	5.35704	-1.26192	1.10083e-05	-1.05269	0.00313474					N-acetyl-l-glutamate kinase	encodes a N-acetylglutamate kinase, involved in arginine biosynthesis	arginine biosynthetic process via ornithine (GO:0042450) /// arginine biosynthetic process (GO:0006526)	protein binding (GO:0005515) /// acetylglutamate kinase activity (GO:0003991) /// arginine binding (GO:0034618)	chloroplast (GO:0009507)	2.7.2.8, arginine biosynthesis II (acetyl cycle) (acetylglutamate kinase) /// 2.7.2.8, ornithine biosynthesis (acetylglutamate kinase)
--	chloroplast	chloro	chloroplast thylakoid lumen (GO:0009543)	AT4G24930	AT4G24930	109.05	53.3776	8.51191	-1.02265	0.00073757	-2.64868	2.10363e-13					thylakoid lumenal 17.9 kDa protein, chloroplast	---	stomatal complex morphogenesis (GO:0010103) /// glucosinolate biosynthetic process (GO:0019761) /// biological_process (GO:0008150)	molecular_function (GO:0003674)	chloroplast thylakoid lumen (GO:0009543)	---
--	chloroplast	chloro	chloroplast thylakoid lumen (GO:0009543)	AT1G20340	AT1G20340	5061.98	1716.27	455.572	-1.55239	7.17587e-05	-1.91353	1.90368e-08					Cupredoxin superfamily protein	recombination and DNA-damage resistance protein (DRT112) One of two Arabidopsis plastocyanin genes. Predominant form, expressed 10x higher than PETE1. PETE2 is thought to be post-transcriptionally regulated via copper accumulation and is involved in copper homeostasis.	response to copper ion (GO:0046688) /// cell differentiation (GO:0030154) /// negative regulation of translation (GO:0017148) /// multidimensional cell growth (GO:0009825) /// cell wall organization (GO:0071555) /// cysteine biosynthetic process (GO:0019344) /// response to cadmium ion (GO:0046686) /// response to UV (GO:0009411) /// response to sucrose stimulus (GO:0009744) /// root hair elongat…	---	chloroplast thylakoid lumen (GO:0009543)	---
--	chloroplast	chloro	chloroplast thylakoid lumen (GO:0009543)	AT4G09010	APX4	542.114	260.427	70.4562	-1.04968	0.0179881	-1.88608	0.000453084					ascorbate peroxidase 4	Encodes a protein that was initially believed to act as a microsomal ascorbate peroxidase APX4 but to date, no evidence of enzymatic activity has been found.	glucosinolate metabolic process (GO:0019760) /// photosynthesis, light reaction (GO:0019684) /// isopentenyl diphosphate biosynthetic process, mevalonate-independent pathway (GO:0019288) /// photosynthesis (GO:0015979) /// rRNA processing (GO:0006364) /// starch biosynthetic process (GO:0019252) /// response to red light (GO:0010114) /// pentose-phosphate shunt (GO:0006098) /// stomatal complex m…	peroxidase activity (GO:0004601) /// protein binding (GO:0005515)	nucleus (GO:0005634) /// chloroplast thylakoid lumen (GO:0009543) /// cytoplasm (GO:0005737) /// chloroplast thylakoid membrane (GO:0009535)	---
--	chloroplast	chloro	chloroplast thylakoid lumen (GO:0009543)	AT1G74070	AT1G74070	58.99	12.9771	3.55987	-2.17647	0	-1.86607	3.67663e-07					Cyclophilin-like peptidyl-prolyl cis-trans isomerase family protein	---	mRNA modification (GO:0016556) /// isopentenyl diphosphate biosynthetic process, mevalonate-independent pathway (GO:0019288) /// protein folding (GO:0006457)	peptidyl-prolyl cis-trans isomerase activity (GO:0003755)	chloroplast thylakoid lumen (GO:0009543)	---
--	chloroplast	chloro	chloroplast thylakoid lumen (GO:0009543)	AT3G01440	PQL1	63.9867	6.60328	2.00826	-3.26848	0	-1.71724	0.00469076					PsbQ-like 1	Encodes a subunit of the NAD(P)H complex located in the chloroplast thylakoid lumen.	starch biosynthetic process (GO:0019252) /// photosynthesis, light reaction (GO:0019684) /// maltose metabolic process (GO:0000023) /// positive regulation of catalytic activity (GO:0043085) /// photosynthetic electron transport chain (GO:0009767)	electron transporter, transferring electrons within the cyclic electron transport pathway of photosynthesis activity (GO:0045156)	nitrite reductase complex [NAD(P)H] (GO:0009344) /// chloroplast thylakoid lumen (GO:0009543) /// oxygen evolving complex (GO:0009654) /// chloroplast thylakoid (GO:0009534) /// chloroplast thylakoid membrane (GO:0009535) /// chloroplast photosystem II (GO:0030095)	PSII-RXN, photosynthesis light reactions (PSII-Q subunit)
--	chloroplast	chloro	chloroplast thylakoid lumen (GO:0009543)	AT3G09490	AT3G09490	6.49622	2.65368	0.807456	-1.28358	0.00607746	-1.71654	0.0106613					Tetratricopeptide repeat (TPR)-like superfamily protein	---	photosynthesis, light reaction (GO:0019684)	---	chloroplast thylakoid lumen (GO:0009543)	---
--	chloroplast	chloro	chloroplast thylakoid lumen (GO:0009543)	AT4G21280	PSBQ	3028.58	1213.86	380.243	-1.31101	0.000432216	-1.67461	4.06399e-07					photosystem II subunit QA	Encodes the PsbQ subunit of the oxygen evolving complex of photosystem II.	photosynthesis, light reaction (GO:0019684) /// regulation of proton transport (GO:0010155) /// rRNA processing (GO:0006364) /// response to red light (GO:0010114) /// response to high light intensity (GO:0009644) /// photosystem II assembly (GO:0010207) /// regulation of protein dephosphorylation (GO:0035304) /// plastid organization (GO:0009657) /// response to sucrose stimulus (GO:0009744) ///…	---	chloroplast thylakoid lumen (GO:0009543) /// oxygen evolving complex (GO:0009654) /// chloroplast thylakoid membrane (GO:0009535) /// chloroplast photosystem II (GO:0030095)	PSII-RXN, photosynthesis light reactions (photosystem II)
--	chloroplast	chloro	chloroplast thylakoid lumen (GO:0009543)	AT3G21055	PSBTN	4809.63	1482.5	488.046	-1.68987	5.64745e-07	-1.60294	1.09279e-07					photosystem II subunit T	Encodes photosystem II 5 kD protein subunit PSII-T. This is a nuclear-encoded gene (PsbTn) which also has a plastid-encoded paralog (PsbTc).	photosynthesis, light reaction (GO:0019684) /// photosystem II assembly (GO:0010207) /// regulation of protein dephosphorylation (GO:0035304) /// plastid organization (GO:0009657) /// photosynthesis (GO:0015979) /// rRNA processing (GO:0006364) /// biological_process (GO:0008150)	molecular_function (GO:0003674)	chloroplast thylakoid lumen (GO:0009543) /// chloroplast photosystem II (GO:0030095)	PSII-RXN, photosynthesis light reactions (PSII-T subunit)
--	chloroplast	chloro	chloroplast thylakoid lumen (GO:0009543)	AT5G45680	ATFKBP13	181.135	79.3834	29.03	-1.18212	9.22905e-06	-1.45129	1.88569e-07					FK506-binding protein 13	Peptidyl-Prolyl Isomerase located in chloroplast thylakoid lumen	peptidyl-proline modification (GO:0018208) /// carotenoid biosynthetic process (GO:0016117) /// stomatal complex morphogenesis (GO:0010103) /// isopentenyl diphosphate biosynthetic process, mevalonate-independent pathway (GO:0019288) /// unsaturated fatty acid biosynthetic process (GO:0006636) /// chlorophyll biosynthetic process (GO:0015995)	protein binding (GO:0005515) /// FK506 binding (GO:0005528) /// peptidyl-prolyl cis-trans isomerase activity (GO:0003755)	chloroplast thylakoid lumen (GO:0009543) /// membrane (GO:0016020)	---
--	chloroplast	chloro	chloroplast thylakoid lumen (GO:0009543)	AT4G18370	AT4G18370	48.8384	21.7896	8.44058	-1.15634	5.06588e-05	-1.36822	6.97725e-05					DEGP protease 5	Encodes DEG5. Forms a hexamer with DEG8 in the thylakoid lumen. Involved in the cleavage of photodamaged D2 protein of photosystem II (PSII).	mRNA modification (GO:0016556) /// proteolysis (GO:0006508) /// photosystem II repair (GO:0010206)	serine-type peptidase activity (GO:0008236)	chloroplast thylakoid lumen (GO:0009543)	---
--	chloroplast	chloro	chloroplast thylakoid lumen (GO:0009543)	AT4G15510	AT4G15510	69.3869	18.1456	7.67081	-1.92701	8.74995e-10	-1.24217	0.00745788					Photosystem II reaction center PsbP family protein	---	---	---	chloroplast thylakoid lumen (GO:0009543) /// oxygen evolving complex (GO:0009654) /// chloroplast photosystem II (GO:0030095)	---
--	chloroplast	chloro	chloroplast thylakoid lumen (GO:0009543)	AT4G39710	FKBP16-2	110.235	42.0741	18.0354	-1.38154	2.64222e-06	-1.2221	0.000167172					FK506-binding protein 16-2	---	peptidyl-proline modification (GO:0018208) /// protein peptidyl-prolyl isomerization (GO:0000413)	protein binding (GO:0005515) /// FK506 binding (GO:0005528) /// NADH dehydrogenase (plastoquinone) activity (GO:0031679) /// peptidyl-prolyl cis-trans isomerase activity (GO:0003755)	chloroplast thylakoid lumen (GO:0009543) /// NAD(P)H dehydrogenase complex (plastoquinone) (GO:0010598) /// chloroplast thylakoid membrane (GO:0009535)	---
--	chloroplast	chloro	chloroplast thylakoid lumen (GO:0009543)	AT5G53490	AT5G53490	383.458	132.972	64.4792	-1.51991	5.76501e-07	-1.04422	0.00100837					Tetratricopeptide repeat (TPR)-like superfamily protein	thylakoid lumenal 17.4 kDa protein, chloroplast, identical to SP:P81760 Thylakoid lumenal 17.4 kDa protein, chloroplast precursor (P17.4) {Arabidopsis thaliana}. Putative pentapeptide protein.	divalent metal ion transport (GO:0070838) /// thylakoid membrane organization (GO:0010027) /// carotenoid biosynthetic process (GO:0016117) /// isopentenyl diphosphate biosynthetic process, mevalonate-independent pathway (GO:0019288) /// photosynthesis (GO:0015979) /// unsaturated fatty acid biosynthetic process (GO:0006636) /// rRNA processing (GO:0006364) /// cellular cation homeostasis (GO:003…	protein binding (GO:0005515) /// molecular_function (GO:0003674)	chloroplast thylakoid lumen (GO:0009543)	---
--	chloroplast	chloro	chloroplast relocation (GO:0009902)	AT3G13120	AT3G13120	450.746	210.918	55.6619	-1.0876	0.000196784	-1.92192	9.08617e-13					Ribosomal protein S10p/S20e family protein	---	thylakoid membrane organization (GO:0010027) /// chloroplast relocation (GO:0009902) /// ncRNA metabolic process (GO:0034660) /// isopentenyl diphosphate biosynthetic process, mevalonate-independent pathway (GO:0019288) /// photosynthesis (GO:0015979) /// rRNA processing (GO:0006364) /// translation (GO:0006412) /// chlorophyll biosynthetic process (GO:0015995)	structural constituent of ribosome (GO:0003735)	small ribosomal subunit (GO:0015935)	---
--	chloroplast	chloro	chloroplast relocation (GO:0009902)	AT5G13510	AT5G13510	480.209	167.975	48.8143	-1.50738	8.00537e-08	-1.78287	6.15062e-11					Ribosomal protein L10 family protein	---	cell differentiation (GO:0030154) /// thylakoid membrane organization (GO:0010027) /// chloroplast relocation (GO:0009902) /// rRNA processing (GO:0006364) /// leaf morphogenesis (GO:0009965) /// photosystem II assembly (GO:0010207) /// regulation of protein dephosphorylation (GO:0035304) /// positive regulation of transcription, DNA-dependent (GO:0045893) /// mRNA modification (GO:0016556) /// D…	structural constituent of ribosome (GO:0003735)	cytosolic ribosome (GO:0022626) /// ribosome (GO:0005840)	---
--	chloroplast	chloro	chloroplast relocation (GO:0009902)	AT3G01480	CYP38	297.681	114.075	35.5301	-1.37576	1.72033e-06	-1.68286	7.24758e-10					cyclophilin 38	Encodes a chloroplast cyclophilin functioning in the assembly and maintenance of photosystem II (PSII) supercomplexes.	regulation of plant-type hypersensitive response (GO:0010363) /// regulation of hydrogen peroxide metabolic process (GO:0010310) /// protein targeting to membrane (GO:0006612) /// defense response to fungus (GO:0050832) /// pentose-phosphate shunt (GO:0006098) /// negative regulation of defense response (GO:0031348) /// regulation of multi-organism process (GO:0043900) /// defense response, incom…	peptidyl-prolyl cis-trans isomerase activity (GO:0003755)	chloroplast thylakoid lumen (GO:0009543) /// chloroplast thylakoid membrane (GO:0009535)	---
--	chloroplast	chloro	chloroplast relocation (GO:0009902)	AT5G55280	FTSZ1-1	93.961	45.1459	14.7577	-1.04944	0.000102553	-1.61312	3.59777e-09					homolog of bacterial cytokinesis Z-ring protein FTSZ 1-1	Encodes one of two FtsZ proteins, tubulin-like proteins, in Arabidopsis. It is involved in chloroplast division.	chloroplast organization (GO:0009658) /// pyrimidine ribonucleotide biosynthetic process (GO:0009220) /// chloroplast fission (GO:0010020) /// chloroplast relocation (GO:0009902) /// plastid fission (GO:0043572) /// response to blue light (GO:0009637)	structural molecule activity (GO:0005198) /// identical protein binding (GO:0042802) /// protein self-association (GO:0043621) /// protein binding (GO:0005515) /// GTPase activity (GO:0003924)	chloroplast stroma (GO:0009570) /// chloroplast thylakoid membrane (GO:0009535)	---
--	chloroplast	chloro	chloroplast relocation (GO:0009902)	AT5G51545	LPA2	97.3265	38.9698	13.3939	-1.31245	1.23267e-06	-1.54078	1.95861e-06					low psii accumulation2	Encodes LPA2 (low psii accumulation2), an intrinsic thylakoid membrane protein required for efficient assembly of Photosystem II.	photosynthetic electron transport in photosystem I (GO:0009773) /// thylakoid membrane organization (GO:0010027) /// defense response to bacterium (GO:0042742) /// chloroplast relocation (GO:0009902) /// rRNA processing (GO:0006364) /// photosystem II assembly (GO:0010207) /// positive regulation of transcription, DNA-dependent (GO:0045893) /// regulation of protein dephosphorylation (GO:0035304)…	---	thylakoid membrane (GO:0042651)	---
--	chloroplast	chloro	chloroplast relocation (GO:0009902)	AT1G09340	CRB	864.076	369.387	134.557	-1.21799	0.000253547	-1.45692	1.54905e-06					chloroplast RNA binding	Encodes CHLOROPLAST RNA BINDING (CRB), a putative RNA-binding protein. CRB is important for the proper functioning of the chloroplast. Mutations in CRB also affects the circadian system, altering the expression of both oscillator and output genes.	regulation of plant-type hypersensitive response (GO:0010363) /// regulation of hydrogen peroxide metabolic process (GO:0010310) /// ncRNA metabolic process (GO:0034660) /// protein targeting to membrane (GO:0006612) /// defense response to fungus (GO:0050832) /// pentose-phosphate shunt (GO:0006098) /// response to blue light (GO:0009637) /// negative regulation of defense response (GO:0031348) …	RNA binding (GO:0003723) /// protein binding (GO:0005515)	plastoglobule (GO:0010287) /// ribosome (GO:0005840) /// stromule (GO:0010319) /// peroxisome (GO:0005777)	---
--	chloroplast	chloro	chloroplast relocation (GO:0009902)	AT5G55220	AT5G55220	136.083	66.1899	24.7955	-1.03177	0.000204145	-1.41653	1.36222e-07					trigger factor type chaperone family protein	---	thylakoid membrane organization (GO:0010027) /// carotenoid biosynthetic process (GO:0016117) /// chloroplast relocation (GO:0009902) /// isopentenyl diphosphate biosynthetic process, mevalonate-independent pathway (GO:0019288) /// ncRNA metabolic process (GO:0034660) /// maltose metabolic process (GO:0000023) /// protein folding (GO:0006457) /// starch biosynthetic process (GO:0019252) /// mRNA …	peptidyl-prolyl cis-trans isomerase activity (GO:0003755)	---	---
--	chloroplast	chloro	chloroplast relocation (GO:0009902)	AT1G62780	AT1G62780	229.82	84.4049	37.0627	-1.43707	4.81369e-08	-1.18736	1.46983e-05					---	---	starch biosynthetic process (GO:0019252) /// thylakoid membrane organization (GO:0010027) /// chloroplast relocation (GO:0009902) /// ncRNA metabolic process (GO:0034660) /// isopentenyl diphosphate biosynthetic process, mevalonate-independent pathway (GO:0019288) /// pentose-phosphate shunt (GO:0006098) /// maltose metabolic process (GO:0000023) /// biological_process (GO:0008150)	molecular_function (GO:0003674)	---	---
--	chloroplast	chloro	chloroplast relocation (GO:0009902)	AT1G76450	AT1G76450	186.899	81.344	37.1394	-1.19212	6.69785e-05	-1.13109	0.00377428					Photosystem II reaction center PsbP family protein	---	thylakoid membrane organization (GO:0010027) /// chloroplast relocation (GO:0009902) /// ncRNA metabolic process (GO:0034660) /// maltose metabolic process (GO:0000023) /// photosynthesis (GO:0015979) /// rRNA processing (GO:0006364) /// starch biosynthetic process (GO:0019252) /// response to red light (GO:0010114) /// transcription from plastid promoter (GO:0042793) /// pentose-phosphate shunt …	---	chloroplast thylakoid lumen (GO:0009543)	---
--	chloroplast	chloro	chloroplast relocation (GO:0009902)	AT4G17600	LIL3:1	126.529	58.3047	27.8074	-1.10975	3.01483e-05	-1.06815	0.000170445					Chlorophyll A-B binding family protein	Encodes Lil3:1 (light-harvesting-like) protein. Belongs to the Lhc super-gene family encodes the light-harvesting chlorophyll a/b-binding (LHC) proteins that constitute the antenna system of the photosynthetic apparatus. A generic LHC motif is present in Lil3:1.	cell differentiation (GO:0030154) /// chloroplast relocation (GO:0009902) /// ncRNA metabolic process (GO:0034660) /// photosynthesis (GO:0015979) /// pentose-phosphate shunt (GO:0006098) /// response to far red light (GO:0010218) /// regulation of translation (GO:0006417) /// response to blue light (GO:0009637) /// thylakoid membrane organization (GO:0010027) /// isopentenyl diphosphate biosynth…	sequence-specific DNA binding transcription factor activity (GO:0003700)	chloroplast thylakoid membrane (GO:0009535)	---
--	chloroplast	chloro	photosynthesis (GO:0015979)	AT5G38410	AT5G38410	8316.53	2864.15	288.373	-1.52984	0.00121086	-3.3121	0					Ribulose bisphosphate carboxylase (small chain) family protein	---	carbon fixation (GO:0015977) /// response to red light (GO:0010114) /// chloroplast ribulose bisphosphate carboxylase complex biogenesis (GO:0080158) /// photosynthesis (GO:0015979) /// response to far red light (GO:0010218) /// response to blue light (GO:0009637)	ribulose-bisphosphate carboxylase activity (GO:0016984)	chloroplast ribulose bisphosphate carboxylase complex (GO:0009573)	4.1.1.39, Calvin-Benson-Bassham cycle (RUBISCO) /// 2.7.1.148, methylerythritol phosphate pathway (RUBISCO) /// 4.1.1.39, Rubisco shunt (RUBISCO) /// 4.1.1.-, photorespiration (RUBISCO)
--	chloroplast	chloro	photosynthesis (GO:0015979)	AT4G28660	PSB28	338.586	44.2606	9.93668	-2.92739	0	-2.15519	2.55747e-11					photosystem II reaction center PSB28 protein	Similar to PsbW subunit of photosystem II.	very long-chain fatty acid metabolic process (GO:0000038) /// photosystem II assembly (GO:0010207) /// cuticle development (GO:0042335) /// isopentenyl diphosphate biosynthetic process, mevalonate-independent pathway (GO:0019288) /// photosynthesis (GO:0015979) /// phosphatidylglycerol biosynthetic process (GO:0006655)	molecular_function (GO:0003674)	photosystem II reaction center (GO:0009539) /// chloroplast thylakoid membrane (GO:0009535)	---
--	chloroplast	chloro	photosynthesis (GO:0015979)	AT1G32470	AT1G32470	808.493	366.595	102.321	-1.13302	0.000358672	-1.84108	1.13469e-08					Single hybrid motif superfamily protein	---	photosynthesis, light reaction (GO:0019684) /// photosynthesis (GO:0015979) /// glycine catabolic process (GO:0006546) /// rRNA processing (GO:0006364) /// cysteine biosynthetic process (GO:0019344) /// photosystem II assembly (GO:0010207) /// plastid organization (GO:0009657) /// pentose-phosphate shunt (GO:0006098) /// stomatal complex morphogenesis (GO:0010103)	glycine dehydrogenase (decarboxylating) activity (GO:0004375)	glycine cleavage complex (GO:0005960) /// mitochondrion (GO:0005739)	---
--	chloroplast	chloro	photosynthesis (GO:0015979)	AT1G12900	GAPA-2	2384.02	320.003	123.452	-2.88921	3.74718e-13	-1.37413	1.85378e-05					glyceraldehyde 3-phosphate dehydrogenase A subunit 2	---	photosynthetic electron transport in photosystem I (GO:0009773) /// photosynthesis, light reaction (GO:0019684) /// photosynthesis (GO:0015979) /// glycolysis (GO:0006096) /// rRNA processing (GO:0006364) /// photosystem II assembly (GO:0010207) /// plastid organization (GO:0009657) /// regulation of protein dephosphorylation (GO:0035304) /// stomatal complex morphogenesis (GO:0010103)	---	---	1.2.1.13, Calvin-Benson-Bassham cycle (AB-GADPH) /// 1.2.1.13, Calvin-Benson-Bassham cycle (A4-GADPH) /// 1.2.1.12, gluconeogenesis (A4-GADPH) /// 1.2.1.12, gluconeogenesis (AB-GADPH) /// 1.2.1.12, glycolysis I (plastidic) (A4-GADPH) /// 1.2.1.12, glycolysis I (plastidic) (AB-GADPH) /// 1.2.1.12, glycolysis IV (plant cytosol) (A4-GADPH) /// 1.2.1.12, glycolysis IV (plant cytosol) (AB-GADPH)
--	chloroplast	chloro	photosynthesis (GO:0015979)	AT4G09650	AT4G09650	1910.98	363.108	158.503	-2.38781	2.27463e-14	-1.19589	4.26555e-05					ATP synthase delta-subunit gene	Encodes the chloroplast ATPase delta-subunit.	regulation of plant-type hypersensitive response (GO:0010363) /// glucosinolate metabolic process (GO:0019760) /// regulation of hydrogen peroxide metabolic process (GO:0010310) /// defense response to bacterium (GO:0042742) /// detection of biotic stimulus (GO:0009595) /// photosynthesis (GO:0015979) /// protein targeting to membrane (GO:0006612) /// regulation of response to biotic stimulus (GO…	---	plastoglobule (GO:0010287) /// stromule (GO:0010319) /// chloroplast thylakoid membrane (GO:0009535)	---
--	chloroplast	chloro	photosynthesis (GO:0015979)	AT1G52230	PSAH2	3836.64	709.084	349.966	-2.42778	3.35122e-14	-1.01874	0.000882555					photosystem I subunit H2	---	photosynthetic electron transport in photosystem I (GO:0009773) /// photosynthesis, light reaction (GO:0019684) /// photosynthesis (GO:0015979) /// rRNA processing (GO:0006364) /// cysteine biosynthetic process (GO:0019344) /// photosystem II assembly (GO:0010207) /// regulation of protein dephosphorylation (GO:0035304) /// plastid organization (GO:0009657)	molecular_function (GO:0003674)	photosystem I reaction center (GO:0009538) /// plastoglobule (GO:0010287) /// chloroplast thylakoid membrane (GO:0009535)	RXN-924, photosynthesis light reactions (PSI-H subunit)
--	chloroplast	chloro	chlorophyll binding (GO:0016168)	AT2G40100	LHCB4.3	58.2167	20.8424	2.24964	-1.47388	8.79752e-08	-3.21176	0					light harvesting complex photosystem II	Lhcb4:3 protein (Lhcb4.3, light harvesting complex of photosystem II	response to red light (GO:0010114) /// photosynthesis (GO:0015979) /// response to far red light (GO:0010218) /// rRNA processing (GO:0006364) /// response to blue light (GO:0009637)	chlorophyll binding (GO:0016168)	light-harvesting complex (GO:0030076) /// chloroplast thylakoid membrane (GO:0009535)	---
--	chloroplast	chloro	chlorophyll binding (GO:0016168)	AT1G19150	AT1G19150	201.288	55.2938	14.0908	-1.85604	1.16288e-12	-1.97236	6.15679e-12					photosystem I light harvesting complex gene 6	PSI type II chlorophyll a/b-binding protein (Lhca2*1) mRNA,	divalent metal ion transport (GO:0070838) /// isopentenyl diphosphate biosynthetic process, mevalonate-independent pathway (GO:0019288) /// regulation of proton transport (GO:0010155) /// photosynthesis (GO:0015979) /// rRNA processing (GO:0006364) /// response to red light (GO:0010114) /// response to high light intensity (GO:0009644) /// response to sucrose stimulus (GO:0009744) /// pentose-pho…	chlorophyll binding (GO:0016168)	light-harvesting complex (GO:0030076)	---
--	chloroplast	chloro	chlorophyll binding (GO:0016168)	AT1G44575	NPQ4	1968.89	931.403	281.051	-1.07187	0.00339598	-1.72857	9.84171e-08					Chlorophyll A-B binding family protein	Encoding PSII-S (CP22), a ubiquitous pigment-binding protein associated with photosystem II (PSII) of higher plants. Involved in nonphotochemical quenching rather than in photosynthesis. Mutant has a normal violaxanthin cycle but has a limited capacity of quenching singlet excited chlorophylls and is tolerant to lipid peroxidation.	thylakoid membrane organization (GO:0010027) /// response to karrikin (GO:0080167) /// maltose metabolic process (GO:0000023) /// rRNA processing (GO:0006364) /// starch biosynthetic process (GO:0019252) /// cysteine biosynthetic process (GO:0019344) /// photosystem II assembly (GO:0010207) /// plastid organization (GO:0009657) /// stomatal complex morphogenesis (GO:0010103) /// nonphotochemical …	xanthophyll binding (GO:0051738) /// chlorophyll binding (GO:0016168)	PSII associated light-harvesting complex II (GO:0009517) /// chloroplast thylakoid membrane (GO:0009535)	PSII-RXN, photosynthesis light reactions (photosystem II)
--	chloroplast	chloro	chlorophyll binding (GO:0016168)	AT3G27690	LHCB2.4	1851.58	217.941	83.1114	-3.07871	0	-1.39082	1.08976e-06					photosystem II light harvesting complex gene 2.3	Encodes Lhcb2.4. Belongs to the Lhc super-gene family encodes the light-harvesting chlorophyll a/b-binding (LHC) proteins that constitute the antenna system of the photosynthetic apparatus.	cellular response to water deprivation (GO:0042631) /// regulation of proton transport (GO:0010155) /// photosynthesis (GO:0015979) /// rRNA processing (GO:0006364) /// response to red light (GO:0010114) /// response to high light intensity (GO:0009644) /// response to sucrose stimulus (GO:0009744) /// response to far red light (GO:0010218) /// response to blue light (GO:0009637)	chlorophyll binding (GO:0016168)	light-harvesting complex (GO:0030076) /// chloroplast thylakoid membrane (GO:0009535)	---
--	chloroplast	chloro	chlorophyll binding (GO:0016168)	AT1G29920	CAB2	7776.26	1338.7	570.318	-2.53021	1.53017e-09	-1.23099	0.00209763					chlorophyll A/B-binding protein 2	Encodes lhcb1.1 a component of the LHCIIb light harvesting complex associated with photosystem II.	response to red light (GO:0010114) /// response to fructose stimulus (GO:0009750) /// photosynthesis (GO:0015979) /// response to far red light (GO:0010218) /// response to blue light (GO:0009637)	chlorophyll binding (GO:0016168)	light-harvesting complex (GO:0030076) /// chloroplast thylakoid membrane (GO:0009535)	---
--	chloroplast	chloro	chlorophyll binding (GO:0016168)	AT1G29910	CAB3	14619.9	2844.23	1278.76	-2.3538	7.09099e-07	-1.15329	0.00797841					chlorophyll A/B binding protein 3	member of Chlorophyll a/b-binding protein family	photosynthesis (GO:0015979)	chlorophyll binding (GO:0016168)	plastoglobule (GO:0010287) /// light-harvesting complex (GO:0030076) /// chloroplast thylakoid membrane (GO:0009535)	---
--	chloroplast	chloro	chlorophyll binding (GO:0016168)	AT1G15820	LHCB6	5609.24	1259.01	590.155	-2.14748	6.92146e-08	-1.09313	0.00431714					light harvesting complex photosystem II subunit 6	Lhcb6 protein (Lhcb6), light harvesting complex of photosystem II.	cysteine biosynthetic process (GO:0019344) /// Golgi organization (GO:0007030) /// photosynthesis, light reaction (GO:0019684) /// regulation of protein dephosphorylation (GO:0035304) /// nonphotochemical quenching (GO:0010196) /// response to salt stress (GO:0009651) /// photosynthesis (GO:0015979) /// calcium ion transport (GO:0006816)	chlorophyll binding (GO:0016168)	photosystem II antenna complex (GO:0009783) /// plastoglobule (GO:0010287) /// chloroplast thylakoid membrane (GO:0009535) /// thylakoid (GO:0009579)	---
--	chloroplast	chloro	chloroplast envelope (GO:0009941)	AT5G01590	AT5G01590	93.7387	45.1202	14.9132	-1.04684	0.000118489	-1.59718	2.6044e-09					---	---	regulation of meristem growth (GO:0010075) /// plant-type cell wall organization (GO:0009664) /// polysaccharide catabolic process (GO:0000272) /// starch metabolic process (GO:0005982) /// biological_process (GO:0008150)	molecular_function (GO:0003674)	chloroplast envelope (GO:0009941) /// plastid (GO:0009536)	---
--	chloroplast	chloro	chloroplast stroma (GO:0009570)	AT1G53520	AT1G53520	35.8794	16.9542	1.39175	-1.07348	0.000345474	-3.60667	9.54215e-14					Chalcone-flavanone isomerase family protein	---	fatty acid metabolic process (GO:0006631)	fatty acid binding (GO:0005504)	chloroplast stroma (GO:0009570)	---
--	chloroplast	chloro	chloroplast stroma (GO:0009570)	AT3G62030	ROC4	1130.75	497.946	59.2591	-1.17519	0.000450671	-3.07088	0					rotamase CYP 4	nuclear-encoded chloroplast stromal cyclophilin CYP20-3 (also known as ROC4). Protein is tyrosine-phosphorylated and its phosphorylation state is modulated in response to ABA in Arabidopsis thaliana seeds.	cellular amino acid biosynthetic process (GO:0008652) /// response to mannitol stimulus (GO:0010555) /// oxidoreduction coenzyme metabolic process (GO:0006733) /// cysteine biosynthetic process (GO:0019344) /// response to blue light (GO:0009637) /// defense response, incompatible interaction (GO:0009814) /// response to abscisic acid stimulus (GO:0009737) /// protein targeting to chloroplast (GO…	protein binding (GO:0005515) /// peptidyl-prolyl cis-trans isomerase activity (GO:0003755)	chloroplast stroma (GO:0009570) /// chloroplast thylakoid membrane (GO:0009535)	---
--	chloroplast	chloro	chloroplast stroma (GO:0009570)	AT5G09650	AtPPa6	282.076	133.308	29.7112	-1.07329	0.00013295	-2.16569	0					pyrophosphorylase 6	Encodes a protein with inorganic pyrophosphatase activity.	regulation of plant-type hypersensitive response (GO:0010363) /// regulation of hydrogen peroxide metabolic process (GO:0010310) /// defense response to bacterium (GO:0042742) /// detection of biotic stimulus (GO:0009595) /// protein targeting to membrane (GO:0006612) /// indoleacetic acid biosynthetic process (GO:0009684) /// cysteine biosynthetic process (GO:0019344) /// regulation of response …	pyrophosphatase activity (GO:0016462) /// inorganic diphosphatase activity (GO:0004427)	chloroplast stroma (GO:0009570) /// membrane (GO:0016020) /// chloroplast part (GO:0044434) /// plastid (GO:0009536)	3.6.1.1, UDP-glucose biosynthesis (from glucose 6-phosphate) (inorganic pyrophosphatase)
--	chloroplast	chloro	chloroplast stroma (GO:0009570)	AT3G25860	LTA2	56.501	18.53	5.34816	-1.60038	1.14864e-09	-1.79275	5.42403e-09					2-oxoacid dehydrogenases acyltransferase family protein	Nuclear encoded dihydrolipoamide S-acetyltransferase (LTA2) that encodes teh Pyruvate Decarboxylase E2 subunit. Mutant has embryo defect.	cellular amino acid biosynthetic process (GO:0008652) /// oxidoreduction coenzyme metabolic process (GO:0006733) /// brassinosteroid biosynthetic process (GO:0016132) /// vitamin metabolic process (GO:0006766) /// sterol biosynthetic process (GO:0016126) /// acetyl-CoA biosynthetic process from pyruvate (GO:0006086) /// lipoate metabolic process (GO:0009106) /// secondary metabolic process (GO:00…	dihydrolipoyllysine-residue acetyltransferase activity (GO:0004742)	chloroplast stroma (GO:0009570)	2.3.1.12, acetyl-CoA biosynthesis (from pyruvate) (dihydrolipoyllysine-residue acetyltransferase)
--	chloroplast	chloro	chloroplast stroma (GO:0009570)	AT1G32200	ATS1	81.9656	36.3549	14.7522	-1.16484	0.000452695	-1.30122	0.000252387					phospholipid/glycerol acyltransferase family protein	Encodes a chloroplast glycerol-3-phosphate acyltransferase.Involved in the biosynthesis of chloroplast phosphatidylglycerol.	carotenoid biosynthetic process (GO:0016117) /// isopentenyl diphosphate biosynthetic process, mevalonate-independent pathway (GO:0019288) /// unsaturated fatty acid biosynthetic process (GO:0006636) /// chlorophyll biosynthetic process (GO:0015995) /// phosphatidylglycerol biosynthetic process (GO:0006655)	glycerol-3-phosphate O-acyltransferase activity (GO:0004366)	chloroplast stroma (GO:0009570) /// plastid (GO:0009536)	2.3.1.15, triacylglycerol biosynthesis (glycerol-3-phosphate O-acyltransferase) /// 2.3.1.15, CDP-diacylglycerol biosynthesis I (glycerol-3-phosphate O-acyltransferase) /// 2.3.1.15, CDP-diacylglycerol biosynthesis II (glycerol-3-phosphate O-acyltransferase)
--	chloroplast	chloro	chloroplast stroma (GO:0009570)	AT2G44650	CHL-CPN10	123.253	58.3337	28.725	-1.07119	0.000824834	-1.02203	0.00162763					chloroplast chaperonin 10	Encodes a chloroplast-localized chaperonin 10 whose mRNA is expressed in leaves and stems but not roots.	tryptophan catabolic process (GO:0006569) /// protein folding (GO:0006457) /// indoleacetic acid biosynthetic process (GO:0009684)	chaperone binding (GO:0051087)	chloroplast stroma (GO:0009570)	---
--	chloroplast	chloro	chloroplast ribulose bisphosphate carboxylase complex (GO:0009573)	AT5G38420	AT5G38420	4726.86	1318.98	253.836	-1.83343	6.30706e-07	-2.37746	2.03155e-14					Ribulose bisphosphate carboxylase (small chain) family protein	---	response to red light (GO:0010114) /// carbon fixation (GO:0015977) /// response to far red light (GO:0010218) /// response to blue light (GO:0009637)	ribulose-bisphosphate carboxylase activity (GO:0016984)	chloroplast ribulose bisphosphate carboxylase complex (GO:0009573)	4.1.1.39, Calvin-Benson-Bassham cycle (RUBISCO) /// 2.7.1.148, methylerythritol phosphate pathway (RUBISCO) /// 4.1.1.39, Rubisco shunt (RUBISCO) /// 4.1.1.-, photorespiration (RUBISCO)
--	chloroplast	chloro	chloroplast ribulose bisphosphate carboxylase complex (GO:0009573)	AT5G38430	AT5G38430	3134.95	130.298	25.8788	-4.58052	0	-2.33198	0					Ribulose bisphosphate carboxylase (small chain) family protein	---	carbon fixation (GO:0015977) /// response to red light (GO:0010114) /// response to far red light (GO:0010218) /// response to blue light (GO:0009637)	ribulose-bisphosphate carboxylase activity (GO:0016984)	chloroplast ribulose bisphosphate carboxylase complex (GO:0009573)	4.1.1.39, Calvin-Benson-Bassham cycle (RUBISCO) /// 2.7.1.148, methylerythritol phosphate pathway (RUBISCO) /// 4.1.1.39, Rubisco shunt (RUBISCO) /// 4.1.1.-, photorespiration (RUBISCO)
58 thylakoid
--	chloroplast	thylakoid_membrane	thylakoid membrane organization (GO:0010027)	AT5G06290	2-Cys Prx B	334.877	129.016	31.336	-1.36805	1.06111e-06	-2.04165	1.03729e-14					2-cysteine peroxiredoxin B	Encodes a 2-Cys peroxiredoxin (2-Cys PrxB) that contains two catalytic Cys residues.	regulation of plant-type hypersensitive response (GO:0010363) /// regulation of hydrogen peroxide metabolic process (GO:0010310) /// defense response to bacterium (GO:0042742) /// detection of biotic stimulus (GO:0009595) /// response to fructose stimulus (GO:0009750) /// protein targeting to membrane (GO:0006612) /// regulation of response to biotic stimulus (GO:0002831) /// water transport (GO:…	peroxiredoxin activity (GO:0051920) /// antioxidant activity (GO:0016209)	stromule (GO:0010319)	---
--	chloroplast	thylakoid_membrane	thylakoid membrane organization (GO:0010027)	AT3G13120	AT3G13120	450.746	210.918	55.6619	-1.0876	0.000196784	-1.92192	9.08617e-13					Ribosomal protein S10p/S20e family protein	---	thylakoid membrane organization (GO:0010027) /// chloroplast relocation (GO:0009902) /// ncRNA metabolic process (GO:0034660) /// isopentenyl diphosphate biosynthetic process, mevalonate-independent pathway (GO:0019288) /// photosynthesis (GO:0015979) /// rRNA processing (GO:0006364) /// translation (GO:0006412) /// chlorophyll biosynthetic process (GO:0015995)	structural constituent of ribosome (GO:0003735)	small ribosomal subunit (GO:0015935)	---
--	chloroplast	thylakoid_membrane	thylakoid membrane organization (GO:0010027)	AT5G13510	AT5G13510	480.209	167.975	48.8143	-1.50738	8.00537e-08	-1.78287	6.15062e-11					Ribosomal protein L10 family protein	---	cell differentiation (GO:0030154) /// thylakoid membrane organization (GO:0010027) /// chloroplast relocation (GO:0009902) /// rRNA processing (GO:0006364) /// leaf morphogenesis (GO:0009965) /// photosystem II assembly (GO:0010207) /// regulation of protein dephosphorylation (GO:0035304) /// positive regulation of transcription, DNA-dependent (GO:0045893) /// mRNA modification (GO:0016556) /// D…	structural constituent of ribosome (GO:0003735)	cytosolic ribosome (GO:0022626) /// ribosome (GO:0005840)	---
--	chloroplast	thylakoid_membrane	thylakoid membrane organization (GO:0010027)	AT5G51545	LPA2	97.3265	38.9698	13.3939	-1.31245	1.23267e-06	-1.54078	1.95861e-06					low psii accumulation2	Encodes LPA2 (low psii accumulation2), an intrinsic thylakoid membrane protein required for efficient assembly of Photosystem II.	photosynthetic electron transport in photosystem I (GO:0009773) /// thylakoid membrane organization (GO:0010027) /// defense response to bacterium (GO:0042742) /// chloroplast relocation (GO:0009902) /// rRNA processing (GO:0006364) /// photosystem II assembly (GO:0010207) /// positive regulation of transcription, DNA-dependent (GO:0045893) /// regulation of protein dephosphorylation (GO:0035304)…	---	thylakoid membrane (GO:0042651)	---
--	chloroplast	thylakoid_membrane	thylakoid membrane organization (GO:0010027)	AT1G09340	CRB	864.076	369.387	134.557	-1.21799	0.000253547	-1.45692	1.54905e-06					chloroplast RNA binding	Encodes CHLOROPLAST RNA BINDING (CRB), a putative RNA-binding protein. CRB is important for the proper functioning of the chloroplast. Mutations in CRB also affects the circadian system, altering the expression of both oscillator and output genes.	regulation of plant-type hypersensitive response (GO:0010363) /// regulation of hydrogen peroxide metabolic process (GO:0010310) /// ncRNA metabolic process (GO:0034660) /// protein targeting to membrane (GO:0006612) /// defense response to fungus (GO:0050832) /// pentose-phosphate shunt (GO:0006098) /// response to blue light (GO:0009637) /// negative regulation of defense response (GO:0031348) …	RNA binding (GO:0003723) /// protein binding (GO:0005515)	plastoglobule (GO:0010287) /// ribosome (GO:0005840) /// stromule (GO:0010319) /// peroxisome (GO:0005777)	---
--	chloroplast	thylakoid_membrane	thylakoid membrane organization (GO:0010027)	AT1G43560	Aty2	174.53	77.1825	28.7317	-1.1691	9.96392e-06	-1.42563	3.03884e-07					thioredoxin Y2	---	starch biosynthetic process (GO:0019252) /// response to light stimulus (GO:0009416) /// thylakoid membrane organization (GO:0010027) /// maltose metabolic process (GO:0000023) /// positive regulation of catalytic activity (GO:0043085)	enzyme activator activity (GO:0008047) /// oxidoreductase activity, acting on a sulfur group of donors, disulfide as acceptor (GO:0016671)	chloroplast (GO:0009507)	---
--	chloroplast	thylakoid_membrane	thylakoid membrane organization (GO:0010027)	AT5G55220	AT5G55220	136.083	66.1899	24.7955	-1.03177	0.000204145	-1.41653	1.36222e-07					trigger factor type chaperone family protein	---	thylakoid membrane organization (GO:0010027) /// carotenoid biosynthetic process (GO:0016117) /// chloroplast relocation (GO:0009902) /// isopentenyl diphosphate biosynthetic process, mevalonate-independent pathway (GO:0019288) /// ncRNA metabolic process (GO:0034660) /// maltose metabolic process (GO:0000023) /// protein folding (GO:0006457) /// starch biosynthetic process (GO:0019252) /// mRNA …	peptidyl-prolyl cis-trans isomerase activity (GO:0003755)	---	---
--	chloroplast	thylakoid_membrane	thylakoid membrane organization (GO:0010027)	AT1G18060	AT1G18060	179.401	81.6307	34.6501	-1.12797	2.32419e-05	-1.23625	6.13536e-06					---	---	thylakoid membrane organization (GO:0010027) /// myo-inositol hexakisphosphate biosynthetic process (GO:0010264) /// pentose-phosphate shunt (GO:0006098) /// biological_process (GO:0008150)	---	---	---
--	chloroplast	thylakoid_membrane	thylakoid membrane organization (GO:0010027)	AT1G62780	AT1G62780	229.82	84.4049	37.0627	-1.43707	4.81369e-08	-1.18736	1.46983e-05					---	---	starch biosynthetic process (GO:0019252) /// thylakoid membrane organization (GO:0010027) /// chloroplast relocation (GO:0009902) /// ncRNA metabolic process (GO:0034660) /// isopentenyl diphosphate biosynthetic process, mevalonate-independent pathway (GO:0019288) /// pentose-phosphate shunt (GO:0006098) /// maltose metabolic process (GO:0000023) /// biological_process (GO:0008150)	molecular_function (GO:0003674)	---	---
--	chloroplast	thylakoid_membrane	thylakoid membrane organization (GO:0010027)	AT2G41680	NTRC	139.715	67.1714	29.7454	-1.04854	0.000189548	-1.17518	2.3021e-05					NADPH-dependent thioredoxin reductase C	Encodes a NADPH thioredoxin reductase involved in chloroplast protection against oxidative damage.	regulation of starch biosynthetic process (GO:0010581) /// thylakoid membrane organization (GO:0010027) /// carotenoid biosynthetic process (GO:0016117) /// hydrogen peroxide catabolic process (GO:0042744) /// isopentenyl diphosphate biosynthetic process, mevalonate-independent pathway (GO:0019288) /// cell redox homeostasis (GO:0045454) /// response to cadmium ion (GO:0046686) /// regulation of …	protein binding (GO:0005515) /// enzyme activator activity (GO:0008047) /// thioredoxin-disulfide reductase activity (GO:0004791) /// oxidoreductase activity, acting on a sulfur group of donors, disulfide as acceptor (GO:0016671)	chloroplast (GO:0009507)	1.8.1.9, thioredoxin pathway (thioredoxin-disulfide reductase)
--	chloroplast	thylakoid_membrane	thylakoid membrane organization (GO:0010027)	AT3G45050	AT3G45050	70.9482	25.7069	11.46	-1.45658	1.20191e-05	-1.16555	0.0109576					---	---	starch biosynthetic process (GO:0019252) /// thylakoid membrane organization (GO:0010027) /// maltose metabolic process (GO:0000023) /// biological_process (GO:0008150)	molecular_function (GO:0003674)	---	---
--	chloroplast	thylakoid_membrane	thylakoid membrane organization (GO:0010027)	AT5G18570	EMB269	33.4632	10.1607	4.57799	-1.71154	1.50443e-10	-1.15022	0.000361779					GTP1/OBG family protein	Encodes AtObgC, a plant ortholog of bacterial Obg. AtObgC is a chloroplast-targeting GTPase essential for early embryogenesis. Mutations in this locus result in embryo lethality. The protein is dually localized in the stroma and the inner envelope membrane and is involved in thylakoid membrane biogenesis.	chloroplast organization (GO:0009658) /// response to light stimulus (GO:0009416) /// mRNA modification (GO:0016556) /// thylakoid membrane organization (GO:0010027) /// embryo development (GO:0009790) /// rRNA processing (GO:0006364) /// embryo development ending in seed dormancy (GO:0009793)	GTPase activity (GO:0003924)	chloroplast (GO:0009507) /// chloroplast inner membrane (GO:0009706) /// chloroplast stroma (GO:0009570)	---
--	chloroplast	thylakoid_membrane	thylakoid membrane organization (GO:0010027)	AT5G14660	PDF1B	70.4895	28.3561	12.8107	-1.30572	3.0085e-05	-1.14631	0.000235271					peptide deformylase 1B	Encodes a peptide deformylase PDF1B. The crystal structure has been determined at a resolution of 0.24 nm (Biochem J, 2008, vol 413:417-427).	thylakoid membrane organization (GO:0010027) /// translation (GO:0006412) /// isopentenyl diphosphate biosynthetic process, mevalonate-independent pathway (GO:0019288)	peptide deformylase activity (GO:0042586)	---	---
--	chloroplast	thylakoid_membrane	thylakoid membrane organization (GO:0010027)	AT1G76450	AT1G76450	186.899	81.344	37.1394	-1.19212	6.69785e-05	-1.13109	0.00377428					Photosystem II reaction center PsbP family protein	---	thylakoid membrane organization (GO:0010027) /// chloroplast relocation (GO:0009902) /// ncRNA metabolic process (GO:0034660) /// maltose metabolic process (GO:0000023) /// photosynthesis (GO:0015979) /// rRNA processing (GO:0006364) /// starch biosynthetic process (GO:0019252) /// response to red light (GO:0010114) /// transcription from plastid promoter (GO:0042793) /// pentose-phosphate shunt …	---	chloroplast thylakoid lumen (GO:0009543)	---
--	chloroplast	thylakoid_membrane	thylakoid membrane organization (GO:0010027)	AT5G53490	AT5G53490	383.458	132.972	64.4792	-1.51991	5.76501e-07	-1.04422	0.00100837					Tetratricopeptide repeat (TPR)-like superfamily protein	thylakoid lumenal 17.4 kDa protein, chloroplast, identical to SP:P81760 Thylakoid lumenal 17.4 kDa protein, chloroplast precursor (P17.4) {Arabidopsis thaliana}. Putative pentapeptide protein.	divalent metal ion transport (GO:0070838) /// thylakoid membrane organization (GO:0010027) /// carotenoid biosynthetic process (GO:0016117) /// isopentenyl diphosphate biosynthetic process, mevalonate-independent pathway (GO:0019288) /// photosynthesis (GO:0015979) /// unsaturated fatty acid biosynthetic process (GO:0006636) /// rRNA processing (GO:0006364) /// cellular cation homeostasis (GO:003…	protein binding (GO:0005515) /// molecular_function (GO:0003674)	chloroplast thylakoid lumen (GO:0009543)	---
--	chloroplast	thylakoid_membrane	chloroplast thylakoid membrane (GO:0009535)	AT2G10940	AT2G10940	830.875	30.3825	1.16405	-4.76529	0	-4.70602	0					Bifunctional inhibitor/lipid-transfer protein/seed storage 2S albumin superfamily protein	---	lipid transport (GO:0006869)	lipid binding (GO:0008289)	chloroplast thylakoid membrane (GO:0009535)	---
--	chloroplast	thylakoid_membrane	chloroplast thylakoid membrane (GO:0009535)	AT2G40100	LHCB4.3	58.2167	20.8424	2.24964	-1.47388	8.79752e-08	-3.21176	0					light harvesting complex photosystem II	Lhcb4:3 protein (Lhcb4.3, light harvesting complex of photosystem II	response to red light (GO:0010114) /// photosynthesis (GO:0015979) /// response to far red light (GO:0010218) /// rRNA processing (GO:0006364) /// response to blue light (GO:0009637)	chlorophyll binding (GO:0016168)	light-harvesting complex (GO:0030076) /// chloroplast thylakoid membrane (GO:0009535)	---
--	chloroplast	thylakoid_membrane	chloroplast thylakoid membrane (GO:0009535)	AT3G62030	ROC4	1130.75	497.946	59.2591	-1.17519	0.000450671	-3.07088	0					rotamase CYP 4	nuclear-encoded chloroplast stromal cyclophilin CYP20-3 (also known as ROC4). Protein is tyrosine-phosphorylated and its phosphorylation state is modulated in response to ABA in Arabidopsis thaliana seeds.	cellular amino acid biosynthetic process (GO:0008652) /// response to mannitol stimulus (GO:0010555) /// oxidoreduction coenzyme metabolic process (GO:0006733) /// cysteine biosynthetic process (GO:0019344) /// response to blue light (GO:0009637) /// defense response, incompatible interaction (GO:0009814) /// response to abscisic acid stimulus (GO:0009737) /// protein targeting to chloroplast (GO…	protein binding (GO:0005515) /// peptidyl-prolyl cis-trans isomerase activity (GO:0003755)	chloroplast stroma (GO:0009570) /// chloroplast thylakoid membrane (GO:0009535)	---
--	chloroplast	thylakoid_membrane	chloroplast thylakoid membrane (GO:0009535)	AT3G01500	CA1	2506.68	1171.35	143.294	-1.08957	0.0108663	-3.03113	0					carbonic anhydrase 1	Encodes a putative beta-carbonic anhydrase betaCA1. Together with betaCA4 (At1g70410) regulates CO2-controlled stomatal movements in guard cells.	regulation of plant-type hypersensitive response (GO:0010363) /// regulation of hydrogen peroxide metabolic process (GO:0010310) /// defense response to bacterium (GO:0042742) /// detection of biotic stimulus (GO:0009595) /// defense response to fungus, incompatible interaction (GO:0009817) /// protein targeting to membrane (GO:0006612) /// regulation of response to biotic stimulus (GO:0002831) /…	carbonate dehydratase activity (GO:0004089) /// zinc ion binding (GO:0008270)	chloroplast (GO:0009507) /// stromule (GO:0010319) /// chloroplast thylakoid membrane (GO:0009535)	4.2.1.1, cyanate degradation (carbonate dehydratase||carbonate dehydratase)
--	chloroplast	thylakoid_membrane	chloroplast thylakoid membrane (GO:0009535)	AT4G28660	PSB28	338.586	44.2606	9.93668	-2.92739	0	-2.15519	2.55747e-11					photosystem II reaction center PSB28 protein	Similar to PsbW subunit of photosystem II.	very long-chain fatty acid metabolic process (GO:0000038) /// photosystem II assembly (GO:0010207) /// cuticle development (GO:0042335) /// isopentenyl diphosphate biosynthetic process, mevalonate-independent pathway (GO:0019288) /// photosynthesis (GO:0015979) /// phosphatidylglycerol biosynthetic process (GO:0006655)	molecular_function (GO:0003674)	photosystem II reaction center (GO:0009539) /// chloroplast thylakoid membrane (GO:0009535)	---
--	chloroplast	thylakoid_membrane	chloroplast thylakoid membrane (GO:0009535)	AT1G07320	RPL4	423.002	159.193	39.7235	-1.40185	3.22915e-05	-2.00271	1.22001e-08					ribosomal protein L4	encodes a plastid ribosomal protein L4	cysteine biosynthetic process (GO:0019344) /// translation (GO:0006412) /// isopentenyl diphosphate biosynthetic process, mevalonate-independent pathway (GO:0019288)	poly(U) RNA binding (GO:0008266) /// structural constituent of ribosome (GO:0003735)	plastid ribosome (GO:0009547) /// ribosome (GO:0005840) /// plastid large ribosomal subunit (GO:0000311) /// chloroplast thylakoid membrane (GO:0009535)	---
--	chloroplast	thylakoid_membrane	chloroplast thylakoid membrane (GO:0009535)	AT3G18890	AT3G18890	231.688	51.7541	13.2022	-2.1544	1.53764e-14	-1.9709	1.6812e-13					NAD(P)-binding Rossmann-fold superfamily protein	---	photosynthesis, light reaction (GO:0019684) /// mRNA modification (GO:0016556) /// stomatal complex morphogenesis (GO:0010103)	---	chloroplast thylakoid membrane (GO:0009535)	---
--	chloroplast	thylakoid_membrane	chloroplast thylakoid membrane (GO:0009535)	AT4G09010	APX4	542.114	260.427	70.4562	-1.04968	0.0179881	-1.88608	0.000453084					ascorbate peroxidase 4	Encodes a protein that was initially believed to act as a microsomal ascorbate peroxidase APX4 but to date, no evidence of enzymatic activity has been found.	glucosinolate metabolic process (GO:0019760) /// photosynthesis, light reaction (GO:0019684) /// isopentenyl diphosphate biosynthetic process, mevalonate-independent pathway (GO:0019288) /// photosynthesis (GO:0015979) /// rRNA processing (GO:0006364) /// starch biosynthetic process (GO:0019252) /// response to red light (GO:0010114) /// pentose-phosphate shunt (GO:0006098) /// stomatal complex m…	peroxidase activity (GO:0004601) /// protein binding (GO:0005515)	nucleus (GO:0005634) /// chloroplast thylakoid lumen (GO:0009543) /// cytoplasm (GO:0005737) /// chloroplast thylakoid membrane (GO:0009535)	---
--	chloroplast	thylakoid_membrane	chloroplast thylakoid membrane (GO:0009535)	AT5G08050	AT5G08050	399.712	69.0744	20.4746	-2.52471	0	-1.75432	1.98948e-09					Protein of unknown function (DUF1118)	---	chloroplast organization (GO:0009658) /// photosynthetic electron transport in photosystem I (GO:0009773) /// photosynthesis, light reaction (GO:0019684) /// positive regulation of transcription, DNA-dependent (GO:0045893) /// response to karrikin (GO:0080167) /// pentose-phosphate shunt (GO:0006098) /// chlorophyll biosynthetic process (GO:0015995)	molecular_function (GO:0003674)	chloroplast thylakoid membrane (GO:0009535)	---
--	chloroplast	thylakoid_membrane	chloroplast thylakoid membrane (GO:0009535)	AT1G44575	NPQ4	1968.89	931.403	281.051	-1.07187	0.00339598	-1.72857	9.84171e-08					Chlorophyll A-B binding family protein	Encoding PSII-S (CP22), a ubiquitous pigment-binding protein associated with photosystem II (PSII) of higher plants. Involved in nonphotochemical quenching rather than in photosynthesis. Mutant has a normal violaxanthin cycle but has a limited capacity of quenching singlet excited chlorophylls and is tolerant to lipid peroxidation.	thylakoid membrane organization (GO:0010027) /// response to karrikin (GO:0080167) /// maltose metabolic process (GO:0000023) /// rRNA processing (GO:0006364) /// starch biosynthetic process (GO:0019252) /// cysteine biosynthetic process (GO:0019344) /// photosystem II assembly (GO:0010207) /// plastid organization (GO:0009657) /// stomatal complex morphogenesis (GO:0010103) /// nonphotochemical …	xanthophyll binding (GO:0051738) /// chlorophyll binding (GO:0016168)	PSII associated light-harvesting complex II (GO:0009517) /// chloroplast thylakoid membrane (GO:0009535)	PSII-RXN, photosynthesis light reactions (photosystem II)
--	chloroplast	thylakoid_membrane	chloroplast thylakoid membrane (GO:0009535)	AT3G01440	PQL1	63.9867	6.60328	2.00826	-3.26848	0	-1.71724	0.00469076					PsbQ-like 1	Encodes a subunit of the NAD(P)H complex located in the chloroplast thylakoid lumen.	starch biosynthetic process (GO:0019252) /// photosynthesis, light reaction (GO:0019684) /// maltose metabolic process (GO:0000023) /// positive regulation of catalytic activity (GO:0043085) /// photosynthetic electron transport chain (GO:0009767)	electron transporter, transferring electrons within the cyclic electron transport pathway of photosynthesis activity (GO:0045156)	nitrite reductase complex [NAD(P)H] (GO:0009344) /// chloroplast thylakoid lumen (GO:0009543) /// oxygen evolving complex (GO:0009654) /// chloroplast thylakoid (GO:0009534) /// chloroplast thylakoid membrane (GO:0009535) /// chloroplast photosystem II (GO:0030095)	PSII-RXN, photosynthesis light reactions (PSII-Q subunit)
--	chloroplast	thylakoid_membrane	chloroplast thylakoid membrane (GO:0009535)	AT3G01480	CYP38	297.681	114.075	35.5301	-1.37576	1.72033e-06	-1.68286	7.24758e-10					cyclophilin 38	Encodes a chloroplast cyclophilin functioning in the assembly and maintenance of photosystem II (PSII) supercomplexes.	regulation of plant-type hypersensitive response (GO:0010363) /// regulation of hydrogen peroxide metabolic process (GO:0010310) /// protein targeting to membrane (GO:0006612) /// defense response to fungus (GO:0050832) /// pentose-phosphate shunt (GO:0006098) /// negative regulation of defense response (GO:0031348) /// regulation of multi-organism process (GO:0043900) /// defense response, incom…	peptidyl-prolyl cis-trans isomerase activity (GO:0003755)	chloroplast thylakoid lumen (GO:0009543) /// chloroplast thylakoid membrane (GO:0009535)	---
--	chloroplast	thylakoid_membrane	chloroplast thylakoid membrane (GO:0009535)	AT4G21280	PSBQ	3028.58	1213.86	380.243	-1.31101	0.000432216	-1.67461	4.06399e-07					photosystem II subunit QA	Encodes the PsbQ subunit of the oxygen evolving complex of photosystem II.	photosynthesis, light reaction (GO:0019684) /// regulation of proton transport (GO:0010155) /// rRNA processing (GO:0006364) /// response to red light (GO:0010114) /// response to high light intensity (GO:0009644) /// photosystem II assembly (GO:0010207) /// regulation of protein dephosphorylation (GO:0035304) /// plastid organization (GO:0009657) /// response to sucrose stimulus (GO:0009744) ///…	---	chloroplast thylakoid lumen (GO:0009543) /// oxygen evolving complex (GO:0009654) /// chloroplast thylakoid membrane (GO:0009535) /// chloroplast photosystem II (GO:0030095)	PSII-RXN, photosynthesis light reactions (photosystem II)
--	chloroplast	thylakoid_membrane	chloroplast thylakoid membrane (GO:0009535)	AT5G55280	FTSZ1-1	93.961	45.1459	14.7577	-1.04944	0.000102553	-1.61312	3.59777e-09					homolog of bacterial cytokinesis Z-ring protein FTSZ 1-1	Encodes one of two FtsZ proteins, tubulin-like proteins, in Arabidopsis. It is involved in chloroplast division.	chloroplast organization (GO:0009658) /// pyrimidine ribonucleotide biosynthetic process (GO:0009220) /// chloroplast fission (GO:0010020) /// chloroplast relocation (GO:0009902) /// plastid fission (GO:0043572) /// response to blue light (GO:0009637)	structural molecule activity (GO:0005198) /// identical protein binding (GO:0042802) /// protein self-association (GO:0043621) /// protein binding (GO:0005515) /// GTPase activity (GO:0003924)	chloroplast stroma (GO:0009570) /// chloroplast thylakoid membrane (GO:0009535)	---
--	chloroplast	thylakoid_membrane	chloroplast thylakoid membrane (GO:0009535)	AT3G04790	AT3G04790	185.11	47.1006	15.6581	-1.96653	3.0429e-13	-1.58884	2.90881e-09					Ribose 5-phosphate isomerase, type A protein	---	cellular amino acid biosynthetic process (GO:0008652) /// regulation of plant-type hypersensitive response (GO:0010363) /// regulation of hydrogen peroxide metabolic process (GO:0010310) /// oxidoreduction coenzyme metabolic process (GO:0006733) /// protein targeting to membrane (GO:0006612) /// cysteine biosynthetic process (GO:0019344) /// defense response to fungus (GO:0050832) /// negative re…	---	chloroplast thylakoid membrane (GO:0009535)	5.3.1.6, Calvin-Benson-Bassham cycle (ribose-5-phosphate isomerase) /// 5.3.1.6, ribose degradation (ribose-5-phosphate isomerase) /// 5.3.1.6, Rubisco shunt (ribose-5-phosphate isomerase) /// 5.3.1.6, pentose phosphate pathway (non-oxidative branch) (ribose-5-phosphate isomerase)
--	chloroplast	thylakoid_membrane	chloroplast thylakoid membrane (GO:0009535)	AT1G42970	GAPB	1498.13	498.799	168.331	-1.5786	1.12153e-05	-1.56716	1.349e-06					glyceraldehyde-3-phosphate dehydrogenase B subunit	Encodes chloroplast localized glyceraldehyde-3-phosphate dehydrogenase that can use both NADH and NADPH to reduce 1,3-diphosphate glycerate. It forms A2B2 heterotetramers with GapA forms of the GADPH enzyme. These complexes are active in the light under reducing conditions, but show reduced NADPH-dependent activity in response to oxidized thioredoxins and increased NAD(H)/NADP(H) ratios due to th…	response to glucose stimulus (GO:0009749) /// defense response to bacterium (GO:0042742) /// chlorophyll metabolic process (GO:0015994) /// chloroplast relocation (GO:0009902) /// regulation of lipid metabolic process (GO:0019216) /// response to cadmium ion (GO:0046686) /// cysteine biosynthetic process (GO:0019344) /// response to sucrose stimulus (GO:0009744) /// pentose-phosphate shunt (GO:00…	glyceraldehyde-3-phosphate dehydrogenase (NADP+) (phosphorylating) activity (GO:0047100) /// glyceraldehyde-3-phosphate dehydrogenase (NAD+) (phosphorylating) activity (GO:0004365)	chloroplast (GO:0009507) /// stromule (GO:0010319) /// chloroplast thylakoid membrane (GO:0009535)	1.2.1.13, Calvin-Benson-Bassham cycle (AB-GADPH) /// 1.2.1.13, Calvin-Benson-Bassham cycle (AB-GADPH) /// 1.2.1.13, Calvin-Benson-Bassham cycle (glyceraldehyde-3-phosphate dehydrogenase) /// 1.2.1.12, gluconeogenesis (AB-GADPH) /// 1.2.1.12, gluconeogenesis (AB-GADPH) /// 1.2.1.12, glycolysis I (plastidic) (AB-GADPH) /// 1.2.1.12, glycolysis I (plastidic) (AB-GADPH) /// 1.2.1.12, glycolysis IV (p…
--	chloroplast	thylakoid_membrane	chloroplast thylakoid membrane (GO:0009535)	AT3G27830	RPL12-A	658.701	277.123	98.1798	-1.24106	3.18045e-05	-1.49703	5.70691e-08					ribosomal protein L12-A	50S ribosomal protein L12-A	translation (GO:0006412)	structural constituent of ribosome (GO:0003735)	large ribosomal subunit (GO:0015934) /// plastid large ribosomal subunit (GO:0000311) /// chloroplast thylakoid membrane (GO:0009535)	---
--	chloroplast	thylakoid_membrane	chloroplast thylakoid membrane (GO:0009535)	AT3G27850	RPL12-C	363.17	112.828	41.6883	-1.67849	4.51029e-10	-1.43641	9.17301e-08					ribosomal protein L12-C	50S ribosomal protein L12-C	translation (GO:0006412)	structural constituent of ribosome (GO:0003735)	large ribosomal subunit (GO:0015934) /// plastid large ribosomal subunit (GO:0000311) /// chloroplast thylakoid membrane (GO:0009535)	---
--	chloroplast	thylakoid_membrane	chloroplast thylakoid membrane (GO:0009535)	AT5G14740	CA2	980.047	247.017	93.2891	-1.98021	2.19411e-09	-1.40483	2.23563e-06					carbonic anhydrase 2	Encodes a beta carbonic anhydrase likely to be localized in the cytoplasm. Expression of its mRNA is seen in etiolated seedlings and points to a possible nonphotosynthetic role for this isoform.	regulation of plant-type hypersensitive response (GO:0010363) /// regulation of hydrogen peroxide metabolic process (GO:0010310) /// defense response to bacterium (GO:0042742) /// detection of biotic stimulus (GO:0009595) /// protein targeting to membrane (GO:0006612) /// methylglyoxal catabolic process to D-lactate (GO:0019243) /// regulation of response to biotic stimulus (GO:0002831) /// defen…	carbonate dehydratase activity (GO:0004089) /// zinc ion binding (GO:0008270)	cytosol (GO:0005829) /// cytoplasm (GO:0005737) /// chloroplast thylakoid membrane (GO:0009535)	4.2.1.1, cyanate degradation (carbonate dehydratase)
--	chloroplast	thylakoid_membrane	chloroplast thylakoid membrane (GO:0009535)	AT3G27690	LHCB2.4	1851.58	217.941	83.1114	-3.07871	0	-1.39082	1.08976e-06					photosystem II light harvesting complex gene 2.3	Encodes Lhcb2.4. Belongs to the Lhc super-gene family encodes the light-harvesting chlorophyll a/b-binding (LHC) proteins that constitute the antenna system of the photosynthetic apparatus.	cellular response to water deprivation (GO:0042631) /// regulation of proton transport (GO:0010155) /// photosynthesis (GO:0015979) /// rRNA processing (GO:0006364) /// response to red light (GO:0010114) /// response to high light intensity (GO:0009644) /// response to sucrose stimulus (GO:0009744) /// response to far red light (GO:0010218) /// response to blue light (GO:0009637)	chlorophyll binding (GO:0016168)	light-harvesting complex (GO:0030076) /// chloroplast thylakoid membrane (GO:0009535)	---
--	chloroplast	thylakoid_membrane	chloroplast thylakoid membrane (GO:0009535)	AT2G42220	AT2G42220	680.793	164.231	62.8981	-2.04346	7.71423e-12	-1.38463	6.62287e-06					Rhodanese/Cell cycle control phosphatase superfamily protein	---	cysteine biosynthetic process (GO:0019344) /// photosynthesis, light reaction (GO:0019684) /// stomatal complex morphogenesis (GO:0010103) /// biological_process (GO:0008150)	molecular_function (GO:0003674)	chloroplast thylakoid membrane (GO:0009535)	---
--	chloroplast	thylakoid_membrane	chloroplast thylakoid membrane (GO:0009535)	AT5G05740	ATEGY2	76.9956	35.5329	13.6444	-1.10759	3.40942e-05	-1.38085	2.22073e-06					ethylene-dependent gravitropism-deficient and yellow-green-like 2	S2P-like putative metalloprotease, also contain transmembrane helices near their C-termini and many of them, five of seven, contain a conserved zinc-binding motif HEXXH. Homolog of EGY1. Each of the EGY1 and EGY-like proteins share two additional highly conserved motifs, the previously reported NPDG motif (aa 442–454 in EGY1, Rudner et al., 1999) and a newly defined GNLR motif (aa 171–179 in EGY1…	thylakoid membrane organization (GO:0010027) /// vegetative to reproductive phase transition of meristem (GO:0010228) /// isopentenyl diphosphate biosynthetic process, mevalonate-independent pathway (GO:0019288) /// ovule development (GO:0048481) /// proteolysis (GO:0006508) /// iron-sulfur cluster assembly (GO:0016226) /// stomatal complex morphogenesis (GO:0010103) /// phosphatidylglycerol bios…	metalloendopeptidase activity (GO:0004222)	chloroplast thylakoid membrane (GO:0009535)	---
--	chloroplast	thylakoid_membrane	chloroplast thylakoid membrane (GO:0009535)	AT2G36145	AT2G36145	198.59	90.1757	36.8975	-1.13095	2.1267e-05	-1.28922	3.7989e-06					---	---	starch biosynthetic process (GO:0019252) /// pentose-phosphate shunt (GO:0006098) /// maltose metabolic process (GO:0000023) /// positive regulation of catalytic activity (GO:0043085) /// biological_process (GO:0008150)	molecular_function (GO:0003674)	chloroplast thylakoid membrane (GO:0009535)	---
--	chloroplast	thylakoid_membrane	chloroplast thylakoid membrane (GO:0009535)	AT1G29920	CAB2	7776.26	1338.7	570.318	-2.53021	1.53017e-09	-1.23099	0.00209763					chlorophyll A/B-binding protein 2	Encodes lhcb1.1 a component of the LHCIIb light harvesting complex associated with photosystem II.	response to red light (GO:0010114) /// response to fructose stimulus (GO:0009750) /// photosynthesis (GO:0015979) /// response to far red light (GO:0010218) /// response to blue light (GO:0009637)	chlorophyll binding (GO:0016168)	light-harvesting complex (GO:0030076) /// chloroplast thylakoid membrane (GO:0009535)	---
--	chloroplast	thylakoid_membrane	chloroplast thylakoid membrane (GO:0009535)	AT4G39710	FKBP16-2	110.235	42.0741	18.0354	-1.38154	2.64222e-06	-1.2221	0.000167172					FK506-binding protein 16-2	---	peptidyl-proline modification (GO:0018208) /// protein peptidyl-prolyl isomerization (GO:0000413)	protein binding (GO:0005515) /// FK506 binding (GO:0005528) /// NADH dehydrogenase (plastoquinone) activity (GO:0031679) /// peptidyl-prolyl cis-trans isomerase activity (GO:0003755)	chloroplast thylakoid lumen (GO:0009543) /// NAD(P)H dehydrogenase complex (plastoquinone) (GO:0010598) /// chloroplast thylakoid membrane (GO:0009535)	---
--	chloroplast	thylakoid_membrane	chloroplast thylakoid membrane (GO:0009535)	AT4G09650	AT4G09650	1910.98	363.108	158.503	-2.38781	2.27463e-14	-1.19589	4.26555e-05					ATP synthase delta-subunit gene	Encodes the chloroplast ATPase delta-subunit.	regulation of plant-type hypersensitive response (GO:0010363) /// glucosinolate metabolic process (GO:0019760) /// regulation of hydrogen peroxide metabolic process (GO:0010310) /// defense response to bacterium (GO:0042742) /// detection of biotic stimulus (GO:0009595) /// photosynthesis (GO:0015979) /// protein targeting to membrane (GO:0006612) /// regulation of response to biotic stimulus (GO…	---	plastoglobule (GO:0010287) /// stromule (GO:0010319) /// chloroplast thylakoid membrane (GO:0009535)	---
--	chloroplast	thylakoid_membrane	chloroplast thylakoid membrane (GO:0009535)	AT1G29910	CAB3	14619.9	2844.23	1278.76	-2.3538	7.09099e-07	-1.15329	0.00797841					chlorophyll A/B binding protein 3	member of Chlorophyll a/b-binding protein family	photosynthesis (GO:0015979)	chlorophyll binding (GO:0016168)	plastoglobule (GO:0010287) /// light-harvesting complex (GO:0030076) /// chloroplast thylakoid membrane (GO:0009535)	---
--	chloroplast	thylakoid_membrane	chloroplast thylakoid membrane (GO:0009535)	AT1G71500	AT1G71500	238.594	118.092	54.2654	-1.00661	0.000323771	-1.12181	4.88565e-05					Rieske (2Fe-2S) domain-containing protein	---	---	---	chloroplast thylakoid membrane (GO:0009535)	---
--	chloroplast	thylakoid_membrane	chloroplast thylakoid membrane (GO:0009535)	AT1G15820	LHCB6	5609.24	1259.01	590.155	-2.14748	6.92146e-08	-1.09313	0.00431714					light harvesting complex photosystem II subunit 6	Lhcb6 protein (Lhcb6), light harvesting complex of photosystem II.	cysteine biosynthetic process (GO:0019344) /// Golgi organization (GO:0007030) /// photosynthesis, light reaction (GO:0019684) /// regulation of protein dephosphorylation (GO:0035304) /// nonphotochemical quenching (GO:0010196) /// response to salt stress (GO:0009651) /// photosynthesis (GO:0015979) /// calcium ion transport (GO:0006816)	chlorophyll binding (GO:0016168)	photosystem II antenna complex (GO:0009783) /// plastoglobule (GO:0010287) /// chloroplast thylakoid membrane (GO:0009535) /// thylakoid (GO:0009579)	---
--	chloroplast	thylakoid_membrane	chloroplast thylakoid membrane (GO:0009535)	AT4G27440	PORB	1875.74	129.862	60.9209	-3.84438	0	-1.09197	0.000212113					protochlorophyllide oxidoreductase B	light-dependent NADPH:protochlorophyllide oxidoreductase B	photosynthesis, light reaction (GO:0019684) /// cell differentiation (GO:0030154) /// leaf morphogenesis (GO:0009965) /// cysteine biosynthetic process (GO:0019344) /// starch biosynthetic process (GO:0019252) /// response to ethylene stimulus (GO:0009723) /// positive regulation of transcription, DNA-dependent (GO:0045893) /// aromatic amino acid family biosynthetic process (GO:0009073) /// chlo…	oxidoreductase activity (GO:0016491) /// protochlorophyllide reductase activity (GO:0016630)	chloroplast (GO:0009507) /// chloroplast thylakoid membrane (GO:0009535)	1.3.1.33, chlorophyllide <i>a</i> biosynthesis I (protochlorophyllide reductase)
--	chloroplast	thylakoid_membrane	chloroplast thylakoid membrane (GO:0009535)	AT4G17600	LIL3:1	126.529	58.3047	27.8074	-1.10975	3.01483e-05	-1.06815	0.000170445					Chlorophyll A-B binding family protein	Encodes Lil3:1 (light-harvesting-like) protein. Belongs to the Lhc super-gene family encodes the light-harvesting chlorophyll a/b-binding (LHC) proteins that constitute the antenna system of the photosynthetic apparatus. A generic LHC motif is present in Lil3:1.	cell differentiation (GO:0030154) /// chloroplast relocation (GO:0009902) /// ncRNA metabolic process (GO:0034660) /// photosynthesis (GO:0015979) /// pentose-phosphate shunt (GO:0006098) /// response to far red light (GO:0010218) /// regulation of translation (GO:0006417) /// response to blue light (GO:0009637) /// thylakoid membrane organization (GO:0010027) /// isopentenyl diphosphate biosynth…	sequence-specific DNA binding transcription factor activity (GO:0003700)	chloroplast thylakoid membrane (GO:0009535)	---
--	chloroplast	thylakoid_membrane	chloroplast thylakoid membrane (GO:0009535)	AT1G52230	PSAH2	3836.64	709.084	349.966	-2.42778	3.35122e-14	-1.01874	0.000882555					photosystem I subunit H2	---	photosynthetic electron transport in photosystem I (GO:0009773) /// photosynthesis, light reaction (GO:0019684) /// photosynthesis (GO:0015979) /// rRNA processing (GO:0006364) /// cysteine biosynthetic process (GO:0019344) /// photosystem II assembly (GO:0010207) /// regulation of protein dephosphorylation (GO:0035304) /// plastid organization (GO:0009657)	molecular_function (GO:0003674)	photosystem I reaction center (GO:0009538) /// plastoglobule (GO:0010287) /// chloroplast thylakoid membrane (GO:0009535)	RXN-924, photosynthesis light reactions (PSI-H subunit)
--	chloroplast	thyla	chloroplast thylakoid membrane (GO:0009535)	AT2G36145	AT2G36145	198.59	90.1757	36.8975	-1.13095	2.1267e-05	-1.28922	3.7989e-06					---	---	starch biosynthetic process (GO:0019252) /// pentose-phosphate shunt (GO:0006098) /// maltose metabolic process (GO:0000023) /// positive regulation of catalytic activity (GO:0043085) /// biological_process (GO:0008150)	molecular_function (GO:0003674)	chloroplast thylakoid membrane (GO:0009535)	---
--	chloroplast	thyla	chloroplast thylakoid membrane (GO:0009535)	AT1G29920	CAB2	7776.26	1338.7	570.318	-2.53021	1.53017e-09	-1.23099	0.00209763					chlorophyll A/B-binding protein 2	Encodes lhcb1.1 a component of the LHCIIb light harvesting complex associated with photosystem II.	response to red light (GO:0010114) /// response to fructose stimulus (GO:0009750) /// photosynthesis (GO:0015979) /// response to far red light (GO:0010218) /// response to blue light (GO:0009637)	chlorophyll binding (GO:0016168)	light-harvesting complex (GO:0030076) /// chloroplast thylakoid membrane (GO:0009535)	---
--	chloroplast	thyla	chloroplast thylakoid membrane (GO:0009535)	AT4G39710	FKBP16-2	110.235	42.0741	18.0354	-1.38154	2.64222e-06	-1.2221	0.000167172					FK506-binding protein 16-2	---	peptidyl-proline modification (GO:0018208) /// protein peptidyl-prolyl isomerization (GO:0000413)	protein binding (GO:0005515) /// FK506 binding (GO:0005528) /// NADH dehydrogenase (plastoquinone) activity (GO:0031679) /// peptidyl-prolyl cis-trans isomerase activity (GO:0003755)	chloroplast thylakoid lumen (GO:0009543) /// NAD(P)H dehydrogenase complex (plastoquinone) (GO:0010598) /// chloroplast thylakoid membrane (GO:0009535)	---
--	chloroplast	thyla	chloroplast thylakoid membrane (GO:0009535)	AT4G09650	AT4G09650	1910.98	363.108	158.503	-2.38781	2.27463e-14	-1.19589	4.26555e-05					ATP synthase delta-subunit gene	Encodes the chloroplast ATPase delta-subunit.	regulation of plant-type hypersensitive response (GO:0010363) /// glucosinolate metabolic process (GO:0019760) /// regulation of hydrogen peroxide metabolic process (GO:0010310) /// defense response to bacterium (GO:0042742) /// detection of biotic stimulus (GO:0009595) /// photosynthesis (GO:0015979) /// protein targeting to membrane (GO:0006612) /// regulation of response to biotic stimulus (GO…	---	plastoglobule (GO:0010287) /// stromule (GO:0010319) /// chloroplast thylakoid membrane (GO:0009535)	---
--	chloroplast	thyla	chloroplast thylakoid membrane (GO:0009535)	AT1G29910	CAB3	14619.9	2844.23	1278.76	-2.3538	7.09099e-07	-1.15329	0.00797841					chlorophyll A/B binding protein 3	member of Chlorophyll a/b-binding protein family	photosynthesis (GO:0015979)	chlorophyll binding (GO:0016168)	plastoglobule (GO:0010287) /// light-harvesting complex (GO:0030076) /// chloroplast thylakoid membrane (GO:0009535)	---
--	chloroplast	thyla	chloroplast thylakoid membrane (GO:0009535)	AT1G71500	AT1G71500	238.594	118.092	54.2654	-1.00661	0.000323771	-1.12181	4.88565e-05					Rieske (2Fe-2S) domain-containing protein	---	---	---	chloroplast thylakoid membrane (GO:0009535)	---
--	chloroplast	thyla	chloroplast thylakoid membrane (GO:0009535)	AT1G15820	LHCB6	5609.24	1259.01	590.155	-2.14748	6.92146e-08	-1.09313	0.00431714					light harvesting complex photosystem II subunit 6	Lhcb6 protein (Lhcb6), light harvesting complex of photosystem II.	cysteine biosynthetic process (GO:0019344) /// Golgi organization (GO:0007030) /// photosynthesis, light reaction (GO:0019684) /// regulation of protein dephosphorylation (GO:0035304) /// nonphotochemical quenching (GO:0010196) /// response to salt stress (GO:0009651) /// photosynthesis (GO:0015979) /// calcium ion transport (GO:0006816)	chlorophyll binding (GO:0016168)	photosystem II antenna complex (GO:0009783) /// plastoglobule (GO:0010287) /// chloroplast thylakoid membrane (GO:0009535) /// thylakoid (GO:0009579)	---
--	chloroplast	thyla	chloroplast thylakoid membrane (GO:0009535)	AT4G27440	PORB	1875.74	129.862	60.9209	-3.84438	0	-1.09197	0.000212113					protochlorophyllide oxidoreductase B	light-dependent NADPH:protochlorophyllide oxidoreductase B	photosynthesis, light reaction (GO:0019684) /// cell differentiation (GO:0030154) /// leaf morphogenesis (GO:0009965) /// cysteine biosynthetic process (GO:0019344) /// starch biosynthetic process (GO:0019252) /// response to ethylene stimulus (GO:0009723) /// positive regulation of transcription, DNA-dependent (GO:0045893) /// aromatic amino acid family biosynthetic process (GO:0009073) /// chlo…	oxidoreductase activity (GO:0016491) /// protochlorophyllide reductase activity (GO:0016630)	chloroplast (GO:0009507) /// chloroplast thylakoid membrane (GO:0009535)	1.3.1.33, chlorophyllide <i>a</i> biosynthesis I (protochlorophyllide reductase)
--	chloroplast	thyla	chloroplast thylakoid membrane (GO:0009535)	AT4G17600	LIL3:1	126.529	58.3047	27.8074	-1.10975	3.01483e-05	-1.06815	0.000170445					Chlorophyll A-B binding family protein	Encodes Lil3:1 (light-harvesting-like) protein. Belongs to the Lhc super-gene family encodes the light-harvesting chlorophyll a/b-binding (LHC) proteins that constitute the antenna system of the photosynthetic apparatus. A generic LHC motif is present in Lil3:1.	cell differentiation (GO:0030154) /// chloroplast relocation (GO:0009902) /// ncRNA metabolic process (GO:0034660) /// photosynthesis (GO:0015979) /// pentose-phosphate shunt (GO:0006098) /// response to far red light (GO:0010218) /// regulation of translation (GO:0006417) /// response to blue light (GO:0009637) /// thylakoid membrane organization (GO:0010027) /// isopentenyl diphosphate biosynth…	sequence-specific DNA binding transcription factor activity (GO:0003700)	chloroplast thylakoid membrane (GO:0009535)	---
--	chloroplast	thyla	chloroplast thylakoid membrane (GO:0009535)	AT1G52230	PSAH2	3836.64	709.084	349.966	-2.42778	3.35122e-14	-1.01874	0.000882555					photosystem I subunit H2	---	photosynthetic electron transport in photosystem I (GO:0009773) /// photosynthesis, light reaction (GO:0019684) /// photosynthesis (GO:0015979) /// rRNA processing (GO:0006364) /// cysteine biosynthetic process (GO:0019344) /// photosystem II assembly (GO:0010207) /// regulation of protein dephosphorylation (GO:0035304) /// plastid organization (GO:0009657)	molecular_function (GO:0003674)	photosystem I reaction center (GO:0009538) /// plastoglobule (GO:0010287) /// chloroplast thylakoid membrane (GO:0009535)	RXN-924, photosynthesis light reactions (PSI-H subunit)
--	chloroplast	thyla	thylakoid (GO:0009579)	AT3G15850	FAD5	178.311	36.0222	14.4499	-2.2994	0	-1.31783	3.52212e-06					fatty acid desaturase 5	Chloroplastic enzyme responsible for the synthesis of 16:1 fatty acids from galactolipids and sulpholipids. Uses ferredoxin as electron donor.	long-chain fatty acid metabolic process (GO:0001676) /// carotenoid biosynthetic process (GO:0016117) /// isopentenyl diphosphate biosynthetic process, mevalonate-independent pathway (GO:0019288) /// defense response to insect (GO:0002213) /// fatty acid biosynthetic process (GO:0006633) /// unsaturated fatty acid biosynthetic process (GO:0006636) /// photoinhibition (GO:0010205) /// chlorophyll …	oxidoreductase activity (GO:0016491) /// 16:0 monogalactosyldiacylglycerol desaturase activity (GO:0009979)	thylakoid (GO:0009579)	1.14.99.-, glycolipid desaturation (palmitate &omega;-9 desaturase||palmitate &omega;-9 desaturase||palmitate desaturase) /// 1.14.99.-, glycolipid desaturation (palmitate &omega;-9 desaturase||palmitate &omega;-9 desaturase||palmitate desaturase) /// 1.14.99.-, glycolipid desaturation (palmitate &omega;-9 desaturase||palmitate &omega;-9 desaturase||palmitate desaturase)
23
--	membrane	bound	chloroplast inner membrane (GO:0009706)	AT3G63410	APG1	427.456	171.169	59.111	-1.31232	2.67274e-05	-1.53392	1.13673e-06					S-adenosyl-L-methionine-dependent methyltransferases superfamily protein	Encodes a MPBQ/MSBQ methyltransferase located in the chloroplast inner envelope membrane. Mutant plants lack plastoquinone (PQ), suggesting that the APG1 protein is involved in the methylation step of PQ biosynthesis. The gene product is also involved in tocopherol (vitamin E) biosynthesis.	vitamin E biosynthetic process (GO:0010189) /// plastoquinone biosynthetic process (GO:0010236) /// isopentenyl diphosphate biosynthetic process, mevalonate-independent pathway (GO:0019288) /// glucosinolate biosynthetic process (GO:0019761) /// phosphatidylglycerol biosynthetic process (GO:0006655)	2-methyl-6-phytyl-1,4-benzoquinone methyltransferase activity (GO:0051741) /// S-adenosylmethionine-dependent methyltransferase activity (GO:0008757) /// methyltransferase activity (GO:0008168)	chloroplast (GO:0009507) /// chloroplast inner membrane (GO:0009706) /// plastid (GO:0009536)	2.1.1.-, vitamin E biosynthesis (2-methyl-6-solanyl-1,4-benzoquinol methyltransferase||2-methyl-6-solanyl-1,4-benzoquinone methyltransferase||2-methyl-6-solanyl-1,4-benzoquinone methyltransferase) /// RXNQT-4372, plastoquinone-<i>9</i> biosynthesis (2-methyl-6-solanyl-1,4-benzoquinol methyltransferase||2-methyl-6-solanyl-1,4-benzoquinone methyltransferase||2-methyl-6-solanyl-1,4-benzoquinone meth…
--	membrane	bound	chloroplast inner membrane (GO:0009706)	AT5G18570	EMB269	33.4632	10.1607	4.57799	-1.71154	1.50443e-10	-1.15022	0.000361779					GTP1/OBG family protein	Encodes AtObgC, a plant ortholog of bacterial Obg. AtObgC is a chloroplast-targeting GTPase essential for early embryogenesis. Mutations in this locus result in embryo lethality. The protein is dually localized in the stroma and the inner envelope membrane and is involved in thylakoid membrane biogenesis.	chloroplast organization (GO:0009658) /// response to light stimulus (GO:0009416) /// mRNA modification (GO:0016556) /// thylakoid membrane organization (GO:0010027) /// embryo development (GO:0009790) /// rRNA processing (GO:0006364) /// embryo development ending in seed dormancy (GO:0009793)	GTPase activity (GO:0003924)	chloroplast (GO:0009507) /// chloroplast inner membrane (GO:0009706) /// chloroplast stroma (GO:0009570)	---
--	membrane	bound	membrane[\s-]?domain	AT2G47160	BOR1	9.42971	2.7029	1.20993	-1.79467	1.19867e-08	-1.15958	0.0102595					HCO3- transporter family	Boron transporter. Protein accumulates in shoots and roots under conditions of boron deficiency and is degraded within several hours of restoring boron supply. Localized to the plasma membrane under B limitation, and to the cytoplasm after B application before degradation. Protein is transferred via the endosomes to the vacuole for degradation. Localized to the inner plasma membrane domain in the…	transition metal ion transport (GO:0000041) /// cellular response to iron ion starvation (GO:0010106) /// response to boron-containing substance (GO:0010036) /// iron ion transport (GO:0006826) /// nitrate transport (GO:0015706) /// response to nitrate (GO:0010167) /// borate transport (GO:0046713)	anion:anion antiporter activity (GO:0015301) /// borate transmembrane transporter activity (GO:0046715) /// borate efflux transmembrane transporter activity (GO:0080139)	endosome (GO:0005768) /// lateral plasma membrane (GO:0016328) /// columella (GO:0043674) /// cytoplasm (GO:0005737) /// plasma membrane (GO:0005886) /// vacuole (GO:0005773)	---
--	membrane	bound	membrane (GO:0016020)	AT5G09650	AtPPa6	282.076	133.308	29.7112	-1.07329	0.00013295	-2.16569	0					pyrophosphorylase 6	Encodes a protein with inorganic pyrophosphatase activity.	regulation of plant-type hypersensitive response (GO:0010363) /// regulation of hydrogen peroxide metabolic process (GO:0010310) /// defense response to bacterium (GO:0042742) /// detection of biotic stimulus (GO:0009595) /// protein targeting to membrane (GO:0006612) /// indoleacetic acid biosynthetic process (GO:0009684) /// cysteine biosynthetic process (GO:0019344) /// regulation of response …	pyrophosphatase activity (GO:0016462) /// inorganic diphosphatase activity (GO:0004427)	chloroplast stroma (GO:0009570) /// membrane (GO:0016020) /// chloroplast part (GO:0044434) /// plastid (GO:0009536)	3.6.1.1, UDP-glucose biosynthesis (from glucose 6-phosphate) (inorganic pyrophosphatase)
--	membrane	bound	membrane (GO:0016020)	AT5G45680	ATFKBP13	181.135	79.3834	29.03	-1.18212	9.22905e-06	-1.45129	1.88569e-07					FK506-binding protein 13	Peptidyl-Prolyl Isomerase located in chloroplast thylakoid lumen	peptidyl-proline modification (GO:0018208) /// carotenoid biosynthetic process (GO:0016117) /// stomatal complex morphogenesis (GO:0010103) /// isopentenyl diphosphate biosynthetic process, mevalonate-independent pathway (GO:0019288) /// unsaturated fatty acid biosynthetic process (GO:0006636) /// chlorophyll biosynthetic process (GO:0015995)	protein binding (GO:0005515) /// FK506 binding (GO:0005528) /// peptidyl-prolyl cis-trans isomerase activity (GO:0003755)	chloroplast thylakoid lumen (GO:0009543) /// membrane (GO:0016020)	---
--	membrane	bound	endoplasmic reticulum (GO:0005783)	AT2G29980	FAD3	85.5712	26.5073	4.11198	-1.6827	1.8677e-10	-2.68849	0					fatty acid desaturase 3	Endoplasmic reticulum enzyme responsible for the synthesis of 18:3 fatty acids from phospholipids. Uses cytochrome b5 as electron donor.	response to karrikin (GO:0080167) /// unsaturated fatty acid biosynthetic process (GO:0006636)	omega-3 fatty acid desaturase activity (GO:0042389)	endoplasmic reticulum (GO:0005783)	RXN-8361, phospholipid desaturation (linoleate desaturase||linoleate desaturase||linoleate desaturase||linoleate desaturase||linoleate desaturase||linoleate desaturase||linoleate desaturase) /// 1.14.99.-, phospholipid desaturation (linoleate desaturase||linoleate desaturase||linoleate desaturase||linoleate desaturase||linoleate desaturase||linoleate desaturase||linoleate desaturase) /// 1.14.99.…
--	membrane	bound	endoplasmic reticulum (GO:0005783)	AT4G33360	FLDH	21.9332	8.16862	2.53484	-1.41692	8.71771e-05	-1.6882	0.000229045					NAD(P)-binding Rossmann-fold superfamily protein	Encodes an NAD+-dependent dehydrogenase that oxidizes farnesol more efficiently than other prenyl alcohol substrates.	response to glucose stimulus (GO:0009749) /// systemic acquired resistance (GO:0009627) /// terpenoid metabolic process (GO:0006721) /// response to fructose stimulus (GO:0009750) /// response to sucrose stimulus (GO:0009744) /// photorespiration (GO:0009853) /// negative regulation of abscisic acid mediated signaling pathway (GO:0009788) /// response to endoplasmic reticulum stress (GO:0034976) …	farnesol dehydrogenase activity (GO:0047886)	endoplasmic reticulum (GO:0005783)	---
--	membrane	bound	endoplasmic reticulum (GO:0005783)	AT5G27330	AT5G27330	5.15693	2.4809	1.04054	-1.04762	0.00627262	-1.25353	0.0121653					Prefoldin chaperone subunit family protein	---	nucleotide biosynthetic process (GO:0009165) /// transcription factor import into nucleus (GO:0042991)	---	endoplasmic reticulum (GO:0005783)	---
--	membrane	bound	plasma membrane (GO:0005886)	AT2G36885	AT2G36885	36.7388	9.61783	0.512974	-1.92549	4.27416e-10	-4.22875	4.64125e-10					---	---	---	molecular_function (GO:0003674)	plasma membrane (GO:0005886)	---
--	membrane	bound	plasma membrane (GO:0005886)	AT4G12730	FLA2	49.4311	10.3629	1.64907	-2.24597	0	-2.6517	2.00724e-10					FASCICLIN-like arabinogalactan 2	AF333971 Arabidopsis thaliana fasciclin-like arabinogalactan-protein 2 (Fla2) mRNA, complete cds	brassinosteroid biosynthetic process (GO:0016132) /// response to cyclopentenone (GO:0010583) /// calcium ion transport (GO:0006816) /// Golgi organization (GO:0007030) /// sterol biosynthetic process (GO:0016126) /// root hair elongation (GO:0048767) /// acetyl-CoA metabolic process (GO:0006084) /// response to salt stress (GO:0009651)	---	plasma membrane (GO:0005886) /// anchored to membrane (GO:0031225)	---
--	membrane	bound	plasma membrane (GO:0005886)	AT2G45470	FLA8	133.765	12.436	3.25444	-3.41907	0	-1.93404	4.45033e-08					FASCICLIN-like arabinogalactan protein 8	---	regulation of cell size (GO:0008361) /// plant-type cell wall organization (GO:0009664) /// growth (GO:0040007) /// auxin polar transport (GO:0009926) /// pattern specification process (GO:0007389) /// root morphogenesis (GO:0010015) /// plant-type cell wall biogenesis (GO:0009832)	---	plasma membrane (GO:0005886) /// anchored to membrane (GO:0031225)	---
--	membrane	bound	plasma membrane (GO:0005886)	AT5G55730	FLA1	17.3713	5.04117	1.32506	-1.77684	8.99608e-06	-1.9277	0.00279472					FASCICLIN-like arabinogalactan 1	fasciclin-like arabinogalactan-protein 1 (Fla1)	root development (GO:0048364) /// shoot development (GO:0048367)	---	plasma membrane (GO:0005886) /// anchored to membrane (GO:0031225)	---
--	membrane	bound	plasma membrane (GO:0005886)	AT2G23130	AGP17	41.6823	11.2933	3.61906	-1.87593	1.01891e-08	-1.64179	0.000411465					arabinogalactan protein 17	AGP17 is a lysine-rich arabinogalactan-protein (AGP) and part of a multi-gene family of glycoproteins with approx. 50 members. It falls into one subclass with AGP18 and AGP19, other lysine-rich AGPs. 84% of its proline residues are hydroxylated to hydroproline and its heavy glycosylation accounts for appr. 69% of the molecular weight. The main glycosyl residues are arabinose (30.1%) and galactose…	response to cyclopentenone (GO:0010583)	molecular_function (GO:0003674)	plasma membrane (GO:0005886) /// anchored to membrane (GO:0031225)	---
--	membrane	bound	plasma membrane (GO:0005886)	AT1G53440	AT1G53440	21.1979	9.22685	3.18567	-1.19198	0.000319034	-1.53424	0.00174773					Leucine-rich repeat transmembrane protein kinase	---	---	kinase activity (GO:0016301)	plasma membrane (GO:0005886)	---
--	membrane	bound	plasma membrane (GO:0005886)	AT1G22530	PATL2	21.5909	5.16541	2.17348	-2.05543	2.50495e-13	-1.24888	0.00100089					PATELLIN 2	---	transport (GO:0006810)	transporter activity (GO:0005215) /// protease binding (GO:0002020)	plasma membrane (GO:0005886)	---
--	membrane	bound	plasma membrane (GO:0005886)	AT1G21250	WAK1	93.0716	8.62866	3.68691	-3.4231	0	-1.22672	0.000180318					cell wall-associated kinase	cell wall-associated kinase, may function as a signaling receptor of extracellular matrix component such as oligogalacturonides.	defense response, incompatible interaction (GO:0009814) /// negative regulation of programmed cell death (GO:0043069) /// regulation of plant-type hypersensitive response (GO:0010363) /// defense response to bacterium (GO:0042742) /// response to salicylic acid stimulus (GO:0009751) /// protein targeting to membrane (GO:0006612) /// regulation of defense response (GO:0031347) /// cell surface rec…	protein binding (GO:0005515) /// kinase activity (GO:0016301)	plasma membrane (GO:0005886) /// plant-type cell wall (GO:0009505)	---
--	membrane	bound	plasma membrane (GO:0005886)	AT3G08680	AT3G08680	13.2969	5.3746	2.55533	-1.29883	9.40441e-06	-1.07265	0.0149557					Leucine-rich repeat protein kinase family protein	---	regulation of meristem growth (GO:0010075) /// regulation of cell size (GO:0008361) /// growth (GO:0040007) /// pattern specification process (GO:0007389) /// brassinosteroid biosynthetic process (GO:0016132) /// cell wall modification (GO:0042545) /// sterol biosynthetic process (GO:0016126) /// plant-type cell wall organization (GO:0009664) /// auxin polar transport (GO:0009926) /// microtubule…	ATP binding (GO:0005524) /// protein serine/threonine kinase activity (GO:0004674) /// kinase activity (GO:0016301)	plasma membrane (GO:0005886) /// plant-type cell wall (GO:0009505)	---
--	membrane	bound	plasma membrane (GO:0005886)	AT3G28860	ATMDR1	31.5742	12.622	6.00849	-1.31477	5.47045e-07	-1.07087	0.000151815					ATP binding cassette subfamily B19	Belongs to the family of ATP-binding cassette (ABC) transporters. Also known as AtMDR11 and PGP19. Possibly regulates auxin-dependent responses by influencing basipetal auxin transport in the root. Acts upstream of phyA in regulating hypocotyl elongation and gravitropic response. Exerts nonredundant, partially overlapping functions with the ABC transporter encoded by AtPGP1.	regulation of cell size (GO:0008361) /// vernalization response (GO:0010048) /// response to auxin stimulus (GO:0009733) /// photomorphogenesis (GO:0009640) /// multidimensional cell growth (GO:0009825) /// cell wall organization (GO:0071555) /// root hair cell differentiation (GO:0048765) /// response to red or far red light (GO:0009639) /// acropetal auxin transport (GO:0010541) /// auxin polar…	protein binding (GO:0005515) /// auxin efflux transmembrane transporter activity (GO:0010329) /// ATPase activity, coupled to transmembrane movement of substances (GO:0042626)	integral to membrane (GO:0016021) /// plasma membrane (GO:0005886)	---
--	membrane	bound	peroxisome (GO:0005777)	AT5G25980	TGG2	136.983	60.4504	0.0965491	-1.17214	0.00224193	-9.29027	0					glucoside glucohydrolase 2	Myrosinase (thioglucoside glucohydrolase) gene involved in glucosinoloate metabolism.	response to abscisic acid stimulus (GO:0009737) /// regulation of stomatal movement (GO:0010119) /// glucosinolate catabolic process (GO:0019762) /// defense response to insect (GO:0002213)	hydrolase activity, hydrolyzing O-glycosyl compounds (GO:0004553) /// thioglucosidase activity (GO:0019137)	peroxisome (GO:0005777)	3.2.1.147, glucosinolate breakdown (myrosinase||thioglucosidase)
--	membrane	bound	peroxisome (GO:0005777)	AT1G09340	CRB	864.076	369.387	134.557	-1.21799	0.000253547	-1.45692	1.54905e-06					chloroplast RNA binding	Encodes CHLOROPLAST RNA BINDING (CRB), a putative RNA-binding protein. CRB is important for the proper functioning of the chloroplast. Mutations in CRB also affects the circadian system, altering the expression of both oscillator and output genes.	regulation of plant-type hypersensitive response (GO:0010363) /// regulation of hydrogen peroxide metabolic process (GO:0010310) /// ncRNA metabolic process (GO:0034660) /// protein targeting to membrane (GO:0006612) /// defense response to fungus (GO:0050832) /// pentose-phosphate shunt (GO:0006098) /// response to blue light (GO:0009637) /// negative regulation of defense response (GO:0031348) …	RNA binding (GO:0003723) /// protein binding (GO:0005515)	plastoglobule (GO:0010287) /// ribosome (GO:0005840) /// stromule (GO:0010319) /// peroxisome (GO:0005777)	---
--	membrane	bound	anchored to membrane (GO:0031225)	AT1G55330	AGP21	382.873	70.4282	13.2669	-2.43461	0	-2.40832	4.06489e-10					arabinogalactan protein 21	Encodes a putative arabinogalactan-protein (AGP21).	cysteine biosynthetic process (GO:0019344) /// biological_process (GO:0008150)	---	anchored to membrane (GO:0031225)	---
--	membrane	bound	anchored to membrane (GO:0031225)	AT1G21880	LYM1	14.7311	5.07188	2.03047	-1.53024	2.8866e-06	-1.3207	0.00348716					lysm domain GPI-anchored protein 1 precursor	---	histone modification (GO:0016570) /// cell wall macromolecule catabolic process (GO:0016998) /// floral organ formation (GO:0048449) /// immune response (GO:0006955) /// regulation of flower development (GO:0009909)	peptidoglycan binding (GO:0042834)	anchored to membrane (GO:0031225)	---
--	membrane	bound	anchored to membrane (GO:0031225)	AT3G06750	AT3G06750	43.5678	9.42657	4.35252	-2.20043	1.76051e-10	-1.11488	0.0332674					hydroxyproline-rich glycoprotein family protein	---	seed dormancy process (GO:0010162) /// cytokinin mediated signaling pathway (GO:0009736) /// gibberellic acid mediated signaling pathway (GO:0009740) /// biological_process (GO:0008150)	molecular_function (GO:0003674)	anchored to membrane (GO:0031225)	---
9
--	membrane	porins	water transport (GO:0006833)	AT5G12860	DiT1	308.246	86.2326	19.8874	-1.82974	4.1183e-10	-2.11638	0					dicarboxylate transporter 1	---	cell growth (GO:0016049) /// response to fructose stimulus (GO:0009750) /// plant-type cell wall biogenesis (GO:0009832) /// malate transmembrane transport (GO:0071423) /// response to nematode (GO:0009624) /// malate transport (GO:0015743) /// sterol biosynthetic process (GO:0016126) /// water transport (GO:0006833) /// N-terminal protein myristoylation (GO:0006499) /// oxaloacetate transport (G…	oxoglutarate:malate antiporter activity (GO:0015367) /// malate transmembrane transporter activity (GO:0015140) /// oxaloacetate transmembrane transporter activity (GO:0015131) /// alpha-ketoglutarate transmembrane transporter activity (GO:0015139)	mitochondrion (GO:0005739) /// plastid (GO:0009536)	---
--	membrane	porins	water transport (GO:0006833)	AT5G06290	2-Cys Prx B	334.877	129.016	31.336	-1.36805	1.06111e-06	-2.04165	1.03729e-14					2-cysteine peroxiredoxin B	Encodes a 2-Cys peroxiredoxin (2-Cys PrxB) that contains two catalytic Cys residues.	regulation of plant-type hypersensitive response (GO:0010363) /// regulation of hydrogen peroxide metabolic process (GO:0010310) /// defense response to bacterium (GO:0042742) /// detection of biotic stimulus (GO:0009595) /// response to fructose stimulus (GO:0009750) /// protein targeting to membrane (GO:0006612) /// regulation of response to biotic stimulus (GO:0002831) /// water transport (GO:…	peroxiredoxin activity (GO:0051920) /// antioxidant activity (GO:0016209)	stromule (GO:0010319)	---
--	membrane	porins	water transport (GO:0006833)	AT1G53240	mMDH1	269.326	68.9499	26.6812	-1.9577	5.61811e-13	-1.36972	3.59371e-07					Lactate/malate dehydrogenase family protein	---	response to temperature stimulus (GO:0009266) /// response to cold (GO:0009409) /// gluconeogenesis (GO:0006094) /// glycolysis (GO:0006096) /// response to cadmium ion (GO:0046686) /// Golgi organization (GO:0007030) /// hyperosmotic response (GO:0006972) /// water transport (GO:0006833) /// peptidyl-cysteine S-nitrosylation (GO:0018119) /// response to salt stress (GO:0009651)	L-malate dehydrogenase activity (GO:0030060) /// copper ion binding (GO:0005507)	apoplast (GO:0048046) /// mitochondrion (GO:0005739)	1.1.1.37, glyoxylate cycle (malate dehydrogenase) /// 1.1.1.37, TCA cycle variation III (eukaryotic) (malate dehydrogenase) /// 1.1.1.37, TCA cycle variation V (plant) (malate dehydrogenase)
--	membrane	porins	peroxisome (GO:0005777)	AT5G25980	TGG2	136.983	60.4504	0.0965491	-1.17214	0.00224193	-9.29027	0					glucoside glucohydrolase 2	Myrosinase (thioglucoside glucohydrolase) gene involved in glucosinoloate metabolism.	response to abscisic acid stimulus (GO:0009737) /// regulation of stomatal movement (GO:0010119) /// glucosinolate catabolic process (GO:0019762) /// defense response to insect (GO:0002213)	hydrolase activity, hydrolyzing O-glycosyl compounds (GO:0004553) /// thioglucosidase activity (GO:0019137)	peroxisome (GO:0005777)	3.2.1.147, glucosinolate breakdown (myrosinase||thioglucosidase)
--	membrane	porins	peroxisome (GO:0005777)	AT1G09340	CRB	864.076	369.387	134.557	-1.21799	0.000253547	-1.45692	1.54905e-06					chloroplast RNA binding	Encodes CHLOROPLAST RNA BINDING (CRB), a putative RNA-binding protein. CRB is important for the proper functioning of the chloroplast. Mutations in CRB also affects the circadian system, altering the expression of both oscillator and output genes.	regulation of plant-type hypersensitive response (GO:0010363) /// regulation of hydrogen peroxide metabolic process (GO:0010310) /// ncRNA metabolic process (GO:0034660) /// protein targeting to membrane (GO:0006612) /// defense response to fungus (GO:0050832) /// pentose-phosphate shunt (GO:0006098) /// response to blue light (GO:0009637) /// negative regulation of defense response (GO:0031348) …	RNA binding (GO:0003723) /// protein binding (GO:0005515)	plastoglobule (GO:0010287) /// ribosome (GO:0005840) /// stromule (GO:0010319) /// peroxisome (GO:0005777)	---
--	membrane	porins	vacuole (GO:0005773)	AT2G06925	ATSPLA2-ALPHA	83.509	21.8414	8.96984	-1.92684	3.52069e-11	-1.28391	0.00132598					Phospholipase A2 family protein	Encodes a secretory phospholipase A2 enzyme, which specifically hydrolyzes the sn-2 position of phospholipids. The enzyme has a preference towards linoleoyl acyl chain over palmitoyl acyl chain. It also has a slight preference for phosphatidylcholine over phosphatidylethanolamine.	---	phospholipase A2 activity (GO:0004623)	Golgi apparatus (GO:0005794) /// vacuole (GO:0005773)	3.1.1.4, phospholipases (phospholipase A2)
--	membrane	porins	vacuole (GO:0005773)	AT2G47160	BOR1	9.42971	2.7029	1.20993	-1.79467	1.19867e-08	-1.15958	0.0102595					HCO3- transporter family	Boron transporter. Protein accumulates in shoots and roots under conditions of boron deficiency and is degraded within several hours of restoring boron supply. Localized to the plasma membrane under B limitation, and to the cytoplasm after B application before degradation. Protein is transferred via the endosomes to the vacuole for degradation. Localized to the inner plasma membrane domain in the…	transition metal ion transport (GO:0000041) /// cellular response to iron ion starvation (GO:0010106) /// response to boron-containing substance (GO:0010036) /// iron ion transport (GO:0006826) /// nitrate transport (GO:0015706) /// response to nitrate (GO:0010167) /// borate transport (GO:0046713)	anion:anion antiporter activity (GO:0015301) /// borate transmembrane transporter activity (GO:0046715) /// borate efflux transmembrane transporter activity (GO:0080139)	endosome (GO:0005768) /// lateral plasma membrane (GO:0016328) /// columella (GO:0043674) /// cytoplasm (GO:0005737) /// plasma membrane (GO:0005886) /// vacuole (GO:0005773)	---
--	membrane	tm	borate transmembrane transporter activity (GO:0046715)	AT2G47160	BOR1	9.42971	2.7029	1.20993	-1.79467	1.19867e-08	-1.15958	0.0102595					HCO3- transporter family	Boron transporter. Protein accumulates in shoots and roots under conditions of boron deficiency and is degraded within several hours of restoring boron supply. Localized to the plasma membrane under B limitation, and to the cytoplasm after B application before degradation. Protein is transferred via the endosomes to the vacuole for degradation. Localized to the inner plasma membrane domain in the…	transition metal ion transport (GO:0000041) /// cellular response to iron ion starvation (GO:0010106) /// response to boron-containing substance (GO:0010036) /// iron ion transport (GO:0006826) /// nitrate transport (GO:0015706) /// response to nitrate (GO:0010167) /// borate transport (GO:0046713)	anion:anion antiporter activity (GO:0015301) /// borate transmembrane transporter activity (GO:0046715) /// borate efflux transmembrane transporter activity (GO:0080139)	endosome (GO:0005768) /// lateral plasma membrane (GO:0016328) /// columella (GO:0043674) /// cytoplasm (GO:0005737) /// plasma membrane (GO:0005886) /// vacuole (GO:0005773)	---
--	membrane	tm	transmembrane transport (GO:0055085)	AT3G28860	ATMDR1	31.5742	12.622	6.00849	-1.31477	5.47045e-07	-1.07087	0.000151815					ATP binding cassette subfamily B19	Belongs to the family of ATP-binding cassette (ABC) transporters. Also known as AtMDR11 and PGP19. Possibly regulates auxin-dependent responses by influencing basipetal auxin transport in the root. Acts upstream of phyA in regulating hypocotyl elongation and gravitropic response. Exerts nonredundant, partially overlapping functions with the ABC transporter encoded by AtPGP1.	regulation of cell size (GO:0008361) /// vernalization response (GO:0010048) /// response to auxin stimulus (GO:0009733) /// photomorphogenesis (GO:0009640) /// multidimensional cell growth (GO:0009825) /// cell wall organization (GO:0071555) /// root hair cell differentiation (GO:0048765) /// response to red or far red light (GO:0009639) /// acropetal auxin transport (GO:0010541) /// auxin polar…	protein binding (GO:0005515) /// auxin efflux transmembrane transporter activity (GO:0010329) /// ATPase activity, coupled to transmembrane movement of substances (GO:0042626)	integral to membrane (GO:0016021) /// plasma membrane (GO:0005886)	---
25
--	membrane	wall	plant-type cell wall modification involved in multidimensional cell growth (GO:0009831)	AT2G37640	ATEXPA3	21.6479	9.10442	1.83844	-1.24156	0.000104933	-2.30809	3.22722e-07					Barwin-like endoglucanases superfamily protein	member of Alpha-Expansin Gene Family. Naming convention from the Expansin Working Group (Kende et al, 2004. Plant Mol Bio). Involved in the formation of nematode-induced syncytia in roots of Arabidopsis thaliana.	plant-type cell wall modification involved in multidimensional cell growth (GO:0009831) /// syncytium formation (GO:0006949) /// response to red light (GO:0010114) /// unidimensional cell growth (GO:0009826) /// response to gibberellin stimulus (GO:0009739) /// plant-type cell wall loosening (GO:0009828)	---	---	---
--	membrane	wall	pectin	AT2G26440	AT2G26440	36.1262	11.2201	1.74276	-1.67893	7.5058e-10	-2.68664	1.62675e-11					Plant invertase/pectin methylesterase inhibitor superfamily	---	---	pectinesterase activity (GO:0030599)	plant-type cell wall (GO:0009505)	3.1.1.11, homogalacturonan degradation (pectinesterase)
--	membrane	wall	pectin	AT5G63180	AT5G63180	67.4816	12.9652	2.94111	-2.37182	0	-2.14021	1.37179e-08					Pectin lyase-like superfamily protein	---	biological_process (GO:0008150)	pectate lyase activity (GO:0030570) /// lyase activity (GO:0016829)	---	---
--	membrane	wall	pectin	AT1G53840	ATPME1	45.6107	20.7125	5.97125	-1.13084	1.95574e-05	-1.7944	4.9719e-10					pectin methylesterase 1	encodes a pectin methylesterase	---	pectinesterase activity (GO:0030599)	endosome (GO:0005768) /// Golgi apparatus (GO:0005794) /// plant-type cell wall (GO:0009505) /// extracellular region (GO:0005576) /// trans-Golgi network (GO:0005802)	3.1.1.11, homogalacturonan degradation (pectinesterase)
--	membrane	wall	plant-type cell wall organization (GO:0009664)	AT2G45470	FLA8	133.765	12.436	3.25444	-3.41907	0	-1.93404	4.45033e-08					FASCICLIN-like arabinogalactan protein 8	---	regulation of cell size (GO:0008361) /// plant-type cell wall organization (GO:0009664) /// growth (GO:0040007) /// auxin polar transport (GO:0009926) /// pattern specification process (GO:0007389) /// root morphogenesis (GO:0010015) /// plant-type cell wall biogenesis (GO:0009832)	---	plasma membrane (GO:0005886) /// anchored to membrane (GO:0031225)	---
--	membrane	wall	plant-type cell wall organization (GO:0009664)	AT2G37660	AT2G37660	444.401	115.317	31.8549	-1.93823	4.21604e-11	-1.85602	3.92969e-10					NAD(P)-binding Rossmann-fold superfamily protein	---	defense response, incompatible interaction (GO:0009814) /// photosynthesis, light reaction (GO:0019684) /// defense response to bacterium (GO:0042742) /// polysaccharide catabolic process (GO:0000272) /// isopentenyl diphosphate biosynthetic process, mevalonate-independent pathway (GO:0019288) /// response to cold (GO:0009409) /// rRNA processing (GO:0006364) /// salicylic acid biosynthetic proce…	copper ion binding (GO:0005507)	---	---
--	membrane	wall	plant-type cell wall organization (GO:0009664)	AT3G52750	FTSZ2-2	59.2746	22.1442	7.17826	-1.41245	7.733e-08	-1.62523	2.91126e-08					Tubulin/FtsZ family protein	Nuclear gene that encodes a plastidial division protein (FtsZ2-2).	chloroplast organization (GO:0009658) /// regulation of meristem growth (GO:0010075) /// polysaccharide catabolic process (GO:0000272) /// maltose metabolic process (GO:0000023) /// starch biosynthetic process (GO:0019252) /// cysteine biosynthetic process (GO:0019344) /// chloroplast fission (GO:0010020) /// plant-type cell wall organization (GO:0009664) /// pentose-phosphate shunt (GO:0006098) …	structural molecule activity (GO:0005198) /// identical protein binding (GO:0042802) /// protein binding (GO:0005515)	chloroplast (GO:0009507) /// chloroplast stroma (GO:0009570) /// plastid stroma (GO:0009532) /// thylakoid membrane (GO:0042651)	---
--	membrane	wall	plant-type cell wall organization (GO:0009664)	AT5G01590	AT5G01590	93.7387	45.1202	14.9132	-1.04684	0.000118489	-1.59718	2.6044e-09					---	---	regulation of meristem growth (GO:0010075) /// plant-type cell wall organization (GO:0009664) /// polysaccharide catabolic process (GO:0000272) /// starch metabolic process (GO:0005982) /// biological_process (GO:0008150)	molecular_function (GO:0003674)	chloroplast envelope (GO:0009941) /// plastid (GO:0009536)	---
--	membrane	wall	plant-type cell wall organization (GO:0009664)	AT3G15680	AT3G15680	11.7356	3.78463	1.42151	-1.62464	0.000174755	-1.41273	0.0266698					Ran BP2/NZF zinc finger-like superfamily protein	---	plant-type cell wall organization (GO:0009664) /// cell wall modification (GO:0042545) /// biological_process (GO:0008150)	---	---	---
--	membrane	wall	plant-type cell wall organization (GO:0009664)	AT2G26730	AT2G26730	27.5647	13.6305	5.30076	-1.00795	0.000181712	-1.36257	3.66258e-06					Leucine-rich repeat protein kinase family protein	---	regulation of cell size (GO:0008361) /// brassinosteroid biosynthetic process (GO:0016132) /// plant-type cell wall biogenesis (GO:0009832) /// sterol biosynthetic process (GO:0016126) /// plant-type cell wall organization (GO:0009664) /// auxin polar transport (GO:0009926) /// protein phosphorylation (GO:0006468) /// transmembrane receptor protein tyrosine kinase signaling pathway (GO:0007169) /…	ATP binding (GO:0005524) /// protein serine/threonine kinase activity (GO:0004674)	---	---
--	membrane	wall	plant-type cell wall organization (GO:0009664)	AT3G01810	AT3G01810	17.6092	6.47498	3.00225	-1.43535	1.73431e-07	-1.10883	0.00095582					---	---	regulation of meristem growth (GO:0010075) /// plant-type cell wall organization (GO:0009664) /// polysaccharide catabolic process (GO:0000272) /// starch metabolic process (GO:0005982) /// biological_process (GO:0008150)	molecular_function (GO:0003674)	---	---
--	membrane	wall	plant-type cell wall organization (GO:0009664)	AT3G56340	AT3G56340	201.076	97.3497	45.6364	-1.03846	0.000127533	-1.09299	0.000123273					Ribosomal protein S26e family protein	---	nucleotide biosynthetic process (GO:0009165) /// plant-type cell wall organization (GO:0009664) /// translation (GO:0006412) /// ribosome biogenesis (GO:0042254) /// cell wall modification (GO:0042545)	structural constituent of ribosome (GO:0003735)	cytosolic ribosome (GO:0022626) /// ribosome (GO:0005840) /// cytosolic small ribosomal subunit (GO:0022627)	---
--	membrane	wall	plant-type cell wall organization (GO:0009664)	AT4G17390	AT4G17390	193.871	81.8092	38.3902	-1.23673	5.22496e-06	-1.09152	8.94114e-05					Ribosomal protein L23/L15e family protein	---	pyrimidine ribonucleotide biosynthetic process (GO:0009220) /// chromatin silencing (GO:0006342) /// plant-type cell wall organization (GO:0009664) /// RNA methylation (GO:0001510) /// translation (GO:0006412) /// histone H3-K9 methylation (GO:0051567) /// cell wall modification (GO:0042545)	structural constituent of ribosome (GO:0003735)	cytosolic large ribosomal subunit (GO:0022625) /// ribosome (GO:0005840)	---
--	membrane	wall	plant-type cell wall organization (GO:0009664)	AT1G48630	RACK1B_AT	57.6532	17.1392	8.1379	-1.74207	1.82163e-10	-1.07457	0.00133404					receptor for activated C kinase 1B	Encodes a protein with similarity to mammalian RACKs. RACKs function to shuttle activated protein kinase C to different subcellular sites and may also function as a scaffold through physical interactions with other proteins. RACK1B has no phenotype on its own and probably acts redundantly with RACK1A and RACK1C.	cellular response to abscisic acid stimulus (GO:0071215) /// nucleotide biosynthetic process (GO:0009165) /// root development (GO:0048364) /// shoot development (GO:0048367) /// cell wall modification (GO:0042545) /// pyrimidine ribonucleotide biosynthetic process (GO:0009220) /// seed germination (GO:0009845) /// RNA methylation (GO:0001510) /// plant-type cell wall organization (GO:0009664) //…	nucleotide binding (GO:0000166)	nucleus (GO:0005634) /// cytosol (GO:0005829)	---
--	membrane	wall	cell wall (GO:0005618)	AT5G44420	PDF1.2	159.77	12.6303	0.923459	-3.65301	0	-3.77369	7.02203e-06					plant defensin 1.2	Encodes an ethylene- and jasmonate-responsive plant defensin. mRNA levels are not responsive to salicylic acid treatment; although jasmonate and salicylic acid can act synergistically to enhance the expression of this gene. Belongs to the plant defensin (PDF) family with the following members: At1g75830/PDF1.1, At5g44420/PDF1.2a, At2g26020/PDF1.2b, At5g44430/PDF1.2c, At2g26010/PDF1.3, At1g19610/P…	response to ethylene stimulus (GO:0009723) /// response to insect (GO:0009625) /// jasmonic acid and ethylene-dependent systemic resistance (GO:0009861) /// response to jasmonic acid stimulus (GO:0009753) /// defense response (GO:0006952)	molecular_function (GO:0003674)	cell wall (GO:0005618)	---
--	membrane	wall	cell wall (GO:0005618)	AT1G31580	ECS1	1320.4	135.775	34.747	-3.27365	0	-1.96626	6.15679e-12					ECS1	Encodes cell wall protein. ECS1 is not a Xcc750 resistance gene, but the genetic data indicate that ECS1 is linked to a locus influencing resistance to Xcc750.	defense response, incompatible interaction (GO:0009814) /// photosynthesis, light reaction (GO:0019684) /// defense response to bacterium (GO:0042742) /// response to cold (GO:0009409) /// defense response (GO:0006952) /// salicylic acid biosynthetic process (GO:0009697)	molecular_function (GO:0003674)	cell wall (GO:0005618)	---
--	membrane	wall	plant-type cell wall (GO:0009505)	AT5G25460	AT5G25460	251.046	17.4817	2.99799	-3.836	0	-2.54378	4.70905e-12					Protein of unknown function, DUF642	---	response to karrikin (GO:0080167) /// root morphogenesis (GO:0010015)	molecular_function (GO:0003674)	plant-type cell wall (GO:0009505)	---
--	membrane	wall	plant-type cell wall (GO:0009505)	AT4G13340	AT4G13340	12.621	5.00387	0.954041	-1.32668	7.50895e-06	-2.39092	1.34125e-08					Leucine-rich repeat (LRR) family protein	---	---	protein binding (GO:0005515) /// structural constituent of cell wall (GO:0005199)	plant-type cell wall (GO:0009505)	---
--	membrane	wall	plant-type cell wall (GO:0009505)	AT1G01300	AT1G01300	28.6551	13.635	3.90501	-1.06345	0.000115533	-1.80392	2.95375e-08					Eukaryotic aspartyl protease family protein	---	plant-type cell wall organization (GO:0009664) /// response to karrikin (GO:0080167) /// proteolysis (GO:0006508) /// cell wall modification (GO:0042545)	---	plant-type cell wall (GO:0009505)	---
--	membrane	wall	plant-type cell wall (GO:0009505)	AT3G52500	AT3G52500	70.8141	23.9119	9.51788	-1.55827	5.85932e-09	-1.32902	5.15976e-06					Eukaryotic aspartyl protease family protein	---	polysaccharide biosynthetic process (GO:0000271) /// proteolysis (GO:0006508) /// glycine catabolic process (GO:0006546)	---	plant-type cell wall (GO:0009505)	---
--	membrane	wall	plant-type cell wall (GO:0009505)	AT3G24480	AT3G24480	50.9894	6.7407	2.80912	-2.9112	0	-1.26278	0.00286233					Leucine-rich repeat (LRR) family protein	---	---	structural constituent of cell wall (GO:0005199)	plant-type cell wall (GO:0009505)	---
--	membrane	wall	plant-type cell wall (GO:0009505)	AT1G21250	WAK1	93.0716	8.62866	3.68691	-3.4231	0	-1.22672	0.000180318					cell wall-associated kinase	cell wall-associated kinase, may function as a signaling receptor of extracellular matrix component such as oligogalacturonides.	defense response, incompatible interaction (GO:0009814) /// negative regulation of programmed cell death (GO:0043069) /// regulation of plant-type hypersensitive response (GO:0010363) /// defense response to bacterium (GO:0042742) /// response to salicylic acid stimulus (GO:0009751) /// protein targeting to membrane (GO:0006612) /// regulation of defense response (GO:0031347) /// cell surface rec…	protein binding (GO:0005515) /// kinase activity (GO:0016301)	plasma membrane (GO:0005886) /// plant-type cell wall (GO:0009505)	---
--	membrane	wall	plant-type cell wall (GO:0009505)	AT3G08680	AT3G08680	13.2969	5.3746	2.55533	-1.29883	9.40441e-06	-1.07265	0.0149557					Leucine-rich repeat protein kinase family protein	---	regulation of meristem growth (GO:0010075) /// regulation of cell size (GO:0008361) /// growth (GO:0040007) /// pattern specification process (GO:0007389) /// brassinosteroid biosynthetic process (GO:0016132) /// cell wall modification (GO:0042545) /// sterol biosynthetic process (GO:0016126) /// plant-type cell wall organization (GO:0009664) /// auxin polar transport (GO:0009926) /// microtubule…	ATP binding (GO:0005524) /// protein serine/threonine kinase activity (GO:0004674) /// kinase activity (GO:0016301)	plasma membrane (GO:0005886) /// plant-type cell wall (GO:0009505)	---
--	membrane	wall	plant-type cell wall biogenesis (GO:0009832)	AT5G12860	DiT1	308.246	86.2326	19.8874	-1.82974	4.1183e-10	-2.11638	0					dicarboxylate transporter 1	---	cell growth (GO:0016049) /// response to fructose stimulus (GO:0009750) /// plant-type cell wall biogenesis (GO:0009832) /// malate transmembrane transport (GO:0071423) /// response to nematode (GO:0009624) /// malate transport (GO:0015743) /// sterol biosynthetic process (GO:0016126) /// water transport (GO:0006833) /// N-terminal protein myristoylation (GO:0006499) /// oxaloacetate transport (G…	oxoglutarate:malate antiporter activity (GO:0015367) /// malate transmembrane transporter activity (GO:0015140) /// oxaloacetate transmembrane transporter activity (GO:0015131) /// alpha-ketoglutarate transmembrane transporter activity (GO:0015139)	mitochondrion (GO:0005739) /// plastid (GO:0009536)	---
--	membrane	wall	xyloglucan	AT1G11545	XTH8	16.9846	2.4929	0.498718	-2.76029	1.35488e-11	-2.32153	0.00148078					xyloglucan endotransglucosylase/hydrolase 8	---	---	hydrolase activity, acting on glycosyl bonds (GO:0016798)	---	---
--	membrane	wall	cellul[oa]se	AT2G30010	TBL45	16.8414	2.5611	0.295323	-2.70914	1.48184e-13	-3.1164	1.33284e-05					TRICHOME BIREFRINGENCE-LIKE 45	Encodes a member of the TBL (TRICHOME BIREFRINGENCE-LIKE) gene family containing a plant-specific DUF231 (domain of unknown function) domain. TBL gene family has 46 members, two of which (TBR/AT5G06700 and TBL3/AT5G01360) have been shown to be involved in the synthesis and deposition of secondary wall cellulose, presumably by influencing the esterification state of pectic polymers. A nomenclature…	biological_process (GO:0008150)	---	---	---
16 kinases, receptors and signaling
--	membrane	kinase	signal transduction (GO:0007165)	AT3G62030	ROC4	1130.75	497.946	59.2591	-1.17519	0.000450671	-3.07088	0					rotamase CYP 4	nuclear-encoded chloroplast stromal cyclophilin CYP20-3 (also known as ROC4). Protein is tyrosine-phosphorylated and its phosphorylation state is modulated in response to ABA in Arabidopsis thaliana seeds.	cellular amino acid biosynthetic process (GO:0008652) /// response to mannitol stimulus (GO:0010555) /// oxidoreduction coenzyme metabolic process (GO:0006733) /// cysteine biosynthetic process (GO:0019344) /// response to blue light (GO:0009637) /// defense response, incompatible interaction (GO:0009814) /// response to abscisic acid stimulus (GO:0009737) /// protein targeting to chloroplast (GO…	protein binding (GO:0005515) /// peptidyl-prolyl cis-trans isomerase activity (GO:0003755)	chloroplast stroma (GO:0009570) /// chloroplast thylakoid membrane (GO:0009535)	---
--	membrane	kinase	signal transduction (GO:0007165)	AT4G26540	AT4G26540	9.61826	3.49013	1.57553	-1.45446	0.000978586	-1.14745	0.02805					Leucine-rich repeat receptor-like protein kinase family protein	---	stamen development (GO:0048443) /// signal transduction (GO:0007165) /// stomatal complex morphogenesis (GO:0010103) /// response to molecule of bacterial origin (GO:0002237)	kinase activity (GO:0016301)	---	---
--	membrane	kinase	protein phosphorylation (GO:0006468)	AT1G52290	AT1G52290	25.464	4.16691	1.13727	-2.60338	0	-1.8734	6.42392e-05					Protein kinase superfamily protein	---	regulation of unidimensional cell growth (GO:0051510) /// protein phosphorylation (GO:0006468)	ATP binding (GO:0005524) /// protein kinase activity (GO:0004672)	---	---
--	membrane	kinase	transmembrane receptor protein tyrosine kinase signaling pathway (GO:0007169)	AT5G67280	RLK	15.7021	5.75794	0.672244	-1.4393	4.8297e-07	-3.0985	2.68169e-12					receptor-like kinase	---	protein phosphorylation (GO:0006468) /// transmembrane receptor protein tyrosine kinase signaling pathway (GO:0007169)	ATP binding (GO:0005524) /// protein serine/threonine kinase activity (GO:0004674) /// kinase activity (GO:0016301)	---	---
--	membrane	kinase	transmembrane receptor protein tyrosine kinase signaling pathway (GO:0007169)	AT3G28040	AT3G28040	18.715	3.00005	1.03452	-2.63311	0	-1.53603	0.000295431					Leucine-rich receptor-like protein kinase family protein	---	stamen development (GO:0048443) /// signal transduction (GO:0007165) /// stomatal complex morphogenesis (GO:0010103) /// response to molecule of bacterial origin (GO:0002237) /// protein phosphorylation (GO:0006468) /// transmembrane receptor protein tyrosine kinase signaling pathway (GO:0007169)	ATP binding (GO:0005524) /// kinase activity (GO:0016301) /// protein serine/threonine kinase activity (GO:0004674)	---	---
--	membrane	kinase	transmembrane receptor protein tyrosine kinase signaling pathway (GO:0007169)	AT2G26730	AT2G26730	27.5647	13.6305	5.30076	-1.00795	0.000181712	-1.36257	3.66258e-06					Leucine-rich repeat protein kinase family protein	---	regulation of cell size (GO:0008361) /// brassinosteroid biosynthetic process (GO:0016132) /// plant-type cell wall biogenesis (GO:0009832) /// sterol biosynthetic process (GO:0016126) /// plant-type cell wall organization (GO:0009664) /// auxin polar transport (GO:0009926) /// protein phosphorylation (GO:0006468) /// transmembrane receptor protein tyrosine kinase signaling pathway (GO:0007169) /…	ATP binding (GO:0005524) /// protein serine/threonine kinase activity (GO:0004674)	---	---
--	membrane	kinase	transmembrane receptor protein tyrosine kinase signaling pathway (GO:0007169)	AT1G48480	AT1G48480	19.6832	5.37905	2.33977	-1.86351	6.98495e-11	-1.20099	0.00180465					receptor-like kinase 1	Arabidopsis thaliana receptor-like protein kinase (RKL1) gene	regulation of meristem growth (GO:0010075) /// protein phosphorylation (GO:0006468) /// transmembrane receptor protein tyrosine kinase signaling pathway (GO:0007169)	ATP binding (GO:0005524) /// kinase activity (GO:0016301) /// protein serine/threonine kinase activity (GO:0004674)	---	---
--	membrane	kinase	transmembrane receptor protein tyrosine kinase signaling pathway (GO:0007169)	AT5G65700	BAM1	15.4978	4.16851	1.83062	-1.88643	3.02652e-12	-1.1872	0.00103538					Leucine-rich receptor-like protein kinase family protein	Encodes a CLAVATA1-related receptor kinase-like protein required for both shoot and flower meristem function. Very similar to BAM2,with more than 85% a.a. identity. It has a broad expression pattern and is involved in vascular strand development in the leaf, control of leaf shape, size and symmetry, male gametophyte development and ovule specification and function. Anthers of double mutants (bam1…	floral organ development (GO:0048437) /// multidimensional cell growth (GO:0009825) /// cell wall organization (GO:0071555) /// root hair elongation (GO:0048767) /// protein phosphorylation (GO:0006468) /// cell tip growth (GO:0009932) /// polysaccharide biosynthetic process (GO:0000271) /// regulation of meristem structural organization (GO:0009934) /// anthocyanin accumulation in tissues in res…	ATP binding (GO:0005524) /// protein self-association (GO:0043621) /// protein binding (GO:0005515) /// protein serine/threonine kinase activity (GO:0004674) /// kinase activity (GO:0016301) /// receptor serine/threonine kinase binding (GO:0033612)	---	---
--	membrane	kinase	transmembrane receptor protein tyrosine kinase signaling pathway (GO:0007169)	AT4G34220	AT4G34220	24.3967	3.42935	1.51257	-2.82265	0	-1.18093	0.00592811					Leucine-rich repeat protein kinase family protein	---	protein phosphorylation (GO:0006468) /// transmembrane receptor protein tyrosine kinase signaling pathway (GO:0007169)	ATP binding (GO:0005524) /// protein serine/threonine kinase activity (GO:0004674)	---	---
--	membrane	kinase	transmembrane receptor protein tyrosine kinase signaling pathway (GO:0007169)	AT3G08680	AT3G08680	13.2969	5.3746	2.55533	-1.29883	9.40441e-06	-1.07265	0.0149557					Leucine-rich repeat protein kinase family protein	---	regulation of meristem growth (GO:0010075) /// regulation of cell size (GO:0008361) /// growth (GO:0040007) /// pattern specification process (GO:0007389) /// brassinosteroid biosynthetic process (GO:0016132) /// cell wall modification (GO:0042545) /// sterol biosynthetic process (GO:0016126) /// plant-type cell wall organization (GO:0009664) /// auxin polar transport (GO:0009926) /// microtubule…	ATP binding (GO:0005524) /// protein serine/threonine kinase activity (GO:0004674) /// kinase activity (GO:0016301)	plasma membrane (GO:0005886) /// plant-type cell wall (GO:0009505)	---
--	membrane	kinase	receptor.{0,30}kinase	AT4G04570	CRK40	22.0007	5.15658	0.417111	-2.08503	2.01533e-08	-3.62791	8.5096e-08					cysteine-rich RLK (RECEPTOR-like protein kinase) 40	Encodes a cysteine-rich receptor-like protein kinase.	---	kinase activity (GO:0016301)	---	---
--	membrane	kinase	receptor.{0,30}kinase	AT5G60900	AT5G60900	18.7607	5.1888	1.57328	-1.84621	2.08452e-10	-1.72162	1.95863e-05					receptor-like protein kinase 1	Encodes a receptor-like protein kinase.	regulation of plant-type hypersensitive response (GO:0010363) /// regulation of hydrogen peroxide metabolic process (GO:0010310) /// response to bacterium (GO:0009617) /// protein targeting to membrane (GO:0006612) /// regulation of transcription, DNA-dependent (GO:0006355) /// regulation of protein dephosphorylation (GO:0035304) /// jasmonic acid mediated signaling pathway (GO:0009867) /// syste…	carbohydrate binding (GO:0030246) /// kinase activity (GO:0016301)	---	---
--	membrane	kinase	receptor.{0,30}kinase	AT4G21380	AT4G21380	28.1999	4.08668	1.24658	-2.77866	0	-1.71295	1.11931e-05					receptor kinase 3	encodes a putative receptor-like serine/threonine protein kinases that is similar to Brassica self-incompatibility (S) locus. Expressed in root. Shoot expression limited to limited to the root-hypocotyl transition zone and at the base of lateral roots as well as in axillary buds, and pedicels.	protein autophosphorylation (GO:0046777)	ubiquitin protein ligase binding (GO:0031625) /// kinase activity (GO:0016301) /// transmembrane receptor protein serine/threonine kinase activity (GO:0004675)	---	---
--	membrane	kinase	receptor.{0,30}kinase	AT3G18130	RACK1C_AT	42.1147	13.7128	4.60825	-1.61076	1.56162e-08	-1.57324	1.35498e-05					receptor for activated C kinase 1C	Encodes a protein with similarity to mammalian RACKs. RACKs function to shuttle activated protein kinase C to different subcellular sites and may also function as a scaffold through physical interactions with other proteins. RACK1C has no phenotype on its own and probably acts redundantly with RACK1A and RACK1B.	cellular response to abscisic acid stimulus (GO:0071215) /// pyrimidine ribonucleotide biosynthetic process (GO:0009220) /// nucleotide biosynthetic process (GO:0009165) /// seed germination (GO:0009845) /// RNA methylation (GO:0001510) /// root development (GO:0048364) /// shoot development (GO:0048367)	nucleotide binding (GO:0000166)	heterotrimeric G-protein complex (GO:0005834)	---
--	membrane	kinase	receptor.{0,30}kinase	AT4G23290	CRK21	36.725	10.0057	3.91123	-1.86792	2.50264e-08	-1.35512	0.00158657					cysteine-rich RLK (RECEPTOR-like protein kinase) 21	Encodes a cysteine-rich receptor-like protein kinase.	---	kinase activity (GO:0016301)	mitochondrion (GO:0005739)	---
--	membrane	kinase	receptor.{0,30}kinase	AT1G48630	RACK1B_AT	57.6532	17.1392	8.1379	-1.74207	1.82163e-10	-1.07457	0.00133404					receptor for activated C kinase 1B	Encodes a protein with similarity to mammalian RACKs. RACKs function to shuttle activated protein kinase C to different subcellular sites and may also function as a scaffold through physical interactions with other proteins. RACK1B has no phenotype on its own and probably acts redundantly with RACK1A and RACK1C.	cellular response to abscisic acid stimulus (GO:0071215) /// nucleotide biosynthetic process (GO:0009165) /// root development (GO:0048364) /// shoot development (GO:0048367) /// cell wall modification (GO:0042545) /// pyrimidine ribonucleotide biosynthetic process (GO:0009220) /// seed germination (GO:0009845) /// RNA methylation (GO:0001510) /// plant-type cell wall organization (GO:0009664) //…	nucleotide binding (GO:0000166)	nucleus (GO:0005634) /// cytosol (GO:0005829)	---
--	membrane	kinase	receptor.{0,30}kinase	AT3G45860	CRK4	10.1615	2.6337	1.26841	-1.93991	3.72856e-08	-1.05407	0.0427494					cysteine-rich RLK (RECEPTOR-like protein kinase) 4	Encodes a cysteine-rich receptor-like protein kinase. Involved in programmed cell death and defense response to pathogen.	programmed cell death (GO:0012501) /// defense response to bacterium (GO:0042742) /// response to salicylic acid stimulus (GO:0009751) /// defense response (GO:0006952)	kinase activity (GO:0016301)	---	---
25 Responses to light
--	responses	light	response to UV-B (GO:0010224)	AT1G75040	PR5	121.52	41.764	18.7156	-1.53284	4.41357e-09	-1.15802	0.000271154					pathogenesis-related gene 5	Thaumatin-like protein involved in response to pathogens. mRNA level of the PR-5 gene (At1g75040)is significantly changed after cutting the inflorescence stem indicating the existence of a network of signal transducing pathways as other stress-regulated genes (At5g01410, At3g17800, At1g29930)do not response to the treatment.	regulation of plant-type hypersensitive response (GO:0010363) /// negative regulation of programmed cell death (GO:0043069) /// regulation of hydrogen peroxide metabolic process (GO:0010310) /// response to bacterium (GO:0009617) /// response to endoplasmic reticulum stress (GO:0034976) /// protein targeting to membrane (GO:0006612) /// response to cadmium ion (GO:0046686) /// defense response to…	molecular_function (GO:0003674)	---	---
--	responses	light	response to UV (GO:0009411)	AT5G63310	NDPK2	314.206	108.462	18.4148	-1.52649	2.02081e-08	-2.55825	0					nucleoside diphosphate kinase 2	Maintains intracellular dNTP levels except ATP. Plays a role in response to oxidative stress and UV. Involved in phytochrome-mediated light signaling. Participates in auxin-regulated processes, partly through the modulation of auxin transport. H-bonding with His-197 inside the nucleotide-binding pocket is critical for NDPK2 functioning.	red, far-red light phototransduction (GO:0009585) /// response to hydrogen peroxide (GO:0042542) /// response to UV (GO:0009411) /// isopentenyl diphosphate biosynthetic process, mevalonate-independent pathway (GO:0019288) /// auxin mediated signaling pathway (GO:0009734)	ATP binding (GO:0005524) /// protein binding (GO:0005515) /// nucleoside diphosphate kinase activity (GO:0004550)	nucleus (GO:0005634) /// cytoplasm (GO:0005737)	2.7.4.6, purine nucleotide metabolism (phosphotransfer and nucleotide modification) (nucleoside-diphosphate kinase) /// 2.7.4.6, purine nucleotide metabolism (phosphotransfer and nucleotide modification) (nucleoside-diphosphate kinase) /// 2.7.4.6, purine nucleotide metabolism (phosphotransfer and nucleotide modification) (nucleoside-diphosphate kinase) /// 2.7.4.6, pyrimidine ribonucleotides int…
	responses	light	response to light intensity (GO:0009642)	AT3G62030	ROC4	1130.75	497.946	59.2591	-1.17519	0.000450671	-3.07088	0					rotamase CYP 4	nuclear-encoded chloroplast stromal cyclophilin CYP20-3 (also known as ROC4). Protein is tyrosine-phosphorylated and its phosphorylation state is modulated in response to ABA in Arabidopsis thaliana seeds.	cellular amino acid biosynthetic process (GO:0008652) /// response to mannitol stimulus (GO:0010555) /// oxidoreduction coenzyme metabolic process (GO:0006733) /// cysteine biosynthetic process (GO:0019344) /// response to blue light (GO:0009637) /// defense response, incompatible interaction (GO:0009814) /// response to abscisic acid stimulus (GO:0009737) /// protein targeting to chloroplast (GO…	protein binding (GO:0005515) /// peptidyl-prolyl cis-trans isomerase activity (GO:0003755)	chloroplast stroma (GO:0009570) /// chloroplast thylakoid membrane (GO:0009535)	---
--	responses	light	response to high light intensity (GO:0009644)	AT1G19150	AT1G19150	201.288	55.2938	14.0908	-1.85604	1.16288e-12	-1.97236	6.15679e-12					photosystem I light harvesting complex gene 6	PSI type II chlorophyll a/b-binding protein (Lhca2*1) mRNA,	divalent metal ion transport (GO:0070838) /// isopentenyl diphosphate biosynthetic process, mevalonate-independent pathway (GO:0019288) /// regulation of proton transport (GO:0010155) /// photosynthesis (GO:0015979) /// rRNA processing (GO:0006364) /// response to red light (GO:0010114) /// response to high light intensity (GO:0009644) /// response to sucrose stimulus (GO:0009744) /// pentose-pho…	chlorophyll binding (GO:0016168)	light-harvesting complex (GO:0030076)	---
--	responses	light	response to high light intensity (GO:0009644)	AT1G20340	AT1G20340	5061.98	1716.27	455.572	-1.55239	7.17587e-05	-1.91353	1.90368e-08					Cupredoxin superfamily protein	recombination and DNA-damage resistance protein (DRT112) One of two Arabidopsis plastocyanin genes. Predominant form, expressed 10x higher than PETE1. PETE2 is thought to be post-transcriptionally regulated via copper accumulation and is involved in copper homeostasis.	response to copper ion (GO:0046688) /// cell differentiation (GO:0030154) /// negative regulation of translation (GO:0017148) /// multidimensional cell growth (GO:0009825) /// cell wall organization (GO:0071555) /// cysteine biosynthetic process (GO:0019344) /// response to cadmium ion (GO:0046686) /// response to UV (GO:0009411) /// response to sucrose stimulus (GO:0009744) /// root hair elongat…	---	chloroplast thylakoid lumen (GO:0009543)	---
--	responses	light	response to high light intensity (GO:0009644)	AT4G21280	PSBQ	3028.58	1213.86	380.243	-1.31101	0.000432216	-1.67461	4.06399e-07					photosystem II subunit QA	Encodes the PsbQ subunit of the oxygen evolving complex of photosystem II.	photosynthesis, light reaction (GO:0019684) /// regulation of proton transport (GO:0010155) /// rRNA processing (GO:0006364) /// response to red light (GO:0010114) /// response to high light intensity (GO:0009644) /// photosystem II assembly (GO:0010207) /// regulation of protein dephosphorylation (GO:0035304) /// plastid organization (GO:0009657) /// response to sucrose stimulus (GO:0009744) ///…	---	chloroplast thylakoid lumen (GO:0009543) /// oxygen evolving complex (GO:0009654) /// chloroplast thylakoid membrane (GO:0009535) /// chloroplast photosystem II (GO:0030095)	PSII-RXN, photosynthesis light reactions (photosystem II)
--	responses	light	response to high light intensity (GO:0009644)	AT3G27690	LHCB2.4	1851.58	217.941	83.1114	-3.07871	0	-1.39082	1.08976e-06					photosystem II light harvesting complex gene 2.3	Encodes Lhcb2.4. Belongs to the Lhc super-gene family encodes the light-harvesting chlorophyll a/b-binding (LHC) proteins that constitute the antenna system of the photosynthetic apparatus.	cellular response to water deprivation (GO:0042631) /// regulation of proton transport (GO:0010155) /// photosynthesis (GO:0015979) /// rRNA processing (GO:0006364) /// response to red light (GO:0010114) /// response to high light intensity (GO:0009644) /// response to sucrose stimulus (GO:0009744) /// response to far red light (GO:0010218) /// response to blue light (GO:0009637)	chlorophyll binding (GO:0016168)	light-harvesting complex (GO:0030076) /// chloroplast thylakoid membrane (GO:0009535)	---
--	responses	light	response to light stimulus (GO:0009416)	AT1G52770	AT1G52770	5.33789	2.60837	0.12261	-1.02509	0.0144857	-4.411	1.8525e-07					Phototropic-responsive NPH3 family protein	---	response to light stimulus (GO:0009416)	signal transducer activity (GO:0004871)	cellular_component (GO:0005575)	---
--	responses	light	response to light stimulus (GO:0009416)	AT1G42970	GAPB	1498.13	498.799	168.331	-1.5786	1.12153e-05	-1.56716	1.349e-06					glyceraldehyde-3-phosphate dehydrogenase B subunit	Encodes chloroplast localized glyceraldehyde-3-phosphate dehydrogenase that can use both NADH and NADPH to reduce 1,3-diphosphate glycerate. It forms A2B2 heterotetramers with GapA forms of the GADPH enzyme. These complexes are active in the light under reducing conditions, but show reduced NADPH-dependent activity in response to oxidized thioredoxins and increased NAD(H)/NADP(H) ratios due to th…	response to glucose stimulus (GO:0009749) /// defense response to bacterium (GO:0042742) /// chlorophyll metabolic process (GO:0015994) /// chloroplast relocation (GO:0009902) /// regulation of lipid metabolic process (GO:0019216) /// response to cadmium ion (GO:0046686) /// cysteine biosynthetic process (GO:0019344) /// response to sucrose stimulus (GO:0009744) /// pentose-phosphate shunt (GO:00…	glyceraldehyde-3-phosphate dehydrogenase (NADP+) (phosphorylating) activity (GO:0047100) /// glyceraldehyde-3-phosphate dehydrogenase (NAD+) (phosphorylating) activity (GO:0004365)	chloroplast (GO:0009507) /// stromule (GO:0010319) /// chloroplast thylakoid membrane (GO:0009535)	1.2.1.13, Calvin-Benson-Bassham cycle (AB-GADPH) /// 1.2.1.13, Calvin-Benson-Bassham cycle (AB-GADPH) /// 1.2.1.13, Calvin-Benson-Bassham cycle (glyceraldehyde-3-phosphate dehydrogenase) /// 1.2.1.12, gluconeogenesis (AB-GADPH) /// 1.2.1.12, gluconeogenesis (AB-GADPH) /// 1.2.1.12, glycolysis I (plastidic) (AB-GADPH) /// 1.2.1.12, glycolysis I (plastidic) (AB-GADPH) /// 1.2.1.12, glycolysis IV (p…
--	responses	light	response to light stimulus (GO:0009416)	AT1G43560	Aty2	174.53	77.1825	28.7317	-1.1691	9.96392e-06	-1.42563	3.03884e-07					thioredoxin Y2	---	starch biosynthetic process (GO:0019252) /// response to light stimulus (GO:0009416) /// thylakoid membrane organization (GO:0010027) /// maltose metabolic process (GO:0000023) /// positive regulation of catalytic activity (GO:0043085)	enzyme activator activity (GO:0008047) /// oxidoreductase activity, acting on a sulfur group of donors, disulfide as acceptor (GO:0016671)	chloroplast (GO:0009507)	---
--	responses	light	response to light stimulus (GO:0009416)	AT4G25050	ACP4	1111.82	125.092	54.1323	-3.14383	0	-1.20843	1.69228e-05					acyl carrier protein 4	encodes an acyl carrier protein predominantly expressed in leaves. Gene expression is upregulated by light.	cuticle development (GO:0042335) /// isopentenyl diphosphate biosynthetic process, mevalonate-independent pathway (GO:0019288) /// regulation of proton transport (GO:0010155) /// rRNA processing (GO:0006364) /// fatty acid biosynthetic process (GO:0006633) /// response to high light intensity (GO:0009644) /// response to light stimulus (GO:0009416) /// photosystem II assembly (GO:0010207) /// res…	ACP phosphopantetheine attachment site binding involved in fatty acid biosynthetic process (GO:0000036)	---	---
--	responses	light	response to light stimulus (GO:0009416)	AT5G18570	EMB269	33.4632	10.1607	4.57799	-1.71154	1.50443e-10	-1.15022	0.000361779					GTP1/OBG family protein	Encodes AtObgC, a plant ortholog of bacterial Obg. AtObgC is a chloroplast-targeting GTPase essential for early embryogenesis. Mutations in this locus result in embryo lethality. The protein is dually localized in the stroma and the inner envelope membrane and is involved in thylakoid membrane biogenesis.	chloroplast organization (GO:0009658) /// response to light stimulus (GO:0009416) /// mRNA modification (GO:0016556) /// thylakoid membrane organization (GO:0010027) /// embryo development (GO:0009790) /// rRNA processing (GO:0006364) /// embryo development ending in seed dormancy (GO:0009793)	GTPase activity (GO:0003924)	chloroplast (GO:0009507) /// chloroplast inner membrane (GO:0009706) /// chloroplast stroma (GO:0009570)	---
--	responses	light	response to red light (GO:0010114)	AT2G21650	MEE3	19.6158	3.94864	0.196129	-2.30456	1.37154e-06	-4.33148	0.000271219					Homeodomain-like superfamily protein	RSM1 is a member of a small sub-family of single MYB transcription factors. Analysis of overexpressin lines indicate its involvement during early morphogenesis.	gravitropism (GO:0009630) /// response to red light (GO:0010114) /// regulation of transcription, DNA-dependent (GO:0006355) /// embryo development ending in seed dormancy (GO:0009793)	DNA binding (GO:0003677) /// sequence-specific DNA binding transcription factor activity (GO:0003700)	---	---
--	responses	light	response to red light (GO:0010114)	AT5G38410	AT5G38410	8316.53	2864.15	288.373	-1.52984	0.00121086	-3.3121	0					Ribulose bisphosphate carboxylase (small chain) family protein	---	carbon fixation (GO:0015977) /// response to red light (GO:0010114) /// chloroplast ribulose bisphosphate carboxylase complex biogenesis (GO:0080158) /// photosynthesis (GO:0015979) /// response to far red light (GO:0010218) /// response to blue light (GO:0009637)	ribulose-bisphosphate carboxylase activity (GO:0016984)	chloroplast ribulose bisphosphate carboxylase complex (GO:0009573)	4.1.1.39, Calvin-Benson-Bassham cycle (RUBISCO) /// 2.7.1.148, methylerythritol phosphate pathway (RUBISCO) /// 4.1.1.39, Rubisco shunt (RUBISCO) /// 4.1.1.-, photorespiration (RUBISCO)
--	responses	light	response to red light (GO:0010114)	AT2G40100	LHCB4.3	58.2167	20.8424	2.24964	-1.47388	8.79752e-08	-3.21176	0					light harvesting complex photosystem II	Lhcb4:3 protein (Lhcb4.3, light harvesting complex of photosystem II	response to red light (GO:0010114) /// photosynthesis (GO:0015979) /// response to far red light (GO:0010218) /// rRNA processing (GO:0006364) /// response to blue light (GO:0009637)	chlorophyll binding (GO:0016168)	light-harvesting complex (GO:0030076) /// chloroplast thylakoid membrane (GO:0009535)	---
--	responses	light	response to red light (GO:0010114)	AT5G38420	AT5G38420	4726.86	1318.98	253.836	-1.83343	6.30706e-07	-2.37746	2.03155e-14					Ribulose bisphosphate carboxylase (small chain) family protein	---	response to red light (GO:0010114) /// carbon fixation (GO:0015977) /// response to far red light (GO:0010218) /// response to blue light (GO:0009637)	ribulose-bisphosphate carboxylase activity (GO:0016984)	chloroplast ribulose bisphosphate carboxylase complex (GO:0009573)	4.1.1.39, Calvin-Benson-Bassham cycle (RUBISCO) /// 2.7.1.148, methylerythritol phosphate pathway (RUBISCO) /// 4.1.1.39, Rubisco shunt (RUBISCO) /// 4.1.1.-, photorespiration (RUBISCO)
--	responses	light	response to red light (GO:0010114)	AT5G38430	AT5G38430	3134.95	130.298	25.8788	-4.58052	0	-2.33198	0					Ribulose bisphosphate carboxylase (small chain) family protein	---	carbon fixation (GO:0015977) /// response to red light (GO:0010114) /// response to far red light (GO:0010218) /// response to blue light (GO:0009637)	ribulose-bisphosphate carboxylase activity (GO:0016984)	chloroplast ribulose bisphosphate carboxylase complex (GO:0009573)	4.1.1.39, Calvin-Benson-Bassham cycle (RUBISCO) /// 2.7.1.148, methylerythritol phosphate pathway (RUBISCO) /// 4.1.1.39, Rubisco shunt (RUBISCO) /// 4.1.1.-, photorespiration (RUBISCO)
--	responses	light	response to red light (GO:0010114)	AT2G37640	ATEXPA3	21.6479	9.10442	1.83844	-1.24156	0.000104933	-2.30809	3.22722e-07					Barwin-like endoglucanases superfamily protein	member of Alpha-Expansin Gene Family. Naming convention from the Expansin Working Group (Kende et al, 2004. Plant Mol Bio). Involved in the formation of nematode-induced syncytia in roots of Arabidopsis thaliana.	plant-type cell wall modification involved in multidimensional cell growth (GO:0009831) /// syncytium formation (GO:0006949) /// response to red light (GO:0010114) /// unidimensional cell growth (GO:0009826) /// response to gibberellin stimulus (GO:0009739) /// plant-type cell wall loosening (GO:0009828)	---	---	---
--	responses	light	response to red light (GO:0010114)	AT4G09010	APX4	542.114	260.427	70.4562	-1.04968	0.0179881	-1.88608	0.000453084					ascorbate peroxidase 4	Encodes a protein that was initially believed to act as a microsomal ascorbate peroxidase APX4 but to date, no evidence of enzymatic activity has been found.	glucosinolate metabolic process (GO:0019760) /// photosynthesis, light reaction (GO:0019684) /// isopentenyl diphosphate biosynthetic process, mevalonate-independent pathway (GO:0019288) /// photosynthesis (GO:0015979) /// rRNA processing (GO:0006364) /// starch biosynthetic process (GO:0019252) /// response to red light (GO:0010114) /// pentose-phosphate shunt (GO:0006098) /// stomatal complex m…	peroxidase activity (GO:0004601) /// protein binding (GO:0005515)	nucleus (GO:0005634) /// chloroplast thylakoid lumen (GO:0009543) /// cytoplasm (GO:0005737) /// chloroplast thylakoid membrane (GO:0009535)	---
--	responses	light	response to red light (GO:0010114)	AT1G09340	CRB	864.076	369.387	134.557	-1.21799	0.000253547	-1.45692	1.54905e-06					chloroplast RNA binding	Encodes CHLOROPLAST RNA BINDING (CRB), a putative RNA-binding protein. CRB is important for the proper functioning of the chloroplast. Mutations in CRB also affects the circadian system, altering the expression of both oscillator and output genes.	regulation of plant-type hypersensitive response (GO:0010363) /// regulation of hydrogen peroxide metabolic process (GO:0010310) /// ncRNA metabolic process (GO:0034660) /// protein targeting to membrane (GO:0006612) /// defense response to fungus (GO:0050832) /// pentose-phosphate shunt (GO:0006098) /// response to blue light (GO:0009637) /// negative regulation of defense response (GO:0031348) …	RNA binding (GO:0003723) /// protein binding (GO:0005515)	plastoglobule (GO:0010287) /// ribosome (GO:0005840) /// stromule (GO:0010319) /// peroxisome (GO:0005777)	---
--	responses	light	response to red light (GO:0010114)	AT1G29920	CAB2	7776.26	1338.7	570.318	-2.53021	1.53017e-09	-1.23099	0.00209763					chlorophyll A/B-binding protein 2	Encodes lhcb1.1 a component of the LHCIIb light harvesting complex associated with photosystem II.	response to red light (GO:0010114) /// response to fructose stimulus (GO:0009750) /// photosynthesis (GO:0015979) /// response to far red light (GO:0010218) /// response to blue light (GO:0009637)	chlorophyll binding (GO:0016168)	light-harvesting complex (GO:0030076) /// chloroplast thylakoid membrane (GO:0009535)	---
--	responses	light	response to red light (GO:0010114)	AT1G76450	AT1G76450	186.899	81.344	37.1394	-1.19212	6.69785e-05	-1.13109	0.00377428					Photosystem II reaction center PsbP family protein	---	thylakoid membrane organization (GO:0010027) /// chloroplast relocation (GO:0009902) /// ncRNA metabolic process (GO:0034660) /// maltose metabolic process (GO:0000023) /// photosynthesis (GO:0015979) /// rRNA processing (GO:0006364) /// starch biosynthetic process (GO:0019252) /// response to red light (GO:0010114) /// transcription from plastid promoter (GO:0042793) /// pentose-phosphate shunt …	---	chloroplast thylakoid lumen (GO:0009543)	---
--	responses	light	response to red light (GO:0010114)	AT4G17600	LIL3:1	126.529	58.3047	27.8074	-1.10975	3.01483e-05	-1.06815	0.000170445					Chlorophyll A-B binding family protein	Encodes Lil3:1 (light-harvesting-like) protein. Belongs to the Lhc super-gene family encodes the light-harvesting chlorophyll a/b-binding (LHC) proteins that constitute the antenna system of the photosynthetic apparatus. A generic LHC motif is present in Lil3:1.	cell differentiation (GO:0030154) /// chloroplast relocation (GO:0009902) /// ncRNA metabolic process (GO:0034660) /// photosynthesis (GO:0015979) /// pentose-phosphate shunt (GO:0006098) /// response to far red light (GO:0010218) /// regulation of translation (GO:0006417) /// response to blue light (GO:0009637) /// thylakoid membrane organization (GO:0010027) /// isopentenyl diphosphate biosynth…	sequence-specific DNA binding transcription factor activity (GO:0003700)	chloroplast thylakoid membrane (GO:0009535)	---
--	responses	light	response to far red light (GO:0010218)	AT3G28860	ATMDR1	31.5742	12.622	6.00849	-1.31477	5.47045e-07	-1.07087	0.000151815					ATP binding cassette subfamily B19	Belongs to the family of ATP-binding cassette (ABC) transporters. Also known as AtMDR11 and PGP19. Possibly regulates auxin-dependent responses by influencing basipetal auxin transport in the root. Acts upstream of phyA in regulating hypocotyl elongation and gravitropic response. Exerts nonredundant, partially overlapping functions with the ABC transporter encoded by AtPGP1.	regulation of cell size (GO:0008361) /// vernalization response (GO:0010048) /// response to auxin stimulus (GO:0009733) /// photomorphogenesis (GO:0009640) /// multidimensional cell growth (GO:0009825) /// cell wall organization (GO:0071555) /// root hair cell differentiation (GO:0048765) /// response to red or far red light (GO:0009639) /// acropetal auxin transport (GO:0010541) /// auxin polar…	protein binding (GO:0005515) /// auxin efflux transmembrane transporter activity (GO:0010329) /// ATPase activity, coupled to transmembrane movement of substances (GO:0042626)	integral to membrane (GO:0016021) /// plasma membrane (GO:0005886)	---
--	responses	light	response to blue light (GO:0009637)	AT5G55280	FTSZ1-1	93.961	45.1459	14.7577	-1.04944	0.000102553	-1.61312	3.59777e-09					homolog of bacterial cytokinesis Z-ring protein FTSZ 1-1	Encodes one of two FtsZ proteins, tubulin-like proteins, in Arabidopsis. It is involved in chloroplast division.	chloroplast organization (GO:0009658) /// pyrimidine ribonucleotide biosynthetic process (GO:0009220) /// chloroplast fission (GO:0010020) /// chloroplast relocation (GO:0009902) /// plastid fission (GO:0043572) /// response to blue light (GO:0009637)	structural molecule activity (GO:0005198) /// identical protein binding (GO:0042802) /// protein self-association (GO:0043621) /// protein binding (GO:0005515) /// GTPase activity (GO:0003924)	chloroplast stroma (GO:0009570) /// chloroplast thylakoid membrane (GO:0009535)	---
1 circadian
--	responses	light	circadian rhythm (GO:0007623)	AT4G26670	AT4G26670	78.4976	24.9955	10.9134	-1.64295	5.42485e-10	-1.19557	0.00013106					Mitochondrial import inner membrane translocase subunit Tim17/Tim22/Tim23 family protein	---	circadian rhythm (GO:0007623) /// protein transport (GO:0015031)	P-P-bond-hydrolysis-driven protein transmembrane transporter activity (GO:0015450)	mitochondrial inner membrane presequence translocase complex (GO:0005744)	---
8 to salt
--	responses	salt	response to salt stress (GO:0009651)	AT3G62030	ROC4	1130.75	497.946	59.2591	-1.17519	0.000450671	-3.07088	0					rotamase CYP 4	nuclear-encoded chloroplast stromal cyclophilin CYP20-3 (also known as ROC4). Protein is tyrosine-phosphorylated and its phosphorylation state is modulated in response to ABA in Arabidopsis thaliana seeds.	cellular amino acid biosynthetic process (GO:0008652) /// response to mannitol stimulus (GO:0010555) /// oxidoreduction coenzyme metabolic process (GO:0006733) /// cysteine biosynthetic process (GO:0019344) /// response to blue light (GO:0009637) /// defense response, incompatible interaction (GO:0009814) /// response to abscisic acid stimulus (GO:0009737) /// protein targeting to chloroplast (GO…	protein binding (GO:0005515) /// peptidyl-prolyl cis-trans isomerase activity (GO:0003755)	chloroplast stroma (GO:0009570) /// chloroplast thylakoid membrane (GO:0009535)	---
--	responses	salt	response to salt stress (GO:0009651)	AT4G12730	FLA2	49.4311	10.3629	1.64907	-2.24597	0	-2.6517	2.00724e-10					FASCICLIN-like arabinogalactan 2	AF333971 Arabidopsis thaliana fasciclin-like arabinogalactan-protein 2 (Fla2) mRNA, complete cds	brassinosteroid biosynthetic process (GO:0016132) /// response to cyclopentenone (GO:0010583) /// calcium ion transport (GO:0006816) /// Golgi organization (GO:0007030) /// sterol biosynthetic process (GO:0016126) /// root hair elongation (GO:0048767) /// acetyl-CoA metabolic process (GO:0006084) /// response to salt stress (GO:0009651)	---	plasma membrane (GO:0005886) /// anchored to membrane (GO:0031225)	---
--	responses	salt	response to salt stress (GO:0009651)	AT5G12860	DiT1	308.246	86.2326	19.8874	-1.82974	4.1183e-10	-2.11638	0					dicarboxylate transporter 1	---	cell growth (GO:0016049) /// response to fructose stimulus (GO:0009750) /// plant-type cell wall biogenesis (GO:0009832) /// malate transmembrane transport (GO:0071423) /// response to nematode (GO:0009624) /// malate transport (GO:0015743) /// sterol biosynthetic process (GO:0016126) /// water transport (GO:0006833) /// N-terminal protein myristoylation (GO:0006499) /// oxaloacetate transport (G…	oxoglutarate:malate antiporter activity (GO:0015367) /// malate transmembrane transporter activity (GO:0015140) /// oxaloacetate transmembrane transporter activity (GO:0015131) /// alpha-ketoglutarate transmembrane transporter activity (GO:0015139)	mitochondrion (GO:0005739) /// plastid (GO:0009536)	---
--	responses	salt	response to salt stress (GO:0009651)	AT5G06290	2-Cys Prx B	334.877	129.016	31.336	-1.36805	1.06111e-06	-2.04165	1.03729e-14					2-cysteine peroxiredoxin B	Encodes a 2-Cys peroxiredoxin (2-Cys PrxB) that contains two catalytic Cys residues.	regulation of plant-type hypersensitive response (GO:0010363) /// regulation of hydrogen peroxide metabolic process (GO:0010310) /// defense response to bacterium (GO:0042742) /// detection of biotic stimulus (GO:0009595) /// response to fructose stimulus (GO:0009750) /// protein targeting to membrane (GO:0006612) /// regulation of response to biotic stimulus (GO:0002831) /// water transport (GO:…	peroxiredoxin activity (GO:0051920) /// antioxidant activity (GO:0016209)	stromule (GO:0010319)	---
--	responses	salt	response to salt stress (GO:0009651)	AT5G20720	CPN20	617.579	215.632	81.3903	-1.51002	7.81929e-06	-1.40564	7.85194e-06					chaperonin 20	Encodes a chloroplast co-chaperonin with similarity to CPN21 from spinach, E.coli GroES.	chloroplast organization (GO:0009658) /// response to cold (GO:0009409) /// isopentenyl diphosphate biosynthetic process, mevalonate-independent pathway (GO:0019288) /// gluconeogenesis (GO:0006094) /// ovule development (GO:0048481) /// glycolysis (GO:0006096) /// response to cadmium ion (GO:0046686) /// cysteine biosynthetic process (GO:0019344) /// response to salt stress (GO:0009651)	calmodulin binding (GO:0005516) /// copper ion binding (GO:0005507)	chloroplast (GO:0009507) /// plastid (GO:0009536)	---
--	responses	salt	response to salt stress (GO:0009651)	AT2G05990	MOD1	53.5608	23.8099	9.1873	-1.16159	0.000410745	-1.37385	7.65902e-05					NAD(P)-binding Rossmann-fold superfamily protein	Encodes enoyl-ACP reductase a component of the fatty acid synthase complex. A reduced function mutation in this gene, mod1, was found in a screen for premature cell death mutants. Mutant plants have reduced lipid level and pleiotropic morphological defects, including chlorotic and abnormally shaped leaves.	sterol biosynthetic process (GO:0016126) /// Golgi organization (GO:0007030) /// brassinosteroid biosynthetic process (GO:0016132) /// acetyl-CoA metabolic process (GO:0006084) /// response to salt stress (GO:0009651) /// fatty acid biosynthetic process (GO:0006633) /// calcium ion transport (GO:0006816)	copper ion binding (GO:0005507) /// enoyl-[acyl-carrier-protein] reductase activity (GO:0016631) /// enoyl-[acyl-carrier-protein] reductase (NADH) activity (GO:0004318) /// oxidoreductase activity (GO:0016491)	fatty acid synthase complex (GO:0005835)	1.3.1.10, fatty acid elongation -- saturated (enoyl-[acyl-carrier-protein] reductase||enoyl-[acyl-carrier-protein] reductase||enoyl-[acyl-carrier-protein] reductase||enoyl-[acyl-carrier-protein] reductase||enoyl-[acyl-carrier-protein] reductase||enoyl-[acyl-carrier-protein] reductase||enoyl-[acyl-carrier-protein] reductase||enoyl-[acyl-carrier-protein] reductase)
	responses	salt	response to salt stress (GO:0009651)	AT1G53240	mMDH1	269.326	68.9499	26.6812	-1.9577	5.61811e-13	-1.36972	3.59371e-07					Lactate/malate dehydrogenase family protein	---	response to temperature stimulus (GO:0009266) /// response to cold (GO:0009409) /// gluconeogenesis (GO:0006094) /// glycolysis (GO:0006096) /// response to cadmium ion (GO:0046686) /// Golgi organization (GO:0007030) /// hyperosmotic response (GO:0006972) /// water transport (GO:0006833) /// peptidyl-cysteine S-nitrosylation (GO:0018119) /// response to salt stress (GO:0009651)	L-malate dehydrogenase activity (GO:0030060) /// copper ion binding (GO:0005507)	apoplast (GO:0048046) /// mitochondrion (GO:0005739)	1.1.1.37, glyoxylate cycle (malate dehydrogenase) /// 1.1.1.37, TCA cycle variation III (eukaryotic) (malate dehydrogenase) /// 1.1.1.37, TCA cycle variation V (plant) (malate dehydrogenase)
--	responses	salt	response to salt stress (GO:0009651)	AT1G15820	LHCB6	5609.24	1259.01	590.155	-2.14748	6.92146e-08	-1.09313	0.00431714					light harvesting complex photosystem II subunit 6	Lhcb6 protein (Lhcb6), light harvesting complex of photosystem II.	cysteine biosynthetic process (GO:0019344) /// Golgi organization (GO:0007030) /// photosynthesis, light reaction (GO:0019684) /// regulation of protein dephosphorylation (GO:0035304) /// nonphotochemical quenching (GO:0010196) /// response to salt stress (GO:0009651) /// photosynthesis (GO:0015979) /// calcium ion transport (GO:0006816)	chlorophyll binding (GO:0016168)	photosystem II antenna complex (GO:0009783) /// plastoglobule (GO:0010287) /// chloroplast thylakoid membrane (GO:0009535) /// thylakoid (GO:0009579)	---
"--" cold 18, 2 heat	responses	cold	response to cold (GO:0009409)	AT3G62030	ROC4	1130.75	497.946	59.2591	-1.17519	0.000450671	-3.07088	0					rotamase CYP 4	nuclear-encoded chloroplast stromal cyclophilin CYP20-3 (also known as ROC4). Protein is tyrosine-phosphorylated and its phosphorylation state is modulated in response to ABA in Arabidopsis thaliana seeds.	cellular amino acid biosynthetic process (GO:0008652) /// response to mannitol stimulus (GO:0010555) /// oxidoreduction coenzyme metabolic process (GO:0006733) /// cysteine biosynthetic process (GO:0019344) /// response to blue light (GO:0009637) /// defense response, incompatible interaction (GO:0009814) /// response to abscisic acid stimulus (GO:0009737) /// protein targeting to chloroplast (GO…	protein binding (GO:0005515) /// peptidyl-prolyl cis-trans isomerase activity (GO:0003755)	chloroplast stroma (GO:0009570) /// chloroplast thylakoid membrane (GO:0009535)	---
--	responses	cold	response to cold (GO:0009409)	AT3G01500	CA1	2506.68	1171.35	143.294	-1.08957	0.0108663	-3.03113	0					carbonic anhydrase 1	Encodes a putative beta-carbonic anhydrase betaCA1. Together with betaCA4 (At1g70410) regulates CO2-controlled stomatal movements in guard cells.	regulation of plant-type hypersensitive response (GO:0010363) /// regulation of hydrogen peroxide metabolic process (GO:0010310) /// defense response to bacterium (GO:0042742) /// detection of biotic stimulus (GO:0009595) /// defense response to fungus, incompatible interaction (GO:0009817) /// protein targeting to membrane (GO:0006612) /// regulation of response to biotic stimulus (GO:0002831) /…	carbonate dehydratase activity (GO:0004089) /// zinc ion binding (GO:0008270)	chloroplast (GO:0009507) /// stromule (GO:0010319) /// chloroplast thylakoid membrane (GO:0009535)	4.2.1.1, cyanate degradation (carbonate dehydratase||carbonate dehydratase)
--	responses	cold	response to cold (GO:0009409)	AT3G11630	AT3G11630	1338.62	642.707	104.551	-1.05049	0.00201468	-2.61995	0					Thioredoxin superfamily protein	Encodes a 2-Cys peroxiredoxin (2-Cys PrxA) that contains two catalytic Cys residues.	very long-chain fatty acid metabolic process (GO:0000038) /// regulation of plant-type hypersensitive response (GO:0010363) /// regulation of hydrogen peroxide metabolic process (GO:0010310) /// defense response to bacterium (GO:0042742) /// detection of biotic stimulus (GO:0009595) /// cuticle development (GO:0042335) /// protein targeting to membrane (GO:0006612) /// cysteine biosynthetic proce…	peroxidase activity (GO:0004601) /// protein binding (GO:0005515) /// peroxiredoxin activity (GO:0051920) /// antioxidant activity (GO:0016209)	stromule (GO:0010319)	---
--	responses	cold	response to cold (GO:0009409)	AT1G55490	CPN60B	480.794	97.7986	21.0091	-2.2895	2.63554e-14	-2.2188	0					chaperonin 60 beta	encodes the beta subunit of the chloroplast chaperonin 60, a homologue of bacterial GroEL. Mutants in this gene develops lesions on its leaves, expresses systemic acquired resistance (SAR) and develops accelerated cell death to heat shock stress. The protein has molecular chaperone activity for suppressing protein aggregation in vitro.	chaperone mediated protein folding requiring cofactor (GO:0051085) /// carotenoid biosynthetic process (GO:0016117) /// systemic acquired resistance (GO:0009627) /// cell death (GO:0008219) /// response to cold (GO:0009409) /// protein folding (GO:0006457)	protein binding (GO:0005515)	chloroplast (GO:0009507) /// stromule (GO:0010319)	---
--	responses	cold	response to cold (GO:0009409)	AT5G09650	AtPPa6	282.076	133.308	29.7112	-1.07329	0.00013295	-2.16569	0					pyrophosphorylase 6	Encodes a protein with inorganic pyrophosphatase activity.	regulation of plant-type hypersensitive response (GO:0010363) /// regulation of hydrogen peroxide metabolic process (GO:0010310) /// defense response to bacterium (GO:0042742) /// detection of biotic stimulus (GO:0009595) /// protein targeting to membrane (GO:0006612) /// indoleacetic acid biosynthetic process (GO:0009684) /// cysteine biosynthetic process (GO:0019344) /// regulation of response …	pyrophosphatase activity (GO:0016462) /// inorganic diphosphatase activity (GO:0004427)	chloroplast stroma (GO:0009570) /// membrane (GO:0016020) /// chloroplast part (GO:0044434) /// plastid (GO:0009536)	3.6.1.1, UDP-glucose biosynthesis (from glucose 6-phosphate) (inorganic pyrophosphatase)
--	responses	cold	response to cold (GO:0009409)	AT5G06290	2-Cys Prx B	334.877	129.016	31.336	-1.36805	1.06111e-06	-2.04165	1.03729e-14					2-cysteine peroxiredoxin B	Encodes a 2-Cys peroxiredoxin (2-Cys PrxB) that contains two catalytic Cys residues.	regulation of plant-type hypersensitive response (GO:0010363) /// regulation of hydrogen peroxide metabolic process (GO:0010310) /// defense response to bacterium (GO:0042742) /// detection of biotic stimulus (GO:0009595) /// response to fructose stimulus (GO:0009750) /// protein targeting to membrane (GO:0006612) /// regulation of response to biotic stimulus (GO:0002831) /// water transport (GO:…	peroxiredoxin activity (GO:0051920) /// antioxidant activity (GO:0016209)	stromule (GO:0010319)	---
--	responses	cold	response to cold (GO:0009409)	AT1G31580	ECS1	1320.4	135.775	34.747	-3.27365	0	-1.96626	6.15679e-12					ECS1	Encodes cell wall protein. ECS1 is not a Xcc750 resistance gene, but the genetic data indicate that ECS1 is linked to a locus influencing resistance to Xcc750.	defense response, incompatible interaction (GO:0009814) /// photosynthesis, light reaction (GO:0019684) /// defense response to bacterium (GO:0042742) /// response to cold (GO:0009409) /// defense response (GO:0006952) /// salicylic acid biosynthetic process (GO:0009697)	molecular_function (GO:0003674)	cell wall (GO:0005618)	---
--	responses	cold	response to cold (GO:0009409)	AT2G37660	AT2G37660	444.401	115.317	31.8549	-1.93823	4.21604e-11	-1.85602	3.92969e-10					NAD(P)-binding Rossmann-fold superfamily protein	---	defense response, incompatible interaction (GO:0009814) /// photosynthesis, light reaction (GO:0019684) /// defense response to bacterium (GO:0042742) /// polysaccharide catabolic process (GO:0000272) /// isopentenyl diphosphate biosynthetic process, mevalonate-independent pathway (GO:0019288) /// response to cold (GO:0009409) /// rRNA processing (GO:0006364) /// salicylic acid biosynthetic proce…	copper ion binding (GO:0005507)	---	---
--	responses	cold	response to cold (GO:0009409)	AT3G17390	MTO3	212.989	73.5104	21.9541	-1.52672	4.46395e-08	-1.74346	2.02372e-10					S-adenosylmethionine synthetase family protein	S-adenosylmethionine synthetase	lignin biosynthetic process (GO:0009809) /// S-adenosylmethionine biosynthetic process (GO:0006556) /// response to cold (GO:0009409) /// methionine metabolic process (GO:0006555)	methionine adenosyltransferase activity (GO:0004478)	---	2.5.1.6, methionine salvage pathway (methionine adenosyltransferase) /// 2.5.1.6, <i>S</i>-adenosyl-L-methionine cycle II (methionine adenosyltransferase) /// 2.5.1.6, S-adenosylmethionine biosynthesis (methionine adenosyltransferase) /// 2.5.1.6, ethylene biosynthesis from methionine (methionine adenosyltransferase)
--	responses	cold	response to cold (GO:0009409)	AT3G01480	CYP38	297.681	114.075	35.5301	-1.37576	1.72033e-06	-1.68286	7.24758e-10					cyclophilin 38	Encodes a chloroplast cyclophilin functioning in the assembly and maintenance of photosystem II (PSII) supercomplexes.	regulation of plant-type hypersensitive response (GO:0010363) /// regulation of hydrogen peroxide metabolic process (GO:0010310) /// protein targeting to membrane (GO:0006612) /// defense response to fungus (GO:0050832) /// pentose-phosphate shunt (GO:0006098) /// negative regulation of defense response (GO:0031348) /// regulation of multi-organism process (GO:0043900) /// defense response, incom…	peptidyl-prolyl cis-trans isomerase activity (GO:0003755)	chloroplast thylakoid lumen (GO:0009543) /// chloroplast thylakoid membrane (GO:0009535)	---
--	responses	cold	response to cold (GO:0009409)	AT3G04790	AT3G04790	185.11	47.1006	15.6581	-1.96653	3.0429e-13	-1.58884	2.90881e-09					Ribose 5-phosphate isomerase, type A protein	---	cellular amino acid biosynthetic process (GO:0008652) /// regulation of plant-type hypersensitive response (GO:0010363) /// regulation of hydrogen peroxide metabolic process (GO:0010310) /// oxidoreduction coenzyme metabolic process (GO:0006733) /// protein targeting to membrane (GO:0006612) /// cysteine biosynthetic process (GO:0019344) /// defense response to fungus (GO:0050832) /// negative re…	---	chloroplast thylakoid membrane (GO:0009535)	5.3.1.6, Calvin-Benson-Bassham cycle (ribose-5-phosphate isomerase) /// 5.3.1.6, ribose degradation (ribose-5-phosphate isomerase) /// 5.3.1.6, Rubisco shunt (ribose-5-phosphate isomerase) /// 5.3.1.6, pentose phosphate pathway (non-oxidative branch) (ribose-5-phosphate isomerase)
--	responses	cold	response to cold (GO:0009409)	AT1G42970	GAPB	1498.13	498.799	168.331	-1.5786	1.12153e-05	-1.56716	1.349e-06					glyceraldehyde-3-phosphate dehydrogenase B subunit	Encodes chloroplast localized glyceraldehyde-3-phosphate dehydrogenase that can use both NADH and NADPH to reduce 1,3-diphosphate glycerate. It forms A2B2 heterotetramers with GapA forms of the GADPH enzyme. These complexes are active in the light under reducing conditions, but show reduced NADPH-dependent activity in response to oxidized thioredoxins and increased NAD(H)/NADP(H) ratios due to th…	response to glucose stimulus (GO:0009749) /// defense response to bacterium (GO:0042742) /// chlorophyll metabolic process (GO:0015994) /// chloroplast relocation (GO:0009902) /// regulation of lipid metabolic process (GO:0019216) /// response to cadmium ion (GO:0046686) /// cysteine biosynthetic process (GO:0019344) /// response to sucrose stimulus (GO:0009744) /// pentose-phosphate shunt (GO:00…	glyceraldehyde-3-phosphate dehydrogenase (NADP+) (phosphorylating) activity (GO:0047100) /// glyceraldehyde-3-phosphate dehydrogenase (NAD+) (phosphorylating) activity (GO:0004365)	chloroplast (GO:0009507) /// stromule (GO:0010319) /// chloroplast thylakoid membrane (GO:0009535)	1.2.1.13, Calvin-Benson-Bassham cycle (AB-GADPH) /// 1.2.1.13, Calvin-Benson-Bassham cycle (AB-GADPH) /// 1.2.1.13, Calvin-Benson-Bassham cycle (glyceraldehyde-3-phosphate dehydrogenase) /// 1.2.1.12, gluconeogenesis (AB-GADPH) /// 1.2.1.12, gluconeogenesis (AB-GADPH) /// 1.2.1.12, glycolysis I (plastidic) (AB-GADPH) /// 1.2.1.12, glycolysis I (plastidic) (AB-GADPH) /// 1.2.1.12, glycolysis IV (p…
--	responses	cold	response to cold (GO:0009409)	AT1G09340	CRB	864.076	369.387	134.557	-1.21799	0.000253547	-1.45692	1.54905e-06					chloroplast RNA binding	Encodes CHLOROPLAST RNA BINDING (CRB), a putative RNA-binding protein. CRB is important for the proper functioning of the chloroplast. Mutations in CRB also affects the circadian system, altering the expression of both oscillator and output genes.	regulation of plant-type hypersensitive response (GO:0010363) /// regulation of hydrogen peroxide metabolic process (GO:0010310) /// ncRNA metabolic process (GO:0034660) /// protein targeting to membrane (GO:0006612) /// defense response to fungus (GO:0050832) /// pentose-phosphate shunt (GO:0006098) /// response to blue light (GO:0009637) /// negative regulation of defense response (GO:0031348) …	RNA binding (GO:0003723) /// protein binding (GO:0005515)	plastoglobule (GO:0010287) /// ribosome (GO:0005840) /// stromule (GO:0010319) /// peroxisome (GO:0005777)	---
--	responses	cold	response to cold (GO:0009409)	AT5G20720	CPN20	617.579	215.632	81.3903	-1.51002	7.81929e-06	-1.40564	7.85194e-06					chaperonin 20	Encodes a chloroplast co-chaperonin with similarity to CPN21 from spinach, E.coli GroES.	chloroplast organization (GO:0009658) /// response to cold (GO:0009409) /// isopentenyl diphosphate biosynthetic process, mevalonate-independent pathway (GO:0019288) /// gluconeogenesis (GO:0006094) /// ovule development (GO:0048481) /// glycolysis (GO:0006096) /// response to cadmium ion (GO:0046686) /// cysteine biosynthetic process (GO:0019344) /// response to salt stress (GO:0009651)	calmodulin binding (GO:0005516) /// copper ion binding (GO:0005507)	chloroplast (GO:0009507) /// plastid (GO:0009536)	---
--	responses	cold	response to cold (GO:0009409)	AT5G14740	CA2	980.047	247.017	93.2891	-1.98021	2.19411e-09	-1.40483	2.23563e-06					carbonic anhydrase 2	Encodes a beta carbonic anhydrase likely to be localized in the cytoplasm. Expression of its mRNA is seen in etiolated seedlings and points to a possible nonphotosynthetic role for this isoform.	regulation of plant-type hypersensitive response (GO:0010363) /// regulation of hydrogen peroxide metabolic process (GO:0010310) /// defense response to bacterium (GO:0042742) /// detection of biotic stimulus (GO:0009595) /// protein targeting to membrane (GO:0006612) /// methylglyoxal catabolic process to D-lactate (GO:0019243) /// regulation of response to biotic stimulus (GO:0002831) /// defen…	carbonate dehydratase activity (GO:0004089) /// zinc ion binding (GO:0008270)	cytosol (GO:0005829) /// cytoplasm (GO:0005737) /// chloroplast thylakoid membrane (GO:0009535)	4.2.1.1, cyanate degradation (carbonate dehydratase)
--	responses	cold	response to cold (GO:0009409)	AT1G53240	mMDH1	269.326	68.9499	26.6812	-1.9577	5.61811e-13	-1.36972	3.59371e-07					Lactate/malate dehydrogenase family protein	---	response to temperature stimulus (GO:0009266) /// response to cold (GO:0009409) /// gluconeogenesis (GO:0006094) /// glycolysis (GO:0006096) /// response to cadmium ion (GO:0046686) /// Golgi organization (GO:0007030) /// hyperosmotic response (GO:0006972) /// water transport (GO:0006833) /// peptidyl-cysteine S-nitrosylation (GO:0018119) /// response to salt stress (GO:0009651)	L-malate dehydrogenase activity (GO:0030060) /// copper ion binding (GO:0005507)	apoplast (GO:0048046) /// mitochondrion (GO:0005739)	1.1.1.37, glyoxylate cycle (malate dehydrogenase) /// 1.1.1.37, TCA cycle variation III (eukaryotic) (malate dehydrogenase) /// 1.1.1.37, TCA cycle variation V (plant) (malate dehydrogenase)
--	responses	cold	response to cold (GO:0009409)	AT4G09650	AT4G09650	1910.98	363.108	158.503	-2.38781	2.27463e-14	-1.19589	4.26555e-05					ATP synthase delta-subunit gene	Encodes the chloroplast ATPase delta-subunit.	regulation of plant-type hypersensitive response (GO:0010363) /// glucosinolate metabolic process (GO:0019760) /// regulation of hydrogen peroxide metabolic process (GO:0010310) /// defense response to bacterium (GO:0042742) /// detection of biotic stimulus (GO:0009595) /// photosynthesis (GO:0015979) /// protein targeting to membrane (GO:0006612) /// regulation of response to biotic stimulus (GO…	---	plastoglobule (GO:0010287) /// stromule (GO:0010319) /// chloroplast thylakoid membrane (GO:0009535)	---
--	responses	cold	response to cold (GO:0009409)	AT1G63940	MDAR6	74.124	16.2111	7.77679	-2.18493	2.72511e-13	-1.05974	0.00720908					monodehydroascorbate reductase 6	---	hydrogen peroxide catabolic process (GO:0042744) /// response to cold (GO:0009409)	---	stromule (GO:0010319) /// mitochondrion (GO:0005739)	---
--	responses	temperature	response to temperature stimulus (GO:0009266)	AT5G05580	AT5G05580	44.4679	17.8714	1.75705	-1.30708	8.46765e-07	-3.34642	1.03729e-14					fatty acid desaturase 8	Encodes a temperature sensitive plastidic fatty acid desaturase.	response to temperature stimulus (GO:0009266) /// fatty acid biosynthetic process (GO:0006633)	omega-3 fatty acid desaturase activity (GO:0042389)	chloroplast (GO:0009507)	1.14.99.-, glycolipid desaturation (&omega;-3 fatty acid desaturase||&omega;-3 fatty acid desaturase||&omega;-3 fatty acid desaturase||&omega;-3 fatty acid desaturase||&omega;-3 fatty acid desaturase||&omega;-3 fatty acid desaturase||&omega;-3 fatty acid desaturase||&omega;-3 fatty acid desaturase||&omega;-3 fatty acid desaturase||&omega;-3 fatty acid desaturase||&omega;-3 fatty acid desaturase||…
6 to ABA
--	responses	aba	cellular response to abscisic acid stimulus (GO:0071215)	AT3G18130	RACK1C_AT	42.1147	13.7128	4.60825	-1.61076	1.56162e-08	-1.57324	1.35498e-05					receptor for activated C kinase 1C	Encodes a protein with similarity to mammalian RACKs. RACKs function to shuttle activated protein kinase C to different subcellular sites and may also function as a scaffold through physical interactions with other proteins. RACK1C has no phenotype on its own and probably acts redundantly with RACK1A and RACK1B.	cellular response to abscisic acid stimulus (GO:0071215) /// pyrimidine ribonucleotide biosynthetic process (GO:0009220) /// nucleotide biosynthetic process (GO:0009165) /// seed germination (GO:0009845) /// RNA methylation (GO:0001510) /// root development (GO:0048364) /// shoot development (GO:0048367)	nucleotide binding (GO:0000166)	heterotrimeric G-protein complex (GO:0005834)	---
--	responses	aba	cellular response to abscisic acid stimulus (GO:0071215)	AT1G48630	RACK1B_AT	57.6532	17.1392	8.1379	-1.74207	1.82163e-10	-1.07457	0.00133404					receptor for activated C kinase 1B	Encodes a protein with similarity to mammalian RACKs. RACKs function to shuttle activated protein kinase C to different subcellular sites and may also function as a scaffold through physical interactions with other proteins. RACK1B has no phenotype on its own and probably acts redundantly with RACK1A and RACK1C.	cellular response to abscisic acid stimulus (GO:0071215) /// nucleotide biosynthetic process (GO:0009165) /// root development (GO:0048364) /// shoot development (GO:0048367) /// cell wall modification (GO:0042545) /// pyrimidine ribonucleotide biosynthetic process (GO:0009220) /// seed germination (GO:0009845) /// RNA methylation (GO:0001510) /// plant-type cell wall organization (GO:0009664) //…	nucleotide binding (GO:0000166)	nucleus (GO:0005634) /// cytosol (GO:0005829)	---
--	responses	aba	response to abscisic acid stimulus (GO:0009737)	AT5G25980	TGG2	136.983	60.4504	0.0965491	-1.17214	0.00224193	-9.29027	0					glucoside glucohydrolase 2	Myrosinase (thioglucoside glucohydrolase) gene involved in glucosinoloate metabolism.	response to abscisic acid stimulus (GO:0009737) /// regulation of stomatal movement (GO:0010119) /// glucosinolate catabolic process (GO:0019762) /// defense response to insect (GO:0002213)	hydrolase activity, hydrolyzing O-glycosyl compounds (GO:0004553) /// thioglucosidase activity (GO:0019137)	peroxisome (GO:0005777)	3.2.1.147, glucosinolate breakdown (myrosinase||thioglucosidase)
--	responses	aba	response to abscisic acid stimulus (GO:0009737)	AT3G62030	ROC4	1130.75	497.946	59.2591	-1.17519	0.000450671	-3.07088	0					rotamase CYP 4	nuclear-encoded chloroplast stromal cyclophilin CYP20-3 (also known as ROC4). Protein is tyrosine-phosphorylated and its phosphorylation state is modulated in response to ABA in Arabidopsis thaliana seeds.	cellular amino acid biosynthetic process (GO:0008652) /// response to mannitol stimulus (GO:0010555) /// oxidoreduction coenzyme metabolic process (GO:0006733) /// cysteine biosynthetic process (GO:0019344) /// response to blue light (GO:0009637) /// defense response, incompatible interaction (GO:0009814) /// response to abscisic acid stimulus (GO:0009737) /// protein targeting to chloroplast (GO…	protein binding (GO:0005515) /// peptidyl-prolyl cis-trans isomerase activity (GO:0003755)	chloroplast stroma (GO:0009570) /// chloroplast thylakoid membrane (GO:0009535)	---
--	responses	aba	response to abscisic acid stimulus (GO:0009737)	AT5G47220	AT5G47220	11.4769	3.24144	0.890033	-1.816	2.74284e-05	-1.8647	0.00599475					ethylene responsive element binding factor 2	Encodes a member of the ERF (ethylene response factor) subfamily B-3 of ERF/AP2 transcription factor family (ATERF-2). The protein contains one AP2 domain. Functions as activator of GCC box–dependent transcription. Positive regulator of JA-responsive defense genes and resistance to F. oxysporum and enhances JA inhibition of root elongation.	response to abscisic acid stimulus (GO:0009737) /// respiratory burst involved in defense response (GO:0002679) /// response to ethylene stimulus (GO:0009723) /// regulation of transcription, DNA-dependent (GO:0006355) /// positive regulation of transcription, DNA-dependent (GO:0045893) /// induced systemic resistance, jasmonic acid mediated signaling pathway (GO:0009864) /// ethylene mediated si…	DNA binding (GO:0003677) /// sequence-specific DNA binding transcription factor activity (GO:0003700)	nucleus (GO:0005634)	---
--	responses	aba	negative regulation of abscisic acid mediated signaling pathway (GO:0009788)	AT4G33360	FLDH	21.9332	8.16862	2.53484	-1.41692	8.71771e-05	-1.6882	0.000229045					NAD(P)-binding Rossmann-fold superfamily protein	Encodes an NAD+-dependent dehydrogenase that oxidizes farnesol more efficiently than other prenyl alcohol substrates.	response to glucose stimulus (GO:0009749) /// systemic acquired resistance (GO:0009627) /// terpenoid metabolic process (GO:0006721) /// response to fructose stimulus (GO:0009750) /// response to sucrose stimulus (GO:0009744) /// photorespiration (GO:0009853) /// negative regulation of abscisic acid mediated signaling pathway (GO:0009788) /// response to endoplasmic reticulum stress (GO:0034976) …	farnesol dehydrogenase activity (GO:0047886)	endoplasmic reticulum (GO:0005783)	---
3 ethylene
--	responses	ethylene	response to ethylene stimulus (GO:0009723)	AT5G44420	PDF1.2	159.77	12.6303	0.923459	-3.65301	0	-3.77369	7.02203e-06					plant defensin 1.2	Encodes an ethylene- and jasmonate-responsive plant defensin. mRNA levels are not responsive to salicylic acid treatment; although jasmonate and salicylic acid can act synergistically to enhance the expression of this gene. Belongs to the plant defensin (PDF) family with the following members: At1g75830/PDF1.1, At5g44420/PDF1.2a, At2g26020/PDF1.2b, At5g44430/PDF1.2c, At2g26010/PDF1.3, At1g19610/P…	response to ethylene stimulus (GO:0009723) /// response to insect (GO:0009625) /// jasmonic acid and ethylene-dependent systemic resistance (GO:0009861) /// response to jasmonic acid stimulus (GO:0009753) /// defense response (GO:0006952)	molecular_function (GO:0003674)	cell wall (GO:0005618)	---
--	responses	ethylene	response to ethylene stimulus (GO:0009723)	AT5G47220	AT5G47220	11.4769	3.24144	0.890033	-1.816	2.74284e-05	-1.8647	0.00599475					ethylene responsive element binding factor 2	Encodes a member of the ERF (ethylene response factor) subfamily B-3 of ERF/AP2 transcription factor family (ATERF-2). The protein contains one AP2 domain. Functions as activator of GCC box–dependent transcription. Positive regulator of JA-responsive defense genes and resistance to F. oxysporum and enhances JA inhibition of root elongation.	response to abscisic acid stimulus (GO:0009737) /// respiratory burst involved in defense response (GO:0002679) /// response to ethylene stimulus (GO:0009723) /// regulation of transcription, DNA-dependent (GO:0006355) /// positive regulation of transcription, DNA-dependent (GO:0045893) /// induced systemic resistance, jasmonic acid mediated signaling pathway (GO:0009864) /// ethylene mediated si…	DNA binding (GO:0003677) /// sequence-specific DNA binding transcription factor activity (GO:0003700)	nucleus (GO:0005634)	---
--	responses	ethylene	response to ethylene stimulus (GO:0009723)	AT4G27440	PORB	1875.74	129.862	60.9209	-3.84438	0	-1.09197	0.000212113					protochlorophyllide oxidoreductase B	light-dependent NADPH:protochlorophyllide oxidoreductase B	photosynthesis, light reaction (GO:0019684) /// cell differentiation (GO:0030154) /// leaf morphogenesis (GO:0009965) /// cysteine biosynthetic process (GO:0019344) /// starch biosynthetic process (GO:0019252) /// response to ethylene stimulus (GO:0009723) /// positive regulation of transcription, DNA-dependent (GO:0045893) /// aromatic amino acid family biosynthetic process (GO:0009073) /// chlo…	oxidoreductase activity (GO:0016491) /// protochlorophyllide reductase activity (GO:0016630)	chloroplast (GO:0009507) /// chloroplast thylakoid membrane (GO:0009535)	1.3.1.33, chlorophyllide <i>a</i> biosynthesis I (protochlorophyllide reductase)
5 to auxin
--	responses	auxin	response to auxin stimulus (GO:0009733)	AT1G75580	AT1G75580	6.72724	2.99697	0.335244	-1.15848	0.0408799	-3.16022	0.00109802					SAUR-like auxin-responsive protein family	---	response to auxin stimulus (GO:0009733)	calmodulin binding (GO:0005516)	cellular_component (GO:0005575)	---
--	responses	auxin	response to auxin stimulus (GO:0009733)	AT4G34760	AT4G34760	47.8644	9.0991	1.10531	-2.38713	3.02559e-12	-3.04127	1.44907e-06					SAUR-like auxin-responsive protein family	---	response to auxin stimulus (GO:0009733)	molecular_function (GO:0003674)	cellular_component (GO:0005575)	---
--	responses	auxin	response to auxin stimulus (GO:0009733)	AT4G34750	AT4G34750	8.04662	3.75209	1.03459	-1.09265	0.0406414	-1.85864	0.00545307					SAUR-like auxin-responsive protein family	---	response to auxin stimulus (GO:0009733)	calmodulin binding (GO:0005516)	---	---
--	responses	auxin	response to auxin stimulus (GO:0009733)	AT3G28860	ATMDR1	31.5742	12.622	6.00849	-1.31477	5.47045e-07	-1.07087	0.000151815					ATP binding cassette subfamily B19	Belongs to the family of ATP-binding cassette (ABC) transporters. Also known as AtMDR11 and PGP19. Possibly regulates auxin-dependent responses by influencing basipetal auxin transport in the root. Acts upstream of phyA in regulating hypocotyl elongation and gravitropic response. Exerts nonredundant, partially overlapping functions with the ABC transporter encoded by AtPGP1.	regulation of cell size (GO:0008361) /// vernalization response (GO:0010048) /// response to auxin stimulus (GO:0009733) /// photomorphogenesis (GO:0009640) /// multidimensional cell growth (GO:0009825) /// cell wall organization (GO:0071555) /// root hair cell differentiation (GO:0048765) /// response to red or far red light (GO:0009639) /// acropetal auxin transport (GO:0010541) /// auxin polar…	protein binding (GO:0005515) /// auxin efflux transmembrane transporter activity (GO:0010329) /// ATPase activity, coupled to transmembrane movement of substances (GO:0042626)	integral to membrane (GO:0016021) /// plasma membrane (GO:0005886)	---
--	responses	auxin	auxin mediated signaling pathway (GO:0009734)	AT5G63310	NDPK2	314.206	108.462	18.4148	-1.52649	2.02081e-08	-2.55825	0					nucleoside diphosphate kinase 2	Maintains intracellular dNTP levels except ATP. Plays a role in response to oxidative stress and UV. Involved in phytochrome-mediated light signaling. Participates in auxin-regulated processes, partly through the modulation of auxin transport. H-bonding with His-197 inside the nucleotide-binding pocket is critical for NDPK2 functioning.	red, far-red light phototransduction (GO:0009585) /// response to hydrogen peroxide (GO:0042542) /// response to UV (GO:0009411) /// isopentenyl diphosphate biosynthetic process, mevalonate-independent pathway (GO:0019288) /// auxin mediated signaling pathway (GO:0009734)	ATP binding (GO:0005524) /// protein binding (GO:0005515) /// nucleoside diphosphate kinase activity (GO:0004550)	nucleus (GO:0005634) /// cytoplasm (GO:0005737)	2.7.4.6, purine nucleotide metabolism (phosphotransfer and nucleotide modification) (nucleoside-diphosphate kinase) /// 2.7.4.6, purine nucleotide metabolism (phosphotransfer and nucleotide modification) (nucleoside-diphosphate kinase) /// 2.7.4.6, purine nucleotide metabolism (phosphotransfer and nucleotide modification) (nucleoside-diphosphate kinase) /// 2.7.4.6, pyrimidine ribonucleotides int…
5 to GA
--	responses	gibberellin	response to gibberellin stimulus (GO:0009739)	AT2G37640	ATEXPA3	21.6479	9.10442	1.83844	-1.24156	0.000104933	-2.30809	3.22722e-07					Barwin-like endoglucanases superfamily protein	member of Alpha-Expansin Gene Family. Naming convention from the Expansin Working Group (Kende et al, 2004. Plant Mol Bio). Involved in the formation of nematode-induced syncytia in roots of Arabidopsis thaliana.	plant-type cell wall modification involved in multidimensional cell growth (GO:0009831) /// syncytium formation (GO:0006949) /// response to red light (GO:0010114) /// unidimensional cell growth (GO:0009826) /// response to gibberellin stimulus (GO:0009739) /// plant-type cell wall loosening (GO:0009828)	---	---	---
--	responses	gibberellin	response to gibberellin stimulus (GO:0009739)	AT5G15230	GASA4	124.296	57.073	13.7271	-1.11487	7.06989e-05	-2.05578	5.29488e-10					GAST1 protein homolog 4	gibberellin-regulated (GASA4)	cysteine biosynthetic process (GO:0019344) /// response to gibberellin stimulus (GO:0009739) /// gibberellic acid mediated signaling pathway (GO:0009740) /// cell redox homeostasis (GO:0045454)	molecular_function (GO:0003674)	---	---
--	responses	gibberellin	response to gibberellin stimulus (GO:0009739)	AT5G14920	AT5G14920	66.2097	25.961	10.0511	-1.34267	6.0531e-07	-1.36899	8.32271e-06					Gibberellin-regulated family protein	---	response to gibberellin stimulus (GO:0009739)	protein binding (GO:0005515)	---	---
--	responses	gibberellin	gibberellic acid mediated signaling pathway (GO:0009740)	AT4G36540	BEE2	52.0935	4.15396	0.565622	-3.64051	0	-2.87658	3.64515e-06					BR enhanced expression 2	---	regulation of transcription, DNA-dependent (GO:0006355) /// seed dormancy process (GO:0010162) /// gibberellic acid mediated signaling pathway (GO:0009740)	DNA binding (GO:0003677) /// sequence-specific DNA binding transcription factor activity (GO:0003700)	---	---
--	responses	gibberellin	gibberellic acid mediated signaling pathway (GO:0009740)	AT3G06750	AT3G06750	43.5678	9.42657	4.35252	-2.20043	1.76051e-10	-1.11488	0.0332674					hydroxyproline-rich glycoprotein family protein	---	seed dormancy process (GO:0010162) /// cytokinin mediated signaling pathway (GO:0009736) /// gibberellic acid mediated signaling pathway (GO:0009740) /// biological_process (GO:0008150)	molecular_function (GO:0003674)	anchored to membrane (GO:0031225)	---
16 to JA
--	responses	ja	jasmonic acid mediated signaling pathway (GO:0009867)	AT3G01500	CA1	2506.68	1171.35	143.294	-1.08957	0.0108663	-3.03113	0					carbonic anhydrase 1	Encodes a putative beta-carbonic anhydrase betaCA1. Together with betaCA4 (At1g70410) regulates CO2-controlled stomatal movements in guard cells.	regulation of plant-type hypersensitive response (GO:0010363) /// regulation of hydrogen peroxide metabolic process (GO:0010310) /// defense response to bacterium (GO:0042742) /// detection of biotic stimulus (GO:0009595) /// defense response to fungus, incompatible interaction (GO:0009817) /// protein targeting to membrane (GO:0006612) /// regulation of response to biotic stimulus (GO:0002831) /…	carbonate dehydratase activity (GO:0004089) /// zinc ion binding (GO:0008270)	chloroplast (GO:0009507) /// stromule (GO:0010319) /// chloroplast thylakoid membrane (GO:0009535)	4.2.1.1, cyanate degradation (carbonate dehydratase||carbonate dehydratase)
--	responses	ja	jasmonic acid mediated signaling pathway (GO:0009867)	AT1G68520	AT1G68520	102.464	47.1076	7.12604	-1.11305	2.9486e-05	-2.72479	0					B-box type zinc finger protein with CCT domain	---	regulation of plant-type hypersensitive response (GO:0010363) /// regulation of hydrogen peroxide metabolic process (GO:0010310) /// cell differentiation (GO:0030154) /// response to bacterium (GO:0009617) /// protein targeting to membrane (GO:0006612) /// leaf morphogenesis (GO:0009965) /// regulation of transcription, DNA-dependent (GO:0006355) /// positive regulation of transcription, DNA-depe…	sequence-specific DNA binding transcription factor activity (GO:0003700) /// zinc ion binding (GO:0008270)	---	---
--	responses	ja	jasmonic acid mediated signaling pathway (GO:0009867)	AT2G23680	AT2G23680	8.20692	3.98829	0.646137	-1.03304	0.0381042	-2.62586	0.000221193					Cold acclimation protein WCOR413 family	---	negative regulation of programmed cell death (GO:0043069) /// regulation of plant-type hypersensitive response (GO:0010363) /// regulation of hydrogen peroxide metabolic process (GO:0010310) /// defense response to bacterium (GO:0042742) /// detection of biotic stimulus (GO:0009595) /// response to molecule of bacterial origin (GO:0002237) /// cellular membrane fusion (GO:0006944) /// protein tar…	molecular_function (GO:0003674)	---	---
--	responses	ja	jasmonic acid mediated signaling pathway (GO:0009867)	AT3G11630	AT3G11630	1338.62	642.707	104.551	-1.05049	0.00201468	-2.61995	0					Thioredoxin superfamily protein	Encodes a 2-Cys peroxiredoxin (2-Cys PrxA) that contains two catalytic Cys residues.	very long-chain fatty acid metabolic process (GO:0000038) /// regulation of plant-type hypersensitive response (GO:0010363) /// regulation of hydrogen peroxide metabolic process (GO:0010310) /// defense response to bacterium (GO:0042742) /// detection of biotic stimulus (GO:0009595) /// cuticle development (GO:0042335) /// protein targeting to membrane (GO:0006612) /// cysteine biosynthetic proce…	peroxidase activity (GO:0004601) /// protein binding (GO:0005515) /// peroxiredoxin activity (GO:0051920) /// antioxidant activity (GO:0016209)	stromule (GO:0010319)	---
--	responses	ja	jasmonic acid mediated signaling pathway (GO:0009867)	AT5G09650	AtPPa6	282.076	133.308	29.7112	-1.07329	0.00013295	-2.16569	0					pyrophosphorylase 6	Encodes a protein with inorganic pyrophosphatase activity.	regulation of plant-type hypersensitive response (GO:0010363) /// regulation of hydrogen peroxide metabolic process (GO:0010310) /// defense response to bacterium (GO:0042742) /// detection of biotic stimulus (GO:0009595) /// protein targeting to membrane (GO:0006612) /// indoleacetic acid biosynthetic process (GO:0009684) /// cysteine biosynthetic process (GO:0019344) /// regulation of response …	pyrophosphatase activity (GO:0016462) /// inorganic diphosphatase activity (GO:0004427)	chloroplast stroma (GO:0009570) /// membrane (GO:0016020) /// chloroplast part (GO:0044434) /// plastid (GO:0009536)	3.6.1.1, UDP-glucose biosynthesis (from glucose 6-phosphate) (inorganic pyrophosphatase)
--	responses	ja	jasmonic acid mediated signaling pathway (GO:0009867)	AT5G06290	2-Cys Prx B	334.877	129.016	31.336	-1.36805	1.06111e-06	-2.04165	1.03729e-14					2-cysteine peroxiredoxin B	Encodes a 2-Cys peroxiredoxin (2-Cys PrxB) that contains two catalytic Cys residues.	regulation of plant-type hypersensitive response (GO:0010363) /// regulation of hydrogen peroxide metabolic process (GO:0010310) /// defense response to bacterium (GO:0042742) /// detection of biotic stimulus (GO:0009595) /// response to fructose stimulus (GO:0009750) /// protein targeting to membrane (GO:0006612) /// regulation of response to biotic stimulus (GO:0002831) /// water transport (GO:…	peroxiredoxin activity (GO:0051920) /// antioxidant activity (GO:0016209)	stromule (GO:0010319)	---
--	responses	ja	jasmonic acid mediated signaling pathway (GO:0009867)	AT5G60900	AT5G60900	18.7607	5.1888	1.57328	-1.84621	2.08452e-10	-1.72162	1.95863e-05					receptor-like protein kinase 1	Encodes a receptor-like protein kinase.	regulation of plant-type hypersensitive response (GO:0010363) /// regulation of hydrogen peroxide metabolic process (GO:0010310) /// response to bacterium (GO:0009617) /// protein targeting to membrane (GO:0006612) /// regulation of transcription, DNA-dependent (GO:0006355) /// regulation of protein dephosphorylation (GO:0035304) /// jasmonic acid mediated signaling pathway (GO:0009867) /// syste…	carbohydrate binding (GO:0030246) /// kinase activity (GO:0016301)	---	---
--	responses	ja	jasmonic acid mediated signaling pathway (GO:0009867)	AT3G01480	CYP38	297.681	114.075	35.5301	-1.37576	1.72033e-06	-1.68286	7.24758e-10					cyclophilin 38	Encodes a chloroplast cyclophilin functioning in the assembly and maintenance of photosystem II (PSII) supercomplexes.	regulation of plant-type hypersensitive response (GO:0010363) /// regulation of hydrogen peroxide metabolic process (GO:0010310) /// protein targeting to membrane (GO:0006612) /// defense response to fungus (GO:0050832) /// pentose-phosphate shunt (GO:0006098) /// negative regulation of defense response (GO:0031348) /// regulation of multi-organism process (GO:0043900) /// defense response, incom…	peptidyl-prolyl cis-trans isomerase activity (GO:0003755)	chloroplast thylakoid lumen (GO:0009543) /// chloroplast thylakoid membrane (GO:0009535)	---
--	responses	ja	jasmonic acid mediated signaling pathway (GO:0009867)	AT3G04790	AT3G04790	185.11	47.1006	15.6581	-1.96653	3.0429e-13	-1.58884	2.90881e-09					Ribose 5-phosphate isomerase, type A protein	---	cellular amino acid biosynthetic process (GO:0008652) /// regulation of plant-type hypersensitive response (GO:0010363) /// regulation of hydrogen peroxide metabolic process (GO:0010310) /// oxidoreduction coenzyme metabolic process (GO:0006733) /// protein targeting to membrane (GO:0006612) /// cysteine biosynthetic process (GO:0019344) /// defense response to fungus (GO:0050832) /// negative re…	---	chloroplast thylakoid membrane (GO:0009535)	5.3.1.6, Calvin-Benson-Bassham cycle (ribose-5-phosphate isomerase) /// 5.3.1.6, ribose degradation (ribose-5-phosphate isomerase) /// 5.3.1.6, Rubisco shunt (ribose-5-phosphate isomerase) /// 5.3.1.6, pentose phosphate pathway (non-oxidative branch) (ribose-5-phosphate isomerase)
--	responses	ja	jasmonic acid mediated signaling pathway (GO:0009867)	AT1G09340	CRB	864.076	369.387	134.557	-1.21799	0.000253547	-1.45692	1.54905e-06					chloroplast RNA binding	Encodes CHLOROPLAST RNA BINDING (CRB), a putative RNA-binding protein. CRB is important for the proper functioning of the chloroplast. Mutations in CRB also affects the circadian system, altering the expression of both oscillator and output genes.	regulation of plant-type hypersensitive response (GO:0010363) /// regulation of hydrogen peroxide metabolic process (GO:0010310) /// ncRNA metabolic process (GO:0034660) /// protein targeting to membrane (GO:0006612) /// defense response to fungus (GO:0050832) /// pentose-phosphate shunt (GO:0006098) /// response to blue light (GO:0009637) /// negative regulation of defense response (GO:0031348) …	RNA binding (GO:0003723) /// protein binding (GO:0005515)	plastoglobule (GO:0010287) /// ribosome (GO:0005840) /// stromule (GO:0010319) /// peroxisome (GO:0005777)	---
--	responses	ja	jasmonic acid mediated signaling pathway (GO:0009867)	AT5G14740	CA2	980.047	247.017	93.2891	-1.98021	2.19411e-09	-1.40483	2.23563e-06					carbonic anhydrase 2	Encodes a beta carbonic anhydrase likely to be localized in the cytoplasm. Expression of its mRNA is seen in etiolated seedlings and points to a possible nonphotosynthetic role for this isoform.	regulation of plant-type hypersensitive response (GO:0010363) /// regulation of hydrogen peroxide metabolic process (GO:0010310) /// defense response to bacterium (GO:0042742) /// detection of biotic stimulus (GO:0009595) /// protein targeting to membrane (GO:0006612) /// methylglyoxal catabolic process to D-lactate (GO:0019243) /// regulation of response to biotic stimulus (GO:0002831) /// defen…	carbonate dehydratase activity (GO:0004089) /// zinc ion binding (GO:0008270)	cytosol (GO:0005829) /// cytoplasm (GO:0005737) /// chloroplast thylakoid membrane (GO:0009535)	4.2.1.1, cyanate degradation (carbonate dehydratase)
--	responses	ja	jasmonic acid mediated signaling pathway (GO:0009867)	AT3G48090	EDS1	25.9148	12.1719	5.00151	-1.08219	6.09576e-05	-1.28312	2.58546e-05					alpha/beta-Hydrolases superfamily protein	Component of R gene-mediated disease resistance in Arabidopsis thaliana with homology to eukaryotic lipases.	negative regulation of programmed cell death (GO:0043069) /// regulation of plant-type hypersensitive response (GO:0010363) /// regulation of hydrogen peroxide metabolic process (GO:0010310) /// response to bacterium (GO:0009617) /// response to endoplasmic reticulum stress (GO:0034976) /// lipid metabolic process (GO:0006629) /// protein targeting to membrane (GO:0006612) /// defense response to…	protein binding (GO:0005515) /// lipase activity (GO:0016298) /// triglyceride lipase activity (GO:0004806) /// signal transducer activity (GO:0004871)	---	---
--	responses	ja	jasmonic acid mediated signaling pathway (GO:0009867)	AT1G73805	AT1G73805	10.2541	2.78444	1.1815	-1.87272	3.13599e-07	-1.23677	0.023209					Calmodulin binding protein-like	---	regulation of plant-type hypersensitive response (GO:0010363) /// regulation of hydrogen peroxide metabolic process (GO:0010310) /// defense response to bacterium (GO:0042742) /// detection of external stimulus (GO:0009581) /// detection of biotic stimulus (GO:0009595) /// response to bacterium (GO:0009617) /// regulation of systemic acquired resistance (GO:0010112) /// response to molecule of ba…	sequence-specific DNA binding (GO:0043565) /// calmodulin binding (GO:0005516) /// sequence-specific DNA binding transcription factor activity (GO:0003700)	nucleus (GO:0005634)	---
--	responses	ja	jasmonic acid mediated signaling pathway (GO:0009867)	AT1G21250	WAK1	93.0716	8.62866	3.68691	-3.4231	0	-1.22672	0.000180318					cell wall-associated kinase	cell wall-associated kinase, may function as a signaling receptor of extracellular matrix component such as oligogalacturonides.	defense response, incompatible interaction (GO:0009814) /// negative regulation of programmed cell death (GO:0043069) /// regulation of plant-type hypersensitive response (GO:0010363) /// defense response to bacterium (GO:0042742) /// response to salicylic acid stimulus (GO:0009751) /// protein targeting to membrane (GO:0006612) /// regulation of defense response (GO:0031347) /// cell surface rec…	protein binding (GO:0005515) /// kinase activity (GO:0016301)	plasma membrane (GO:0005886) /// plant-type cell wall (GO:0009505)	---
--	responses	ja	jasmonic acid mediated signaling pathway (GO:0009867)	AT4G09650	AT4G09650	1910.98	363.108	158.503	-2.38781	2.27463e-14	-1.19589	4.26555e-05					ATP synthase delta-subunit gene	Encodes the chloroplast ATPase delta-subunit.	regulation of plant-type hypersensitive response (GO:0010363) /// glucosinolate metabolic process (GO:0019760) /// regulation of hydrogen peroxide metabolic process (GO:0010310) /// defense response to bacterium (GO:0042742) /// detection of biotic stimulus (GO:0009595) /// photosynthesis (GO:0015979) /// protein targeting to membrane (GO:0006612) /// regulation of response to biotic stimulus (GO…	---	plastoglobule (GO:0010287) /// stromule (GO:0010319) /// chloroplast thylakoid membrane (GO:0009535)	---
--	responses	ja	jasmonic acid mediated signaling pathway (GO:0009867)	AT1G75040	PR5	121.52	41.764	18.7156	-1.53284	4.41357e-09	-1.15802	0.000271154					pathogenesis-related gene 5	Thaumatin-like protein involved in response to pathogens. mRNA level of the PR-5 gene (At1g75040)is significantly changed after cutting the inflorescence stem indicating the existence of a network of signal transducing pathways as other stress-regulated genes (At5g01410, At3g17800, At1g29930)do not response to the treatment.	regulation of plant-type hypersensitive response (GO:0010363) /// negative regulation of programmed cell death (GO:0043069) /// regulation of hydrogen peroxide metabolic process (GO:0010310) /// response to bacterium (GO:0009617) /// response to endoplasmic reticulum stress (GO:0034976) /// protein targeting to membrane (GO:0006612) /// response to cadmium ion (GO:0046686) /// defense response to…	molecular_function (GO:0003674)	---	---
5 to SA
--	responses	sa	salicylic acid mediated signaling pathway (GO:0009863)	AT2G23680	AT2G23680	8.20692	3.98829	0.646137	-1.03304	0.0381042	-2.62586	0.000221193					Cold acclimation protein WCOR413 family	---	negative regulation of programmed cell death (GO:0043069) /// regulation of plant-type hypersensitive response (GO:0010363) /// regulation of hydrogen peroxide metabolic process (GO:0010310) /// defense response to bacterium (GO:0042742) /// detection of biotic stimulus (GO:0009595) /// response to molecule of bacterial origin (GO:0002237) /// cellular membrane fusion (GO:0006944) /// protein tar…	molecular_function (GO:0003674)	---	---
--	responses	sa	salicylic acid mediated signaling pathway (GO:0009863)	AT3G48090	EDS1	25.9148	12.1719	5.00151	-1.08219	6.09576e-05	-1.28312	2.58546e-05					alpha/beta-Hydrolases superfamily protein	Component of R gene-mediated disease resistance in Arabidopsis thaliana with homology to eukaryotic lipases.	negative regulation of programmed cell death (GO:0043069) /// regulation of plant-type hypersensitive response (GO:0010363) /// regulation of hydrogen peroxide metabolic process (GO:0010310) /// response to bacterium (GO:0009617) /// response to endoplasmic reticulum stress (GO:0034976) /// lipid metabolic process (GO:0006629) /// protein targeting to membrane (GO:0006612) /// defense response to…	protein binding (GO:0005515) /// lipase activity (GO:0016298) /// triglyceride lipase activity (GO:0004806) /// signal transducer activity (GO:0004871)	---	---
--	responses	sa	salicylic acid mediated signaling pathway (GO:0009863)	AT1G73805	AT1G73805	10.2541	2.78444	1.1815	-1.87272	3.13599e-07	-1.23677	0.023209					Calmodulin binding protein-like	---	regulation of plant-type hypersensitive response (GO:0010363) /// regulation of hydrogen peroxide metabolic process (GO:0010310) /// defense response to bacterium (GO:0042742) /// detection of external stimulus (GO:0009581) /// detection of biotic stimulus (GO:0009595) /// response to bacterium (GO:0009617) /// regulation of systemic acquired resistance (GO:0010112) /// response to molecule of ba…	sequence-specific DNA binding (GO:0043565) /// calmodulin binding (GO:0005516) /// sequence-specific DNA binding transcription factor activity (GO:0003700)	nucleus (GO:0005634)	---
--	responses	sa	response to salicylic acid stimulus (GO:0009751)	AT1G21250	WAK1	93.0716	8.62866	3.68691	-3.4231	0	-1.22672	0.000180318					cell wall-associated kinase	cell wall-associated kinase, may function as a signaling receptor of extracellular matrix component such as oligogalacturonides.	defense response, incompatible interaction (GO:0009814) /// negative regulation of programmed cell death (GO:0043069) /// regulation of plant-type hypersensitive response (GO:0010363) /// defense response to bacterium (GO:0042742) /// response to salicylic acid stimulus (GO:0009751) /// protein targeting to membrane (GO:0006612) /// regulation of defense response (GO:0031347) /// cell surface rec…	protein binding (GO:0005515) /// kinase activity (GO:0016301)	plasma membrane (GO:0005886) /// plant-type cell wall (GO:0009505)	---
--	responses	sa	response to salicylic acid stimulus (GO:0009751)	AT3G45860	CRK4	10.1615	2.6337	1.26841	-1.93991	3.72856e-08	-1.05407	0.0427494					cysteine-rich RLK (RECEPTOR-like protein kinase) 4	Encodes a cysteine-rich receptor-like protein kinase. Involved in programmed cell death and defense response to pathogen.	programmed cell death (GO:0012501) /// defense response to bacterium (GO:0042742) /// response to salicylic acid stimulus (GO:0009751) /// defense response (GO:0006952)	kinase activity (GO:0016301)	---	---
"+/-"
+-	metabolic	prot_synth	ribosom	AT1G54217	AT1G54217	4.5501	13.8678	1.7271	1.61579	0.00497463	-3.00531	1.53811e-07					Ribosomal protein L18ae family	---	biological_process (GO:0008150)	molecular_function (GO:0003674)	membrane (GO:0016020)	---
20
+-	chloroplast	chloro	chloroplast organization (GO:0009658)	AT1G43160	RAP2.6	0	548.641	17.3365	1.79769e+308	7.97125e-12	-4.98398	0					related to AP2 6	encodes a member of the ERF (ethylene response factor) subfamily B-4 of ERF/AP2 transcription factor family (RAP2.6). The protein contains one AP2 domain. There are 7 members in this subfamily.	response to abscisic acid stimulus (GO:0009737) /// response to osmotic stress (GO:0006970) /// chloroplast organization (GO:0009658) /// response to water deprivation (GO:0009414) /// response to wounding (GO:0009611) /// cellular response to heat (GO:0034605) /// response to salicylic acid stimulus (GO:0009751) /// response to cold (GO:0009409) /// regulation of transcription, DNA-dependent (GO…	DNA binding (GO:0003677) /// sequence-specific DNA binding transcription factor activity (GO:0003700)	nucleus (GO:0005634)	---
+-	chloroplast	chloro	chloroplast (GO:0009507)	AT2G44810	DAD1	0	24.24	0.224383	1.79769e+308	3.41348e-15	-6.75528	0					alpha/beta-Hydrolases superfamily protein	Mutant has defects in anther dehiscence, pollen maturation, and flower opening. The DAD1 protein is a chloroplastic phospholipase A1 that catalyzes the initial step of jasmonic acid biosynthesis.	response to wounding (GO:0009611) /// anther dehiscence (GO:0009901) /// lipid metabolic process (GO:0006629) /// pollen maturation (GO:0010152) /// jasmonic acid biosynthetic process (GO:0009695)	galactolipase activity (GO:0047714) /// phosphatidylcholine 1-acylhydrolase activity (GO:0008970) /// triglyceride lipase activity (GO:0004806)	chloroplast (GO:0009507) /// cytoplasm (GO:0005737)	3.1.1.32, phospholipases (phospholipase A1)
+-	chloroplast	chloro	chloroplast (GO:0009507)	AT4G39950	CYP79B2	13.3565	87.5054	2.85261	2.71986	0	-4.93902	0					cytochrome P450, family 79, subfamily B, polypeptide 2	Belongs to cytochrome P450 and is involved in tryptophan metabolism. Converts Trp to indo-3-acetaldoxime (IAOx), a precursor to IAA and indole glucosinolates.	defense response to bacterium (GO:0042742) /// response to bacterium (GO:0009617) /// camalexin biosynthetic process (GO:0010120) /// defense response (GO:0006952) /// indoleacetic acid biosynthetic process (GO:0009684) /// cysteine biosynthetic process (GO:0019344) /// defense response by callose deposition in cell wall (GO:0052544) /// defense response to oomycetes (GO:0002229) /// tryptophan c…	oxygen binding (GO:0019825)	chloroplast (GO:0009507)	1.14.13.-, IAA biosynthesis I (CYP79B2 monooxygenase) /// 1.14.13.-, glucosinolate biosynthesis from tryptophan (CYP79B2 monooxygenase) /// 1.14.13.-, camalexin biosynthesis (CYP79B2 monooxygenase) /// 1.14.13.-, camalexin biosynthesis (CYP79B2 monooxygenase) /// 1.14.13.-, camalexin biosynthesis (CYP79B2 monooxygenase)
+-	chloroplast	chloro	chloroplast (GO:0009507)	AT5G61440	AT5G61440	1.58885	3.99569	0.190586	1.33849	0.0250465	-4.38993	5.62526e-07					atypical CYS HIS rich thioredoxin 5	Encodes a member of the thioredoxin family protein. Located in the chloroplast.	---	---	chloroplast (GO:0009507)	---
+-	chloroplast	chloro	chloroplast (GO:0009507)	AT4G35630	AT4G35630	22.6578	196.38	10.2719	3.1236	0	-4.25688	0					phosphoserine aminotransferase	Encodes a phosphoserine aminotransferase which is involved in serine biosynthesis in the chloroplast which operates via the phosphorylated pathway.	systemic acquired resistance (GO:0009627) /// response to endoplasmic reticulum stress (GO:0034976) /// L-serine biosynthetic process (GO:0006564)	O-phospho-L-serine:2-oxoglutarate aminotransferase activity (GO:0004648)	chloroplast (GO:0009507) /// plastid (GO:0009536)	2.6.1.52, serine biosynthesis (phosphoserine transaminase||phosphoserine aminotransferase)
+-	chloroplast	chloro	chloroplast (GO:0009507)	AT2G22330	CYP79B3	19.5502	219.318	12.6258	3.4958	0	-4.11858	0					cytochrome P450, family 79, subfamily B, polypeptide 3	Encodes a cytochrome P450. Involved in tryptophan metabolism. Converts Trp to indole-3-acetaldoxime (IAOx), a precursor to IAA and indole glucosinolates.	cellular amino acid biosynthetic process (GO:0008652) /// defense response to bacterium (GO:0042742) /// regulation of systemic acquired resistance (GO:0010112) /// oxidoreduction coenzyme metabolic process (GO:0006733) /// vitamin metabolic process (GO:0006766) /// indoleacetic acid biosynthetic process (GO:0009684) /// cysteine biosynthetic process (GO:0019344) /// lipoate metabolic process (GO…	oxygen binding (GO:0019825)	chloroplast (GO:0009507)	1.14.13.-, IAA biosynthesis I (CYP79B3 monooxygenase) /// 1.14.13.-, glucosinolate biosynthesis from tryptophan (CYP79B3 monooxygenase) /// 1.14.13.-, camalexin biosynthesis (CYP79B3 monooxygenase) /// 1.14.13.-, camalexin biosynthesis (CYP79B3 monooxygenase) /// 1.14.13.-, camalexin biosynthesis (CYP79B3 monooxygenase)
+-	chloroplast	chloro	chloroplast (GO:0009507)	AT2G35980	YLS9	0.0327078	3.526	0.212125	6.76029	0.00328358	-4.05504	3.01748e-05					Late embryogenesis abundant (LEA) hydroxyproline-rich glycoprotein family	Encodes a protein whose sequence is similar to tobacco hairpin-induced gene (HIN1) and Arabidopsis non-race specific disease resistance gene (NDR1). Expression of this gene is induced by cucumber mosaic virus, spermine and during senescence. The gene product is localized to the chloroplast.	negative regulation of programmed cell death (GO:0043069) /// regulation of plant-type hypersensitive response (GO:0010363) /// regulation of hydrogen peroxide metabolic process (GO:0010310) /// defense response to bacterium (GO:0042742) /// defense response to virus (GO:0051607) /// cellular membrane fusion (GO:0006944) /// respiratory burst involved in defense response (GO:0002679) /// protein …	molecular_function (GO:0003674)	chloroplast (GO:0009507)	---
+-	chloroplast	chloro	chloroplast (GO:0009507)	AT5G05730	ASA1	27.1351	99.6397	10.8945	1.88459	1.70391e-12	-3.19312	0					anthranilate synthase alpha subunit 1	ASA1 encodes the alpha subunit of anthranilate synthase, which catalyzes the rate-limiting step of tryptophan synthesis. ASA1 is induced by ethylene, and forms a link between ethylene signalling and auxin synthesis in roots.	regulation of plant-type hypersensitive response (GO:0010363) /// tryptophan biosynthetic process (GO:0000162) /// regulation of hydrogen peroxide metabolic process (GO:0010310) /// response to auxin stimulus (GO:0009733) /// response to bacterium (GO:0009617) /// protein targeting to membrane (GO:0006612) /// auxin biosynthetic process (GO:0009851) /// defense response to fungus (GO:0050832) ///…	anthranilate synthase activity (GO:0004049)	chloroplast (GO:0009507) /// anthranilate synthase complex (GO:0005950)	4.1.3.27, tryptophan biosynthesis (anthranilate synthase)
+-	chloroplast	chloro	chloroplast (GO:0009507)	AT4G39980	DHS1	67.6419	259.039	33.8311	1.94521	7.6677e-12	-2.93675	0					3-deoxy-D-arabino-heptulosonate 7-phosphate synthase 1	Encodes a 2-deoxy-D-arabino-heptulosonate 7-phosphate (DAHP) synthase, which catalyzes the first committed step in aromatic amino acid biosynthesis. Gene expression is induced by wounding and pathogenic bacteria Pseudomonas syringae.	chorismate biosynthetic process (GO:0009423) /// response to fungus (GO:0009620) /// response to wounding (GO:0009611) /// response to bacterium (GO:0009617) /// response to jasmonic acid stimulus (GO:0009753) /// jasmonic acid biosynthetic process (GO:0009695) /// aromatic amino acid family biosynthetic process (GO:0009073)	protein binding (GO:0005515) /// 3-deoxy-7-phosphoheptulonate synthase activity (GO:0003849)	chloroplast (GO:0009507) /// mitochondrion (GO:0005739)	2.5.1.54, chorismate biosynthesis (3-deoxy-7-phosphoheptulonate synthase)
+-	chloroplast	chloro	chloroplast (GO:0009507)	AT5G17990	TRP1	32.6719	109.824	14.7199	1.7571	3.62979e-11	-2.89935	0					tryptophan biosynthesis 1	Encodes the tryptophan biosynthetic enzyme phosphoribosylanthranilate transferase (PAT1, called trpD in bacteria). Converts anthranilate and phosphoribosylpyrophosphate into phosphoribosylanthranilate and inorganic pyrophosphate.	tryptophan biosynthetic process (GO:0000162) /// tryptophan catabolic process (GO:0006569) /// defense response to bacterium (GO:0042742) /// systemic acquired resistance (GO:0009627) /// response to endoplasmic reticulum stress (GO:0034976) /// indoleacetic acid biosynthetic process (GO:0009684)	anthranilate phosphoribosyltransferase activity (GO:0004048)	chloroplast (GO:0009507) /// plastid (GO:0009536)	2.4.2.18, tryptophan biosynthesis (anthranilate phosphoribosyltransferase)
+-	chloroplast	chloro	chloroplast (GO:0009507)	AT4G27070	AT4G27070	2.79357	11.4606	2.79128	2.04454	3.30532e-08	-2.03769	3.92979e-09					tryptophan synthase beta-subunit 2	Tryptophan synthase beta. Expressed at low levels in all tissues.	tryptophan biosynthetic process (GO:0000162)	tryptophan synthase activity (GO:0004834)	chloroplast (GO:0009507)	4.2.1.20, tryptophan biosynthesis (tryptophan synthase)
+-	chloroplast	chloro	chloroplast (GO:0009507)	AT2G14750	APK	93.1603	243.315	65.3826	1.39307	4.61286e-07	-1.89585	5.38644e-12					APS kinase	Encodes adenosine-5'-phosphosulfate kinase. Provides activated sulfate for sulfation of secondary metabolites, including the glucosinolates. Essential for pollen viability.	male gamete generation (GO:0048232) /// regulation of glucosinolate biosynthetic process (GO:0010439) /// phosphorylation (GO:0016310) /// sulfate assimilation (GO:0000103)	adenylylsulfate kinase activity (GO:0004020) /// ATP binding (GO:0005524) /// transferase activity, transferring phosphorus-containing groups (GO:0016772) /// kinase activity (GO:0016301)	chloroplast (GO:0009507) /// plastid (GO:0009536)	2.7.1.25, sulfate activation for sulfonation (APS kinase)
+-	chloroplast	chloro	chloroplast (GO:0009507)	AT2G04400	AT2G04400	27.4279	78.5908	23.7738	1.52675	3.90106e-05	-1.72499	7.20345e-06					Aldolase-type TIM barrel family protein	---	tryptophan biosynthetic process (GO:0000162) /// tryptophan catabolic process (GO:0006569) /// defense response to bacterium (GO:0042742) /// systemic acquired resistance (GO:0009627) /// response to endoplasmic reticulum stress (GO:0034976) /// indoleacetic acid biosynthetic process (GO:0009684)	indole-3-glycerol-phosphate synthase activity (GO:0004425) /// copper ion binding (GO:0005507)	chloroplast (GO:0009507)	4.1.1.48, tryptophan biosynthesis (indole-3-glycerol-phosphate synthase)
+-	chloroplast	chloro	chloroplast (GO:0009507)	AT5G05220	AT5G05220	0.089188	172.424	63.5174	10.9249	4.39382e-12	-1.44073	8.5096e-08					---	---	biological_process (GO:0008150)	molecular_function (GO:0003674)	chloroplast (GO:0009507)	---
[truncated: 5,141 more rows]
